# Supplementary material for: Profiling RNA at chromatin targets in situ by antibody-targeted tagmentation
Source: Nat Methods. 2022 Oct 3;19(11):1383–92. doi: 10.1038/s41592-022-01618-9 (PMC9636022; doi:10.1038/s41592-022-01618-9)
Supplement: Supplementary file 3 — Table 1. MSL2 RT&Tag differentially enriched transcripts; Table 2. H3K27me3 RT&Tag differentially enriched transcripts; Table 3. M6A RT&Tag differentially enriched transcripts; Table 4. RT&Tag oligonucleotides; Table 5. RNAi construct primers; Table 6. Real time-PCR primers; Table 7. RT&Tag data quality statistics. [file 41592_2022_1618_MOESM3_ESM.xls]

## Sheet: Supplementary Table 1
Chromosome	Start	End	Width	Strand	Source	Gene biotype	Gene id	Gene name	IgG oligodT n1	MSL2 oligodT n1	IgG oligodT n2	MSL2 oligodT n2	IgG oligodT n4	MSL2 oligodT n4	IgG oligodT n5	MSL2 oligodT n5	IgG/ MSL2 (log2)	FDR	Differential Enrichment
3R	567076	2532932	1965857	+	FlyBase	protein_coding	FBgn0267431	Myo81F	0	0	0	0	2.03936	0.801683	0.90239	1.50181	-0.177632	NA	NO
3R	1366234	1366601	368	-	FlyBase	ncRNA	FBgn0267798	lncRNA:CR46123	0	0	0	0	0	0	0.90239	0	-0.407217	NA	NO
3R	1865108	1866008	901	-	FlyBase	ncRNA	FBgn0267797	lncRNA:CR46122	0	0	0	0	0	1.60337	0	0	1.21591	NA	NO
3R	2554162	3263582	709421	-	FlyBase	protein_coding	FBgn0267430	Pzl	0	0	0	0	0.679786	0	2.70717	0	-1.47829	NA	NO
3R	3461351	3587054	125704	-	FlyBase	protein_coding	FBgn0010247	Parp	96.3214	108.616	123.017	161.761	90.4115	84.9784	80.3127	63.0759	0.0484433	0.996414	NO
3R	3623143	3627690	4548	+	FlyBase	protein_coding	FBgn0086378	Alg-2	205.63	142.258	225.532	182.559	136.637	139.493	214.769	174.21	-0.275763	0.771103	NO
3R	3734855	3745306	10452	+	FlyBase	protein_coding	FBgn0263977	Tim17b	139.612	91.3142	121.992	113.233	111.485	95.4003	92.9462	66.0795	-0.35349	0.713485	NO
3R	3750363	3752353	1991	+	FlyBase	protein_coding	FBgn0069923	CG41128	34.6324	35.5645	34.8549	18.487	23.1127	20.8438	25.2669	9.01085	-0.555335	0.854794	NO
3R	3846729	3868401	21673	+	FlyBase	protein_coding	FBgn0039955	CG41099	36.7969	55.7497	44.0812	41.5958	30.5904	44.8943	25.2669	42.0506	0.44727	0.826902	NO
3R	4077939	4104326	26388	+	FlyBase	protein_coding	FBgn0259821	CG42402	0	0	3.07543	0	0	2.40505	1.80478	1.50181	-0.11293	NA	NO
3R	4126442	4137882	11441	+	FlyBase	protein_coding	FBgn0027341	Gfat1	0	0	0	0	0.679786	0	0	0	-0.432894	NA	NO
3R	4160610	4162235	1626	-	FlyBase	protein_coding	FBgn0058198	CG40198	0	0	0	0	0	2.40505	1.80478	0	0.137986	NA	NO
3R	4174632	4186751	12120	+	FlyBase	protein_coding	FBgn0037213	CG12581	1.08226	0	0	0	0	1.60337	0	1.50181	1.4734	NA	NO
3R	4189692	4190260	569	-	FlyBase	protein_coding	FBgn0000500	Dsk	0	0	0	0	0	0	0.90239	0	-0.407217	NA	NO
3R	4197206	4204572	7367	+	FlyBase	protein_coding	FBgn0037215	beta-Man	224.028	291.244	290.116	274.994	214.133	295.821	248.157	409.994	0.37469	0.354149	NO
3R	4204493	4215314	10822	-	FlyBase	protein_coding	FBgn0037217	CG14636	22.7275	12.4956	12.3017	18.487	8.15743	12.0252	20.755	9.01085	-0.216577	0.992764	NO
3R	4211783	4227518	15736	+	FlyBase	protein_coding	FBgn0037218	aux	79.0052	83.6246	93.2881	92.435	93.8104	107.426	87.5318	88.6067	0.0739264	0.993462	NO
3R	4218463	4220130	1668	-	FlyBase	protein_coding	FBgn0051516	CG31516	0	0	0	0	0	0.801683	0	0	0.919376	NA	NO
3R	4227387	4229238	1852	-	FlyBase	protein_coding	FBgn0261436	DhpD	55.1954	63.4394	67.6595	36.974	41.4669	56.9195	58.6554	51.0615	-0.0863906	0.993462	NO
3R	4230779	4232342	1564	-	FlyBase	protein_coding	FBgn0037220	CG14641	57.3599	36.5257	45.1063	33.5077	48.2648	40.0842	35.1932	22.5271	-0.487914	0.771417	NO
3R	4233047	4235041	1995	+	FlyBase	protein_coding	FBgn0015331	abs	46.5373	66.323	42.0309	36.974	56.4222	67.3414	55.9482	46.556	0.0948429	0.993462	NO
3R	4235217	4241057	5841	+	FlyBase	protein_coding	FBgn0010225	Gel	728.363	826.634	758.607	640.113	685.904	619.701	643.404	549.662	-0.107509	0.973277	NO
3R	4235294	4235973	680	-	FlyBase	ncRNA	FBgn0267988	asRNA:CR46255	0	0	3.07543	1.15544	4.7585	8.81852	16.243	9.01085	-0.301199	0.993462	NO
3R	4241045	4242717	1673	-	FlyBase	protein_coding	FBgn0037222	CG14642	33.5502	33.6421	29.7292	28.886	24.4723	17.637	36.0956	49.5597	-0.00505743	0.998573	NO
3R	4243606	4245511	1906	+	FlyBase	pseudogene	FBgn0037223	TwdlU	0	0	0	3.46631	0	0	0	0	1.28052	NA	NO
3R	4247020	4248313	1294	+	FlyBase	protein_coding	FBgn0037224	TwdlF	0	0	0	1.15544	0.679786	0	0.90239	3.00362	0.573241	NA	NO
3R	4248723	4251341	2619	-	FlyBase	protein_coding	FBgn0037225	TwdlG	0	0	0	0	0.679786	0	0.90239	0	-1.02693	NA	NO
3R	4266770	4268316	1547	+	FlyBase	protein_coding	FBgn0037228	CG1092	1037.89	859.315	1062.05	764.9	902.755	776.029	1077.45	767.424	-0.361971	0.089405	NO
3R	4269221	4277928	8708	-	FlyBase	protein_coding	FBgn0037229	CG9766	2.16453	1.92241	3.07543	1.15544	2.03936	0.801683	0.90239	0	-1.10458	NA	NO
3R	4280221	4304604	24384	+	FlyBase	protein_coding	FBgn0041605	cpx	0	0	0	1.15544	4.07871	0	1.80478	0	-1.48506	NA	NO
3R	4292274	4294840	2567	-	FlyBase	protein_coding	FBgn0037230	Nepl11	0	0.961203	0	4.62175	0	1.60337	0.90239	0	2.54903	NA	NO
3R	4307435	4310947	3513	-	FlyBase	protein_coding	FBgn0037231	Vps24	106.062	81.7022	100.464	82.0361	72.7371	77.7633	83.0199	78.094	-0.164447	0.975138	NO
3R	4307908	4309835	1928	+	FlyBase	protein_coding	FBgn0027930	MP1	74.6761	82.6634	96.3636	67.0154	84.9732	74.5565	68.5816	70.585	-0.13354	0.991886	NO
3R	4309944	4310869	926	+	FlyBase	ncRNA	FBgn0267815	asRNA:CR46140	3.24679	2.88361	1.02514	5.77719	2.03936	1.60337	2.70717	3.00362	0.467913	NA	NO
3R	4311555	4315398	3844	+	FlyBase	protein_coding	FBgn0037232	Suv3	6.49358	12.4956	5.12572	10.3989	7.47764	8.01683	9.92629	15.0181	0.648829	0.961251	NO
3R	4314455	4319069	4615	-	FlyBase	protein_coding	FBgn0261086	Syt14	6.49358	2.88361	1.02514	0	4.7585	4.8101	6.31673	6.00723	-0.601956	0.984568	NO
3R	4319683	4326379	6697	+	FlyBase	protein_coding	FBgn0037234	CG9795	12.9872	20.1853	16.4023	26.5751	23.1127	16.0337	16.243	24.0289	0.324035	0.975138	NO
3R	4327814	4334071	6258	-	FlyBase	protein_coding	FBgn0027866	CG9776	91.9924	99.9651	115.841	117.855	93.8104	109.029	106.482	126.152	0.152153	0.975138	NO
3R	4334879	4337674	2796	-	FlyBase	protein_coding	FBgn0037236	Skp2	41.126	53.8273	37.9303	35.8186	44.1861	41.6875	32.486	66.0795	0.307071	0.967996	NO
3R	4335098	4335506	409	+	FlyBase	protein_coding	FBgn0040687	CG14645	4.32905	8.65082	1.02514	1.15544	2.71914	3.20673	1.80478	6.00723	0.838971	0.973277	NO
3R	4337755	4339914	2160	+	FlyBase	protein_coding	FBgn0037235	CG1103	158.01	179.745	172.224	149.052	110.805	105.021	129.944	111.134	-0.076889	0.992764	NO
3R	4345015	4346646	1632	-	FlyBase	protein_coding	FBgn0261434	hkb	0	0	0	0	0.679786	0	0	0	-0.432894	NA	NO
3R	4359883	4366855	6973	+	FlyBase	protein_coding	FBgn0037238	CG1090	1.08226	0	0	0	0	1.60337	5.41434	1.50181	-0.410414	NA	NO
3R	4375084	4377600	2517	+	FlyBase	ncRNA	FBgn0266227	lncRNA:CR44922	3.24679	0	0	2.31088	2.03936	0.801683	0	0	-0.411823	NA	NO
3R	4378600	4381210	2611	+	FlyBase	protein_coding	FBgn0037239	Sfxn1-3	46.5373	60.5558	30.7543	63.5491	48.9446	52.1094	39.7052	31.538	0.303288	0.967996	NO
3R	4381306	4387018	5713	+	FlyBase	protein_coding	FBgn0037240	Cont	46.5373	41.3317	32.8046	55.461	36.0286	34.4724	41.5099	21.0253	-0.0857844	0.993462	NO
3R	4387742	4389813	2072	+	FlyBase	protein_coding	FBgn0003882	tub	20.563	31.7197	31.7795	38.1295	25.8319	12.0252	16.243	19.5235	0.0188766	0.996441	NO
3R	4390366	4392111	1746	+	FlyBase	protein_coding	FBgn0037241	CG14646	81.1697	84.5858	91.2378	80.8807	96.5296	81.7717	93.8486	112.636	-0.0256018	0.996414	NO
3R	4391711	4394259	2549	-	FlyBase	protein_coding	FBgn0086608	CG34112	35.7147	16.3404	22.5532	18.487	22.4329	14.4303	18.0478	13.5163	-0.630522	0.817542	NO
3R	4393350	4394493	1144	+	FlyBase	ncRNA	FBgn0267814	asRNA:CR46139	0	1.92241	1.02514	0	1.35957	0	0	1.50181	0.250987	NA	NO
3R	4395549	4397548	2000	+	FlyBase	ncRNA	FBgn0267661	asRNA:CR45999	20.563	10.5732	7.17601	10.3989	10.1968	8.01683	14.4382	6.00723	-0.514206	0.970912	NO
3R	4395979	4397875	1897	-	FlyBase	protein_coding	FBgn0037242	CG9855	36.7969	42.2929	32.8046	32.3523	27.1914	28.8606	34.2908	28.5343	0.00792799	0.997131	NO
3R	4398381	4402027	3647	-	FlyBase	protein_coding	FBgn0086605	CG9853	30.3034	15.3792	24.6035	33.5077	37.3882	29.6623	19.8526	13.5163	-0.335821	0.973277	NO
3R	4400510	4402017	1508	+	FlyBase	protein_coding	FBgn0037244	CG14647	51.9486	36.5257	26.6538	53.1501	43.5063	35.2741	31.5837	37.5452	0.0883694	0.993462	NO
3R	4402429	4402928	500	-	FlyBase	ncRNA	FBgn0266697	lncRNA:CR45187	0	2.88361	3.07543	2.31088	0	0.801683	0	1.50181	2.2576	NA	NO
3R	4403076	4407182	4107	+	FlyBase	protein_coding	FBgn0263594	lost	441.563	371.024	390.58	372.051	453.417	364.766	470.145	268.824	-0.355357	0.324479	NO
3R	4407227	4419578	12352	-	FlyBase	protein_coding	FBgn0052944	CG32944	0	1.92241	4.10058	0	0.679786	0.801683	0.90239	0	-0.65602	NA	NO
3R	4416438	4417665	1228	+	FlyBase	protein_coding	FBgn0051528	CG31528	0	0	2.05029	0	0	0	0	3.00362	0.108778	NA	NO
3R	4422483	4429335	6853	-	FlyBase	protein_coding	FBgn0037248	srl	43.2905	43.2541	55.3578	80.8807	70.0179	42.4892	63.1673	58.5705	-0.0762623	0.993462	NO
3R	4427030	4428200	1171	+	FlyBase	protein_coding	FBgn0051525	CG31525	0	0.961203	0	0	0.679786	2.40505	1.80478	0	0.501719	NA	NO
3R	4429798	4433895	4098	-	FlyBase	protein_coding	FBgn0037249	eIF3a	478.36	480.601	566.905	501.46	517.997	460.166	571.213	504.607	-0.13031	0.965378	NO
3R	4433965	4436175	2211	+	FlyBase	protein_coding	FBgn0037250	CG1074	8.6581	17.3016	16.4023	13.8653	8.83721	10.4219	10.8287	18.0217	0.422879	0.973277	NO
3R	4434624	4436101	1478	-	FlyBase	ncRNA	FBgn0267813	asRNA:CR46138	0	0	1.02514	0	0.679786	1.60337	1.80478	6.00723	0.338999	NA	NO
3R	4436222	4437329	1108	-	FlyBase	protein_coding	FBgn0037251	CG9804	20.563	29.7973	21.528	12.7098	8.15743	7.21515	8.12151	9.01085	-0.0546514	0.996414	NO
3R	4436356	4437230	875	+	FlyBase	ncRNA	FBgn0264983	asRNA:CR44134	5.41132	2.88361	1.02514	0	4.7585	3.20673	2.70717	0	-1.48529	NA	NO
3R	4437387	4441328	3942	+	FlyBase	protein_coding	FBgn0037252	CG14650	42.2083	44.2153	35.88	41.5958	38.068	44.8943	47.8267	43.5524	0.0985522	0.993462	NO
3R	4441415	4462883	21469	-	FlyBase	protein_coding	FBgn0051522	CG31522	31.3856	49.0213	35.88	30.0414	23.1127	26.4555	32.486	22.5271	0.0341862	0.996414	NO
3R	4452705	4454295	1591	+	FlyBase	ncRNA	FBgn0263620	asRNA:CR43629	4.32905	10.5732	6.15087	5.77719	6.79786	5.61178	2.70717	1.50181	0.104747	0.996414	NO
3R	4465421	4479207	13787	-	FlyBase	protein_coding	FBgn0051523	CG31523	169.915	191.279	202.979	190.647	157.71	149.113	154.309	130.657	-0.0564337	0.993462	NO
3R	4480812	4484215	3404	+	FlyBase	protein_coding	FBgn0037254	CG14651	0	0.961203	0	0	0	1.60337	0	0	1.81035	NA	NO
3R	4485008	4487677	2670	+	FlyBase	protein_coding	FBgn0037255	Fip1	96.3214	53.8273	66.6344	63.5491	99.9285	105.822	85.7271	79.5958	-0.223874	0.970209	NO
3R	4491943	4558067	66125	-	FlyBase	protein_coding	FBgn0085386	CG34357	22.7275	29.7973	16.4023	20.7979	23.7925	35.2741	24.3645	30.0362	0.407618	0.956203	NO
3R	4504612	4506365	1754	-	FlyBase	protein_coding	FBgn0085454	CG34425	0	0	0	0	0	0.801683	0	0	0.919376	NA	NO
3R	4541356	4543215	1860	+	FlyBase	protein_coding	FBgn0037260	Mur82C	0	0	0	0	0	0	0	1.50181	0.949549	NA	NO
3R	4585178	4589308	4131	-	FlyBase	ncRNA	FBgn0267118	lncRNA:CR45558	0	0	0	0	0	0	0	1.50181	0.949549	NA	NO
3R	4596283	4599749	3467	-	FlyBase	ncRNA	FBgn0265376	lncRNA:CR44317	0	0.961203	0	0	1.35957	0	0.90239	0	-0.750848	NA	NO
3R	4612870	4633304	20435	+	FlyBase	protein_coding	FBgn0087012	5-HT2A	0	1.92241	0	1.15544	0.679786	1.60337	2.70717	1.50181	1.50323	NA	NO
3R	4634975	4635655	681	+	FlyBase	ncRNA	FBgn0267233	lncRNA:CR45673	0	0	0	0	0	0	0.90239	1.50181	0.253588	NA	NO
3R	4638010	4641838	3829	-	FlyBase	protein_coding	FBgn0037261	CG9775	140.694	155.715	105.59	145.585	108.086	125.864	119.115	165.199	0.321771	0.696452	NO
3R	4641963	4643292	1330	+	FlyBase	protein_coding	FBgn0037262	MED31	74.6761	48.0601	47.1566	55.461	69.3381	67.3414	76.7032	69.0832	-0.151079	0.991096	NO
3R	4641963	4644636	2674	+	FlyBase	protein_coding	FBgn0037263	slx1	1.08226	4.80601	1.02514	8.08807	2.03936	0.801683	0.90239	3.00362	1.43555	NA	NO
3R	4644649	4645655	1007	-	FlyBase	protein_coding	FBgn0040466	Dlip2	14.0694	20.1853	12.3017	18.487	7.47764	3.20673	6.31673	7.50904	0.101083	0.996414	NO
3R	4645981	4648884	2904	+	FlyBase	protein_coding	FBgn0022981	rpk	0	0	0	0	0	0	0	1.50181	0.949549	NA	NO
3R	4646433	4648242	1810	-	FlyBase	ncRNA	FBgn0265038	asRNA:CR44155	0	0	0	0	0	0	0.90239	0	-0.407217	NA	NO
3R	4649176	4654624	5449	+	FlyBase	protein_coding	FBgn0087013	Karybeta3	290.046	288.361	302.418	281.927	295.027	242.108	289.667	213.257	-0.206501	0.867081	NO
3R	4654800	4657985	3186	+	FlyBase	protein_coding	FBgn0037265	spartin	0	0.961203	1.02514	1.15544	8.83721	4.00842	1.80478	3.00362	0.214856	NA	NO
3R	4659579	4712193	52615	+	FlyBase	protein_coding	FBgn0263346	smash	43.2905	27.8749	31.7795	28.886	41.4669	36.0757	46.9243	43.5524	-0.269262	0.973118	NO
3R	4673977	4674610	634	+	FlyBase	ncRNA	FBgn0265040	lncRNA:CR44157	1.08226	0	0	0	0	0	0	0	-0.457503	NA	NO
3R	4712882	4714182	1301	-	FlyBase	protein_coding	FBgn0037270	eIF3f1	560.612	372.947	466.441	276.15	509.839	608.478	542.336	681.821	-0.181434	0.965378	NO
3R	4719458	4731878	12421	-	FlyBase	protein_coding	FBgn0027570	Nep2	0	0	2.05029	0	0.679786	0	1.80478	0	-2.15394	NA	NO
3R	4733654	4749056	15403	-	FlyBase	protein_coding	FBgn0026620	tacc	98.4859	108.616	106.615	139.808	143.435	107.426	120.92	132.159	0.0527766	0.993462	NO
3R	4737500	4737908	409	+	FlyBase	ncRNA	FBgn0267812	asRNA:CR46137	1.08226	0	0	2.31088	0	0.801683	3.60956	1.50181	0.604119	NA	NO
3R	4750035	4777490	27456	+	FlyBase	protein_coding	FBgn0010750	atms	19.4807	13.4568	19.4777	20.7979	22.4329	21.6454	24.3645	28.5343	-0.0560428	0.996414	NO
3R	4750409	4773197	22789	-	FlyBase	protein_coding	FBgn0264907	CG44098	0	0	0	1.15544	0.679786	0	1.80478	0	-0.822252	NA	NO
3R	4774516	4775053	538	-	FlyBase	protein_coding	FBgn0264897	CG44088	1.08226	0	0	0	0	0	0	0	-0.457503	NA	NO
3R	4777497	4780302	2806	-	FlyBase	protein_coding	FBgn0037275	CG14655	2.16453	4.80601	3.07543	1.15544	2.03936	0	1.80478	1.50181	-0.855427	NA	NO
3R	4786284	4812096	25813	-	FlyBase	protein_coding	FBgn0260794	ctrip	98.4859	74.9738	67.6595	93.5905	131.878	125.063	124.53	85.603	-0.138484	0.984613	NO
3R	4808336	4812096	3761	-	FlyBase	protein_coding	FBgn0026417	Hus1-like	23.8098	15.3792	17.4275	6.93263	13.5957	10.4219	15.3406	15.0181	-0.574066	0.943133	NO
3R	4811444	4816025	4582	+	FlyBase	protein_coding	FBgn0037279	CG1129	114.72	81.7022	104.565	125.943	121.002	105.021	101.068	90.1085	-0.14668	0.981144	NO
3R	4816318	4817776	1459	+	FlyBase	protein_coding	FBgn0037280	BBS5	0	0	0	1.15544	1.35957	0.801683	0.90239	0	-0.0208518	NA	NO
3R	4817980	4821432	3453	-	FlyBase	protein_coding	FBgn0037282	CG14657	30.3034	28.8361	36.9052	50.8393	42.1467	27.2572	48.7291	37.5452	-0.156749	0.991886	NO
3R	4852813	4869979	17167	+	FlyBase	protein_coding	FBgn0003002	opa	0	0	0	0	0.679786	0.801683	0	0	0.243433	NA	NO
3R	4876005	4878533	2529	-	FlyBase	protein_coding	FBgn0020280	laf	0	0	0	0	0.679786	3.20673	0	3.00362	1.76833	NA	NO
3R	4906622	4910081	3460	+	FlyBase	protein_coding	FBgn0004913	Gnf1	94.1569	107.655	104.565	95.9014	67.9786	64.9363	84.8247	60.0723	-0.112145	0.991886	NO
3R	4910552	4945576	35025	+	FlyBase	protein_coding	FBgn0265082	Cdep	62.7713	64.4006	52.2824	63.5491	70.6977	59.3246	80.3127	55.5669	-0.118698	0.991886	NO
3R	4946078	4947278	1201	+	FlyBase	ncRNA	FBgn0266698	lncRNA:CR45188	1.08226	1.92241	0	4.62175	1.35957	4.8101	0.90239	3.00362	2.13332	NA	NO
3R	4947933	4948096	164	-	FlyBase	snRNA	FBgn0004183	snRNA:U1:82Eb	1.08226	0	0	1.15544	0	0	0	0	0.324025	NA	NO
3R	4948755	4952682	3928	-	FlyBase	protein_coding	FBgn0004436	Ubc6	111.473	134.568	104.565	99.3677	90.4115	59.3246	89.3366	46.556	-0.310568	0.900753	NO
3R	4953506	4955252	1747	-	FlyBase	protein_coding	FBgn0037288	CG14661	0	0	0	0	0	0	0	3.00362	1.10346	NA	NO
3R	4956999	4961351	4353	-	FlyBase	protein_coding	FBgn0250839	CG2016	1.08226	0	0	0	0	0	0	0	-0.457503	NA	NO
3R	4965445	4968485	3041	+	FlyBase	protein_coding	FBgn0037290	CG1124	5.41132	12.4956	11.2766	2.31088	8.15743	11.2236	12.6335	4.50542	-0.392005	0.991886	NO
3R	4984498	4986120	1623	-	FlyBase	ncRNA	FBgn0263343	lncRNA:CR43424	0	0	0	0	0.679786	0	0	0	-0.432894	NA	NO
3R	5015624	5021474	5851	+	FlyBase	ncRNA	FBgn0267145	lncRNA:CR45585	0	0	0	0	0	0.801683	0.90239	1.50181	0.915611	NA	NO
3R	5042652	5043025	374	-	FlyBase	ncRNA	FBgn0286032	lncRNA:CR46352	0	0	0	0	0.679786	0.801683	0	0	0.243433	NA	NO
3R	5045207	5045948	742	-	FlyBase	ncRNA	FBgn0263626	lncRNA:CR43635	0	0	0	0	0	0	0.90239	0	-0.407217	NA	NO
3R	5053181	5053738	558	-	FlyBase	ncRNA	FBgn0267148	lncRNA:CR45588	0	0	0	0	0.679786	0	0	0	-0.432894	NA	NO
3R	5077779	5087072	9294	-	FlyBase	protein_coding	FBgn0010313	corto	1.08226	0.961203	0	1.15544	4.07871	3.20673	0	3.00362	1.30893	NA	NO
3R	5128087	5129939	1853	+	FlyBase	protein_coding	FBgn0037293	CG12007	23.8098	37.4869	39.9806	26.5751	24.4723	23.2488	25.2669	22.5271	-0.0421514	0.996414	NO
3R	5150908	5170121	19214	+	FlyBase	protein_coding	FBgn0037295	dpr16	0	0	0	0	0.679786	0	0	0	-0.432894	NA	NO
3R	5159612	5160901	1290	+	FlyBase	protein_coding	FBgn0037294	CG12590	1.08226	0	0	0	0.679786	0.801683	0.90239	0	-1.02658	NA	NO
3R	5170004	5217456	47453	-	FlyBase	protein_coding	FBgn0259212	cno	32.4679	37.4869	30.7543	57.7719	37.3882	27.2572	41.5099	36.0434	0.112362	0.993462	NO
3R	5195004	5195163	160	-	FlyBase	snRNA	FBgn0263018	snRNA:U4atac	1.08226	0	0	0	0.679786	0	0	0	-1.06348	NA	NO
3R	5217751	5219528	1778	-	FlyBase	protein_coding	FBgn0037296	Prosbeta2R2	1.08226	0	0	0	0.679786	0	0.90239	1.50181	-1.04527	NA	NO
3R	5219657	5221548	1892	+	FlyBase	protein_coding	FBgn0037297	CG1116	32.4679	44.2153	42.0309	21.9533	21.0734	36.0757	40.6076	22.5271	-0.110509	0.993462	NO
3R	5221632	5223365	1734	-	FlyBase	protein_coding	FBgn0037298	Sccpdh1	84.4165	51.9049	62.5338	55.461	72.0573	82.5734	63.1673	69.0832	-0.130908	0.991886	NO
3R	5224139	5225542	1404	+	FlyBase	protein_coding	FBgn0040682	CG14664	0	2.88361	0	2.31088	2.03936	1.60337	0.90239	3.00362	2.09651	NA	NO
3R	5226158	5227526	1369	+	FlyBase	protein_coding	FBgn0037299	Vps37B	64.9358	65.3618	56.3829	42.7512	82.2541	55.3161	66.7769	39.047	-0.426842	0.757705	NO
3R	5227289	5232209	4921	-	FlyBase	protein_coding	FBgn0040208	Kat60	56.2777	38.4481	49.2069	42.7512	38.7478	35.2741	47.8267	27.0325	-0.414007	0.868604	NO
3R	5232543	5236288	3746	+	FlyBase	protein_coding	FBgn0037301	Mms19	47.6196	49.0213	37.9303	48.5284	27.1914	42.4892	27.0717	33.0398	0.333203	0.961156	NO
3R	5236092	5237315	1224	-	FlyBase	protein_coding	FBgn0087005	rtp	3.24679	7.68962	0	6.93263	2.03936	1.60337	3.60956	0	0.592176	0.991886	NO
3R	5237651	5251745	14095	-	FlyBase	protein_coding	FBgn0260462	CG12163	356.065	412.356	485.918	384.761	512.558	448.943	449.39	330.398	-0.188943	0.898631	NO
3R	5240014	5240735	722	-	FlyBase	protein_coding	FBgn0053293	CG33293	1.08226	0	0	0	0	0	0	0	-0.457503	NA	NO
3R	5250913	5252132	1220	+	FlyBase	ncRNA	FBgn0264789	asRNA:CR44019	1.08226	0	0	0	0.679786	0	0	0	-1.06348	NA	NO
3R	5253153	5255403	2251	+	FlyBase	protein_coding	FBgn0037304	CG1113	0	0.961203	0	1.15544	0	0.801683	0.90239	3.00362	2.30241	NA	NO
3R	5255444	5256681	1238	-	FlyBase	protein_coding	FBgn0037305	CG12173	46.5373	28.8361	34.8549	19.6424	42.8265	30.464	41.5099	40.5488	-0.50267	0.795306	NO
3R	5257037	5269507	12471	+	FlyBase	protein_coding	FBgn0264785	Hph	141.776	143.219	166.073	172.16	131.878	140.295	149.797	154.686	0.0510889	0.993462	NO
3R	5258336	5262692	4357	-	FlyBase	protein_coding	FBgn0037307	Tim17a2	0	0	0	0	0	0	0.90239	0	-0.407217	NA	NO
3R	5263757	5264511	755	-	FlyBase	ncRNA	FBgn0267443	lncRNA:CR45793	1.08226	2.88361	1.02514	0	0	0.801683	1.80478	0	-0.269102	NA	NO
3R	5270116	5350443	80328	-	FlyBase	protein_coding	FBgn0013576	mtd	147.188	281.632	200.928	313.124	265.116	283.796	253.572	262.816	0.424067	0.311674	NO
3R	5275678	5277835	2158	-	FlyBase	protein_coding	FBgn0051538	CG31538	1.08226	0	0	1.15544	1.35957	0.801683	2.70717	4.50542	0.0350115	NA	NO
3R	5300145	5301186	1042	+	FlyBase	protein_coding	FBgn0037310	Tim17b1	2.16453	0	0	2.31088	0	0.801683	0	0	1.36289	NA	NO
3R	5353717	5354747	1031	-	FlyBase	protein_coding	FBgn0037312	CG11999	252.167	208.581	248.085	194.114	176.744	167.552	189.502	193.733	-0.170304	0.965286	NO
3R	5355092	5356748	1657	+	FlyBase	protein_coding	FBgn0037313	CG1161	200.219	147.064	162.998	157.14	157.031	139.493	147.09	120.145	-0.239663	0.879247	NO
3R	5357012	5358364	1353	-	FlyBase	protein_coding	FBgn0250746	Prosbeta7	314.939	298.934	272.688	221.844	298.426	242.91	289.667	237.286	-0.238358	0.750759	NO
3R	5358873	5368306	9434	-	FlyBase	protein_coding	FBgn0037315	Cerk	80.0875	157.637	114.816	174.471	72.7371	106.624	97.4581	124.65	0.62236	0.0915347	NO
3R	5368481	5368806	326	+	FlyBase	ncRNA	FBgn0264912	lncRNA:CR44103	0	0	0	0	1.35957	2.40505	0.90239	0	-0.222367	NA	NO
3R	5371795	5372397	603	+	FlyBase	protein_coding	FBgn0003275	RpII18	138.53	77.8574	111.741	85.5024	165.868	149.915	141.675	160.693	-0.284831	0.865262	NO
3R	5372592	5374962	2371	-	FlyBase	protein_coding	FBgn0086695	hd	24.892	25.9525	25.6286	20.7979	27.8712	28.0589	22.5598	24.0289	-0.0329888	0.996414	NO
3R	5375022	5376460	1439	+	FlyBase	protein_coding	FBgn0037317	CG14667	9.74037	11.5344	1.02514	4.62175	5.43829	4.8101	7.21912	3.00362	0.115297	0.996414	NO
3R	5376780	5377975	1196	+	FlyBase	protein_coding	FBgn0041707	7B2	0	0	0	0	0.679786	0	0.90239	0	-1.02693	NA	NO
3R	5378093	5392866	14774	-	FlyBase	protein_coding	FBgn0001311	kkv	0	0	0	0	0.679786	1.60337	2.70717	1.50181	0.100439	NA	NO
3R	5386717	5387664	948	-	FlyBase	protein_coding	FBgn0037320	CG14668	0	0	0	0	0.679786	0	0.90239	0	-1.02693	NA	NO
3R	5393922	5399510	5589	+	FlyBase	protein_coding	FBgn0264712	CG1172	31.3856	42.2929	30.7543	28.886	36.0286	17.637	26.1693	31.538	-0.106205	0.993462	NO
3R	5397643	5399196	1554	-	FlyBase	protein_coding	FBgn0037322	Or83a	0	0	1.02514	0	1.35957	2.40505	0	0	-0.250816	NA	NO
3R	5400594	5404135	3542	-	FlyBase	protein_coding	FBgn0037323	CG2663	0	0	0	0	0.679786	0	0	0	-0.432894	NA	NO
3R	5407183	5412406	5224	-	FlyBase	protein_coding	FBgn0037324	Orco	1.08226	0	0	0	0	0	0.90239	0	-1.04604	NA	NO
3R	5414527	5458394	43868	+	FlyBase	protein_coding	FBgn0037326	CG14669	0	0	0	0	0	0	0.90239	3.00362	0.5174	NA	NO
3R	5425369	5427257	1889	-	FlyBase	protein_coding	FBgn0037325	CG12147	0	0	0	0	0	0	3.60956	0	-0.923185	NA	NO
3R	5458563	5464753	6191	-	FlyBase	protein_coding	FBgn0037327	PEK	62.7713	78.8186	85.087	92.435	60.5009	86.5818	74.8984	81.0976	0.27366	0.935015	NO
3R	5465630	5467101	1472	-	FlyBase	protein_coding	FBgn0037328	RpL35A	5040.1	3939.97	4512.69	3008.76	2757.89	2358.55	2919.23	2815.89	-0.304959	0.203931	NO
3R	5467778	5469566	1789	+	FlyBase	protein_coding	FBgn0037329	POLDIP2	43.2905	56.7109	59.4584	55.461	44.8659	56.1178	43.3147	72.0868	0.33404	0.924939	NO
3R	5469463	5470636	1174	-	FlyBase	protein_coding	FBgn0037330	mRpL44	116.884	52.8661	85.087	88.9687	95.8498	121.054	109.189	180.217	0.0211752	0.996414	NO
3R	5470926	5472754	1829	+	FlyBase	protein_coding	FBgn0011715	Snr1	82.252	52.8661	89.1876	82.0361	114.204	109.029	90.239	109.632	-0.126412	0.991886	NO
3R	5474899	5485393	10495	+	FlyBase	protein_coding	FBgn0037332	Hcs	20.563	16.3404	21.528	18.487	11.5564	12.8269	18.0478	13.5163	-0.2012	0.991886	NO
3R	5478390	5483906	5517	-	FlyBase	protein_coding	FBgn0015402	ksr	34.6324	53.8273	33.8298	40.4403	27.1914	38.4808	37.9004	39.047	0.366093	0.938787	NO
3R	5485543	5489489	3947	+	FlyBase	protein_coding	FBgn0051550	CG31550	29.2211	30.7585	32.8046	46.2175	29.9106	44.8943	42.4123	61.5741	0.432899	0.840913	NO
3R	5489505	5502702	13198	-	FlyBase	protein_coding	FBgn0051547	NKCC	0	0	1.02514	0	0.679786	2.40505	2.70717	3.00362	-0.022281	NA	NO
3R	5508842	5523328	14487	-	FlyBase	protein_coding	FBgn0010399	Nmdar1	0	0	0	0	2.03936	0	0	6.00723	0.126771	NA	NO
3R	5517117	5539411	22295	+	FlyBase	protein_coding	FBgn0010051	Itp-r83A	34.6324	40.3705	47.1566	94.7459	67.2988	51.3077	62.2649	52.5633	0.142278	0.991886	NO
3R	5522299	5523120	822	-	FlyBase	protein_coding	FBgn0264427	CG43845	0	0	0	0	0	0	0.90239	0	-0.407217	NA	NO
3R	5539510	5547775	8266	-	FlyBase	protein_coding	FBgn0037336	CG2519	24.892	32.6809	23.5783	61.2382	33.3095	32.0673	34.2908	24.0289	0.307708	0.973277	NO
3R	5548115	5551168	3054	-	FlyBase	protein_coding	FBgn0014342	mia	8.6581	14.418	11.2766	1.15544	12.9159	10.4219	13.5359	13.5163	-0.420549	0.981144	NO
3R	5552823	5554316	1494	-	FlyBase	protein_coding	FBgn0086768	Pcmt	83.3343	55.7497	52.2824	32.3523	35.3489	37.6791	33.3884	51.0615	-0.1541	0.991886	NO
3R	5555084	5557786	2703	+	FlyBase	protein_coding	FBgn0037338	Snm1	18.3985	4.80601	10.2514	16.1761	7.47764	5.61178	13.5359	10.5127	-0.482414	0.975138	NO
3R	5557663	5563652	5990	-	FlyBase	protein_coding	FBgn0037339	Pi4KIIalpha	41.126	54.7885	42.0309	72.7926	33.9893	44.8943	27.9741	42.0506	0.547726	0.593175	NO
3R	5560472	5561573	1102	+	FlyBase	ncRNA	FBgn0267811	asRNA:CR46136	0	0	0	0	0	0.801683	0	0	0.919376	NA	NO
3R	5563977	5564815	839	-	FlyBase	protein_coding	FBgn0037340	CG14671	77.9229	57.6722	84.0618	48.5284	48.2648	71.3498	62.2649	69.0832	-0.120217	0.991886	NO
3R	5564865	5567435	2571	+	FlyBase	protein_coding	FBgn0037341	CG12746	17.3162	15.3792	33.8298	30.0414	19.034	20.0421	20.755	21.0253	-0.0615005	0.996414	NO
3R	5567502	5568615	1114	-	FlyBase	protein_coding	FBgn0037342	CG2931	51.9486	43.2541	48.1818	31.1968	46.2254	53.7128	60.4601	67.5814	-0.109376	0.993462	NO
3R	5568921	5570491	1571	+	FlyBase	protein_coding	FBgn0041191	Rheb	84.4165	88.4306	63.5589	67.0154	34.6691	38.4808	42.4123	36.0434	0.0250852	0.996414	NO
3R	5571108	5579189	8082	+	FlyBase	protein_coding	FBgn0023023	CRMP	6.49358	6.72842	10.2514	15.0207	7.47764	13.6286	8.12151	7.50904	0.374474	0.984568	NO
3R	5579301	5588380	9080	-	FlyBase	protein_coding	FBgn0037344	CG2926	186.149	99.9651	129.168	199.891	206.655	237.298	184.088	238.787	0.089106	0.992764	NO
3R	5588873	5589703	831	+	FlyBase	protein_coding	FBgn0037345	Rev7	15.1517	15.3792	16.4023	4.62175	12.9159	9.6202	18.0478	6.00723	-0.873419	0.787627	NO
3R	5589601	5591459	1859	-	FlyBase	protein_coding	FBgn0014366	noi	30.3034	29.7973	27.6789	34.6631	34.6691	35.2741	25.2669	28.5343	0.120916	0.993462	NO
3R	5591763	5595356	3594	+	FlyBase	protein_coding	FBgn0283535	Vha26	424.247	339.304	413.133	344.321	458.176	368.774	417.807	363.437	-0.275813	0.480675	NO
3R	5595364	5601136	5773	-	FlyBase	protein_coding	FBgn0250753	kra	337.666	346.994	335.222	300.414	432.344	403.247	406.978	343.914	-0.114634	0.973277	NO
3R	5596526	5596658	133	-	FlyBase	snoRNA	FBgn0082978	snoRNA:Psi28S-3091b	0	0	0	0	0	0	1.80478	0	-0.713248	NA	NO
3R	5596697	5596831	135	-	FlyBase	snoRNA	FBgn0082979	snoRNA:Psi28S-3091a	0	0.961203	0	0	0	0	0	0	0.897972	NA	NO
3R	5598015	5598157	143	-	FlyBase	snoRNA	FBgn0086662	snoRNA:Psi28S-3186	0	0	0	0	0.679786	0	0	0	-0.432894	NA	NO
3R	5598423	5598566	144	-	FlyBase	snoRNA	FBgn0082988	snoRNA:Psi28S-2442b	0	0	0	0	0	0	1.80478	0	-0.713248	NA	NO
3R	5598638	5598777	140	-	FlyBase	snoRNA	FBgn0082989	snoRNA:Psi28S-2442a	0	0	0	0	0.679786	0	0	0	-0.432894	NA	NO
3R	5601433	5603185	1753	+	FlyBase	protein_coding	FBgn0037347	CG1427	8.6581	7.68962	8.20115	19.6424	10.8766	12.0252	7.21912	7.50904	0.339817	0.991886	NO
3R	5603236	5606543	3308	-	FlyBase	protein_coding	FBgn0261004	asl	35.7147	26.9137	24.6035	27.7305	16.9946	48.101	36.998	24.0289	0.172209	0.9919	NO
3R	5607275	5613112	5838	-	FlyBase	protein_coding	FBgn0017550	Rga	82.252	99.9651	57.4081	100.523	66.619	74.5565	79.4103	66.0795	0.249753	0.9655	NO
3R	5607799	5609810	2012	+	FlyBase	ncRNA	FBgn0263619	asRNA:ASTR	5.41132	5.76722	0	5.77719	2.03936	3.20673	2.70717	4.50542	1.16236	0.94351	NO
3R	5609245	5609611	367	-	FlyBase	ncRNA	FBgn0285959	sisRNA:1	1.08226	0	2.05029	0	1.35957	2.40505	0	0	-1.15024	NA	NO
3R	5613280	5616308	3029	-	FlyBase	ncRNA	FBgn0267810	asRNA:CR46135	6.49358	8.65082	8.20115	8.08807	10.1968	13.6286	11.7311	24.0289	0.486524	0.971111	NO
3R	5613358	5615939	2582	+	FlyBase	protein_coding	FBgn0019637	Atu	25.9743	40.3705	49.2069	45.0621	39.4276	62.5313	50.5338	76.5922	0.447214	0.789464	NO
3R	5616644	5624125	7482	-	FlyBase	protein_coding	FBgn0044823	Spec2	8.6581	7.68962	12.3017	12.7098	4.7585	13.6286	4.51195	6.00723	0.457707	0.978238	NO
3R	5622119	5624125	2007	-	FlyBase	protein_coding	FBgn0037350	CG2911	2.16453	0.961203	9.2263	6.93263	11.5564	12.8269	10.8287	12.0145	-0.158107	0.996223	NO
3R	5624474	5625947	1474	+	FlyBase	protein_coding	FBgn0037351	RpL13A	5667.81	3539.15	4839.71	3167.06	3834.67	3304.54	3720.55	3775.54	-0.371613	0.128289	NO
3R	5625178	5625254	77	+	FlyBase	snoRNA	FBgn0260002	snoRNA:Me28S-U2134b	4.32905	0	0	0	2.71914	1.60337	1.80478	0	-2.01398	NA	NO
3R	5627852	5632033	4182	+	FlyBase	protein_coding	FBgn0051551	CG31551	0	0	0	0	0.679786	0.801683	3.60956	0	-0.911249	NA	NO
3R	5632192	5633321	1130	+	FlyBase	protein_coding	FBgn0051549	CG31549	93.0746	78.8186	79.9613	63.5491	75.4562	48.101	53.241	40.5488	-0.404113	0.742207	NO
3R	5633627	5634640	1014	+	FlyBase	protein_coding	FBgn0037354	CG12171	81.1697	65.3618	68.6847	41.5958	46.2254	49.7044	40.6076	39.047	-0.246747	0.970912	NO
3R	5634626	5635624	999	-	FlyBase	protein_coding	FBgn0051546	CG31546	0	0	0	0	0.679786	0	0	1.50181	0.140199	NA	NO
3R	5635901	5636852	952	-	FlyBase	protein_coding	FBgn0051548	CG31548	34.6324	41.3317	34.8549	28.886	29.9106	33.6707	28.8765	54.0651	0.268515	0.974082	NO
3R	5637234	5638657	1424	+	FlyBase	protein_coding	FBgn0037356	CG12170	17.3162	15.3792	13.3269	21.9533	12.9159	21.6454	24.3645	16.5199	0.194292	0.992342	NO
3R	5638655	5648738	10084	-	FlyBase	protein_coding	FBgn0027951	MTA1-like	124.46	149.948	100.464	130.564	66.619	88.9868	80.3127	97.6175	0.336769	0.72523	NO
3R	5649065	5652629	3565	+	FlyBase	protein_coding	FBgn0262125	Sec23	530.309	378.714	544.352	644.734	540.43	624.511	559.482	741.893	0.0980658	0.981144	NO
3R	5652640	5654861	2222	-	FlyBase	protein_coding	FBgn0037358	elm	35.7147	26.9137	32.8046	19.6424	17.6744	20.0421	13.5359	15.0181	-0.221749	0.991886	NO
3R	5655139	5656336	1198	+	FlyBase	protein_coding	FBgn0037359	MED27	48.7018	54.7885	57.4081	43.9066	40.7871	32.869	41.5099	49.5597	-0.0713495	0.993462	NO
3R	5656236	5659912	3677	-	FlyBase	protein_coding	FBgn0037360	CG2182	123.378	164.366	130.193	121.321	117.603	109.029	110.994	124.65	0.091921	0.991886	NO
3R	5659477	5660570	1094	+	FlyBase	ncRNA	FBgn0264902	asRNA:CR44093	0	0.961203	0	0	1.35957	0	0	1.50181	0.941442	NA	NO
3R	5660635	5665169	4535	+	FlyBase	protein_coding	FBgn0046222	Wdr33	15.1517	16.3404	12.3017	4.62175	17.6744	16.8353	9.92629	19.5235	-0.0333707	0.996414	NO
3R	5662901	5665032	2132	-	FlyBase	ncRNA	FBgn0267809	asRNA:CR46134	1.08226	0.961203	4.10058	9.2435	6.79786	2.40505	11.7311	6.00723	-0.401758	0.991886	NO
3R	5665139	5669334	4196	-	FlyBase	protein_coding	FBgn0010772	Xe7	51.9486	75.935	39.9806	71.6372	63.8999	104.219	66.7769	130.657	0.766336	0.0605614	NO
3R	5669713	5679930	10218	+	FlyBase	protein_coding	FBgn0037363	Atg17	22.7275	39.4093	17.4275	25.4196	39.4276	27.2572	36.0956	27.0325	0.0753969	0.996414	NO
3R	5680054	5685434	5381	-	FlyBase	protein_coding	FBgn0037364	Rab23	3.24679	0.961203	7.17601	4.62175	2.03936	8.81852	2.70717	1.50181	-0.152339	0.996414	NO
3R	5685855	5712837	26983	+	FlyBase	protein_coding	FBgn0261261	plx	24.892	35.5645	31.7795	38.1295	29.2308	53.7128	27.9741	27.0325	0.423928	0.915065	NO
3R	5690891	5693286	2396	-	FlyBase	protein_coding	FBgn0037365	CG2104	0	0	1.02514	0	0	1.60337	0.90239	0	-0.424841	NA	NO
3R	5712975	5716805	3831	-	FlyBase	protein_coding	FBgn0004878	cas	1.08226	0	0	1.15544	1.35957	0.801683	1.80478	0	-1.05087	NA	NO
3R	5733513	5734702	1190	+	FlyBase	protein_coding	FBgn0037368	CG1239	5.41132	3.84481	6.15087	3.46631	7.47764	7.21515	6.31673	6.00723	-0.337777	0.991886	NO
3R	5734698	5736355	1658	-	FlyBase	protein_coding	FBgn0037369	CG2100	14.0694	23.0689	28.704	23.1088	11.5564	19.2404	17.1454	18.0217	0.296839	0.981144	NO
3R	5736748	5738013	1266	+	FlyBase	protein_coding	FBgn0037370	CG1236	53.0309	71.129	62.5338	31.1968	30.5904	42.4892	37.9004	57.0687	0.138303	0.991886	NO
3R	5738178	5742476	4299	-	FlyBase	protein_coding	FBgn0037371	Sym	38.9615	39.4093	42.0309	43.9066	35.3489	34.4724	31.5837	42.0506	0.107696	0.993462	NO
3R	5742510	5747138	4629	+	FlyBase	protein_coding	FBgn0027497	Madm	41.126	24.0301	44.0812	54.3056	53.0233	56.1178	59.5577	45.0542	-0.176047	0.989864	NO
3R	5753318	5754774	1457	-	FlyBase	protein_coding	FBgn0037372	CG2091	63.8535	60.5558	57.4081	62.3937	50.3041	38.4808	47.8267	45.0542	-0.108567	0.993462	NO
3R	5754932	5758997	4066	-	FlyBase	protein_coding	FBgn0266672	Sec8	70.3471	76.8962	58.4332	90.1242	63.8999	78.565	78.5079	88.6067	0.304915	0.894475	NO
3R	5758680	5781076	22397	-	FlyBase	protein_coding	FBgn0027608	CG2082	5.41132	1.92241	1.02514	1.15544	2.03936	2.40505	2.70717	6.00723	0.0200775	NA	NO
3R	5779315	5781308	1994	+	FlyBase	protein_coding	FBgn0037374	jagn	83.3343	83.6246	79.9613	69.3263	74.7764	60.1262	58.6554	64.5777	-0.100657	0.992427	NO
3R	5781762	5787465	5704	+	FlyBase	protein_coding	FBgn0037375	kat-60L1	11.9049	3.84481	2.05029	6.93263	4.07871	0.801683	7.21912	4.50542	-0.724026	0.973277	NO
3R	5787337	5789384	2048	-	FlyBase	protein_coding	FBgn0037376	Hat1	60.6067	65.3618	92.263	50.8393	76.8158	51.3077	56.8506	45.0542	-0.421236	0.768602	NO
3R	5789493	5791569	2077	+	FlyBase	protein_coding	FBgn0028690	Rpn5	234.851	204.736	212.205	157.14	239.964	244.513	259.888	238.787	-0.175371	0.955347	NO
3R	5791879	5793383	1505	+	FlyBase	protein_coding	FBgn0037377	CG1218	36.7969	24.9913	38.9555	23.1088	23.7925	38.4808	51.4362	52.5633	-0.124935	0.993462	NO
3R	5793308	5794317	1010	-	FlyBase	protein_coding	FBgn0037378	CG2046	85.4988	59.5946	63.5589	90.1242	68.6584	84.9784	92.9462	103.625	0.116758	0.991886	NO
3R	5794705	5799994	5290	+	FlyBase	protein_coding	FBgn0037379	CG10979	169.915	142.258	215.28	216.067	181.503	210.041	189.502	217.762	0.04458	0.993462	NO
3R	5802328	5813258	10931	+	FlyBase	protein_coding	FBgn0263353	CG11000	1.08226	0	2.05029	0	2.03936	0.801683	2.70717	7.50904	-1.20576	NA	NO
3R	5813609	5818820	5212	+	FlyBase	protein_coding	FBgn0261561	CG42675	1.08226	1.92241	0	4.62175	1.35957	0.801683	0	1.50181	1.85997	NA	NO
3R	5818794	5821440	2647	-	FlyBase	protein_coding	FBgn0037382	Hpr1	21.6453	28.8361	29.7292	16.1761	23.7925	28.0589	27.0717	33.0398	0.0359477	0.996414	NO
3R	5822026	5824532	2507	-	FlyBase	protein_coding	FBgn0037383	CG2023	3.24679	2.88361	4.10058	3.46631	4.7585	6.41347	3.60956	4.50542	0.105191	0.996414	NO
3R	5824615	5826576	1962	+	FlyBase	protein_coding	FBgn0037384	dgrn	19.4807	13.4568	18.4526	16.1761	19.7138	16.8353	17.1454	16.5199	-0.252475	0.991886	NO
3R	5830062	5831785	1724	+	FlyBase	protein_coding	FBgn0037385	glob3	0	0	0	0	0	1.60337	0	0	1.21591	NA	NO
3R	5841170	5846568	5399	+	FlyBase	protein_coding	FBgn0037387	CG1213	0	0.961203	1.02514	0	0	0.801683	0.90239	1.50181	0.954298	NA	NO
3R	5847220	5848177	958	+	FlyBase	protein_coding	FBgn0037388	CG14676	0	0	0	0	0.679786	0	0.90239	0	-1.02693	NA	NO
3R	5849697	5856311	6615	-	FlyBase	protein_coding	FBgn0029088	disp	41.126	93.2366	58.4332	76.2589	61.8605	69.7464	76.7032	79.5958	0.436311	0.71803	NO
3R	5853332	5854282	951	+	FlyBase	protein_coding	FBgn0085316	CG34287	2.16453	0	1.02514	0	0.679786	0	0	0	-1.92922	NA	NO
3R	5856585	5857914	1330	+	FlyBase	protein_coding	FBgn0028436	ECSIT	11.9049	15.3792	25.6286	11.5544	10.1968	16.8353	16.243	24.0289	0.141571	0.993462	NO
3R	5858083	5862405	4323	-	FlyBase	protein_coding	FBgn0037391	CG2017	56.2777	61.517	43.0561	77.4143	56.4222	76.1599	59.5577	78.094	0.446706	0.665244	NO
3R	5858195	5858894	700	+	FlyBase	ncRNA	FBgn0267808	asRNA:CR46133	6.49358	1.92241	3.07543	0	2.03936	2.40505	6.31673	12.0145	-0.67888	0.981144	NO
3R	5862865	5959555	96691	-	FlyBase	protein_coding	FBgn0083949	side-III	1.08226	0	0	1.15544	0	4.00842	4.51195	7.50904	1.48641	NA	NO
3R	5965806	5966411	606	+	FlyBase	ncRNA	FBgn0266230	lncRNA:CR44925	0	0	0	0	0.679786	0	0	0	-0.432894	NA	NO
3R	5970760	5971291	532	+	FlyBase	ncRNA	FBgn0284417	lncRNA:TS20	0	0.961203	0	0	0	0	0.90239	0	0.247949	NA	NO
3R	5994791	5995817	1027	-	FlyBase	ncRNA	FBgn0266233	lncRNA:CR44928	0	0	0	0	0.679786	0	0	0	-0.432894	NA	NO
3R	6000426	6008579	8154	-	FlyBase	protein_coding	FBgn0003261	Rm62	467.538	540.196	473.617	474.885	569.66	532.318	561.287	449.041	-0.0510233	0.993462	NO
3R	6054712	6057536	2825	-	FlyBase	protein_coding	FBgn0037398	CG15580	0	0	0	0	1.35957	0.801683	0	4.50542	0.851907	NA	NO
3R	6076804	6078283	1480	-	FlyBase	protein_coding	FBgn0037399	Or83c	0	0	0	0	0	0	0.90239	0	-0.407217	NA	NO
3R	6088799	6100887	12089	-	FlyBase	protein_coding	FBgn0026077	Gasp	0	0	0	0	0.679786	0.801683	0	0	0.243433	NA	NO
3R	6109642	6111034	1393	-	FlyBase	protein_coding	FBgn0046876	Obp83ef	0	0	1.02514	0	0	0	0	0	-0.436627	NA	NO
3R	6111671	6112302	632	-	FlyBase	protein_coding	FBgn0046875	Obp83g	0	0	0	0	0	0	0.90239	0	-0.407217	NA	NO
3R	6122592	6124405	1814	+	FlyBase	protein_coding	FBgn0037402	Vha14-2	0	3.84481	0	2.31088	0	3.20673	1.80478	0	2.98418	NA	NO
3R	6126476	6127152	677	-	FlyBase	ncRNA	FBgn0263497	lncRNA:CR43486	0	0	0	0	0	1.60337	0	0	1.21591	NA	NO
3R	6127229	6127955	727	-	FlyBase	ncRNA	FBgn0263498	lncRNA:CR43487	0	0	0	0	0	0.801683	0	0	0.919376	NA	NO
3R	6150116	6157235	7120	-	FlyBase	protein_coding	FBgn0051559	CG31559	0	0	0	0	0	0	0	1.50181	0.949549	NA	NO
3R	6167483	6170309	2827	+	FlyBase	protein_coding	FBgn0037405	CG1077	3.24679	0.961203	1.02514	1.15544	0.679786	0.801683	2.70717	4.50542	-0.134688	NA	NO
3R	6184455	6185629	1175	+	FlyBase	pseudogene	FBgn0051562	CR31562	0	0	1.02514	0	0	0.801683	0	0	0.257347	NA	NO
3R	6187315	6195403	8089	+	FlyBase	protein_coding	FBgn0037408	NPFR	0	0	0	0	0.679786	0.801683	0	0	0.243433	NA	NO
3R	6209373	6213493	4121	+	FlyBase	protein_coding	FBgn0037410	Osi2	1.08226	0	0	0	0.679786	0	0	0	-1.06348	NA	NO
3R	6215832	6218199	2368	+	FlyBase	protein_coding	FBgn0037411	Osi3	0	0	0	0	0.679786	0	0	0	-0.432894	NA	NO
3R	6218318	6221781	3464	-	FlyBase	protein_coding	FBgn0037412	Osi4	0	0	0	0	0	0	1.80478	0	-0.713248	NA	NO
3R	6227512	6228828	1317	+	FlyBase	protein_coding	FBgn0037413	Osi5	0	0	1.02514	0	0.679786	0.801683	1.80478	0	-1.29133	NA	NO
3R	6234708	6237181	2474	+	FlyBase	protein_coding	FBgn0027527	Osi6	0	0	0	0	1.35957	0.801683	0.90239	0	-0.649963	NA	NO
3R	6248994	6251683	2690	+	FlyBase	protein_coding	FBgn0037414	Osi7	0	0	0	0	2.03936	0.801683	1.80478	1.50181	-0.448847	NA	NO
3R	6255175	6256602	1428	+	FlyBase	protein_coding	FBgn0037415	Osi8	0	0	0	0	0	1.60337	0	0	1.21591	NA	NO
3R	6260211	6262105	1895	+	FlyBase	protein_coding	FBgn0037416	Osi9	0	0	0	0	0.679786	0	0	1.50181	0.140199	NA	NO
3R	6263976	6267395	3420	+	FlyBase	protein_coding	FBgn0037417	Osi10	0	0	0	0	3.39893	0	0	3.00362	-0.0323867	NA	NO
3R	6267591	6268757	1167	-	FlyBase	protein_coding	FBgn0037418	Osi11	1.08226	0	0	0	0	0	0	0	-0.457503	NA	NO
3R	6278531	6282495	3965	+	FlyBase	protein_coding	FBgn0037419	Osi12	0	0	0	0	0	0.801683	0	0	0.919376	NA	NO
3R	6284462	6285200	739	-	FlyBase	protein_coding	FBgn0037420	CG15597	0	0	0	0	0	0.801683	1.80478	0	-0.0111562	NA	NO
3R	6287733	6289824	2092	+	FlyBase	protein_coding	FBgn0037421	CG15594	0	0	0	0	0	0	0.90239	0	-0.407217	NA	NO
3R	6291737	6293489	1753	+	FlyBase	protein_coding	FBgn0037422	Osi13	0	0	0	0	0	0	0.90239	0	-0.407217	NA	NO
3R	6301804	6303653	1850	+	FlyBase	protein_coding	FBgn0037424	Osi15	0	0	0	0	1.35957	0	0.90239	1.50181	-0.707365	NA	NO
3R	6305247	6306366	1120	+	FlyBase	protein_coding	FBgn0051561	Osi16	0	0	0	0	0.679786	0	0.90239	0	-1.02693	NA	NO
3R	6306884	6309030	2147	+	FlyBase	protein_coding	FBgn0267690	CG46026	0	0	0	0	0	0	2.70717	6.00723	0.415955	NA	NO
3R	6311772	6327308	15537	+	FlyBase	protein_coding	FBgn0037427	Osi17	0	0	0	0	0.679786	0	0	0	-0.432894	NA	NO
3R	6330248	6331809	1562	+	FlyBase	protein_coding	FBgn0037428	Osi18	2.16453	0.961203	0	0	0	0	0	0	-0.0269747	NA	NO
3R	6335362	6337196	1835	+	FlyBase	protein_coding	FBgn0037429	Osi19	0	2.88361	1.02514	9.2435	0	0	0.90239	1.50181	2.18719	NA	NO
3R	6340095	6341424	1330	+	FlyBase	protein_coding	FBgn0037430	Osi20	0	0	0	0	1.35957	0	0.90239	0	-1.32225	NA	NO
3R	6343002	6343799	798	+	FlyBase	protein_coding	FBgn0037432	CG10298	0	0	0	0	0	0	0	1.50181	0.949549	NA	NO
3R	6344029	6345087	1059	+	FlyBase	protein_coding	FBgn0037433	CG17919	0	0	0	1.15544	0	0.801683	0.90239	1.50181	1.51157	NA	NO
3R	6345000	6345911	912	-	FlyBase	protein_coding	FBgn0261789	SmD2	166.669	90.353	129.168	54.3056	152.272	132.278	138.066	112.636	-0.636525	0.125314	NO
3R	6346111	6347519	1409	+	FlyBase	protein_coding	FBgn0037435	CG18048	19.4807	22.1077	16.4023	9.2435	10.8766	12.0252	14.4382	18.0217	-0.0237415	0.996441	NO
3R	6350896	6361614	10719	+	FlyBase	protein_coding	FBgn0267698	Pak	120.131	148.025	127.118	144.43	120.322	115.442	104.677	117.141	0.144632	0.975138	NO
3R	6361672	6368288	6617	-	FlyBase	protein_coding	FBgn0261641	CG42724	25.9743	99.9651	34.8549	91.2796	36.7084	52.9111	35.1932	57.0687	1.13014	0.0159581	UP
3R	6368965	6371115	2151	+	FlyBase	protein_coding	FBgn0037439	CG10286	91.9924	43.2541	90.2127	73.948	50.9839	55.3161	56.8506	63.0759	-0.275815	0.967399	NO
3R	6371026	6376044	5019	-	FlyBase	protein_coding	FBgn0037440	CRAT	14.0694	7.68962	7.17601	15.0207	13.5957	9.6202	9.0239	10.5127	-0.0442275	0.996414	NO
3R	6374475	6377348	2874	+	FlyBase	protein_coding	FBgn0260766	CG42564	1.08226	3.84481	1.02514	0	0	0.801683	0	0	0.864079	NA	NO
3R	6377349	6380328	2980	-	FlyBase	protein_coding	FBgn0027514	CG1024	8.6581	5.76722	3.07543	4.62175	6.79786	5.61178	9.0239	4.50542	-0.349888	0.991886	NO
3R	6377797	6378233	437	+	FlyBase	protein_coding	FBgn0260645	CG42537	3.24679	0	1.02514	8.08807	2.03936	0	1.80478	3.00362	-0.774822	NA	NO
3R	6380467	6382604	2138	+	FlyBase	protein_coding	FBgn0010282	TfIIFalpha	55.1954	64.4006	74.8355	68.1708	93.8104	79.3666	77.6055	109.632	0.0800737	0.993462	NO
3R	6382914	6388304	5391	+	FlyBase	protein_coding	FBgn0037442	gzl	95.2391	71.129	80.9864	77.4143	96.5296	101.012	97.4581	100.621	-0.0894453	0.993462	NO
3R	6389162	6405895	16734	-	FlyBase	protein_coding	FBgn0037443	Dmtn	22.7275	42.2929	26.6538	49.6838	24.4723	28.8606	18.9502	10.5127	0.377014	0.967996	NO
3R	6406855	6449274	42420	+	FlyBase	protein_coding	FBgn0264495	gpp	61.689	94.1978	47.1566	73.948	67.9786	63.333	66.7769	55.5669	0.223284	0.972983	NO
3R	6408978	6409578	601	-	FlyBase	ncRNA	FBgn0264787	lncRNA:CR44017	1.08226	0	2.05029	0	0	3.20673	0	0	-0.695658	NA	NO
3R	6449944	6456676	6733	-	FlyBase	protein_coding	FBgn0037445	CG9727	21.6453	32.6809	30.7543	24.2642	23.7925	22.4471	20.755	31.538	0.186392	0.991886	NO
3R	6457088	6458822	1735	+	FlyBase	protein_coding	FBgn0037446	Zif	75.7584	68.2454	80.9864	77.4143	69.3381	57.7212	81.2151	69.0832	-0.178646	0.975138	NO
3R	6468437	6471016	2580	+	FlyBase	protein_coding	FBgn0037447	Neurochondrin	0	0	0	0	0.679786	1.60337	0	4.50542	1.50995	NA	NO
3R	6478311	6495025	16715	+	FlyBase	protein_coding	FBgn0037448	CG15186	1.08226	0.961203	2.05029	2.31088	2.71914	3.20673	1.80478	1.50181	0.0238882	NA	NO
3R	6527508	6528674	1167	+	FlyBase	protein_coding	FBgn0037449	CG15185	0	0	0	1.15544	0	0	0	0	0.915737	NA	NO
3R	6529169	6593330	64162	-	FlyBase	protein_coding	FBgn0053202	dpr11	1.08226	0	0	0	1.35957	0	4.51195	0	-2.54311	NA	NO
3R	6558618	6560351	1734	-	FlyBase	protein_coding	FBgn0037454	CG1137	0	0	1.02514	0	1.35957	0	0	0	-1.33829	NA	NO
3R	6580784	6582271	1488	+	FlyBase	protein_coding	FBgn0037455	CG2336	0	0	0	0	0.679786	0	0	0	-0.432894	NA	NO
3R	6585431	6586105	675	+	FlyBase	ncRNA	FBgn0267806	lncRNA:CR46131	0	0	1.02514	0	0.679786	0	0	0	-1.04751	NA	NO
3R	6596625	6598022	1398	-	FlyBase	protein_coding	FBgn0037456	CG1138	0	2.88361	0	0	0	0	0.90239	0	0.492977	NA	NO
3R	6601242	6602201	960	+	FlyBase	protein_coding	FBgn0051482	CG31482	0	0	0	0	0.679786	0.801683	0	0	0.243433	NA	NO
3R	6605997	6608914	2918	-	FlyBase	protein_coding	FBgn0250846	glob2	0	0	0	0	0.679786	0	0	0	-0.432894	NA	NO
3R	6626930	6627900	971	-	FlyBase	protein_coding	FBgn0037460	sowi	0	0	0	0	0.679786	0	0	0	-0.432894	NA	NO
3R	6628204	6629321	1118	-	FlyBase	protein_coding	FBgn0037461	CG15177	0	0	0	0	0.679786	0	0	0	-0.432894	NA	NO
3R	6630151	6631184	1034	+	FlyBase	protein_coding	FBgn0037462	sunz	0	0	0	0	0	0	0.90239	0	-0.407217	NA	NO
3R	6641232	6643346	2115	+	FlyBase	protein_coding	FBgn0051286	CG31286	0	0	0	0	0.679786	0	3.60956	0	-1.60943	NA	NO
3R	6646889	6656048	9160	+	FlyBase	protein_coding	FBgn0010355	Taf1	19.4807	39.4093	35.88	36.974	23.1127	22.4471	17.1454	27.0325	0.401397	0.960895	NO
3R	6656030	6657442	1413	-	FlyBase	protein_coding	FBgn0026566	CG1307	147.188	146.103	152.746	102.834	102.648	120.252	146.187	178.715	-0.00920032	0.996441	NO
3R	6657882	6659442	1561	+	FlyBase	protein_coding	FBgn0262801	twr	429.658	287.4	333.172	266.906	348.05	314.26	349.225	295.856	-0.321045	0.403024	NO
3R	6658806	6660100	1295	-	FlyBase	protein_coding	FBgn0024912	agt	84.4165	47.0989	78.9361	50.8393	76.8158	61.7296	83.9223	85.603	-0.433537	0.682729	NO
3R	6686728	6688039	1312	+	FlyBase	protein_coding	FBgn0004777	Ccp84Ag	0	0	0	0	0	0.801683	0	0	0.919376	NA	NO
3R	6689602	6690239	638	-	FlyBase	protein_coding	FBgn0004778	Ccp84Af	0	0	0	0	0	0	0	3.00362	1.10346	NA	NO
3R	6690887	6691758	872	-	FlyBase	protein_coding	FBgn0004779	Ccp84Ae	0	0	1.02514	0	0.679786	0	0.90239	0	-1.61562	NA	NO
3R	6692732	6693527	796	+	FlyBase	protein_coding	FBgn0004780	Ccp84Ad	0	0	0	0	1.35957	1.60337	0	0	0.243364	NA	NO
3R	6695148	6696271	1124	-	FlyBase	protein_coding	FBgn0004781	Ccp84Ac	0	0	0	0	0	0	0	1.50181	0.949549	NA	NO
3R	6699560	6700164	605	-	FlyBase	ncRNA	FBgn0063127	lncRNA:CR33938	0	0	0	0	0.679786	0	0	0	-0.432894	NA	NO
3R	6701968	6702877	910	-	FlyBase	protein_coding	FBgn0004782	Ccp84Ab	0	0	0	0	0	0	0.90239	0	-0.407217	NA	NO
3R	6704084	6704903	820	+	FlyBase	protein_coding	FBgn0004783	Ccp84Aa	0	0	0	0	0.679786	0	0	0	-0.432894	NA	NO
3R	6707800	6742063	34264	-	FlyBase	protein_coding	FBgn0051481	pb	0	0	0	0	0	0	2.70717	3.00362	0.100306	NA	NO
3R	6743135	6744136	1002	-	FlyBase	protein_coding	FBgn0004054	zen2	0	0	0	0	0	0	0	1.50181	0.949549	NA	NO
3R	6755842	6759466	3625	-	FlyBase	protein_coding	FBgn0000166	bcd	0	0	0	0	0	0	0.90239	0	-0.407217	NA	NO
3R	6761513	6763478	1966	-	FlyBase	ncRNA	FBgn0267153	lncRNA:CR45593	3.24679	0.961203	6.15087	0	6.11807	5.61178	5.41434	0	-2.34692	0.56226	NO
3R	6762593	6765261	2669	+	FlyBase	protein_coding	FBgn0000071	Ama	475.113	383.52	487.969	380.139	542.469	551.558	554.067	480.579	-0.20898	0.774192	NO
3R	6765485	6766709	1225	+	FlyBase	ncRNA	FBgn0266235	lncRNA:CR44930	0	0	0	0	0	0	0	1.50181	0.949549	NA	NO
3R	6767050	6779728	12679	+	FlyBase	ncRNA	FBgn0261638	lncRNA:CR42721	0	0	0	0	0	0	0	1.50181	0.949549	NA	NO
3R	6778117	6778952	836	-	FlyBase	ncRNA	FBgn0263383	lncRNA:CR43435	0	0	0	0	0	0.801683	0.90239	0	0.272899	NA	NO
3R	6791836	6802428	10593	+	FlyBase	protein_coding	FBgn0000439	Dfd	0	0	0	0	0	0	0.90239	0	-0.407217	NA	NO
3R	6808796	6816379	7584	-	FlyBase	ncRNA	FBgn0261503	lncRNA:CR42651	0	0	0	0	0.679786	0.801683	0	1.50181	0.936753	NA	NO
3R	6810819	6811246	428	+	FlyBase	ncRNA	FBgn0267575	lncRNA:CR45915	0	0	0	0	0	0	0	1.50181	0.949549	NA	NO
3R	6819266	6819338	73	-	FlyBase	pseudogene	FBgn0051485	tRNA:Lys-CTT-2-1Psi	0	0	1.02514	0	0	0	0	0	-0.436627	NA	NO
3R	6820133	6820431	299	-	FlyBase	ncRNA	FBgn0261504	7SLRNA:CR42652	0	0	0	0	0	0.801683	0	0	0.919376	NA	NO
3R	6822498	6822796	299	+	FlyBase	ncRNA	FBgn0000003	7SLRNA:CR32864	1.08226	0.961203	0	0	3.39893	1.60337	1.80478	1.50181	-0.415957	NA	NO
3R	6823120	6849981	26862	-	FlyBase	protein_coding	FBgn0003339	Scr	0	0	1.02514	0	2.03936	0	0.90239	0	-2.07314	NA	NO
3R	6833363	6834247	885	+	FlyBase	ncRNA	FBgn0267561	lncRNA:CR45901	0	0	0	0	0.679786	0.801683	0	0	0.243433	NA	NO
3R	6864324	6866244	1921	+	FlyBase	protein_coding	FBgn0001077	ftz	0	0	0	0	0	0	0.90239	6.00723	0.80248	NA	NO
3R	6877678	6885278	7601	-	FlyBase	ncRNA	FBgn0266236	lncRNA:CR44931	0	0	0	0	0.679786	0	0	0	-0.432894	NA	NO
3R	6895178	6896128	951	-	FlyBase	ncRNA	FBgn0266237	lncRNA:CR44932	0	0	0	0	1.35957	0	0	0	-0.7264	NA	NO
3R	6896253	6999228	102976	-	FlyBase	protein_coding	FBgn0260642	Antp	0	0	0	0	2.71914	2.40505	0.90239	0	-0.486963	NA	NO
3R	7000492	7001423	932	+	FlyBase	ncRNA	FBgn0267559	lncRNA:CR45899	0	0	0	0	0.679786	0	0.90239	0	-1.02693	NA	NO
3R	7037878	7039678	1801	+	FlyBase	ncRNA	FBgn0266238	lncRNA:CR44933	1.08226	0	0	0	0.679786	0	0	0	-1.06348	NA	NO
3R	7052335	7054541	2207	+	FlyBase	protein_coding	FBgn0024289	Sodh-1	0	0	0	0	0	0	0.90239	0	-0.407217	NA	NO
3R	7059315	7060524	1210	+	FlyBase	protein_coding	FBgn0019828	dj	1.08226	0	0	0	0	1.60337	2.70717	1.50181	-0.0959548	NA	NO
3R	7060767	7061919	1153	+	FlyBase	protein_coding	FBgn0037463	djl	1.08226	0	0	0	2.03936	0.801683	2.70717	6.00723	-0.568206	NA	NO
3R	7062175	7064370	2196	+	FlyBase	protein_coding	FBgn0037464	CG1988	1.08226	0.961203	2.05029	0	2.71914	0.801683	2.70717	4.50542	-0.978926	NA	NO
3R	7064186	7067136	2951	-	FlyBase	protein_coding	FBgn0037465	CG1105	11.9049	9.61203	12.3017	8.08807	15.6351	19.2404	18.0478	12.0145	-0.268709	0.991886	NO
3R	7067401	7071624	4224	+	FlyBase	protein_coding	FBgn0037466	CG1965	19.4807	24.9913	24.6035	32.3523	18.3542	24.8522	18.9502	33.0398	0.495949	0.894475	NO
3R	7071624	7074452	2829	-	FlyBase	protein_coding	FBgn0037467	Ufl1	48.7018	59.5946	44.0812	47.373	41.4669	45.6959	38.8028	55.5669	0.260137	0.970209	NO
3R	7074776	7075487	712	-	FlyBase	ncRNA	FBgn0267568	asRNA:CR45908	17.3162	14.418	7.17601	4.62175	15.6351	20.0421	6.31673	25.5307	0.395049	0.977353	NO
3R	7074859	7077981	3123	+	FlyBase	protein_coding	FBgn0037468	CG1943	673.168	623.82	676.595	513.014	759.321	615.693	680.402	455.048	-0.345098	0.197622	NO
3R	7077904	7080387	2484	-	FlyBase	protein_coding	FBgn0010774	Ref1	111.473	143.219	110.716	128.254	110.125	101.814	86.6294	111.134	0.199479	0.967996	NO
3R	7082182	7083251	1070	+	FlyBase	protein_coding	FBgn0037469	Dpck	47.6196	31.7197	52.2824	49.6838	61.1807	57.7212	64.9721	61.5741	-0.195123	0.977353	NO
3R	7083225	7086083	2859	-	FlyBase	protein_coding	FBgn0037470	Tailor	77.9229	107.655	119.942	142.119	118.283	133.881	106.482	171.206	0.388423	0.543249	NO
3R	7085660	7086140	481	+	FlyBase	ncRNA	FBgn0267567	asRNA:CR45907	2.16453	1.92241	5.12572	9.2435	4.07871	2.40505	1.80478	3.00362	0.168677	0.996414	NO
3R	7086599	7088839	2241	+	FlyBase	protein_coding	FBgn0003884	alphaTub84B	3564.97	2712.51	3319.42	2436.82	3349.3	3077.66	3563.54	3598.33	-0.236683	0.488826	NO
3R	7092347	7093707	1361	-	FlyBase	ncRNA	FBgn0263768	lncRNA:CR43685	16.2339	8.65082	10.2514	15.0207	10.8766	14.4303	11.7311	10.5127	-0.0127303	0.997131	NO
3R	7093935	7094727	793	+	FlyBase	protein_coding	FBgn0040670	e(y)2b	0	0.961203	0	1.15544	2.71914	1.60337	1.80478	1.50181	0.775426	NA	NO
3R	7094596	7124185	29590	-	FlyBase	protein_coding	FBgn0261238	Alh	15.1517	29.7973	7.17601	18.487	10.1968	19.2404	20.755	31.538	0.941316	0.44135	NO
3R	7112850	7117732	4883	-	FlyBase	protein_coding	FBgn0014863	Mlp84B	0	1.92241	0	6.93263	2.71914	3.20673	0	4.50542	3.20383	NA	NO
3R	7124548	7126503	1956	+	FlyBase	protein_coding	FBgn0037472	CG10098	22.7275	21.1465	23.5783	21.9533	31.9499	24.8522	29.7789	31.538	-0.127795	0.993462	NO
3R	7126271	7128027	1757	-	FlyBase	protein_coding	FBgn0037473	CG10068	18.3985	5.76722	27.6789	26.5751	19.7138	16.0337	15.3406	16.5199	-0.423499	0.970912	NO
3R	7128087	7129166	1080	+	FlyBase	pseudogene	FBgn0262149	CR42875	0	0	2.05029	0	0	0	1.80478	0	-1.59354	NA	NO
3R	7129320	7130908	1589	+	FlyBase	protein_coding	FBgn0051248	CG31248	0	0	0	0	0.679786	0	0	0	-0.432894	NA	NO
3R	7136206	7141972	5767	+	FlyBase	protein_coding	FBgn0037475	Fer1	1.08226	0	0	0	0	1.60337	1.80478	0	-0.784771	NA	NO
3R	7143487	7144295	809	+	FlyBase	ncRNA	FBgn0261702	asRNA:CR42738	0	0	0	0	0	0.801683	0	0	0.919376	NA	NO
3R	7144724	7151270	6547	+	FlyBase	protein_coding	FBgn0037478	CG2656	16.2339	14.418	11.2766	5.77719	10.1968	8.81852	8.12151	7.50904	-0.349262	0.987765	NO
3R	7145880	7150968	5089	-	FlyBase	protein_coding	FBgn0250732	gfzf	19.4807	24.9913	13.3269	17.3316	28.551	22.4471	22.5598	22.5271	0.0776221	0.996414	NO
3R	7151367	7154219	2853	+	FlyBase	protein_coding	FBgn0011020	Sas-4	12.9872	23.0689	26.6538	24.2642	14.2755	18.4387	14.4382	27.0325	0.476068	0.951851	NO
3R	7154238	7155180	943	-	FlyBase	protein_coding	FBgn0037481	MAGE	27.0566	27.8749	22.5532	24.2642	22.4329	24.8522	27.0717	18.0217	-0.0575636	0.996414	NO
3R	7159229	7162936	3708	-	FlyBase	ncRNA	FBgn0267569	asRNA:CR45909	0	0	0	0	0	0.801683	0	0	0.919376	NA	NO
3R	7162808	7183702	20895	+	FlyBase	protein_coding	FBgn0002306	sas	0	0	0	0	1.35957	0.801683	3.60956	7.50904	0.146108	NA	NO
3R	7184101	7186673	2573	-	FlyBase	protein_coding	FBgn0037482	CG10055	17.3162	15.3792	13.3269	21.9533	27.1914	17.637	23.4621	12.0145	-0.264798	0.991886	NO
3R	7186994	7200941	13948	+	FlyBase	protein_coding	FBgn0086372	lap	9.74037	18.2628	10.2514	36.974	19.7138	35.2741	19.8526	24.0289	0.954321	0.394754	NO
3R	7200970	7203450	2481	+	FlyBase	protein_coding	FBgn0037483	CG14609	1.08226	3.84481	0	2.31088	4.07871	2.40505	2.70717	0	0.310698	NA	NO
3R	7214339	7217083	2745	-	FlyBase	protein_coding	FBgn0037485	CG14606	0	0	1.02514	3.46631	0.679786	1.60337	1.80478	1.50181	0.715849	NA	NO
3R	7217679	7219705	2027	-	FlyBase	protein_coding	FBgn0037486	CG14605	24.892	22.1077	21.528	15.0207	19.034	12.8269	8.12151	16.5199	-0.110039	0.995692	NO
3R	7224414	7241138	16725	+	FlyBase	protein_coding	FBgn0037487	thw	638.535	765.117	832.417	844.625	841.575	692.654	637.99	596.218	-0.0254451	0.996414	NO
3R	7244232	7246969	2738	-	FlyBase	protein_coding	FBgn0037489	CG1234	28.1388	40.3705	32.8046	40.4403	27.1914	28.8606	26.1693	42.0506	0.392408	0.936993	NO
3R	7247090	7248140	1051	+	FlyBase	protein_coding	FBgn0037490	CG10053	14.0694	19.2241	22.5532	24.2642	11.5564	20.8438	22.5598	4.50542	-0.0681338	0.996414	NO
3R	7248151	7249738	1588	-	FlyBase	protein_coding	FBgn0037491	CG1227	11.9049	10.5732	12.3017	6.93263	14.9553	11.2236	9.92629	10.5127	-0.331653	0.989864	NO
3R	7249795	7251750	1956	+	FlyBase	protein_coding	FBgn0037492	CG10050	2.16453	9.61203	7.17601	3.46631	6.79786	0.801683	6.31673	6.00723	-0.434318	0.991886	NO
3R	7250725	7251957	1233	-	FlyBase	protein_coding	FBgn0011282	Obp84a	2.16453	0	0	3.46631	0	0	0.90239	1.50181	0.460905	NA	NO
3R	7252063	7265703	13641	-	FlyBase	protein_coding	FBgn0001112	Gld	0	0	0	0	0	0	1.80478	0	-0.713248	NA	NO
3R	7263440	7264292	853	+	FlyBase	ncRNA	FBgn0265426	lncRNA:CR44338	0	0	0	0	0	0	0.90239	0	-0.407217	NA	NO
3R	7266065	7270809	4745	+	FlyBase	protein_coding	FBgn0028400	Syt4	0	0	0	0	0	0	1.80478	0	-0.713248	NA	NO
3R	7271592	7272509	918	+	FlyBase	pseudogene	FBgn0037493	CR10032	0	0	0	0	0	0	0.90239	0	-0.407217	NA	NO
3R	7272617	7309629	37013	-	FlyBase	protein_coding	FBgn0267337	rn	0	0	0	0	0.679786	0.801683	0	1.50181	0.936753	NA	NO
3R	7312338	7312858	521	-	FlyBase	ncRNA	FBgn0265422	lncRNA:CR44334	0	0	0	0	0	0	1.80478	0	-0.713248	NA	NO
3R	7326481	7327181	701	-	FlyBase	ncRNA	FBgn0265424	lncRNA:TS14	0	0	0	0	0	0	0.90239	0	-0.407217	NA	NO
3R	7331500	7332002	503	+	FlyBase	ncRNA	FBgn0265425	lncRNA:CR44337	0	0	0	0	1.35957	0	0	0	-0.7264	NA	NO
3R	7346730	7347836	1107	+	FlyBase	protein_coding	FBgn0051501	nxf4	0	0	0	1.15544	0.679786	0.801683	0	0	0.903699	NA	NO
3R	7348849	7349552	704	-	FlyBase	protein_coding	FBgn0262982	CG43290	0	0.961203	0	3.46631	0.679786	0	0.90239	1.50181	1.37938	NA	NO
3R	7363307	7363773	467	-	FlyBase	protein_coding	FBgn0004175	Mst84Dd	0	0	0	0	0	0.801683	0	0	0.919376	NA	NO
3R	7365160	7365627	468	-	FlyBase	protein_coding	FBgn0004173	Mst84Db	0	0	0	0	0	0	1.80478	0	-0.713248	NA	NO
3R	7365850	7366262	413	+	FlyBase	protein_coding	FBgn0004172	Mst84Da	0	0	0	0	0.679786	0	0	0	-0.432894	NA	NO
3R	7365939	7369305	3367	-	FlyBase	protein_coding	FBgn0015770	MstProx	0	0.961203	0	0	0	0	0	1.50181	1.53942	NA	NO
3R	7391413	7392280	868	+	FlyBase	protein_coding	FBgn0261502	CG42650	0	0	0	0	0.679786	0	0	0	-0.432894	NA	NO
3R	7406869	7409384	2516	+	FlyBase	protein_coding	FBgn0037501	Ir84a	0	0	2.05029	0	0	0	0.90239	3.00362	-0.386466	NA	NO
3R	7418938	7420698	1761	+	FlyBase	pseudogene	FBgn0283627	CR46300	0	0	0	0	0	0	0	1.50181	0.949549	NA	NO
3R	7420765	7423057	2293	+	FlyBase	protein_coding	FBgn0037502	wa-cup	0	0	0	0	0	0	0.90239	0	-0.407217	NA	NO
3R	7439760	7441976	2217	+	FlyBase	protein_coding	FBgn0037503	CG14598	0	0	1.02514	0	0	0	0.90239	0	-1.02975	NA	NO
3R	7472458	7473781	1324	-	FlyBase	protein_coding	FBgn0037504	CG1142	30.3034	38.4481	21.528	16.1761	36.7084	36.0757	19.8526	15.0181	-0.0912952	0.993462	NO
3R	7472907	7473222	316	-	FlyBase	snoRNA	FBgn0043853	scaRNA:MeU5-C46	3.24679	0.961203	1.02514	3.46631	6.79786	4.8101	8.12151	3.00362	-0.548261	0.991886	NO
3R	7474553	7474996	444	-	FlyBase	snRNA	FBgn0065099	snRNA:7SK	17.3162	4.80601	27.6789	18.487	55.0626	23.2488	59.5577	55.5669	-0.847151	0.388459	NO
3R	7486583	7493845	7263	-	FlyBase	protein_coding	FBgn0015569	alpha-Est10	6.49358	7.68962	17.4275	19.6424	9.517	4.00842	7.21912	6.00723	-0.253726	0.992764	NO
3R	7492961	7493271	311	-	FlyBase	protein_coding	FBgn0261508	CG42656	0	0	2.05029	2.31088	0.679786	0	0	0	-0.404843	NA	NO
3R	7493921	7505098	11178	-	FlyBase	protein_coding	FBgn0015577	alpha-Est9	43.2905	34.6033	27.6789	41.5958	31.9499	36.0757	33.3884	30.0362	0.0716551	0.996414	NO
3R	7500951	7502376	1426	-	FlyBase	protein_coding	FBgn0037506	Mics1	0	0	0	1.15544	0	0	0	0	0.915737	NA	NO
3R	7509343	7515670	6328	-	FlyBase	protein_coding	FBgn0015576	alpha-Est8	0	1.92241	2.05029	0	2.03936	3.20673	0	4.50542	1.47083	NA	NO
3R	7518820	7519456	637	-	FlyBase	protein_coding	FBgn0017456	Ubc84D	4.32905	0.961203	12.3017	10.3989	2.71914	3.20673	2.70717	4.50542	-0.253868	0.993462	NO
3R	7519563	7523753	4191	-	FlyBase	protein_coding	FBgn0015575	alpha-Est7	112.555	132.646	131.218	139.808	109.446	92.9953	93.8486	72.0868	-0.0621258	0.993462	NO
3R	7524567	7528777	4211	-	FlyBase	protein_coding	FBgn0015574	alpha-Est6	0	0.961203	1.02514	2.31088	0	0	0	0	1.14025	NA	NO
3R	7530753	7532732	1980	+	FlyBase	protein_coding	FBgn0003885	alphaTub84D	395.026	378.714	328.046	253.041	269.195	307.846	301.398	298.86	-0.0600378	0.993462	NO
3R	7533496	7536390	2895	-	FlyBase	protein_coding	FBgn0261393	alpha-Est5	0	0	0	1.15544	0.679786	1.60337	1.80478	1.50181	0.873831	NA	NO
3R	7536687	7538615	1929	-	FlyBase	protein_coding	FBgn0015572	alpha-Est4	0	1.92241	2.05029	0	2.71914	0.801683	0.90239	0	-1.16312	NA	NO
3R	7537842	7541279	3438	+	FlyBase	ncRNA	FBgn0267803	asRNA:CR46128	3.24679	0.961203	2.05029	1.15544	2.03936	0.801683	5.41434	1.50181	-1.46144	NA	NO
3R	7538972	7541631	2660	-	FlyBase	protein_coding	FBgn0015571	alpha-Est3	3.24679	9.61203	6.15087	10.3989	9.517	9.6202	10.8287	19.5235	0.742881	0.923103	NO
3R	7545733	7549124	3392	-	FlyBase	protein_coding	FBgn0015568	alpha-Est1	14.0694	3.84481	3.07543	9.2435	2.03936	6.41347	6.31673	3.00362	0.0712486	0.996414	NO
3R	7552008	7552298	291	+	FlyBase	protein_coding	FBgn0267105	CG45545	0	0	0	0	0	0.801683	0	0	0.919376	NA	NO
3R	7570281	7639434	69154	-	FlyBase	protein_coding	FBgn0083963	Nlg3	0	0	2.05029	2.31088	2.71914	1.60337	3.60956	0	-1.06105	NA	NO
3R	7626882	7627290	409	-	FlyBase	ncRNA	FBgn0265420	lncRNA:CR44332	0	0	0	0	2.03936	0	0	0	-0.775362	NA	NO
3R	7658247	7694874	36628	+	FlyBase	protein_coding	FBgn0051146	Nlg1	0	0	0	0	0	0.801683	1.80478	0	-0.0111562	NA	NO
3R	7722417	7724715	2299	+	FlyBase	protein_coding	FBgn0037512	CG2616	0	0	0	0	0.679786	0	0.90239	0	-1.02693	NA	NO
3R	7738965	7739563	599	-	FlyBase	protein_coding	FBgn0262899	CG43254	0	0	0	0	0	0.801683	0	0	0.919376	NA	NO
3R	7740178	7740778	601	+	FlyBase	ncRNA	FBgn0266240	lncRNA:CR44935	0	0	0	0	0	0	0.90239	0	-0.407217	NA	NO
3R	7747913	7750079	2167	-	FlyBase	protein_coding	FBgn0037513	pyd3	4.32905	0	2.05029	0	1.35957	2.40505	0.90239	0	-2.18465	NA	NO
3R	7758122	7759677	1556	+	FlyBase	protein_coding	FBgn0037514	CG10919	0	0.961203	0	0	0	0	0	0	0.897972	NA	NO
3R	7759786	7763947	4162	+	FlyBase	protein_coding	FBgn0037515	Sp7	134.201	102.849	120.967	139.808	114.204	163.543	144.382	210.253	0.231318	0.94351	NO
3R	7780884	7783446	2563	-	FlyBase	protein_coding	FBgn0042104	CG18747	3.24679	3.84481	1.02514	1.15544	2.71914	4.00842	2.70717	1.50181	0.0813675	NA	NO
3R	7783843	7786119	2277	-	FlyBase	protein_coding	FBgn0042102	CG18745	0	0	0	0	0.679786	0	3.60956	0	-1.60943	NA	NO
3R	7786170	7787923	1754	-	FlyBase	protein_coding	FBgn0042105	CG18748	0	0	0	0	0.679786	0	0	1.50181	0.140199	NA	NO
3R	7788282	7790187	1906	-	FlyBase	protein_coding	FBgn0042103	CG18746	0	0	0	0	0	0.801683	0	0	0.919376	NA	NO
3R	7790633	7793483	2851	+	FlyBase	protein_coding	FBgn0037517	CG10086	0	0	0	0	2.03936	0.801683	0	1.50181	0.498424	NA	NO
3R	7794069	7796599	2531	+	FlyBase	protein_coding	FBgn0037518	CG2641	16.2339	16.3404	15.3772	8.08807	15.6351	18.4387	18.9502	31.538	0.065016	0.996414	NO
3R	7799264	7802793	3530	-	FlyBase	protein_coding	FBgn0037519	CG3014	1.08226	0.961203	0	0	0	3.20673	0	0	1.30444	NA	NO
3R	7802831	7804432	1602	-	FlyBase	protein_coding	FBgn0037520	CG18268	0	0	0	0	0	0.801683	0	0	0.919376	NA	NO
3R	7804665	7810014	5350	-	FlyBase	protein_coding	FBgn0037521	CG2993	0	0	0	0	1.35957	0	1.80478	0	-1.58704	NA	NO
3R	7810532	7811912	1381	+	FlyBase	protein_coding	FBgn0051472	sgll	51.9486	22.1077	33.8298	17.3316	27.8712	27.2572	33.3884	37.5452	-0.501756	0.867081	NO
3R	7811814	7813009	1196	+	FlyBase	protein_coding	FBgn0051473	CG31473	0	0	0	3.46631	0	1.60337	0	1.50181	2.85974	NA	NO
3R	7814361	7855392	41032	+	FlyBase	protein_coding	FBgn0085413	CG34384	0	0	0	0	0	1.60337	1.80478	0	0.0867808	NA	NO
3R	7855582	7886733	31152	-	FlyBase	protein_coding	FBgn0037525	CG17816	9.74037	8.65082	6.15087	10.3989	13.5957	11.2236	11.7311	15.0181	0.142092	0.993462	NO
3R	7883693	7884441	749	-	FlyBase	ncRNA	FBgn0267802	lncRNA:CR46127	0	0	0	0	0	0.801683	0	0	0.919376	NA	NO
3R	7887045	7890150	3106	+	FlyBase	protein_coding	FBgn0037526	ArgRS-m	34.6324	21.1465	18.4526	15.0207	21.7531	24.0505	17.1454	43.5524	0.12142	0.993462	NO
3R	7889277	7902667	13391	-	FlyBase	protein_coding	FBgn0037529	mRpS9	79.0052	66.323	102.514	67.0154	89.0519	82.5734	100.165	100.621	-0.237099	0.96468	NO
3R	7891331	7901147	9817	+	FlyBase	protein_coding	FBgn0260005	wtrw	1.08226	0	0	0	1.35957	0	3.60956	3.00362	-1.49262	NA	NO
3R	7903030	7907363	4334	-	FlyBase	protein_coding	FBgn0037530	EMC1	168.833	186.473	179.4	188.336	170.626	146.708	162.43	195.235	0.0615584	0.993462	NO
3R	7907333	7909721	2389	+	FlyBase	protein_coding	FBgn0024909	Taf7	28.1388	32.6809	21.528	33.5077	31.2701	26.4555	28.8765	37.5452	0.235042	0.981144	NO
3R	7909598	7911779	2182	-	FlyBase	protein_coding	FBgn0004901	Prat	62.7713	42.2929	54.3326	35.8186	50.9839	55.3161	61.3625	55.5669	-0.286944	0.965378	NO
3R	7912017	7913290	1274	-	FlyBase	protein_coding	FBgn0014930	CG2846	57.3599	62.4782	60.4835	43.9066	36.7084	34.4724	45.1195	39.047	-0.154514	0.991886	NO
3R	7913851	7916550	2700	+	FlyBase	protein_coding	FBgn0014931	CG2678	9.74037	13.4568	6.15087	1.15544	10.1968	8.01683	7.21912	10.5127	-0.207293	0.993462	NO
3R	7916599	7920299	3701	-	FlyBase	protein_coding	FBgn0037531	CG10445	11.9049	11.5344	6.15087	6.93263	5.43829	8.01683	19.8526	12.0145	-0.0299455	0.996441	NO
3R	7920431	7924491	4061	+	FlyBase	protein_coding	FBgn0002542	lds	34.6324	24.9913	20.5029	6.93263	30.5904	20.0421	24.3645	10.5127	-0.89659	0.466637	NO
3R	7924323	7967408	43086	-	FlyBase	protein_coding	FBgn0000504	dsx	4.32905	1.92241	6.15087	8.08807	0.679786	5.61178	4.51195	1.50181	0.149346	0.996414	NO
3R	7974409	7978428	4020	-	FlyBase	protein_coding	FBgn0037533	CD98hc	162.339	230.689	165.048	139.808	126.44	105.822	157.016	91.6103	-0.175661	0.973277	NO
3R	7978959	7979614	656	+	FlyBase	protein_coding	FBgn0010401	Os-C	0	0	0	0	0.679786	0	0	0	-0.432894	NA	NO
3R	7979588	7980322	735	-	FlyBase	protein_coding	FBgn0259974	Sfp84E	0	0	1.02514	0	0	0.801683	0	0	0.257347	NA	NO
3R	7981817	7995852	14036	-	FlyBase	protein_coding	FBgn0037534	ELOVL	1.08226	0	0	0	3.39893	2.40505	3.60956	3.00362	-0.739555	NA	NO
3R	7995985	7997435	1451	-	FlyBase	ncRNA	FBgn0267818	lncRNA:CR46143	0	0	0	0	0	0	1.80478	0	-0.713248	NA	NO
3R	7999832	8001064	1233	+	FlyBase	protein_coding	FBgn0037535	PIG-H	46.5373	56.7109	43.0561	36.974	48.9446	41.6875	54.1434	33.0398	-0.20702	0.981144	NO
3R	8000548	8001309	762	-	FlyBase	protein_coding	FBgn0266598	Kmn2	60.6067	31.7197	39.9806	32.3523	44.1861	36.0757	42.4123	33.0398	-0.475621	0.795306	NO
3R	8001562	8006033	4472	+	FlyBase	protein_coding	FBgn0037536	CG2698	59.5245	86.5082	61.5087	82.0361	62.5403	73.7549	55.0458	69.0832	0.378576	0.773592	NO
3R	8005924	8008110	2187	-	FlyBase	protein_coding	FBgn0037537	CG2767	67.1003	56.7109	44.0812	33.5077	36.0286	39.2825	34.2908	16.5199	-0.342507	0.960279	NO
3R	8009400	8011018	1619	+	FlyBase	protein_coding	FBgn0037538	CG3223	36.7969	45.1765	41.0058	23.1088	16.9946	16.8353	20.755	12.0145	-0.29719	0.975138	NO
3R	8010907	8013201	2295	-	FlyBase	protein_coding	FBgn0037539	CG10435	28.1388	40.3705	21.528	40.4403	25.8319	20.8438	22.5598	19.5235	0.238803	0.984061	NO
3R	8013791	8016610	2820	+	FlyBase	protein_coding	FBgn0037540	Pbp95	8.6581	4.80601	6.15087	5.77719	3.39893	2.40505	6.31673	3.00362	-0.615172	0.975138	NO
3R	8016210	8030790	14581	-	FlyBase	protein_coding	FBgn0037541	CG2747	29.2211	29.7973	33.8298	41.5958	30.5904	29.6623	34.2908	49.5597	0.20327	0.984517	NO
3R	8028453	8029546	1094	-	FlyBase	protein_coding	FBgn0001255	ImpE3	0	0	0	0	0.679786	0	0	3.00362	0.202474	NA	NO
3R	8030411	8032145	1735	+	FlyBase	protein_coding	FBgn0037543	CG10903	25.9743	21.1465	27.6789	19.6424	17.6744	11.2236	18.9502	7.50904	-0.648969	0.817862	NO
3R	8031130	8033009	1880	-	FlyBase	protein_coding	FBgn0037544	CG11035	17.3162	12.4956	25.6286	10.3989	12.9159	12.8269	18.0478	18.0217	-0.435418	0.970912	NO
3R	8033301	8037403	4103	+	FlyBase	protein_coding	FBgn0010812	unc-45	12.9872	24.9913	20.5029	19.6424	16.9946	17.637	18.0478	27.0325	0.371138	0.971128	NO
3R	8041224	8055970	14747	+	FlyBase	protein_coding	FBgn0262362	CG43060	0	0	1.02514	0	0	0	0	0	-0.436627	NA	NO
3R	8059284	8087049	27766	+	FlyBase	protein_coding	FBgn0037546	mAChR-B	1.08226	0	0	2.31088	4.07871	2.40505	0	1.50181	0.827425	NA	NO
3R	8087252	8089526	2275	+	FlyBase	protein_coding	FBgn0037547	CG7910	0	0	0	0	0	0	0.90239	0	-0.407217	NA	NO
3R	8089757	8090285	529	+	FlyBase	ncRNA	FBgn0265418	lncRNA:CR44330	0	0	0	0	0	0.801683	0	0	0.919376	NA	NO
3R	8094124	8105083	10960	+	FlyBase	protein_coding	FBgn0037548	CG7900	29.2211	20.1853	13.3269	17.3316	22.4329	24.0505	23.4621	21.0253	-0.0648325	0.996414	NO
3R	8105332	8122294	16963	+	FlyBase	protein_coding	FBgn0243512	puc	129.872	147.064	117.892	180.248	164.508	170.759	126.335	135.163	0.232833	0.915065	NO
3R	8112699	8114003	1305	-	FlyBase	ncRNA	FBgn0265419	lncRNA:CR44331	3.24679	1.92241	1.02514	0	2.03936	0	4.51195	6.00723	-1.26935	NA	NO
3R	8122725	8125273	2549	+	FlyBase	protein_coding	FBgn0037549	CG7878	170.998	166.288	151.721	168.694	126.44	132.278	169.649	198.239	0.0998364	0.991886	NO
3R	8125290	8126357	1068	-	FlyBase	protein_coding	FBgn0037550	CG9667	34.6324	11.5344	23.5783	26.5751	21.7531	28.0589	11.7311	25.5307	0.0290628	0.996414	NO
3R	8126605	8129835	3231	+	FlyBase	protein_coding	FBgn0037551	Arl8	47.6196	40.3705	55.3578	45.0621	80.2147	73.7549	67.6793	49.5597	-0.269563	0.965378	NO
3R	8147368	8181444	34077	-	FlyBase	protein_coding	FBgn0001138	grn	0	0	0	0	0.679786	0	2.70717	1.50181	-0.813177	NA	NO
3R	8201480	8201994	515	+	FlyBase	ncRNA	FBgn0262995	lncRNA:CR43303	1.08226	0	0	0	0	0	0	0	-0.457503	NA	NO
3R	8217957	8219734	1778	+	FlyBase	protein_coding	FBgn0037552	CG7800	117.967	142.258	134.294	84.347	105.367	73.7549	102.872	51.0615	-0.458667	0.556362	NO
3R	8220146	8222188	2043	+	FlyBase	protein_coding	FBgn0037553	CG18249	1.08226	0.961203	1.02514	2.31088	0.679786	0.801683	0	0	0.493086	NA	NO
3R	8225279	8232178	6900	-	FlyBase	ncRNA	FBgn0267111	lncRNA:CR45551	0	0	0	0	0.679786	0	1.80478	0	-1.30608	NA	NO
3R	8228008	8229448	1441	+	FlyBase	ncRNA	FBgn0267110	lncRNA:CR45550	0	0	0	0	0.679786	0	1.80478	1.50181	-0.657129	NA	NO
3R	8233228	8233962	735	-	FlyBase	ncRNA	FBgn0267109	asRNA:CR45549	0	0	0	1.15544	0	2.40505	0	0	1.99841	NA	NO
3R	8233507	8237389	3883	+	FlyBase	protein_coding	FBgn0037554	DNApol-iota	28.1388	25.9525	28.704	32.3523	28.551	23.2488	29.7789	22.5271	-0.157757	0.991886	NO
3R	8236632	8240515	3884	-	FlyBase	protein_coding	FBgn0037555	Ada2b	33.5502	24.9913	25.6286	51.9947	13.5957	11.2236	18.9502	21.0253	0.134118	0.993462	NO
3R	8240747	8243792	3046	-	FlyBase	protein_coding	FBgn0037556	CG9636	9.74037	15.3792	18.4526	6.93263	17.6744	7.21515	24.3645	15.0181	-0.686309	0.894475	NO
3R	8248438	8250324	1887	+	FlyBase	protein_coding	FBgn0040528	CG15864	5.41132	10.5732	5.12572	6.93263	2.03936	5.61178	0.90239	3.00362	1.06906	0.914735	NO
3R	8250497	8260718	10222	+	FlyBase	protein_coding	FBgn0260386	mtg	0	2.88361	2.05029	2.31088	0.679786	0.801683	3.60956	1.50181	0.550421	NA	NO
3R	8260706	8261898	1193	-	FlyBase	pseudogene	FBgn0037560	CR18228	6.49358	7.68962	16.4023	12.7098	2.71914	8.01683	6.31673	3.00362	0.119039	0.996414	NO
3R	8262120	8264451	2332	-	FlyBase	protein_coding	FBgn0010173	RpA-70	127.707	119.189	151.721	120.166	143.435	111.434	120.92	109.632	-0.238854	0.91301	NO
3R	8264970	8267924	2955	+	FlyBase	protein_coding	FBgn0014861	Mcm2	68.1826	83.6246	74.8355	108.611	68.6584	72.1515	71.2888	90.1085	0.308313	0.873829	NO
3R	8267943	8269896	1954	-	FlyBase	protein_coding	FBgn0037561	CG9630	17.3162	6.72842	12.3017	20.7979	24.4723	18.4387	18.9502	4.50542	-0.66734	0.91257	NO
3R	8278052	8279274	1223	+	FlyBase	protein_coding	FBgn0010433	ato	0	0	0	0	1.35957	0	0	0	-0.7264	NA	NO
3R	8287169	8287698	530	+	FlyBase	ncRNA	FBgn0265377	lncRNA:CR44318	1.08226	0	0	0	0	0	0	0	-0.457503	NA	NO
3R	8287876	8288613	738	+	FlyBase	protein_coding	FBgn0037562	Nazo	165.586	159.56	136.344	134.031	109.446	78.565	102.872	84.1012	-0.207407	0.96468	NO
3R	8289395	8290578	1184	-	FlyBase	protein_coding	FBgn0037563	CG11672	0	0	0	0	0.679786	0	0	0	-0.432894	NA	NO
3R	8291240	8292034	795	+	FlyBase	protein_coding	FBgn0051464	CG31464	0	0	1.02514	0	0	0.801683	0	1.50181	1.05033	NA	NO
3R	8293843	8300978	7136	-	FlyBase	protein_coding	FBgn0037565	CG9626	5.41132	3.84481	10.2514	5.77719	5.43829	5.61178	4.51195	3.00362	-0.453426	0.991886	NO
3R	8301440	8302770	1331	+	FlyBase	protein_coding	FBgn0037566	mRpL1	62.7713	29.7973	57.4081	46.2175	48.9446	56.1178	63.1673	60.0723	-0.296903	0.966302	NO
3R	8302686	8304023	1338	-	FlyBase	protein_coding	FBgn0265351	nac	81.1697	81.7022	70.735	34.6631	74.0966	70.5481	62.2649	79.5958	-0.161054	0.987164	NO
3R	8304190	8305274	1085	-	FlyBase	protein_coding	FBgn0265101	Sgt1	91.9924	75.935	97.3887	93.5905	115.564	86.5818	84.8247	60.0723	-0.309374	0.843442	NO
3R	8307473	8308645	1173	-	FlyBase	protein_coding	FBgn0037569	tex	41.126	6.72842	30.7543	30.0414	36.7084	41.6875	28.8765	37.5452	-0.392891	0.970209	NO
3R	8308881	8310778	1898	-	FlyBase	protein_coding	FBgn0037570	CG11693	0	0	0	0	0.679786	0	0.90239	0	-1.02693	NA	NO
3R	8313208	8314864	1657	+	FlyBase	protein_coding	FBgn0037573	CG7483	192.643	179.745	168.124	120.166	93.1306	135.484	135.359	138.166	-0.00152302	0.998799	NO
3R	8314784	8316543	1760	-	FlyBase	protein_coding	FBgn0037574	Coq2	12.9872	11.5344	14.352	19.6424	15.6351	11.2236	11.7311	24.0289	0.206062	0.992764	NO
3R	8316984	8318006	1023	+	FlyBase	ncRNA	FBgn0266742	lncRNA:CR45215	0	0	0	0	0.679786	0.801683	0.90239	0	-0.395457	NA	NO
3R	8317612	8319205	1594	+	FlyBase	protein_coding	FBgn0062412	Ctr1B	1.08226	0.961203	1.02514	0	2.71914	2.40505	0	1.50181	0.0319111	NA	NO
3R	8319025	8333792	14768	-	FlyBase	protein_coding	FBgn0003129	Poxm	0	0	0	2.31088	0	0	0	0	1.22972	NA	NO
3R	8339944	8341043	1100	-	FlyBase	protein_coding	FBgn0040529	COX7A	458.88	362.373	418.259	303.88	318.14	316.665	346.518	387.466	-0.162106	0.960279	NO
3R	8341100	8341872	773	+	FlyBase	protein_coding	FBgn0004908	Arl2	43.2905	49.0213	43.0561	32.3523	36.7084	30.464	48.7291	36.0434	-0.227451	0.975138	NO
3R	8341661	8343516	1856	-	FlyBase	protein_coding	FBgn0037578	CG9601	22.7275	20.1853	20.5029	23.1088	27.8712	28.8606	21.6574	15.0181	-0.10239	0.993462	NO
3R	8343669	8344310	642	+	FlyBase	protein_coding	FBgn0037579	COX7AL	0	0	0	0	0.679786	0	0	0	-0.432894	NA	NO
3R	8344400	8347465	3066	+	FlyBase	protein_coding	FBgn0037580	DppIII	147.188	247.029	191.702	167.539	192.379	153.121	143.48	151.683	0.0722645	0.993462	NO
3R	8347579	8349296	1718	+	FlyBase	protein_coding	FBgn0037581	CG7352	6.49358	1.92241	9.2263	2.31088	8.15743	12.0252	4.51195	7.50904	-0.474762	0.985115	NO
3R	8349815	8352817	3003	+	FlyBase	protein_coding	FBgn0261108	Atg13	42.2083	54.7885	39.9806	36.974	48.9446	41.6875	36.998	43.5524	0.0622214	0.996414	NO
3R	8356978	8359964	2987	+	FlyBase	protein_coding	FBgn0020249	stck	60.6067	87.4694	64.5841	68.1708	80.8945	64.1347	64.0697	75.0904	0.117542	0.991886	NO
3R	8359958	8362554	2597	-	FlyBase	protein_coding	FBgn0037583	CG9684	32.4679	46.1377	54.3326	45.0621	56.4222	28.8606	46.9243	27.0325	-0.383419	0.936993	NO
3R	8364328	8477617	113290	-	FlyBase	protein_coding	FBgn0266801	CG45263	16.2339	11.5344	12.3017	12.7098	9.517	10.4219	16.243	19.5235	-0.0104897	0.997131	NO
3R	8460241	8461200	960	-	FlyBase	ncRNA	FBgn0267800	lncRNA:CR46125	0	0	0	0	0	0	0	1.50181	0.949549	NA	NO
3R	8511734	8513022	1289	-	FlyBase	protein_coding	FBgn0037591	Or85c	0	0	0	0	0	0.801683	0	0	0.919376	NA	NO
3R	8517868	8521378	3511	+	FlyBase	protein_coding	FBgn0037592	CG11737	28.1388	24.9913	30.7543	16.1761	15.6351	16.8353	18.0478	12.0145	-0.378896	0.970912	NO
3R	8521658	8523520	1863	+	FlyBase	protein_coding	FBgn0051454	CG31454	0	1.92241	0	0	0.679786	0	0	0	0.479292	NA	NO
3R	8523944	8526667	2724	+	FlyBase	protein_coding	FBgn0051259	CG31259	0	0	0	0	0.679786	4.8101	0	1.50181	1.63299	NA	NO
3R	8545685	8546049	365	+	FlyBase	ncRNA	FBgn0267135	lncRNA:CR45575	0	0	0	1.15544	0	0	0	0	0.915737	NA	NO
3R	8552608	8553968	1361	+	FlyBase	protein_coding	FBgn0037594	Or85d	0	0	0	0	0	0	0	1.50181	0.949549	NA	NO
3R	8559540	8561764	2225	-	FlyBase	protein_coding	FBgn0051453	pch2	56.2777	55.7497	55.3578	71.6372	57.102	60.1262	74.8984	64.5777	0.0554644	0.996414	NO
3R	8561917	8562593	677	-	FlyBase	protein_coding	FBgn0051450	mRpS18A	60.6067	18.2628	51.2572	26.5751	37.3882	32.0673	46.9243	39.047	-0.771076	0.376466	NO
3R	8562673	8563445	773	+	FlyBase	protein_coding	FBgn0051460	CG31460	96.3214	47.0989	100.464	76.2589	53.7031	47.2993	73.996	52.5633	-0.5243	0.488583	NO
3R	8562828	8563798	971	-	FlyBase	ncRNA	FBgn0265318	asRNA:CR44291	25.9743	18.2628	25.6286	8.08807	14.9553	11.2236	21.6574	12.0145	-0.83026	0.659806	NO
3R	8564105	8569248	5144	+	FlyBase	protein_coding	FBgn0266916	Cenp-C	63.8535	67.2842	70.735	107.456	68.6584	51.3077	63.1673	60.0723	0.0489478	0.996414	NO
3R	8578205	8629996	51792	+	FlyBase	protein_coding	FBgn0261929	5-HT2B	0	0	1.02514	0	2.03936	0	0	4.50542	-0.920689	NA	NO
3R	8612711	8613030	320	+	FlyBase	ncRNA	FBgn0267799	lncRNA:CR46124	0	0	0	0	0.679786	0	0	0	-0.432894	NA	NO
3R	8634320	8635878	1559	-	FlyBase	protein_coding	FBgn0026399	Or85e	0	0	0	0	0.679786	0	0	4.50542	0.27915	NA	NO
3R	8643070	8645650	2581	-	FlyBase	protein_coding	FBgn0037601	Cyp313b1	0	0	0	0	0.679786	0.801683	0	0	0.243433	NA	NO
3R	8646172	8650796	4625	-	FlyBase	protein_coding	FBgn0024326	Mkk4	75.7584	62.4782	84.0618	73.948	78.1754	95.4003	91.1414	64.5777	-0.154149	0.981144	NO
3R	8651084	8651493	410	+	FlyBase	protein_coding	FBgn0037602	SLIRP2	19.4807	7.68962	14.352	25.4196	15.6351	12.0252	25.2669	13.5163	-0.42463	0.971128	NO
3R	8651391	8652916	1526	-	FlyBase	protein_coding	FBgn0000447	Dhod	114.72	94.1978	117.892	88.9687	83.6136	76.9616	108.287	108.13	-0.203139	0.967996	NO
3R	8652821	8653847	1027	+	FlyBase	protein_coding	FBgn0037603	CG11753	46.5373	48.0601	43.0561	28.886	46.2254	50.506	34.2908	34.5416	-0.0850891	0.993462	NO
3R	8653802	8654766	965	-	FlyBase	protein_coding	FBgn0259992	CG42489	7.57584	1.92241	2.05029	4.62175	5.43829	7.21515	5.41434	10.5127	0.191925	0.995696	NO
3R	8654975	8660761	5787	-	FlyBase	protein_coding	FBgn0263231	bel	314.939	240.301	243.984	249.575	565.582	481.812	378.101	340.91	-0.187408	0.889397	NO
3R	8660903	8670684	9782	-	FlyBase	protein_coding	FBgn0086679	p	40.0437	17.3016	23.5783	36.974	42.8265	30.464	36.998	33.0398	-0.305092	0.973277	NO
3R	8664115	8667772	3658	+	FlyBase	protein_coding	FBgn0037606	CG8032	6.49358	24.9913	8.20115	10.3989	9.517	8.81852	17.1454	6.00723	0.19293	0.993462	NO
3R	8667868	8673702	5835	+	FlyBase	protein_coding	FBgn0037607	CG8036	243.509	254.719	265.512	213.756	212.773	184.387	161.528	145.675	-0.150354	0.970209	NO
3R	8674109	8675196	1088	+	FlyBase	protein_coding	FBgn0037608	mRpL19	72.5116	79.7798	69.7098	70.4817	53.7031	39.2825	63.1673	64.5777	-0.0644565	0.993462	NO
3R	8675283	8676613	1331	-	FlyBase	protein_coding	FBgn0037609	CG9773	55.1954	55.7497	61.5087	42.7512	59.1414	58.5229	62.2649	39.047	-0.283458	0.965378	NO
3R	8676915	8678233	1319	+	FlyBase	protein_coding	FBgn0037610	CG8043	15.1517	16.3404	26.6538	10.3989	12.9159	12.0252	9.0239	15.0181	-0.168656	0.993462	NO
3R	8676915	8678955	2041	+	FlyBase	protein_coding	FBgn0037611	CG11755	9.74037	0.961203	11.2766	19.6424	8.15743	10.4219	15.3406	4.50542	-0.665491	0.967996	NO
3R	8678954	8680034	1081	-	FlyBase	protein_coding	FBgn0053325	CG33325	0	0	0	0	0.679786	0.801683	0.90239	0	-0.395457	NA	NO
3R	8690980	8697822	6843	-	FlyBase	protein_coding	FBgn0001180	hb	0	0	0	0	0.679786	0.801683	3.60956	3.00362	-0.0192642	NA	NO
3R	8712906	8718456	5551	-	FlyBase	protein_coding	FBgn0037613	Cks85A	44.3728	16.3404	27.6789	26.5751	27.8712	40.0842	45.1195	52.5633	-0.149948	0.993462	NO
3R	8712933	8715263	2331	+	FlyBase	protein_coding	FBgn0037612	CG8112	38.9615	32.6809	42.0309	51.9947	46.2254	43.2909	42.4123	48.0579	0.034962	0.996414	NO
3R	8716243	8721320	5078	+	FlyBase	protein_coding	FBgn0037614	TMEM216	0	3.84481	3.07543	2.31088	2.03936	3.20673	4.51195	1.50181	0.440462	NA	NO
3R	8719198	8721320	2123	+	FlyBase	protein_coding	FBgn0037615	CG11760	0	0.961203	0	1.15544	0	0	0	0	1.51324	NA	NO
3R	8721371	8723051	1681	+	FlyBase	protein_coding	FBgn0037616	CG8136	1.08226	0	1.02514	0	2.03936	0.801683	2.70717	0	-2.35934	NA	NO
3R	8723174	8725357	2184	+	FlyBase	protein_coding	FBgn0037617	nom	28.1388	19.2241	23.5783	35.8186	42.8265	32.0673	27.0717	75.0904	0.28113	0.975138	NO
3R	8725479	8726730	1252	+	FlyBase	protein_coding	FBgn0037618	ouib	0	0	0	0	1.35957	0	0	0	-0.7264	NA	NO
3R	8726854	8728370	1517	+	FlyBase	protein_coding	FBgn0037619	CG8159	20.563	24.0301	9.2263	19.6424	16.3149	20.8438	23.4621	15.0181	0.24619	0.991886	NO
3R	8728367	8729693	1327	-	FlyBase	protein_coding	FBgn0037620	ranshi	6.49358	0.961203	0	1.15544	3.39893	4.8101	4.51195	7.50904	0.105562	0.996414	NO
3R	8729790	8731698	1909	-	FlyBase	protein_coding	FBgn0037621	M1BP	61.689	38.4481	52.2824	41.5958	38.7478	34.4724	47.8267	42.0506	-0.343793	0.936993	NO
3R	8732091	8735837	3747	+	FlyBase	protein_coding	FBgn0037622	CG8202	40.0437	61.517	36.9052	73.948	40.7871	37.6791	34.2908	33.0398	0.373221	0.932953	NO
3R	8735879	8747675	11797	-	FlyBase	protein_coding	FBgn0037623	CG9801	0	1.92241	1.02514	5.77719	2.03936	2.40505	2.70717	6.00723	1.5873	NA	NO
3R	8747798	8754104	6307	+	FlyBase	protein_coding	FBgn0037624	CG8223	165.586	248.951	206.054	174.471	127.12	134.683	161.528	130.657	0.0385219	0.996414	NO
3R	8774286	8801176	26891	-	FlyBase	protein_coding	FBgn0261015	Pif1A	0	0.961203	1.02514	0	0	0	0	0	0.225383	NA	NO
3R	8778379	8779923	1545	-	FlyBase	protein_coding	FBgn0053191	CG33191	0	0	0	2.31088	0	0.801683	0	0	1.81783	NA	NO
3R	8780113	8780789	677	-	FlyBase	protein_coding	FBgn0053189	CG33189	0	0	0	0	0.679786	0	0	0	-0.432894	NA	NO
3R	8794684	8796966	2283	+	FlyBase	protein_coding	FBgn0037630	Ir85a	0	0	0	0	0	0	0.90239	0	-0.407217	NA	NO
3R	8801564	8806234	4671	+	FlyBase	protein_coding	FBgn0037632	CCT7	596.327	543.079	547.427	462.175	603.65	618.899	580.237	467.062	-0.160654	0.91301	NO
3R	8803471	8805802	2332	-	FlyBase	protein_coding	FBgn0037633	CG9839	29.2211	14.418	31.7795	25.4196	29.2308	13.6286	24.3645	24.0289	-0.617582	0.789464	NO
3R	8806322	8807581	1260	+	FlyBase	protein_coding	FBgn0037634	hng2	15.1517	10.5732	16.4023	6.93263	15.6351	16.0337	18.9502	10.5127	-0.604743	0.936993	NO
3R	8807679	8813579	5901	-	FlyBase	protein_coding	FBgn0037635	CG9837	34.6324	34.6033	30.7543	27.7305	36.7084	35.2741	29.7789	25.5307	-0.102473	0.993462	NO
3R	8813490	8820682	7193	-	FlyBase	protein_coding	FBgn0286516	aqz	1824.7	1759	1235.3	1551.75	2744.3	2639.94	2160.32	1977.88	0.0214911	0.996414	NO
3R	8819618	8821098	1481	+	FlyBase	ncRNA	FBgn0262604	lncRNA:CR43130	0	3.84481	0	0	0	0.801683	0	0	2.10469	NA	NO
3R	8822008	8822838	831	+	FlyBase	protein_coding	FBgn0040532	CG8369	12.9872	19.2241	23.5783	26.5751	19.7138	26.4555	36.998	30.0362	0.203322	0.991886	NO
3R	8822849	8824177	1329	-	FlyBase	protein_coding	FBgn0037637	IscU	166.669	121.112	129.168	131.72	129.839	117.847	147.992	129.155	-0.193312	0.9655	NO
3R	8824411	8827279	2869	+	FlyBase	protein_coding	FBgn0037638	CG8379	22.7275	29.7973	25.6286	27.7305	23.1127	20.0421	16.243	19.5235	0.133584	0.993462	NO
3R	8827068	8931896	104829	-	FlyBase	protein_coding	FBgn0262614	pyd	132.036	166.288	90.2127	164.072	148.193	140.295	128.139	154.686	0.336193	0.714263	NO
3R	8862933	8863005	73	+	FlyBase	tRNA	FBgn0053551	tRNA:Arg-TCG-2-4	1.08226	0	0	1.15544	0	0	0	0	0.324025	NA	NO
3R	8934279	8935287	1009	-	FlyBase	ncRNA	FBgn0264790	asRNA:CR44020	0	0.961203	0	0	0	0	1.80478	0	0.0268618	NA	NO
3R	8938724	8943027	4304	+	FlyBase	protein_coding	FBgn0037643	ScsbetaA	180.738	155.715	176.325	174.471	164.508	156.328	160.625	139.668	-0.124674	0.976423	NO
3R	8942954	8945020	2067	-	FlyBase	protein_coding	FBgn0037644	CG11964	41.126	43.2541	62.5338	51.9947	45.5456	56.1178	54.1434	60.0723	0.067614	0.993462	NO
3R	8950246	8963037	12792	-	FlyBase	protein_coding	FBgn0286204	ich	0	0	0	0	0.679786	0	0.90239	0	-1.02693	NA	NO
3R	8980860	8982793	1934	+	FlyBase	protein_coding	FBgn0037646	CAHbeta	18.3985	25.9525	7.17601	6.93263	7.47764	7.21515	5.41434	7.50904	0.226365	0.993462	NO
3R	8982732	8984315	1584	-	FlyBase	protein_coding	FBgn0037647	RagA-B	40.0437	19.2241	60.4835	24.2642	27.1914	31.2656	25.2669	19.5235	-0.634077	0.710698	NO
3R	8984718	8990649	5932	+	FlyBase	protein_coding	FBgn0027503	CG11970	6.49358	12.4956	7.17601	4.62175	8.15743	10.4219	10.8287	7.50904	0.0712687	0.996414	NO
3R	8990645	8992949	2305	-	FlyBase	protein_coding	FBgn0260243	E(var)3-9	30.3034	26.9137	18.4526	11.5544	16.9946	12.0252	10.8287	10.5127	-0.35221	0.975138	NO
3R	8993253	8995212	1960	+	FlyBase	protein_coding	FBgn0037648	CG11975	31.3856	24.9913	37.9303	30.0414	27.1914	34.4724	40.6076	28.5343	-0.195347	0.991886	NO
3R	8995229	9003650	8422	-	FlyBase	protein_coding	FBgn0051100	CG31100	0	0	0	0	0	0.801683	0.90239	0	0.272899	NA	NO
3R	9004017	9005331	1315	+	FlyBase	protein_coding	FBgn0037652	CG11980	61.689	44.2153	41.0058	34.6631	39.4276	41.6875	48.7291	33.0398	-0.292917	0.967996	NO
3R	9005313	9006226	914	-	FlyBase	protein_coding	FBgn0026380	Prosbeta3	272.73	225.883	224.507	140.963	189.66	194.007	177.771	178.715	-0.22203	0.909205	NO
3R	9006456	9008030	1575	+	FlyBase	protein_coding	FBgn0037653	Iru	22.7275	22.1077	27.6789	17.3316	13.5957	16.0337	19.8526	15.0181	-0.213379	0.991886	NO
3R	9008321	9010274	1954	+	FlyBase	protein_coding	FBgn0037654	CG11983	1.08226	4.80601	0	0	0.679786	3.20673	7.21912	3.00362	0.842656	NA	NO
3R	9010282	9014909	4628	-	FlyBase	protein_coding	FBgn0037655	Kcmf1	30.3034	68.2454	49.2069	54.3056	32.6297	41.6875	26.1693	16.5199	0.304207	0.970912	NO
3R	9014972	9015341	370	-	FlyBase	protein_coding	FBgn0040534	Sf3b5	34.6324	28.8361	32.8046	24.2642	33.3095	36.0757	20.755	10.5127	-0.334373	0.970912	NO
3R	9015446	9016822	1377	+	FlyBase	protein_coding	FBgn0037656	CG11986	17.3162	13.4568	17.4275	20.7979	10.1968	7.21515	7.21912	9.01085	-0.0843347	0.996414	NO
3R	9016773	9020022	3250	-	FlyBase	protein_coding	FBgn0264075	tgo	33.5502	35.5645	30.7543	26.5751	31.2701	25.6539	35.1932	25.5307	-0.213749	0.984568	NO
3R	9020348	9039471	19124	-	FlyBase	protein_coding	FBgn0002932	neur	7.57584	22.1077	12.3017	30.0414	16.9946	12.0252	11.7311	16.5199	0.686037	0.861849	NO
3R	9022057	9024018	1962	+	FlyBase	ncRNA	FBgn0063298	asRNA:CR31429	0	0.961203	0	0	0.679786	0	0.90239	0	-0.406646	NA	NO
3R	9038760	9042349	3590	+	FlyBase	protein_coding	FBgn0037657	hyx	83.3343	95.1591	72.7852	57.7719	76.136	66.5397	79.4103	82.5994	-0.066259	0.993462	NO
3R	9042508	9050555	8048	-	FlyBase	protein_coding	FBgn0010222	Nmdmc	145.023	121.112	123.017	115.544	117.603	114.641	104.677	79.5958	-0.1885	0.968356	NO
3R	9044183	9047977	3795	-	FlyBase	protein_coding	FBgn0014018	Rel	571.435	522.894	613.036	591.584	631.521	674.216	628.966	804.969	0.0686503	0.991886	NO
3R	9048645	9052231	3587	+	FlyBase	protein_coding	FBgn0028708	Mst85C	21.6453	41.3317	27.6789	26.5751	13.5957	32.0673	25.2669	16.5199	0.408422	0.967996	NO
3R	9052495	9063245	10751	+	FlyBase	protein_coding	FBgn0037659	Kdm2	54.1132	58.6334	69.7098	87.8133	61.1807	68.1431	55.9482	58.5705	0.170912	0.981144	NO
3R	9063132	9065078	1947	-	FlyBase	protein_coding	FBgn0037660	beag	20.563	17.3016	13.3269	19.6424	19.034	18.4387	21.6574	21.0253	0.0455151	0.996414	NO
3R	9065183	9066303	1121	+	FlyBase	protein_coding	FBgn0037661	Ada	8.6581	18.2628	6.15087	15.0207	12.2361	16.0337	9.92629	4.50542	0.479513	0.973277	NO
3R	9066343	9237682	171340	-	FlyBase	protein_coding	FBgn0003165	pum	393.944	447.92	305.493	295.792	423.507	374.386	294.179	324.39	0.0231148	0.996414	NO
3R	9177517	9179098	1582	+	FlyBase	protein_coding	FBgn0037662	CG11997	0	0	0	1.15544	0.679786	2.40505	0.90239	1.50181	1.30984	NA	NO
3R	9228133	9230277	2145	+	FlyBase	ncRNA	FBgn0266706	lncRNA:CR45196	0	0	0	0	0	0.801683	1.80478	0	-0.0111562	NA	NO
3R	9238083	9240654	2572	-	FlyBase	protein_coding	FBgn0000412	D1	344.16	337.382	397.756	323.523	473.131	459.364	441.269	393.474	-0.131811	0.967996	NO
3R	9240757	9245869	5113	-	FlyBase	protein_coding	FBgn0260935	Vps15	25.9743	28.8361	33.8298	58.9273	14.9553	28.0589	21.6574	40.5488	0.694172	0.526893	NO
3R	9246649	9251431	4783	+	FlyBase	protein_coding	FBgn0037664	CG8420	0	0	0	0	0	0	0.90239	0	-0.407217	NA	NO
3R	9251843	9253514	1672	+	FlyBase	protein_coding	FBgn0037665	St2	2.16453	0	0	0	0	0	0	0	-0.63455	NA	NO
3R	9253545	9254683	1139	+	FlyBase	pseudogene	FBgn0037666	CR16735	0	1.92241	0	0	0.679786	0	0	0	0.479292	NA	NO
3R	9255052	9256731	1680	+	FlyBase	protein_coding	FBgn0037667	CG16734	8.6581	10.5732	6.15087	6.93263	5.43829	12.8269	9.0239	4.50542	0.236811	0.993462	NO
3R	9256689	9257716	1028	-	FlyBase	protein_coding	FBgn0037668	CG16736	1.08226	1.92241	1.02514	5.77719	0.679786	2.40505	0	3.00362	2.26345	NA	NO
3R	9257727	9258501	775	-	FlyBase	protein_coding	FBgn0037669	Ibf2	34.6324	24.9913	25.6286	12.7098	23.7925	16.8353	22.5598	10.5127	-0.739216	0.658478	NO
3R	9258964	9260400	1437	+	FlyBase	protein_coding	FBgn0037670	Ibf1	18.3985	5.76722	10.2514	13.8653	8.83721	8.81852	8.12151	7.50904	-0.324765	0.991886	NO
3R	9260638	9262590	1953	+	FlyBase	protein_coding	FBgn0037671	ATP6AP2	95.2391	88.4306	111.741	92.435	110.805	103.417	106.482	72.0868	-0.252061	0.935015	NO
3R	9262654	9264142	1489	-	FlyBase	protein_coding	FBgn0037672	sage	7.57584	5.76722	5.12572	5.77719	5.43829	11.2236	6.31673	12.0145	0.468112	0.981144	NO
3R	9265027	9266904	1878	-	FlyBase	protein_coding	FBgn0010803	TrpRS	101.733	89.3918	82.0115	58.9273	53.7031	49.7044	42.4123	63.0759	-0.0677522	0.993462	NO
3R	9267019	9270224	3206	+	FlyBase	protein_coding	FBgn0285911	Vps16A	56.2777	70.1678	49.2069	88.9687	57.7818	39.2825	37.9004	30.0362	0.086571	0.993462	NO
3R	9293642	9328511	34870	-	FlyBase	protein_coding	FBgn0037676	CG8861	0	0	0	0	2.71914	0.801683	0	0	-0.276291	NA	NO
3R	9321770	9322361	592	+	FlyBase	protein_coding	FBgn0037675	HP1e	0	0	4.10058	0	0	0	0	0	-0.786662	NA	NO
3R	9330885	9331885	1001	-	FlyBase	protein_coding	FBgn0037678	CG16749	1.08226	3.84481	6.15087	9.2435	0.679786	2.40505	5.41434	6.00723	0.945873	0.965378	NO
3R	9332064	9334714	2651	-	FlyBase	protein_coding	FBgn0037679	Aduk	3.24679	5.76722	0	1.15544	2.71914	4.00842	2.70717	0	0.296525	NA	NO
3R	9335170	9337459	2290	+	FlyBase	protein_coding	FBgn0037680	pasi2	30.3034	45.1765	27.6789	28.886	12.9159	17.637	17.1454	18.0217	0.301504	0.975138	NO
3R	9338223	9339992	1770	-	FlyBase	ncRNA	FBgn0262993	lncRNA:CR43301	1.08226	3.84481	1.02514	6.93263	2.71914	8.01683	5.41434	3.00362	1.26608	0.894475	NO
3R	9340216	9362994	22779	+	FlyBase	protein_coding	FBgn0266410	CG45050	375.545	256.641	295.242	366.274	577.818	512.276	403.368	352.925	-0.151882	0.967996	NO
3R	9354268	9354342	75	+	FlyBase	snoRNA	FBgn0086053	snoRNA:Me18S-G1358a	0	0	0	1.15544	0	0	0	0	0.915737	NA	NO
3R	9355313	9355387	75	+	FlyBase	snoRNA	FBgn0086054	snoRNA:Me18S-G1358b	0	0	0	0	0	0	0.90239	0	-0.407217	NA	NO
3R	9355495	9359189	3695	+	FlyBase	protein_coding	FBgn0263750	CG43675	0	0	0	1.15544	0	1.60337	0	1.50181	2.40405	NA	NO
3R	9363305	9364838	1534	+	FlyBase	protein_coding	FBgn0037683	CG18473	5.41132	13.4568	4.10058	9.2435	9.517	5.61178	5.41434	7.50904	0.524417	0.975138	NO
3R	9365398	9367763	2366	+	FlyBase	protein_coding	FBgn0037684	Srr	6.49358	12.4956	0	9.2435	0.679786	4.00842	2.70717	3.00362	1.86773	0.56226	NO
3R	9367603	9394546	26944	-	FlyBase	protein_coding	FBgn0000723	FER	83.3343	115.344	101.489	122.476	123.041	140.295	75.8008	123.148	0.39791	0.552512	NO
3R	9393890	9394737	848	+	FlyBase	ncRNA	FBgn0267820	asRNA:CR46145	0	0	1.02514	0	0.679786	0.801683	0	0	-0.424658	NA	NO
3R	9398190	9399551	1362	+	FlyBase	protein_coding	FBgn0037685	Or85f	0	0	0	0	0	0	0	4.50542	1.14328	NA	NO
3R	9399570	9400053	484	-	FlyBase	protein_coding	FBgn0083953	CG34117	46.5373	30.7585	50.2321	35.8186	37.3882	44.0926	44.2171	42.0506	-0.22036	0.978238	NO
3R	9400237	9401226	990	-	FlyBase	protein_coding	FBgn0037686	RpL34b	4166.71	2867.27	3517.27	2131.78	2934.64	2565.39	2730.63	2877.46	-0.345243	0.224206	NO
3R	9401495	9402618	1124	+	FlyBase	protein_coding	FBgn0037687	CG8132	37.8792	27.8749	35.88	25.4196	17.6744	18.4387	31.5837	27.0325	-0.280542	0.975138	NO
3R	9402564	9404269	1706	-	FlyBase	protein_coding	FBgn0037688	CG9356	14.0694	25.9525	22.5532	13.8653	16.3149	12.8269	15.3406	18.0217	0.0162472	0.996441	NO
3R	9407694	9408169	476	-	FlyBase	protein_coding	FBgn0265201	CG44261	6.49358	2.88361	12.3017	3.46631	8.15743	4.00842	10.8287	4.50542	-1.31703	0.657938	NO
3R	9408383	9410282	1900	-	FlyBase	protein_coding	FBgn0003889	betaTub85D	0	0	0	0	2.03936	1.60337	0	0	0.0811795	NA	NO
3R	9410329	9412293	1965	-	FlyBase	protein_coding	FBgn0037690	Task7	0	0	3.07543	0	0	0	0	0	-0.759727	NA	NO
3R	9412548	9417264	4717	+	FlyBase	protein_coding	FBgn0011740	alpha-Man-IIa	44.3728	41.3317	49.2069	76.2589	43.5063	51.3077	59.5577	70.585	0.259437	0.967996	NO
3R	9417940	9455500	37561	+	FlyBase	protein_coding	FBgn0261552	ps	799.792	742.048	554.603	645.89	976.852	873.835	804.932	726.875	-0.0517291	0.992427	NO
3R	9455517	9456546	1030	-	FlyBase	protein_coding	FBgn0037696	GstZ1	35.7147	34.6033	18.4526	23.1088	23.1127	18.4387	27.0717	22.5271	-0.0841229	0.996414	NO
3R	9456815	9460652	3838	-	FlyBase	protein_coding	FBgn0037697	GstZ2	0	0	0	0	0	0.801683	0	0	0.919376	NA	NO
3R	9461084	9493677	32594	-	FlyBase	protein_coding	FBgn0037698	CG16779	1.08226	3.84481	0	4.62175	5.43829	3.20673	6.31673	1.50181	0.497078	0.991886	NO
3R	9494801	9496723	1923	+	FlyBase	protein_coding	FBgn0043791	phu	0	0	1.02514	1.15544	1.35957	0	0.90239	1.50181	-0.639011	NA	NO
3R	9497101	9502581	5481	-	FlyBase	protein_coding	FBgn0014380	RhoL	29.2211	19.2241	17.4275	16.1761	17.6744	16.0337	36.0956	22.5271	-0.390739	0.967996	NO
3R	9504656	9505865	1210	+	FlyBase	protein_coding	FBgn0037700	CG8149	48.7018	39.4093	50.2321	40.4403	59.8211	48.101	46.0219	37.5452	-0.307076	0.960279	NO
3R	9505853	9510324	4472	-	FlyBase	protein_coding	FBgn0267790	rump	229.44	241.262	164.023	196.424	250.161	181.18	205.745	162.195	-0.122091	0.981144	NO
3R	9510561	9513067	2507	-	FlyBase	protein_coding	FBgn0003205	Ras85D	66.018	43.2541	59.4584	63.5491	65.9392	67.3414	63.1673	75.0904	-0.0526824	0.996414	NO
3R	9513327	9514827	1501	+	FlyBase	protein_coding	FBgn0014022	Rlb1	21.6453	7.68962	15.3772	12.7098	23.1127	12.8269	28.8765	43.5524	-0.460076	0.967399	NO
3R	9514822	9515908	1087	-	FlyBase	protein_coding	FBgn0014023	mRpL47	62.7713	51.9049	62.5338	45.0621	59.8211	60.9279	59.5577	78.094	-0.0757959	0.993462	NO
3R	9516007	9527237	11231	+	FlyBase	protein_coding	FBgn0037702	CG8176	85.4988	99.9651	111.741	144.43	108.766	129.873	133.554	102.123	0.122454	0.989864	NO
3R	9516007	9520938	4932	+	FlyBase	protein_coding	FBgn0037703	JHDM2	18.3985	19.2241	12.3017	13.8653	8.83721	4.00842	5.41434	6.00723	-0.17249	0.993462	NO
3R	9517524	9517599	76	+	FlyBase	pre_miRNA	FBgn0262180	mir-2283	0	1.92241	0	0	0.679786	0	0	0	0.479292	NA	NO
3R	9528238	9533011	4774	-	FlyBase	protein_coding	FBgn0000244	by	1.08226	2.88361	7.17601	2.31088	1.35957	2.40505	0.90239	4.50542	0.639649	NA	NO
3R	9535625	9551806	16182	-	FlyBase	protein_coding	FBgn0037705	mura	51.9486	62.4782	50.2321	69.3263	56.4222	51.3077	70.3864	46.556	0.00423929	0.998573	NO
3R	9548104	9551806	3703	-	FlyBase	ncRNA	FBgn0260722	lncRNA:CR42549	46.5373	67.2842	26.6538	63.5491	44.1861	47.2993	54.1434	54.0651	0.452914	0.795306	NO
3R	9552034	9553747	1714	+	FlyBase	protein_coding	FBgn0037707	RnpS1	71.4294	65.3618	61.5087	47.373	60.5009	74.5565	65.8745	69.0832	-0.022901	0.996414	NO
3R	9553696	9555408	1713	-	FlyBase	protein_coding	FBgn0037708	CG9386	8.6581	6.72842	16.4023	5.77719	12.9159	8.81852	9.92629	21.0253	-0.308747	0.991886	NO
3R	9555785	9557776	1992	+	FlyBase	protein_coding	FBgn0037709	CG8199	16.2339	14.418	18.4526	20.7979	19.034	16.8353	18.0478	4.50542	-0.422156	0.971128	NO
3R	9557712	9559525	1814	-	FlyBase	protein_coding	FBgn0024833	AP-1mu	64.9358	52.8661	51.2572	68.1708	67.9786	62.5313	57.753	51.0615	-0.0472939	0.996414	NO
3R	9559760	9561533	1774	+	FlyBase	protein_coding	FBgn0027950	MBD-like	42.2083	39.4093	50.2321	46.2175	34.6691	35.2741	43.3147	42.0506	-0.0588652	0.996414	NO
3R	9561583	9563673	2091	-	FlyBase	protein_coding	FBgn0037710	CG9393	56.2777	33.6421	65.6092	45.0621	48.2648	36.8774	49.6315	42.0506	-0.479084	0.719668	NO
3R	9563924	9566092	2169	+	FlyBase	protein_coding	FBgn0261049	Vps45	16.2339	29.7973	36.9052	23.1088	27.8712	25.6539	20.755	34.5416	0.185415	0.991886	NO
3R	9566195	9569189	2995	+	FlyBase	protein_coding	FBgn0037712	CG16789	3.24679	4.80601	3.07543	4.62175	2.71914	0.801683	5.41434	1.50181	-0.486173	0.991886	NO
3R	9569074	9570214	1141	-	FlyBase	protein_coding	FBgn0037713	CG16790	14.0694	8.65082	3.07543	4.62175	6.11807	4.8101	2.70717	0	-0.574802	0.981144	NO
3R	9571911	9574211	2301	-	FlyBase	protein_coding	FBgn0037715	CG9399	46.5373	35.5645	30.7543	42.7512	31.9499	36.0757	31.5837	34.5416	0.0938238	0.993462	NO
3R	9574484	9577733	3250	-	FlyBase	protein_coding	FBgn0027338	Kap-alpha3	231.604	244.145	228.607	241.487	208.694	189.999	214.769	144.174	-0.129332	0.975138	NO
3R	9578042	9581225	3184	+	FlyBase	protein_coding	FBgn0037716	Son	20.563	16.3404	21.528	13.8653	24.4723	24.8522	32.486	18.0217	-0.429203	0.965286	NO
3R	9581306	9586648	5343	+	FlyBase	protein_coding	FBgn0037717	CG8301	9.74037	4.80601	1.02514	8.08807	4.7585	11.2236	14.4382	13.5163	0.568806	0.973277	NO
3R	9582515	9583222	708	-	FlyBase	protein_coding	FBgn0053654	CG33654	2.16453	0	2.05029	0	0	0	0	0	-1.64815	NA	NO
3R	9586942	9589581	2640	+	FlyBase	protein_coding	FBgn0037718	P58IPK	168.833	221.077	267.563	239.176	216.172	194.809	236.426	222.268	-0.00695495	0.996441	NO
3R	9589468	9591002	1535	-	FlyBase	protein_coding	FBgn0037719	bocks	28.1388	31.7197	31.7795	17.3316	25.8319	31.2656	33.3884	13.5163	-0.377063	0.969477	NO
3R	9591309	9625073	33765	+	FlyBase	protein_coding	FBgn0037720	CG8312	3.24679	0.961203	6.15087	12.7098	10.1968	12.0252	8.12151	9.01085	0.151385	0.996414	NO
3R	9625157	9626930	1774	-	FlyBase	protein_coding	FBgn0037721	CG9427	0	0	0	0	0.679786	0	0.90239	0	-1.02693	NA	NO
3R	9627321	9628676	1356	+	FlyBase	protein_coding	FBgn0037722	CG8319	12.9872	10.5732	25.6286	8.08807	12.2361	12.8269	18.0478	9.01085	-0.699237	0.889325	NO
3R	9628691	9630851	2161	-	FlyBase	protein_coding	FBgn0005585	Calr	1695.91	1536.96	2217.39	1958.47	1642.36	1633.83	1452.85	1380.16	-0.100611	0.967996	NO
3R	9630255	9630440	186	-	FlyBase	ncRNA	FBgn0286035	sisRNA:CR46357	0	0	0	1.15544	0.679786	0	0	0	0.238891	NA	NO
3R	9631641	9633673	2033	+	FlyBase	protein_coding	FBgn0037723	SpdS	81.1697	69.2066	60.4835	53.1501	72.7371	44.0926	55.0458	69.0832	-0.212996	0.974656	NO
3R	9632035	9633076	1042	-	FlyBase	ncRNA	FBgn0266413	asRNA:CR45053	9.74037	9.61203	4.10058	5.77719	8.83721	6.41347	6.31673	4.50542	-0.132204	0.996414	NO
3R	9633359	9637611	4253	-	FlyBase	protein_coding	FBgn0003334	Scm	43.2905	33.6421	44.0812	50.8393	46.2254	45.6959	55.9482	49.5597	-0.083125	0.993462	NO
3R	9638182	9650706	12525	+	FlyBase	protein_coding	FBgn0012344	Dh44	0	0	0	0	0.679786	0	0	0	-0.432894	NA	NO
3R	9651179	9674643	23465	-	FlyBase	protein_coding	FBgn0037726	CG9492	2.16453	2.88361	1.02514	3.46631	4.7585	4.00842	7.21912	19.5235	0.789495	0.970209	NO
3R	9675523	9677778	2256	+	FlyBase	protein_coding	FBgn0037727	Nepl12	5.41132	0.961203	1.02514	0	3.39893	1.60337	2.70717	0	-2.19417	NA	NO
3R	9677927	9679658	1732	+	FlyBase	protein_coding	FBgn0037728	p23	518.404	347.955	301.392	262.284	603.65	532.318	565.799	440.03	-0.329916	0.295125	NO
3R	9679939	9681502	1564	+	FlyBase	protein_coding	FBgn0028997	nmdyn-D7	33.5502	23.0689	16.4023	42.7512	23.7925	29.6623	33.3884	27.0325	0.20339	0.991886	NO
3R	9681415	9684264	2850	-	FlyBase	protein_coding	FBgn0037730	CG9444	6.49358	0	1.02514	0	0.679786	2.40505	5.41434	1.50181	-1.75803	NA	NO
3R	9684469	9685476	1008	-	FlyBase	protein_coding	FBgn0069242	eca	367.969	209.542	316.77	195.269	384.079	384.006	384.418	432.521	-0.325208	0.612025	NO
3R	9685760	9687141	1382	+	FlyBase	protein_coding	FBgn0037731	CG18542	0	0	0	0	0.679786	0.801683	0	0	0.243433	NA	NO
3R	9687060	9692775	5716	-	FlyBase	protein_coding	FBgn0260463	Unc-115b	0	0.961203	0	0	0	0	0	0	0.897972	NA	NO
3R	9694386	9705417	11032	-	FlyBase	protein_coding	FBgn0051352	Unc-115a	5.41132	10.5732	12.3017	9.2435	11.5564	9.6202	8.12151	12.0145	0.181238	0.993462	NO
3R	9705996	9711037	5042	-	FlyBase	protein_coding	FBgn0037734	trbd	8.6581	16.3404	15.3772	10.3989	13.5957	12.0252	17.1454	3.00362	-0.443343	0.975138	NO
3R	9711142	9714675	3534	+	FlyBase	protein_coding	FBgn0278604	dmt	42.2083	31.7197	44.0812	36.974	38.068	44.0926	51.4362	36.0434	-0.22956	0.975138	NO
3R	9713607	9713765	159	+	FlyBase	snoRNA	FBgn0263477	scaRNA:PsiU1-6	0	0	2.05029	0	2.03936	0	0	0	-1.79264	NA	NO
3R	9714623	9725615	10993	-	FlyBase	protein_coding	FBgn0002431	hyd	81.1697	64.4006	66.6344	71.6372	63.2201	57.7212	80.3127	63.0759	-0.176674	0.976423	NO
3R	9726020	9730872	4853	-	FlyBase	protein_coding	FBgn0262477	FoxP	0	0	0	0	0.679786	0.801683	1.80478	0	-0.699221	NA	NO
3R	9731221	9733250	2030	-	FlyBase	protein_coding	FBgn0003886	alphaTub85E	0	0	0	0	0	0.801683	0	0	0.919376	NA	NO
3R	9734012	9739979	5968	-	FlyBase	protein_coding	FBgn0037736	side-VII	0	0	0	0	2.71914	0	6.31673	4.50542	-1.18821	NA	NO
3R	9740899	9742844	1946	+	FlyBase	protein_coding	FBgn0037737	Pnn	27.0566	33.6421	25.6286	21.9533	30.5904	22.4471	21.6574	16.5199	-0.179311	0.991886	NO
3R	9742877	9746367	3491	-	FlyBase	protein_coding	FBgn0085438	CG34409	1.08226	1.92241	1.02514	0	2.03936	0.801683	0	3.00362	0.18222	NA	NO
3R	9743517	9744662	1146	+	FlyBase	protein_coding	FBgn0051415	CG31415	1.08226	0	0	0	2.03936	0.801683	1.80478	0	-1.68068	NA	NO
3R	9746167	9747744	1578	-	FlyBase	protein_coding	FBgn0037739	CG12948	5.41132	7.68962	5.12572	1.15544	4.7585	4.00842	9.0239	6.00723	-0.47573	0.990446	NO
3R	9747875	9751094	3220	+	FlyBase	protein_coding	FBgn0005777	PpD3	93.0746	88.4306	106.615	112.077	118.283	92.1936	105.58	111.134	-0.0771847	0.993462	NO
3R	9751088	9754686	3599	-	FlyBase	protein_coding	FBgn0037741	CG16908	8.6581	9.61203	5.12572	19.6424	11.5564	15.232	10.8287	16.5199	0.744438	0.874662	NO
3R	9754735	9756510	1776	-	FlyBase	protein_coding	FBgn0037742	Rpt3R	10.8226	9.61203	6.15087	2.31088	10.8766	5.61178	8.12151	9.01085	-0.54077	0.975138	NO
3R	9756491	9759313	2823	+	FlyBase	protein_coding	FBgn0037743	CG8412	46.5373	34.6033	39.9806	42.7512	34.6691	34.4724	36.0956	22.5271	-0.23651	0.976235	NO
3R	9759622	9761208	1587	+	FlyBase	protein_coding	FBgn0286506	Mpi	59.5245	45.1765	70.735	26.5751	55.0626	57.7212	47.8267	61.5741	-0.318037	0.965378	NO
3R	9761305	9763150	1846	-	FlyBase	protein_coding	FBgn0266720	Snap24	46.5373	35.5645	42.0309	20.7979	36.7084	24.0505	55.9482	31.538	-0.698981	0.436704	NO
3R	9763650	9766135	2486	+	FlyBase	protein_coding	FBgn0037746	CG8478	45.455	43.2541	32.8046	40.4403	44.1861	56.9195	36.998	30.0362	0.0886749	0.993462	NO
3R	9766031	9768984	2954	-	FlyBase	protein_coding	FBgn0024330	MED6	31.3856	45.1765	23.5783	12.7098	23.1127	21.6454	35.1932	19.5235	-0.282364	0.977353	NO
3R	9767834	9770027	2194	+	FlyBase	protein_coding	FBgn0037747	Naa80	29.2211	25.9525	29.7292	31.1968	27.1914	39.2825	33.3884	43.5524	0.215043	0.982665	NO
3R	9770532	9771542	1011	-	FlyBase	protein_coding	FBgn0037749	CG9471	54.1132	28.8361	42.0309	26.5751	42.8265	35.2741	49.6315	43.5524	-0.502686	0.750397	NO
3R	9771795	9774419	2625	-	FlyBase	protein_coding	FBgn0037750	Whamy	5.41132	9.61203	1.02514	6.93263	2.03936	4.00842	1.80478	12.0145	1.71758	0.519538	NO
3R	9775121	9777943	2823	+	FlyBase	protein_coding	FBgn0037751	topi	1.08226	1.92241	0	1.15544	0	2.40505	3.60956	4.50542	1.79086	NA	NO
3R	9778042	9779528	1487	+	FlyBase	protein_coding	FBgn0261599	RpS29	4872.35	3145.05	3831.99	2355.94	3202.47	2682.43	3450.74	3134.27	-0.431944	0.0280191	NO
3R	9779519	9782693	3175	-	FlyBase	ncRNA	FBgn0051514	asRNA:CR31514	5.41132	6.72842	1.02514	0	0	0.801683	7.21912	4.50542	-0.0700414	0.996414	NO
3R	9780064	9783054	2991	+	FlyBase	protein_coding	FBgn0037753	CG12947	12.9872	24.9913	32.8046	57.7719	21.0734	30.464	19.8526	43.5524	0.845713	0.30946	NO
3R	9783407	9784370	964	-	FlyBase	protein_coding	FBgn0002868	MtnA	2234.87	1348.57	1951.87	1363.42	1976.82	1861.51	1855.31	1653.49	-0.373921	0.121352	NO
3R	9784653	9789323	4671	+	FlyBase	protein_coding	FBgn0037754	CG8500	8.6581	8.65082	16.4023	11.5544	10.1968	9.6202	12.6335	4.50542	-0.468986	0.975138	NO
3R	9787816	9791221	3406	-	FlyBase	protein_coding	FBgn0037755	CG12945	120.131	119.189	130.193	153.673	141.395	123.459	143.48	114.137	-0.0735156	0.993462	NO
3R	9791483	9793098	1616	+	FlyBase	protein_coding	FBgn0037756	CG8507	260.825	255.68	240.909	166.383	216.852	184.387	176.868	112.636	-0.34837	0.517534	NO
3R	9793295	9797754	4460	+	FlyBase	protein_coding	FBgn0037757	CG8516	33.5502	49.0213	39.9806	48.5284	40.1074	48.101	52.3386	67.5814	0.361437	0.90188	NO
3R	9795008	9796050	1043	-	FlyBase	ncRNA	FBgn0267819	asRNA:CR46144	0	0	1.02514	0	0	0	0.90239	1.50181	-0.419514	NA	NO
3R	9797769	9801026	3258	-	FlyBase	protein_coding	FBgn0037758	CG9467	72.5116	85.547	86.1121	77.4143	82.9339	80.1683	66.7769	54.0651	-0.0599286	0.993462	NO
3R	9801280	9803461	2182	+	FlyBase	protein_coding	FBgn0037759	CG8526	2.16453	6.72842	4.10058	4.62175	7.47764	6.41347	8.12151	18.0217	0.645378	0.970912	NO
3R	9803486	9809368	5883	-	FlyBase	protein_coding	FBgn0037760	FBXO11	51.9486	54.7885	59.4584	67.0154	78.1754	66.5397	92.0438	55.5669	-0.178955	0.981144	NO
3R	9810020	9813929	3910	-	FlyBase	ncRNA	FBgn0264827	asRNA:CR44035	0	0	0	0	0	0	0.90239	0	-0.407217	NA	NO
3R	9817428	9818395	968	-	FlyBase	protein_coding	FBgn0037764	CG9459	0	0	1.02514	0	0	0	0	0	-0.436627	NA	NO
3R	9818914	9819877	964	-	FlyBase	protein_coding	FBgn0037765	CG9458	0	0.961203	1.02514	1.15544	0.679786	0	0	3.00362	1.17263	NA	NO
3R	9820514	9821191	678	-	FlyBase	protein_coding	FBgn0262104	CG42857	29.2211	11.5344	12.3017	19.6424	18.3542	4.8101	22.5598	12.0145	-0.870238	0.713485	NO
3R	9822999	9823823	825	-	FlyBase	protein_coding	FBgn0085331	CG34302	0	0	0	0	0.679786	0	0	0	-0.432894	NA	NO
3R	9826081	9868120	42040	-	FlyBase	protein_coding	FBgn0037766	Teh1	0	0	0	0	1.35957	2.40505	3.60956	1.50181	-0.109863	NA	NO
3R	9874681	9995364	120684	+	FlyBase	protein_coding	FBgn0267336	Glut4EF	86.581	187.434	58.4332	175.627	99.9285	129.873	84.8247	184.722	1.03595	0.000503179	UP
3R	9876998	9878498	1501	-	FlyBase	ncRNA	FBgn0266389	lncRNA:CR45029	0	0	0	0	0	0.801683	0	4.50542	1.94379	NA	NO
3R	9982816	9986060	3245	-	FlyBase	protein_coding	FBgn0037770	Art4	47.6196	44.2153	54.3326	40.4403	58.4616	56.1178	57.753	36.0434	-0.304052	0.960895	NO
3R	9997163	10000314	3152	+	FlyBase	protein_coding	FBgn0037772	Spn85F	1.08226	1.92241	0	0	1.35957	0.801683	0	1.50181	0.857623	NA	NO
3R	9999771	10001276	1506	-	FlyBase	protein_coding	FBgn0037773	CG5359	5.41132	3.84481	12.3017	13.8653	8.83721	12.0252	6.31673	13.5163	0.344162	0.991886	NO
3R	10001554	10042895	41342	-	FlyBase	protein_coding	FBgn0053208	Mical	43.2905	68.2454	54.3326	88.9687	38.7478	36.8774	41.5099	49.5597	0.394665	0.838901	NO
3R	10022845	10025150	2306	-	FlyBase	protein_coding	FBgn0051407	CG31407	0	0	0	1.15544	0	0.801683	0	0	1.52828	NA	NO
3R	10043270	10044606	1337	+	FlyBase	protein_coding	FBgn0027524	CG3909	55.1954	39.4093	56.3829	69.3263	74.7764	63.333	74.8984	93.1121	-0.0229067	0.996414	NO
3R	10044596	10045542	947	-	FlyBase	protein_coding	FBgn0037777	CG11722	15.1517	24.9913	12.3017	8.08807	10.1968	8.81852	11.7311	19.5235	0.194028	0.993462	NO
3R	10045574	10047260	1687	+	FlyBase	protein_coding	FBgn0037778	mtTFB2	21.6453	19.2241	28.704	27.7305	21.7531	15.232	28.8765	21.0253	-0.296381	0.975138	NO
3R	10047252	10048797	1546	-	FlyBase	protein_coding	FBgn0037779	CG12811	117.967	113.422	137.369	78.5698	91.7711	113.037	128.139	144.174	-0.0864892	0.993462	NO
3R	10049199	10051527	2329	+	FlyBase	protein_coding	FBgn0037780	ohgt	18.3985	23.0689	31.7795	28.886	23.1127	28.8606	22.5598	28.5343	0.20886	0.991886	NO
3R	10051508	10052869	1362	-	FlyBase	protein_coding	FBgn0037781	Fancl	19.4807	22.1077	26.6538	20.7979	16.9946	12.8269	17.1454	13.5163	-0.227241	0.991886	NO
3R	10053332	10054348	1017	+	FlyBase	protein_coding	FBgn0051410	Npc2e	0	0	0	0	2.03936	2.40505	0	0	0.24329	NA	NO
3R	10055356	10056083	728	-	FlyBase	protein_coding	FBgn0037782	Npc2d	0	0	0	0	0	0.801683	0	0	0.919376	NA	NO
3R	10060252	10061136	885	+	FlyBase	protein_coding	FBgn0037783	Npc2c	0	0	0	0	0.679786	0	0	0	-0.432894	NA	NO
3R	10060666	10061978	1313	-	FlyBase	ncRNA	FBgn0266732	asRNA:CR45205	0	0.961203	0	0	0.679786	0	0	0	0.217892	NA	NO
3R	10067905	10068572	668	+	FlyBase	protein_coding	FBgn0053784	CG33784	0	0	0	0	0	0	0	1.50181	0.949549	NA	NO
3R	10071117	10073761	2645	+	FlyBase	protein_coding	FBgn0041105	nerfin-2	4.32905	8.65082	4.10058	4.62175	8.15743	4.00842	5.41434	7.50904	0.138285	0.996414	NO
3R	10073821	10075373	1553	-	FlyBase	protein_coding	FBgn0037786	Alp13	0	0	1.02514	0	0	0	0	0	-0.436627	NA	NO
3R	10083381	10090525	7145	+	FlyBase	ncRNA	FBgn0266414	lncRNA:CR45054	1.08226	2.88361	6.15087	15.0207	4.07871	5.61178	6.31673	12.0145	0.97602	0.894475	NO
3R	10091126	10091217	92	+	FlyBase	pre_miRNA	FBgn0262378	mir-317	0	0	0	0	0.679786	0	0	0	-0.432894	NA	NO
3R	10093761	10101356	7596	+	FlyBase	ncRNA	FBgn0263413	lncRNA:CR43459	61.689	96.1203	47.1566	106.3	89.7317	91.3919	74.8984	141.17	0.671913	0.166034	NO
3R	10101420	10110121	8702	-	FlyBase	protein_coding	FBgn0028734	Fmr1	165.586	158.598	136.344	152.518	271.235	200.421	244.548	163.697	-0.23711	0.889989	NO
3R	10112237	10120081	7845	+	FlyBase	protein_coding	FBgn0037788	CAH7	449.139	444.076	512.572	433.289	433.703	405.652	444.878	397.979	-0.128414	0.967996	NO
3R	10120399	10121400	1002	-	FlyBase	protein_coding	FBgn0266721	gammaSnap2	0	0	1.02514	0	0	1.60337	1.80478	3.00362	0.496708	NA	NO
3R	10121773	10122320	548	+	FlyBase	protein_coding	FBgn0051477	ATPsynepsilonL	2.16453	0.961203	5.12572	2.31088	3.39893	0	3.60956	3.00362	-1.53079	NA	NO
3R	10122365	10125664	3300	-	FlyBase	protein_coding	FBgn0001321	knk	2.16453	3.84481	0	0	0.679786	1.60337	4.51195	0	-0.22963	NA	NO
3R	10122422	10124412	1991	+	FlyBase	ncRNA	FBgn0267705	asRNA:CR46038	0	0	0	0	1.35957	0.801683	2.70717	0	-1.12736	NA	NO
3R	10126129	10139772	13644	-	FlyBase	protein_coding	FBgn0004889	tws	57.3599	74.9738	70.735	70.4817	97.8891	62.5313	102.872	63.0759	-0.251403	0.967996	NO
3R	10140103	10144184	4082	-	FlyBase	protein_coding	FBgn0037792	TAF1B	43.2905	57.6722	42.0309	48.5284	39.4276	44.8943	54.1434	48.0579	0.161847	0.991886	NO
3R	10144668	10159134	14467	+	FlyBase	protein_coding	FBgn0086359	Invadolysin	8.6581	2.88361	4.10058	1.15544	6.79786	9.6202	1.80478	12.0145	0.0338457	0.996441	NO
3R	10159144	10161331	2188	-	FlyBase	protein_coding	FBgn0037794	CG6254	11.9049	5.76722	26.6538	26.5751	19.034	18.4387	26.1693	22.5271	-0.266799	0.985115	NO
3R	10161464	10170487	9024	-	FlyBase	protein_coding	FBgn0040238	Best1	221.864	354.684	194.777	335.077	137.997	178.775	157.016	208.751	0.564977	0.0324326	NO
3R	10171156	10189603	18448	-	FlyBase	protein_coding	FBgn0037796	CG12814	1.08226	0	0	0	1.35957	0	1.80478	4.50542	-1.12111	NA	NO
3R	10190689	10222442	31754	+	FlyBase	protein_coding	FBgn0004575	Syn	1.08226	5.76722	0	0	2.03936	0.801683	0.90239	0	-0.10443	NA	NO
3R	10203875	10213007	9133	-	FlyBase	protein_coding	FBgn0025879	Timp	1.08226	0	0	1.15544	1.35957	1.60337	0	3.00362	1.19984	NA	NO
3R	10223440	10224725	1286	-	FlyBase	protein_coding	FBgn0037798	CG12817	0	0	0	0	0.679786	0	0	0	-0.432894	NA	NO
3R	10224909	10225587	679	+	FlyBase	protein_coding	FBgn0083943	CG34107	2.16453	0	0	0	0.679786	0.801683	0	0	-0.622314	NA	NO
3R	10225690	10251277	25588	+	FlyBase	protein_coding	FBgn0261928	CG42795	0	0	0	0	1.35957	0	3.60956	4.50542	-0.739062	NA	NO
3R	10251518	10255268	3751	+	FlyBase	protein_coding	FBgn0037801	CG3999	1.08226	0	0	0	1.35957	0.801683	1.80478	3.00362	-0.588209	NA	NO
3R	10255349	10261849	6501	-	FlyBase	protein_coding	FBgn0037802	Sirt6	1.08226	2.88361	0	0	1.35957	0	0	1.50181	0.580244	NA	NO
3R	10262123	10263899	1777	+	FlyBase	protein_coding	FBgn0040078	pont	91.9924	55.7497	110.716	75.1035	69.3381	83.3751	85.7271	87.1049	-0.240941	0.967996	NO
3R	10264306	10308467	44162	+	FlyBase	protein_coding	FBgn0262617	Nuak1	222.946	162.443	161.973	121.321	171.986	174.767	220.183	144.174	-0.35808	0.528037	NO
3R	10307806	10311613	3808	-	FlyBase	protein_coding	FBgn0037807	CG6293	374.463	340.266	398.781	351.253	464.294	334.302	445.781	312.376	-0.327695	0.342849	NO
3R	10312039	10331353	19315	-	FlyBase	protein_coding	FBgn0266717	Bruce	193.725	176.861	233.733	225.31	145.474	154.725	184.99	202.744	0.00853395	0.996414	NO
3R	10331581	10332695	1115	+	FlyBase	protein_coding	FBgn0037809	CG12818	18.3985	7.68962	12.3017	10.3989	13.5957	15.232	7.21912	3.00362	-0.566352	0.967996	NO
3R	10333115	10338265	5151	+	FlyBase	protein_coding	FBgn0037810	sle	43.2905	19.2241	24.6035	41.5958	68.6584	37.6791	61.3625	34.5416	-0.547433	0.771417	NO
3R	10338342	10340872	2531	+	FlyBase	protein_coding	FBgn0037811	CG12592	3.24679	2.88361	1.02514	5.77719	4.7585	11.2236	2.70717	0	0.454186	0.991886	NO
3R	10348761	10350010	1250	+	FlyBase	protein_coding	FBgn0051406	CG31406	0	0.961203	1.02514	0	0	0	0	0	0.225383	NA	NO
3R	10350182	10361612	11431	+	FlyBase	protein_coding	FBgn0015396	jumu	41.126	60.5558	32.8046	45.0621	59.1414	36.8774	58.6554	28.5343	-0.170489	0.991886	NO
3R	10361760	10378068	16309	-	FlyBase	protein_coding	FBgn0020379	Rfx	4.32905	8.65082	2.05029	6.93263	3.39893	4.8101	3.60956	1.50181	0.604923	0.981144	NO
3R	10385494	10387385	1892	-	FlyBase	ncRNA	FBgn0266243	lncRNA:CR44938	0	0	0	0	0.679786	0	0	0	-0.432894	NA	NO
3R	10388258	10400752	12495	+	FlyBase	protein_coding	FBgn0259938	cwo	230.522	377.753	232.708	434.445	295.027	359.154	236.426	280.838	0.535714	0.0453704	NO
3R	10401032	10402966	1935	+	FlyBase	protein_coding	FBgn0045443	mthl11	0	0	0	0	0	0.801683	0	0	0.919376	NA	NO
3R	10402967	10407285	4319	-	FlyBase	protein_coding	FBgn0037814	CG6325	16.2339	7.68962	15.3772	24.2642	16.3149	18.4387	16.243	15.0181	-0.049313	0.996414	NO
3R	10408618	10412869	4252	-	FlyBase	protein_coding	FBgn0024957	Irp-1B	147.188	112.461	173.249	147.896	146.834	167.552	157.016	168.202	-0.0758706	0.993462	NO
3R	10413301	10414242	942	+	FlyBase	protein_coding	FBgn0037815	Rrp46	31.3856	23.0689	32.8046	19.6424	36.0286	24.0505	30.6813	37.5452	-0.367327	0.967399	NO
3R	10414218	10416046	1829	-	FlyBase	protein_coding	FBgn0037816	CG6345	3.24679	0	2.05029	1.15544	4.7585	1.60337	2.70717	0	-2.34927	NA	NO
3R	10428137	10428424	288	-	FlyBase	protein_coding	FBgn0278600	CG46270	0	0	0	0	0	3.20673	0	0	1.29329	NA	NO
3R	10434789	10436704	1916	+	FlyBase	protein_coding	FBgn0037817	Cyp12e1	18.3985	32.6809	18.4526	19.6424	19.7138	14.4303	18.9502	19.5235	0.130943	0.993462	NO
3R	10461028	10462078	1051	+	FlyBase	ncRNA	FBgn0266244	lncRNA:CR44939	0	0	0	0	0	0	0	1.50181	0.949549	NA	NO
3R	10462387	10464978	2592	-	FlyBase	ncRNA	FBgn0266260	lncRNA:CR44955	0	0	0	0	0.679786	0	0	0	-0.432894	NA	NO
3R	10488323	10490216	1894	-	FlyBase	ncRNA	FBgn0267136	lncRNA:CR45576	0	0	0	0	0	1.60337	0	0	1.21591	NA	NO
3R	10507561	10639568	132008	-	FlyBase	protein_coding	FBgn0001235	hth	2.16453	3.84481	2.05029	0	6.79786	6.41347	4.51195	12.0145	0.197935	0.996414	NO
3R	10639279	10645773	6495	+	FlyBase	ncRNA	FBgn0264788	asRNA:CR44018	0	1.92241	0	0	2.71914	0	2.70717	4.50542	0.190476	NA	NO
3R	10675560	10677251	1692	-	FlyBase	protein_coding	FBgn0037818	CG6465	0	0	0	0	0.679786	0	0	0	-0.432894	NA	NO
3R	10677737	10680925	3189	-	FlyBase	protein_coding	FBgn0037819	CG14688	0	0	3.07543	0	0.679786	0	1.80478	0	-2.32892	NA	NO
3R	10686943	10696270	9328	+	FlyBase	protein_coding	FBgn0262717	Skeletor	0	0	0	0	0	0	3.60956	0	-0.923185	NA	NO
3R	10696534	10703316	6783	+	FlyBase	protein_coding	FBgn0020385	pug	7.57584	7.68962	4.10058	3.46631	6.11807	0	4.51195	9.01085	-0.557201	0.984517	NO
3R	10696647	10698976	2330	+	FlyBase	protein_coding	FBgn0037822	CG14683	48.7018	30.7585	38.9555	32.3523	61.8605	56.9195	64.9721	63.0759	-0.261529	0.970209	NO
3R	10703372	10705075	1704	-	FlyBase	protein_coding	FBgn0051391	CG31391	0	0	0	0	0.679786	0	0	0	-0.432894	NA	NO
3R	10705170	10706863	1694	-	FlyBase	protein_coding	FBgn0051467	CG31467	4.32905	4.80601	4.10058	3.46631	3.39893	4.8101	2.70717	0	-0.3442	0.993462	NO
3R	10706974	10707460	487	+	FlyBase	protein_coding	FBgn0037824	CG14684	1.08226	0	1.02514	0	0	0.801683	0.90239	1.50181	-0.466621	NA	NO
3R	10707398	10708340	943	-	FlyBase	protein_coding	FBgn0051278	CG31278	5.41132	0.961203	14.352	5.77719	5.43829	1.60337	3.60956	4.50542	-1.25818	0.817862	NO
3R	10708487	10709364	878	-	FlyBase	protein_coding	FBgn0051373	CG31373	0	0	0	0	0.679786	0	0	0	-0.432894	NA	NO
3R	10709588	10711248	1661	-	FlyBase	protein_coding	FBgn0037826	CG14689	1.08226	0	0	0	0.679786	1.60337	0	1.50181	0.628883	NA	NO
3R	10714798	10715901	1104	+	FlyBase	protein_coding	FBgn0037827	CG4073	0	0	0	0	0	0	0.90239	0	-0.407217	NA	NO
3R	10735277	10735957	681	-	FlyBase	protein_coding	FBgn0037828	tomboy20	0	0	0	0	0	0.801683	0	0	0.919376	NA	NO
3R	10737592	10751228	13637	-	FlyBase	protein_coding	FBgn0004841	TkR86C	0	0	0	0	0.679786	2.40505	0	4.50542	1.71922	NA	NO
3R	10753331	10755634	2304	-	FlyBase	protein_coding	FBgn0037829	CG14691	0	0	0	0	0	0	0	3.00362	1.10346	NA	NO
3R	10760071	10761032	962	-	FlyBase	protein_coding	FBgn0051390	MED7	23.8098	21.1465	27.6789	18.487	19.034	13.6286	14.4382	12.0145	-0.379731	0.971111	NO
3R	10761148	10761797	650	-	FlyBase	ncRNA	FBgn0266372	asRNA:CR45016	0	0	1.02514	0	0	0	0	0	-0.436627	NA	NO
3R	10761310	10766756	5447	+	FlyBase	protein_coding	FBgn0037831	Cap-H2	35.7147	55.7497	41.0058	57.7719	34.6691	47.2993	35.1932	66.0795	0.619859	0.433829	NO
3R	10766622	10767804	1183	-	FlyBase	protein_coding	FBgn0010421	TfIIFbeta	30.3034	28.8361	27.6789	20.7979	19.034	26.4555	39.7052	16.5199	-0.28792	0.976423	NO
3R	10768001	10777374	9374	-	FlyBase	protein_coding	FBgn0266446	CG45076	0	0	0	0	0	0	2.70717	1.50181	-0.174901	NA	NO
3R	10773339	10777374	4036	-	FlyBase	protein_coding	FBgn0266448	CG45078	0	0	0	0	1.35957	0	0	0	-0.7264	NA	NO
3R	10780965	10782267	1303	-	FlyBase	protein_coding	FBgn0261356	CG42633	0	0.961203	0	0	0	0	0	0	0.897972	NA	NO
3R	10782563	10784092	1530	-	FlyBase	protein_coding	FBgn0261380	mRpL37	47.6196	38.4481	57.4081	17.3316	23.1127	21.6454	27.0717	33.0398	-0.446696	0.935015	NO
3R	10784383	10786465	2083	+	FlyBase	protein_coding	FBgn0260944	Rbp1	160.175	109.577	104.565	124.787	63.2201	83.3751	90.239	90.1085	0.0210809	0.996414	NO
3R	10786481	10788226	1746	-	FlyBase	protein_coding	FBgn0037834	Art1	200.219	114.383	159.923	115.544	148.873	169.957	147.992	205.748	-0.145827	0.981144	NO
3R	10788524	10791150	2627	+	FlyBase	protein_coding	FBgn0017577	Mcm5	69.2648	60.5558	93.2881	70.4817	63.2201	70.5481	73.996	67.5814	-0.13915	0.991886	NO
3R	10794058	10803955	9898	-	FlyBase	protein_coding	FBgn0037836	CG14692	1.08226	0	0	1.15544	0	0	5.41434	0	-1.21323	NA	NO
3R	10811581	10815047	3467	-	FlyBase	protein_coding	FBgn0037837	CG14693	0	0.961203	0	0	0.679786	0	0.90239	1.50181	0.234276	NA	NO
3R	10815288	10817490	2203	+	FlyBase	protein_coding	FBgn0037838	TTLL15	4.32905	2.88361	5.12572	8.08807	6.11807	5.61178	9.0239	3.00362	-0.354475	0.991886	NO
3R	10827079	10849030	21952	+	FlyBase	protein_coding	FBgn0261053	Cad86C	1.08226	0	0	6.93263	2.71914	4.00842	1.80478	4.50542	1.19066	NA	NO
3R	10849825	10851788	1964	+	FlyBase	protein_coding	FBgn0259740	CG42394	44.3728	42.2929	57.4081	30.0414	31.2701	23.2488	31.5837	24.0289	-0.454572	0.861132	NO
3R	10852724	10853644	921	+	FlyBase	protein_coding	FBgn0037841	CG4565	8.6581	8.65082	8.20115	4.62175	6.79786	8.81852	9.0239	10.5127	-0.0266492	0.996441	NO
3R	10853374	10854451	1078	-	FlyBase	protein_coding	FBgn0037842	CG6567	29.2211	28.8361	34.8549	42.7512	36.0286	33.6707	40.6076	31.538	-0.0437136	0.996414	NO
3R	10854501	10856412	1912	+	FlyBase	protein_coding	FBgn0037843	CG4511	79.0052	98.0427	129.168	94.7459	89.7317	71.3498	80.3127	72.0868	-0.160121	0.979761	NO
3R	10856807	10858066	1260	+	FlyBase	protein_coding	FBgn0037844	CG4570	44.3728	37.4869	33.8298	38.1295	33.3095	30.464	33.3884	28.5343	-0.106361	0.993462	NO
3R	10858202	10859813	1612	-	FlyBase	protein_coding	FBgn0037845	CG14694	0	0.961203	0	0	2.03936	0.801683	0.90239	0	-0.154116	NA	NO
3R	10860531	10862988	2458	-	FlyBase	protein_coding	FBgn0037846	CG6574	1.08226	5.76722	2.05029	2.31088	3.39893	4.8101	7.21912	10.5127	0.832154	0.970209	NO
3R	10863355	10868642	5288	-	FlyBase	protein_coding	FBgn0267376	SelR	43.2905	43.2541	43.0561	34.6631	28.551	28.0589	32.486	36.0434	-0.0493531	0.996414	NO
3R	10868708	10870555	1848	+	FlyBase	protein_coding	FBgn0037848	Tsp86D	113.638	110.538	116.866	117.855	97.8891	106.624	133.554	132.159	0.0213481	0.996414	NO
3R	10870906	10872381	1476	-	FlyBase	protein_coding	FBgn0011768	Fdh	165.586	127.84	139.42	98.2122	125.081	109.029	117.311	96.1157	-0.339325	0.663701	NO
3R	10873038	10875582	2545	+	FlyBase	protein_coding	FBgn0037849	CG4596	0	0	0	0	0.679786	0	2.70717	0	-1.47829	NA	NO
3R	10876384	10878257	1874	+	FlyBase	protein_coding	FBgn0022359	Sodh-2	0	3.84481	1.02514	0	1.35957	0	0.90239	1.50181	-0.338863	NA	NO
3R	10876834	10877783	950	-	FlyBase	ncRNA	FBgn0266705	asRNA:CR45195	1.08226	0	2.05029	1.15544	0	0.801683	2.70717	0	-1.24567	NA	NO
3R	10878204	10879319	1116	-	FlyBase	protein_coding	FBgn0037850	CG14695	1.08226	0.961203	2.05029	1.15544	0.679786	0.801683	1.80478	1.50181	-0.271288	NA	NO
3R	10879572	10882188	2617	-	FlyBase	protein_coding	FBgn0037852	Tpc1	46.5373	45.1765	31.7795	49.6838	27.1914	26.4555	32.486	40.5488	0.215892	0.981144	NO
3R	10882433	10885001	2569	-	FlyBase	protein_coding	FBgn0037853	CG14696	82.252	91.3142	117.892	100.523	114.204	119.451	122.725	139.668	0.0434239	0.996414	NO
3R	10885540	10896418	10879	+	FlyBase	protein_coding	FBgn0037856	Leash	10.8226	6.72842	7.17601	18.487	22.4329	11.2236	20.755	12.0145	-0.318194	0.991886	NO
3R	10887345	10889588	2244	-	FlyBase	protein_coding	FBgn0042094	Adk3	9.74037	18.2628	6.15087	12.7098	8.83721	13.6286	11.7311	12.0145	0.649342	0.935015	NO
3R	10889768	10893531	3764	-	FlyBase	protein_coding	FBgn0037855	CG6621	19.4807	22.1077	14.352	20.7979	21.0734	20.8438	19.8526	30.0362	0.314525	0.975138	NO
3R	10896479	10897181	703	-	FlyBase	ncRNA	FBgn0267137	lncRNA:CR45577	0	0	0	0	0.679786	0	0	0	-0.432894	NA	NO
3R	10897985	10898581	597	-	FlyBase	ncRNA	FBgn0267138	lncRNA:CR45578	0	0	0	1.15544	0	0	0	0	0.915737	NA	NO
3R	10969667	10970278	612	+	FlyBase	ncRNA	FBgn0267121	lncRNA:CR45561	0	1.92241	0	0	0	0	0	0	1.2058	NA	NO
3R	10972381	11050175	77795	+	FlyBase	protein_coding	FBgn0083950	side-VI	0	0.961203	0	0	2.71914	4.00842	3.60956	0	-0.0435374	NA	NO
3R	11033380	11034203	824	-	FlyBase	ncRNA	FBgn0267671	lncRNA:CR46007	0	0	0	1.15544	0	0	0	0	0.915737	NA	NO
3R	11084528	11085488	961	-	FlyBase	ncRNA	FBgn0266245	lncRNA:CR44940	0	0	0	0	0.679786	0	0	0	-0.432894	NA	NO
3R	11101180	11101684	505	+	FlyBase	ncRNA	FBgn0267139	lncRNA:CR45579	0	0	0	0	0	0	0	1.50181	0.949549	NA	NO
3R	11114671	11115706	1036	-	FlyBase	protein_coding	FBgn0037860	CG6629	0	0	0	0	0	0.801683	0.90239	0	0.272899	NA	NO
3R	11126597	11128328	1732	-	FlyBase	protein_coding	FBgn0040256	Ugt35C1	3.24679	4.80601	1.02514	0	2.71914	4.00842	3.60956	0	-0.75878	NA	NO
3R	11137177	11139742	2566	+	FlyBase	protein_coding	FBgn0037862	mAcon2	1.08226	0	0	0	0.679786	0	0.90239	0	-1.62713	NA	NO
3R	11144346	11145235	890	-	FlyBase	protein_coding	FBgn0261291	CheA86a	0	0	2.05029	0	0	0	0	0	-0.712329	NA	NO
3R	11151026	11153849	2824	-	FlyBase	protein_coding	FBgn0040251	Ugt302K1	2.16453	0	0	1.15544	0	0	1.80478	0	-1.1755	NA	NO
3R	11157098	11159744	2647	+	FlyBase	protein_coding	FBgn0040259	Ugt302C1	6.49358	10.5732	15.3772	19.6424	8.15743	10.4219	10.8287	6.00723	0.176047	0.993462	NO
3R	11161207	11163498	2292	+	FlyBase	protein_coding	FBgn0027584	CG4757	0	0	0	3.46631	0	0.801683	0	0	2.00024	NA	NO
3R	11166177	11167981	1805	-	FlyBase	protein_coding	FBgn0040255	Ugt35E2	0	0	0	0	0	0	1.80478	0	-0.713248	NA	NO
3R	11168503	11170246	1744	-	FlyBase	protein_coding	FBgn0026314	Ugt35B1	1.08226	0	0	0	0	0	0	1.50181	0.220193	NA	NO
3R	11170817	11172664	1848	-	FlyBase	protein_coding	FBgn0026315	Ugt35A1	12.9872	31.7197	8.20115	13.8653	25.1521	11.2236	13.5359	1.50181	-0.292329	0.991886	NO
3R	11173441	11175408	1968	-	FlyBase	protein_coding	FBgn0040250	Ugt304A1	0	0	0	0	0.679786	0	0	0	-0.432894	NA	NO
3R	11196092	11197285	1194	+	FlyBase	protein_coding	FBgn0037870	CG18577	0	0	0	0	0	0.801683	0	0	0.919376	NA	NO
3R	11197592	11208633	11042	+	FlyBase	protein_coding	FBgn0261808	cu	64.9358	92.2754	69.7098	97.0568	69.3381	100.21	73.996	75.0904	0.39143	0.701975	NO
3R	11208887	11209849	963	-	FlyBase	protein_coding	FBgn0037873	SdhC	229.44	133.607	278.839	192.958	182.862	170.759	196.721	211.755	-0.324565	0.659806	NO
3R	11210247	11211898	1652	+	FlyBase	protein_coding	FBgn0037874	Tctp	1378.8	1315.89	1177.89	856.18	1154.28	809.7	1086.48	648.781	-0.44256	0.0403692	NO
3R	11212308	11214539	2232	-	FlyBase	protein_coding	FBgn0037875	ZnT86D	36.7969	34.6033	35.88	28.886	40.1074	39.2825	42.4123	27.0325	-0.256536	0.975138	NO
3R	11215028	11216287	1260	-	FlyBase	protein_coding	FBgn0086472	RpS25	9332.35	5804.7	7499.96	5464.07	6752.99	7036.37	7319.29	9207.58	-0.187816	0.900753	NO
3R	11216535	11217898	1364	+	FlyBase	protein_coding	FBgn0037876	CG4820	10.8226	10.5732	8.20115	8.08807	16.3149	15.232	7.21912	9.01085	0.0278636	0.996441	NO
3R	11217898	11220064	2167	-	FlyBase	protein_coding	FBgn0037877	CG6689	10.8226	14.418	14.352	6.93263	12.9159	18.4387	6.31673	18.0217	0.363196	0.981144	NO
3R	11220268	11221639	1372	-	FlyBase	protein_coding	FBgn0037878	CG6693	55.1954	29.7973	55.3578	63.5491	65.9392	60.9279	63.1673	81.0976	-0.0917781	0.993462	NO
3R	11221894	11225173	3280	+	FlyBase	protein_coding	FBgn0020910	RpL3	4072.56	2576.02	4054.45	3134.7	4547.09	5211.74	4732.13	7022.45	-0.0664	0.993462	NO
3R	11222414	11223029	616	-	FlyBase	ncRNA	FBgn0051144	asRNA:CR31144	37.8792	13.4568	14.352	16.1761	25.1521	34.4724	32.486	33.0398	-0.187823	0.991886	NO
3R	11223571	11223790	220	+	FlyBase	snoRNA	FBgn0065064	snoRNA:Psi28S-291	1.08226	0	0	0	0	0	0	1.50181	0.220193	NA	NO
3R	11224308	11224400	93	+	FlyBase	snoRNA	FBgn0086057	snoRNA:Me28S-G2017	0	0	0	0	4.07871	0.801683	5.41434	1.50181	-1.25665	NA	NO
3R	11225520	11226681	1162	+	FlyBase	protein_coding	FBgn0037879	scpr-C	3.24679	0.961203	6.15087	1.15544	1.35957	0.801683	0	1.50181	-0.844702	NA	NO
3R	11226762	11228227	1466	+	FlyBase	protein_coding	FBgn0037880	CG17726	7.57584	11.5344	14.352	13.8653	18.3542	6.41347	6.31673	7.50904	-0.212211	0.993462	NO
3R	11228158	11230600	2443	-	FlyBase	protein_coding	FBgn0037881	GCC88	49.7841	42.2929	46.1315	70.4817	52.3435	67.3414	62.2649	61.5741	0.188957	0.980606	NO
3R	11230617	11231879	1263	-	FlyBase	protein_coding	FBgn0037882	CG17187	2.16453	11.5344	6.15087	9.2435	4.7585	7.21515	6.31673	0	0.335382	0.993462	NO
3R	11231912	11232539	628	+	FlyBase	protein_coding	FBgn0037883	CG14701	17.3162	20.1853	22.5532	13.8653	16.9946	14.4303	11.7311	12.0145	-0.174966	0.993462	NO
3R	11232429	11235013	2585	-	FlyBase	protein_coding	FBgn0037884	Arfip	11.9049	17.3016	13.3269	13.8653	21.0734	30.464	18.9502	12.0145	0.149133	0.993462	NO
3R	11235140	11236077	938	+	FlyBase	protein_coding	FBgn0037885	CG17721	40.0437	46.1377	35.88	31.1968	21.7531	15.232	29.7789	19.5235	-0.256469	0.977353	NO
3R	11236286	11237624	1339	+	FlyBase	protein_coding	FBgn0051441	CG31441	8.6581	9.61203	4.10058	12.7098	6.79786	6.41347	3.60956	6.00723	0.572289	0.973277	NO
3R	11237815	11240114	2300	+	FlyBase	protein_coding	FBgn0051388	CG31388	4.32905	4.80601	9.2263	8.08807	10.1968	8.01683	4.51195	7.50904	0.0499834	0.996414	NO
3R	11241183	11242120	938	+	FlyBase	protein_coding	FBgn0037889	scpr-A	0	0	0	0	0.679786	0	0	0	-0.432894	NA	NO
3R	11242208	11243999	1792	-	FlyBase	protein_coding	FBgn0037890	CG17734	88.7456	124.956	117.892	73.948	101.968	110.632	108.287	99.1193	-0.0380727	0.996414	NO
3R	11244302	11246862	2561	+	FlyBase	protein_coding	FBgn0037891	CG5214	148.27	129.762	153.772	136.342	154.991	189.999	147.992	169.704	0.0373387	0.996414	NO
3R	11247631	11256123	8493	-	FlyBase	ncRNA	FBgn0262972	lncRNA:cherub	2.16453	0.961203	1.02514	0	3.39893	4.00842	7.21912	10.5127	-0.273404	0.993462	NO
3R	11269415	11305608	36194	-	FlyBase	ncRNA	FBgn0051386	lncRNA:CR31386	0	0	0	0	0.679786	1.60337	0	1.50181	1.18654	NA	NO
3R	11328480	11407627	79148	+	FlyBase	protein_coding	FBgn0004595	pros	1.08226	0	1.02514	0	9.517	8.01683	9.92629	4.50542	-1.1441	0.961421	NO
3R	11335551	11336307	757	-	FlyBase	ncRNA	FBgn0267672	lncRNA:CR46008	0	0	0	0	0	0	0.90239	1.50181	0.253588	NA	NO
3R	11356106	11356601	496	-	FlyBase	ncRNA	FBgn0267674	lncRNA:CR46010	0	0	0	0	0.679786	0	0	0	-0.432894	NA	NO
3R	11407918	11408756	839	+	FlyBase	protein_coding	FBgn0037892	mRpL40	51.9486	36.5257	58.4332	35.8186	51.6637	55.3161	81.2151	60.0723	-0.373002	0.875296	NO
3R	11408792	11409875	1084	-	FlyBase	protein_coding	FBgn0264694	mgr	126.625	107.655	99.439	75.1035	89.0519	113.839	107.384	126.152	-0.00444744	0.997131	NO
3R	11410047	11412440	2394	+	FlyBase	protein_coding	FBgn0011774	Irbp	20.563	33.6421	22.5532	24.2642	29.2308	24.0505	16.243	28.5343	0.317449	0.973277	NO
3R	11412522	11416142	3621	+	FlyBase	protein_coding	FBgn0037894	Ranbp9	64.9358	86.5082	66.6344	86.6579	71.3775	59.3246	54.1434	70.585	0.219694	0.970912	NO
3R	11416218	11418668	2451	-	FlyBase	protein_coding	FBgn0037895	CG6723	0	0	0	0	1.35957	0.801683	0	0	-0.0244188	NA	NO
3R	11418885	11419295	411	+	FlyBase	protein_coding	FBgn0267236	CG45676	0	0	0	0	0.679786	0	0	0	-0.432894	NA	NO
3R	11419376	11421693	2318	-	FlyBase	protein_coding	FBgn0037896	ninaG	0	0	1.02514	0	0.679786	0	1.80478	0	-1.87944	NA	NO
3R	11422092	11429969	7878	+	FlyBase	protein_coding	FBgn0037897	CG5270	6.49358	9.61203	11.2766	21.9533	21.0734	27.2572	17.1454	19.5235	0.508734	0.956203	NO
3R	11430061	11430762	702	+	FlyBase	protein_coding	FBgn0037898	Dtd	10.8226	4.80601	12.3017	6.93263	11.5564	9.6202	16.243	13.5163	-0.599618	0.965286	NO
3R	11430740	11431582	843	-	FlyBase	protein_coding	FBgn0037899	RpL24-like	278.142	205.697	191.702	171.005	193.059	153.923	175.064	159.192	-0.270857	0.740946	NO
3R	11431738	11433543	1806	+	FlyBase	protein_coding	FBgn0037900	CG5276	33.5502	53.8273	61.5087	45.0621	42.8265	31.2656	28.8765	19.5235	-0.184615	0.991886	NO
3R	11433488	11435703	2216	-	FlyBase	protein_coding	FBgn0037901	Exd2	31.3856	31.7197	30.7543	31.1968	27.1914	24.8522	20.755	18.0217	-0.0690246	0.996414	NO
3R	11435850	11437523	1674	+	FlyBase	protein_coding	FBgn0037902	CG5281	3.24679	12.4956	8.20115	12.7098	7.47764	10.4219	7.21912	9.01085	0.799884	0.909205	NO
3R	11437547	11451791	14245	-	FlyBase	protein_coding	FBgn0051374	sals	0	0	0	0	2.03936	0	0	0	-0.775362	NA	NO
3R	11437785	11467372	29588	+	FlyBase	protein_coding	FBgn0046225	CG17230	14.0694	6.72842	9.2263	18.487	21.7531	24.0505	10.8287	16.5199	0.194065	0.993462	NO
3R	11452849	11460552	7704	-	FlyBase	protein_coding	FBgn0037906	PGRP-LB	677.497	511.36	648.916	496.838	844.294	856.999	808.541	884.565	-0.156068	0.938787	NO
3R	11533483	11542949	9467	-	FlyBase	protein_coding	FBgn0053512	dpr4	1.08226	0.961203	0	2.31088	3.39893	0.801683	5.41434	9.01085	0.322948	NA	NO
3R	11535495	11536273	779	+	FlyBase	ncRNA	FBgn0266416	asRNA:CR45056	0	0	0	0	0	0.801683	0.90239	0	0.272899	NA	NO
3R	11554145	11554869	725	+	FlyBase	protein_coding	FBgn0037910	CG14708	2.16453	0	1.02514	0	0	0	0	0	-1.36641	NA	NO
3R	11557776	11559877	2102	+	FlyBase	protein_coding	FBgn0037911	CG10898	19.4807	15.3792	24.6035	15.0207	19.034	15.232	25.2669	34.5416	-0.216353	0.991886	NO
3R	11559896	11567054	7159	-	FlyBase	protein_coding	FBgn0037913	fabp	1660.19	1655.19	2099.5	1738.93	1004.04	1024.55	1242.59	1272.03	-0.0541265	0.991886	NO
3R	11559896	11567054	7159	-	FlyBase	protein_coding	FBgn0037912	sea	0	0.961203	0	0	1.35957	0	0	0	0.135721	NA	NO
3R	11569250	11575937	6688	+	FlyBase	protein_coding	FBgn0263316	Mrp4	441.563	519.049	582.282	675.931	464.973	403.247	442.171	388.968	0.0162418	0.996414	NO
3R	11575901	11578745	2845	-	FlyBase	protein_coding	FBgn0037915	CG6790	3.24679	0	2.05029	3.46631	2.71914	3.20673	3.60956	6.00723	-0.175532	0.996414	NO
3R	11581576	11585305	3730	+	FlyBase	protein_coding	FBgn0037917	wkd	6.49358	10.5732	10.2514	11.5544	10.1968	10.4219	8.12151	9.01085	0.254226	0.992249	NO
3R	11585354	11590146	4793	-	FlyBase	protein_coding	FBgn0037918	CG6791	15.1517	10.5732	16.4023	30.0414	27.8712	24.8522	17.1454	19.5235	0.104211	0.993462	NO
3R	11590386	11619906	29521	-	FlyBase	protein_coding	FBgn0051363	Jupiter	1124.47	944.862	941.082	930.128	1374.53	1314.76	1199.28	1126.36	-0.105583	0.969477	NO
3R	11620090	11621728	1639	+	FlyBase	protein_coding	FBgn0037920	CG14710	10.8226	15.3792	14.352	13.8653	8.83721	15.232	9.92629	12.0145	0.386485	0.975138	NO
3R	11621466	11625644	4179	-	FlyBase	protein_coding	FBgn0037921	CG6808	16.2339	19.2241	15.3772	13.8653	16.3149	16.8353	13.5359	21.0253	0.191915	0.992764	NO
3R	11623339	11624948	1610	+	FlyBase	protein_coding	FBgn0037922	CG14711	10.8226	21.1465	13.3269	31.1968	10.1968	7.21515	9.0239	16.5199	0.665258	0.89264	NO
3R	11625051	11626638	1588	-	FlyBase	protein_coding	FBgn0037923	CG6813	12.9872	1.92241	5.12572	9.2435	8.15743	8.01683	7.21912	3.00362	-0.680314	0.970912	NO
3R	11626889	11628452	1564	+	FlyBase	protein_coding	FBgn0042205	CG18764	5.41132	3.84481	1.02514	12.7098	6.11807	4.8101	4.51195	7.50904	0.686868	0.973277	NO
3R	11628759	11633206	4448	+	FlyBase	protein_coding	FBgn0037924	CG14712	20.563	44.2153	21.528	28.886	38.068	33.6707	27.0717	48.0579	0.527089	0.812118	NO
3R	11633278	11650706	17429	-	FlyBase	protein_coding	FBgn0262081	Csk	51.9486	64.4006	74.8355	86.6579	67.2988	66.5397	67.6793	60.0723	0.0838355	0.993462	NO
3R	11650971	11655691	4721	+	FlyBase	protein_coding	FBgn0037926	Elp1	68.1826	56.7109	98.4138	49.6838	69.3381	113.839	79.4103	141.17	0.103161	0.993462	NO
3R	11656149	11673974	17826	+	FlyBase	protein_coding	FBgn0259227	CG42327	14.0694	30.7585	19.4777	45.0621	27.1914	20.0421	24.3645	19.5235	0.389597	0.970209	NO
3R	11674221	11674923	703	+	FlyBase	protein_coding	FBgn0037930	CG14715	432.905	360.451	429.535	314.279	291.628	249.323	323.958	220.766	-0.369149	0.233068	NO
3R	11674920	11678116	3197	-	FlyBase	protein_coding	FBgn0037931	CG18476	9.74037	16.3404	14.352	15.0207	19.034	18.4387	16.243	30.0362	0.402597	0.971111	NO
3R	11678386	11679690	1305	-	FlyBase	protein_coding	FBgn0011290	Taf12	53.0309	42.2929	57.4081	56.6165	44.8659	59.3246	45.1195	76.5922	0.210413	0.975138	NO
3R	11679743	11680976	1234	+	FlyBase	protein_coding	FBgn0037933	Ho	32.4679	22.1077	22.5532	31.1968	15.6351	18.4387	26.1693	33.0398	0.119745	0.993462	NO
3R	11680972	11684342	3371	-	FlyBase	protein_coding	FBgn0037934	CG6830	8.6581	0	3.07543	8.08807	4.7585	5.61178	7.21912	4.50542	-0.571967	0.984188	NO
3R	11684672	11688133	3462	-	FlyBase	protein_coding	FBgn0037935	CG6834	1.08226	0	0	0	1.35957	0.801683	0	0	-0.694614	NA	NO
3R	11688381	11690051	1671	-	FlyBase	protein_coding	FBgn0037936	CG6908	1.08226	0	0	0	0.679786	0	0	0	-1.06348	NA	NO
3R	11690386	11691799	1414	-	FlyBase	protein_coding	FBgn0042110	CG18765	0	1.92241	1.02514	3.46631	1.35957	1.60337	1.80478	1.50181	1.15819	NA	NO
3R	11693410	11694311	902	-	FlyBase	protein_coding	FBgn0037937	Fer3	1.08226	0	0	0	0	0	0.90239	0	-1.04604	NA	NO
3R	11696509	11698327	1819	+	FlyBase	protein_coding	FBgn0265271	CG14717	1.08226	0	0	0	0	0	0	0	-0.457503	NA	NO
3R	11700614	11702720	2107	+	FlyBase	protein_coding	FBgn0037939	CG14718	2.16453	0	0	0	0	0.801683	0.90239	0	-0.758426	NA	NO
3R	11702913	11703708	796	+	FlyBase	ncRNA	FBgn0267675	lncRNA:CR46011	0	0	0	0	0	0	1.80478	0	-0.713248	NA	NO
3R	11704030	11704916	887	+	FlyBase	protein_coding	FBgn0025821	I-t	0	0	2.05029	0	1.35957	0.801683	0	0	-0.985066	NA	NO
3R	11721734	11732479	10746	+	FlyBase	protein_coding	FBgn0037941	CG12594	1.08226	2.88361	0	0	0	0	1.80478	0	-0.290088	NA	NO
3R	11735447	11736877	1431	+	FlyBase	protein_coding	FBgn0037942	CG14721	40.0437	59.5946	44.0812	30.0414	39.4276	29.6623	31.5837	31.538	-0.0925504	0.993462	NO
3R	11736810	11741783	4974	-	FlyBase	protein_coding	FBgn0002906	Blm	22.7275	25.9525	20.5029	20.7979	20.3936	12.0252	24.3645	4.50542	-0.601421	0.911158	NO
3R	11741890	11744027	2138	+	FlyBase	protein_coding	FBgn0037943	CG14722	61.689	26.9137	33.8298	40.4403	45.5456	30.464	38.8028	39.047	-0.387417	0.938787	NO
3R	11744229	11750029	5801	-	FlyBase	protein_coding	FBgn0037944	CG6923	7.57584	10.5732	5.12572	12.7098	8.83721	4.00842	9.0239	4.50542	-0.0621292	0.996414	NO
3R	11750931	11764457	13527	-	FlyBase	protein_coding	FBgn0017581	Lk6	730.528	768.962	689.922	771.833	991.807	910.712	830.199	737.388	-0.0155063	0.996414	NO
3R	11765038	11779128	14091	-	FlyBase	protein_coding	FBgn0265276	l(3)neo38	3.24679	0	1.02514	2.31088	5.43829	4.00842	1.80478	0	-1.27652	NA	NO
3R	11780641	11781108	468	+	FlyBase	ncRNA	FBgn0267155	lncRNA:CR45595	0	0	0	0	1.35957	0	0	0	-0.7264	NA	NO
3R	11781131	11787014	5884	-	FlyBase	protein_coding	FBgn0037949	prd1	17.3162	9.61203	16.4023	12.7098	11.5564	15.232	14.4382	15.0181	-0.177376	0.993462	NO
3R	11787176	11789393	2218	+	FlyBase	protein_coding	FBgn0037950	HisCl1	2.16453	2.88361	2.05029	2.31088	2.71914	1.60337	4.51195	3.00362	-0.206995	NA	NO
3R	11789293	11796948	7656	-	FlyBase	protein_coding	FBgn0025802	Sbf	29.2211	49.9825	24.6035	26.5751	27.1914	40.0842	36.998	16.5199	0.127411	0.993462	NO
3R	11797244	11813207	15964	-	FlyBase	protein_coding	FBgn0051116	ClC-a	33.5502	21.1465	33.8298	30.0414	33.3095	36.0757	34.2908	25.5307	-0.270831	0.975138	NO
3R	11815206	11819339	4134	-	FlyBase	protein_coding	FBgn0259139	glo	81.1697	132.646	74.8355	109.767	56.4222	60.1262	60.4601	39.047	0.220101	0.973277	NO
3R	11819359	11820299	941	+	FlyBase	protein_coding	FBgn0019624	COX5A	767.324	485.407	560.754	463.331	677.746	784.046	769.739	850.023	-0.141315	0.970209	NO
3R	11820381	11822493	2113	-	FlyBase	protein_coding	FBgn0037955	Kyat	71.4294	37.4869	60.4835	48.5284	50.9839	61.7296	72.1912	73.5886	-0.221257	0.975138	NO
3R	11822702	11869460	46759	-	FlyBase	protein_coding	FBgn0037956	CG6959	0	0	0	4.62175	0	3.20673	0	0	2.71873	NA	NO
3R	11877235	11879754	2520	+	FlyBase	protein_coding	FBgn0003312	sad	0	0	0	0	0	0.801683	1.80478	1.50181	0.656614	NA	NO
3R	11879702	11882534	2833	-	FlyBase	protein_coding	FBgn0037958	CG6962	17.3162	17.3016	23.5783	21.9533	14.2755	16.0337	17.1454	13.5163	-0.0609223	0.996414	NO
3R	11882790	11892382	9593	+	FlyBase	protein_coding	FBgn0051368	CG31368	63.8535	42.2929	38.9555	43.9066	27.1914	48.101	64.0697	63.0759	0.091112	0.993462	NO
3R	11883938	11887168	3231	-	FlyBase	protein_coding	FBgn0037960	mthl5	6.49358	4.80601	10.2514	11.5544	7.47764	5.61178	9.92629	3.00362	-0.52515	0.975138	NO
3R	11892306	11893297	992	-	FlyBase	protein_coding	FBgn0037962	Dnali1	2.16453	0.961203	3.07543	0	4.07871	4.8101	1.80478	0	-1.61622	NA	NO
3R	11893512	11949129	55618	-	FlyBase	protein_coding	FBgn0037963	Cad87A	17.3162	25.9525	17.4275	16.1761	7.47764	16.8353	15.3406	3.00362	0.026372	0.996441	NO
3R	11949680	11954038	4359	+	FlyBase	protein_coding	FBgn0051211	CG31211	14.0694	56.7109	19.4777	33.5077	12.9159	17.637	12.6335	28.5343	1.10507	0.197622	NO
3R	11954163	11956544	2382	-	FlyBase	protein_coding	FBgn0013275	Hsp70Aa	1.08226	0	2.05029	1.15544	2.71914	0	0	0	-1.84038	NA	NO
3R	11958535	11960909	2375	+	FlyBase	protein_coding	FBgn0013276	Hsp70Ab	1.08226	7.68962	6.15087	6.93263	4.7585	4.8101	5.41434	4.50542	0.534247	0.981144	NO
3R	11960883	11962805	1923	-	FlyBase	protein_coding	FBgn0260741	CG3281	3.24679	4.80601	5.12572	1.15544	4.07871	8.01683	5.41434	6.00723	0.0550027	0.996414	NO
3R	11963124	11964826	1703	+	FlyBase	protein_coding	FBgn0000147	aurA	31.3856	23.0689	26.6538	23.1088	19.034	16.0337	13.5359	21.0253	-0.0927283	0.996414	NO
3R	11964674	11967691	3018	-	FlyBase	protein_coding	FBgn0260742	CG12213	109.309	90.353	140.445	115.544	152.272	129.071	141.675	114.137	-0.27553	0.817862	NO
3R	11967708	11971686	3979	+	FlyBase	protein_coding	FBgn0260743	GC1	10.8226	6.72842	10.2514	9.2435	8.15743	2.40505	8.12151	6.00723	-0.727544	0.960895	NO
3R	11971007	11974910	3904	-	FlyBase	protein_coding	FBgn0260744	Tango9	67.1003	74.9738	94.3133	76.2589	77.4956	77.7633	82.1175	90.1085	-0.00326942	0.998573	NO
3R	11971694	11972896	1203	+	FlyBase	protein_coding	FBgn0037970	GC2	0	0	1.02514	0	1.35957	0	0	0	-1.33829	NA	NO
3R	11977640	11978178	539	-	FlyBase	ncRNA	FBgn0264984	lncRNA:CR44135	0	0	0	0	0	0	0	1.50181	0.949549	NA	NO
3R	11980704	11982062	1359	-	FlyBase	protein_coding	FBgn0037974	CG12224	0	0	0	2.31088	0	0	0.90239	0	0.374862	NA	NO
3R	11983098	11984541	1444	-	FlyBase	protein_coding	FBgn0037975	CG3397	0	0	0	0	0	0	0.90239	0	-0.407217	NA	NO
3R	11984862	11993315	8454	-	FlyBase	protein_coding	FBgn0260745	mfas	91.9924	84.5858	99.439	117.855	130.519	83.3751	95.6533	70.585	-0.242267	0.960895	NO
3R	11994175	12005473	11299	-	FlyBase	protein_coding	FBgn0037976	Tk	1.08226	2.88361	0	0	0	0	0.90239	0	0.0112469	NA	NO
3R	11999278	12003516	4239	+	FlyBase	protein_coding	FBgn0260746	Ect3	309.527	271.059	297.292	284.238	394.956	489.027	358.249	621.748	0.218164	0.894475	NO
3R	12007476	12010434	2959	-	FlyBase	protein_coding	FBgn0037978	KLHL18	28.1388	18.2628	32.8046	23.1088	25.1521	24.8522	40.6076	22.5271	-0.487243	0.89264	NO
3R	12010772	12015059	4288	+	FlyBase	protein_coding	FBgn0037979	GCC185	62.7713	62.4782	67.6595	68.1708	61.8605	32.869	54.1434	30.0362	-0.420006	0.817862	NO
3R	12014943	12017031	2089	-	FlyBase	protein_coding	FBgn0037980	DCAF12	4.32905	13.4568	9.2263	21.9533	9.517	6.41347	7.21912	1.50181	0.234437	0.993462	NO
3R	12017156	12018550	1395	+	FlyBase	protein_coding	FBgn0037981	Spt3	4.32905	5.76722	3.07543	4.62175	4.07871	3.20673	7.21912	4.50542	-0.0178693	0.997131	NO
3R	12033142	12035525	2384	+	FlyBase	protein_coding	FBgn0037985	ssp5	0	0	0	0	0	2.40505	0.90239	0	0.390656	NA	NO
3R	12040528	12043453	2926	+	FlyBase	protein_coding	FBgn0037986	CG14736	0	0	0	0	0	0	0	1.50181	0.949549	NA	NO
3R	12061070	12062944	1875	-	FlyBase	protein_coding	FBgn0037988	CG14740	0	0	0	0	0	0	0	1.50181	0.949549	NA	NO
3R	12068375	12090612	22238	-	FlyBase	protein_coding	FBgn0037989	ATP8B	109.309	197.047	97.3887	174.471	104.007	100.21	96.5557	148.679	0.563358	0.196383	NO
3R	12094876	12111420	16545	+	FlyBase	protein_coding	FBgn0051361	dpr17	15.1517	13.4568	16.4023	15.0207	21.7531	14.4303	15.3406	10.5127	-0.361226	0.975138	NO
3R	12138833	12158595	19763	-	FlyBase	protein_coding	FBgn0037993	dpr15	0	0	0	0	0.679786	0	0.90239	0	-1.02693	NA	NO
3R	12162887	12166186	3300	-	FlyBase	protein_coding	FBgn0261714	Cpn	0	0	0	0	0.679786	0	1.80478	0	-1.30608	NA	NO
3R	12195294	12195574	281	+	FlyBase	protein_coding	FBgn0263404	CG43450	0	0	0	0	0	0	0	1.50181	0.949549	NA	NO
3R	12208159	12210360	2202	-	FlyBase	protein_coding	FBgn0037996	CG4830	0	0	0	0	0	0.801683	0	0	0.919376	NA	NO
3R	12213792	12219686	5895	-	FlyBase	protein_coding	FBgn0037998	Cog1	29.2211	45.1765	36.9052	49.6838	36.7084	62.5313	53.241	49.5597	0.435783	0.817862	NO
3R	12214501	12215659	1159	+	FlyBase	protein_coding	FBgn0037997	CG14742	1.08226	0	0	0	0	0.801683	0	3.00362	1.36566	NA	NO
3R	12219881	12221464	1584	-	FlyBase	protein_coding	FBgn0037999	CG4860	55.1954	49.0213	63.5589	53.1501	42.1467	37.6791	36.0956	31.538	-0.196493	0.981144	NO
3R	12221039	12221630	592	+	FlyBase	ncRNA	FBgn0267676	asRNA:CR46012	1.08226	0.961203	1.02514	1.15544	0	0	5.41434	0	-0.985972	NA	NO
3R	12223991	12225019	1029	-	FlyBase	protein_coding	FBgn0038001	CG17404	0	0	0	0	0	0.801683	0	0	0.919376	NA	NO
3R	12225282	12226339	1058	-	FlyBase	protein_coding	FBgn0038002	CG12256	0	0	0	0	0	2.40505	0	0	1.26514	NA	NO
3R	12225324	12226249	926	+	FlyBase	ncRNA	FBgn0263454	asRNA:CR43477	0	0	0	0	0.679786	0	0	0	-0.432894	NA	NO
3R	12231645	12232729	1085	-	FlyBase	protein_coding	FBgn0011270	Pglym87	1.08226	0	0	0	0	0	1.80478	0	-1.32222	NA	NO
3R	12237138	12239266	2129	-	FlyBase	protein_coding	FBgn0038007	Cyp313a3	0	0	1.02514	0	0.679786	0	0	0	-1.04751	NA	NO
3R	12239677	12240527	851	+	FlyBase	ncRNA	FBgn0264828	lncRNA:CR44036	0	0	0	0	0	1.60337	0	0	1.21591	NA	NO
3R	12244989	12245353	365	+	FlyBase	ncRNA	FBgn0267142	lncRNA:CR45582	0	0	0	0	0.679786	0	0	0	-0.432894	NA	NO
3R	12254187	12256592	2406	+	FlyBase	protein_coding	FBgn0038008	CG3942	0	0	0	1.15544	0	0.801683	0.90239	0	0.902251	NA	NO
3R	12258737	12302785	44049	+	FlyBase	protein_coding	FBgn0003651	svp	0	0	0	0	0	3.20673	3.60956	1.50181	0.694232	NA	NO
3R	12260969	12261230	262	+	FlyBase	protein_coding	FBgn0264830	CG44038	0	0	0	1.15544	0	0	0	0	0.915737	NA	NO
3R	12268784	12270223	1440	+	FlyBase	ncRNA	FBgn0264831	lncRNA:CR44039	0	0	0	0	0	0	2.70717	0	-0.886904	NA	NO
3R	12276604	12276932	329	+	FlyBase	ncRNA	FBgn0267678	lncRNA:CR46014	0	0	0	0	0	0	0.90239	0	-0.407217	NA	NO
3R	12311353	12313119	1767	+	FlyBase	protein_coding	FBgn0038011	CG4066	0	0	0	0	0	0	1.80478	0	-0.713248	NA	NO
3R	12323521	12325210	1690	+	FlyBase	protein_coding	FBgn0038012	CG10013	0	0	0	0	0	0	0	1.50181	0.949549	NA	NO
3R	12327347	12328003	657	+	FlyBase	ncRNA	FBgn0267144	lncRNA:CR45584	0	0	0	0	0.679786	0	0	0	-0.432894	NA	NO
3R	12329320	12330223	904	+	FlyBase	ncRNA	FBgn0267143	lncRNA:CR45583	0	0	0	0	0.679786	0	0.90239	0	-1.02693	NA	NO
3R	12348987	12350644	1658	-	FlyBase	protein_coding	FBgn0038013	CG10038	124.46	87.4694	107.64	86.6579	71.3775	75.3582	107.384	121.646	-0.140733	0.981144	NO
3R	12350815	12352103	1289	-	FlyBase	protein_coding	FBgn0038014	CG10041	0	7.68962	1.02514	3.46631	2.03936	4.8101	0.90239	4.50542	2.39197	0.512404	NO
3R	12352143	12356265	4123	-	FlyBase	protein_coding	FBgn0038016	MBD-R2	62.7713	66.323	66.6344	60.0828	51.6637	38.4808	46.0219	48.0579	-0.11184	0.992764	NO
3R	12360008	12363255	3248	+	FlyBase	protein_coding	FBgn0038017	CG4115	1.08226	0	1.02514	1.15544	1.35957	0.801683	0.90239	0	-1.19373	NA	NO
3R	12363667	12364680	1014	-	FlyBase	protein_coding	FBgn0038018	Tim17a1	0	0	0	0	0.679786	0	0	0	-0.432894	NA	NO
3R	12364776	12365735	960	-	FlyBase	protein_coding	FBgn0042206	GstD10	1.08226	0.961203	1.02514	0	0.679786	0	0.90239	0	-1.58264	NA	NO
3R	12366163	12367564	1402	-	FlyBase	protein_coding	FBgn0038020	GstD9	75.7584	39.4093	83.0367	45.0621	54.3829	49.7044	49.6315	39.047	-0.57458	0.498981	NO
3R	12367817	12369268	1452	-	FlyBase	protein_coding	FBgn0001149	GstD1	437.234	333.537	334.197	292.326	218.211	263.754	282.448	274.831	-0.0888868	0.991886	NO
3R	12370507	12371099	593	+	FlyBase	ncRNA	FBgn0267679	lncRNA:CR46015	0	0	0	1.15544	0.679786	0.801683	0.90239	0	0.266938	NA	NO
3R	12371971	12372704	734	+	FlyBase	protein_coding	FBgn0010038	GstD2	1.08226	4.80601	1.02514	1.15544	0.679786	3.20673	1.80478	1.50181	1.14766	NA	NO
3R	12373068	12373813	746	+	FlyBase	protein_coding	FBgn0010039	GstD3	74.6761	87.4694	100.464	71.6372	55.7424	35.2741	45.1195	27.0325	-0.389508	0.825307	NO
3R	12374100	12374824	725	+	FlyBase	protein_coding	FBgn0010040	GstD4	1.08226	1.92241	5.12572	2.31088	4.7585	4.00842	0.90239	3.00362	0.142085	NA	NO
3R	12375733	12376572	840	+	FlyBase	protein_coding	FBgn0010041	GstD5	12.9872	7.68962	12.3017	17.3316	13.5957	8.81852	6.31673	9.01085	-0.113917	0.996414	NO
3R	12377128	12377907	780	+	FlyBase	protein_coding	FBgn0010042	GstD6	0	0	0	0	0	0.801683	0	0	0.919376	NA	NO
3R	12378500	12379255	756	+	FlyBase	protein_coding	FBgn0010043	GstD7	47.6196	52.8661	59.4584	56.6165	58.4616	41.6875	51.4362	40.5488	-0.189125	0.981144	NO
3R	12380008	12380815	808	+	FlyBase	protein_coding	FBgn0010044	GstD8	0	0	0	0	0	0	0	1.50181	0.949549	NA	NO
3R	12380869	12382691	1823	-	FlyBase	protein_coding	FBgn0038028	CG10035	0	0.961203	0	0	2.71914	4.8101	4.51195	1.50181	0.348021	NA	NO
3R	12383336	12385624	2289	+	FlyBase	protein_coding	FBgn0038029	GstD11	1.08226	0	0	2.31088	0	0	0	0	0.499035	NA	NO
3R	12386249	12402902	16654	+	FlyBase	protein_coding	FBgn0085431	CG34402	0	0.961203	0	1.15544	0	0	2.70717	4.50542	1.44673	NA	NO
3R	12396007	12398929	2923	-	FlyBase	protein_coding	FBgn0038034	Cyp9f3	30.3034	26.9137	33.8298	36.974	27.8712	32.869	39.7052	36.0434	0.0193756	0.996414	NO
3R	12399011	12401839	2829	-	FlyBase	protein_coding	FBgn0286075	DNAlig3	40.0437	26.9137	48.1818	24.2642	46.2254	39.2825	46.9243	64.5777	-0.311695	0.967996	NO
3R	12403340	12406028	2689	-	FlyBase	protein_coding	FBgn0038037	Cyp9f2	23.8098	17.3016	34.8549	38.1295	25.8319	27.2572	15.3406	16.5199	-0.0309175	0.996414	NO
3R	12406532	12408107	1576	+	FlyBase	protein_coding	FBgn0038038	Sccpdh2	74.6761	88.4306	88.1624	98.2122	91.0913	74.5565	56.8506	61.5741	0.0494519	0.996414	NO
3R	12408316	12411768	3453	+	FlyBase	protein_coding	FBgn0038039	CG5196	94.1569	110.538	109.69	90.1242	109.446	81.7717	101.97	103.625	-0.11607	0.991886	NO
3R	12411809	12413759	1951	-	FlyBase	protein_coding	FBgn0000455	Dip-C	37.8792	22.1077	34.8549	31.1968	34.6691	30.464	27.0717	45.0542	-0.0974359	0.993462	NO
3R	12413828	12421251	7424	+	FlyBase	protein_coding	FBgn0082831	pps	28.1388	27.8749	41.0058	30.0414	38.7478	57.7212	49.6315	46.556	0.0255293	0.996414	NO
3R	12421236	12422429	1194	-	FlyBase	protein_coding	FBgn0038042	Scgbeta	1.08226	0	0	1.15544	0.679786	0.801683	5.41434	0	-1.12925	NA	NO
3R	12422768	12423606	839	+	FlyBase	protein_coding	FBgn0038043	CG17202	80.0875	70.1678	109.69	53.1501	118.963	122.658	128.139	136.665	-0.250525	0.960279	NO
3R	12423621	12425917	2297	-	FlyBase	protein_coding	FBgn0004103	Pp1-87B	282.471	205.697	238.859	162.917	339.893	241.307	319.446	255.307	-0.45628	0.0995747	NO
3R	12426578	12427877	1300	+	FlyBase	protein_coding	FBgn0038045	NANS	3.24679	1.92241	5.12572	0	0.679786	2.40505	2.70717	4.50542	-0.38164	NA	NO
3R	12427795	12429282	1488	-	FlyBase	protein_coding	FBgn0038046	CG5641	94.1569	51.9049	106.615	70.4817	59.8211	98.607	88.4342	138.166	-0.00559492	0.997131	NO
3R	12429560	12431235	1676	+	FlyBase	protein_coding	FBgn0038047	CG5245	5.41132	7.68962	9.2263	10.3989	6.11807	6.41347	13.5359	7.50904	-0.0306248	0.996441	NO
3R	12431321	12432556	1236	+	FlyBase	protein_coding	FBgn0086134	Prosalpha2	291.129	251.835	291.141	198.735	270.555	216.454	237.329	198.239	-0.334752	0.429737	NO
3R	12432533	12433822	1290	-	FlyBase	protein_coding	FBgn0029512	Aos1	218.617	198.969	243.984	130.564	110.805	117.046	133.554	157.69	-0.181678	0.970912	NO
3R	12434098	12435643	1546	+	FlyBase	protein_coding	FBgn0038049	Srlp	46.5373	51.9049	62.5338	40.4403	68.6584	56.9195	63.1673	57.0687	-0.221655	0.973277	NO
3R	12436248	12437857	1610	+	FlyBase	protein_coding	FBgn0043043	Desat2	0	0	0	5.77719	1.35957	0	1.80478	3.00362	0.54108	NA	NO
3R	12439600	12447616	8017	+	FlyBase	protein_coding	FBgn0086687	Desat1	783.558	743.971	759.632	722.149	966.655	683.836	887.952	545.156	-0.33651	0.288871	NO
3R	12447653	12449046	1394	+	FlyBase	protein_coding	FBgn0286507	vrs	0	1.92241	0	2.31088	0.679786	0	1.80478	1.50181	1.27541	NA	NO
3R	12449296	12456355	7060	+	FlyBase	protein_coding	FBgn0038053	CG18549	395.026	429.658	362.901	362.808	371.843	361.559	348.323	280.838	-0.0535157	0.993462	NO
3R	12452464	12453196	733	+	FlyBase	protein_coding	FBgn0038054	CG5509	0	1.92241	1.02514	0	0	0.801683	0	0	1.34335	NA	NO
3R	12456573	12458444	1872	+	FlyBase	protein_coding	FBgn0038055	trus	9.74037	6.72842	14.352	16.1761	19.034	21.6454	13.5359	16.5199	0.0580239	0.996414	NO
3R	12458421	12460294	1874	-	FlyBase	protein_coding	FBgn0038056	CG5961	30.3034	25.9525	19.4777	15.0207	20.3936	19.2404	18.9502	27.0325	-0.0427435	0.996414	NO
3R	12460414	12462418	2005	+	FlyBase	protein_coding	FBgn0038057	CG12267	25.9743	8.65082	11.2766	12.7098	18.3542	16.8353	14.4382	9.01085	-0.545055	0.963736	NO
3R	12462562	12465298	2737	-	FlyBase	protein_coding	FBgn0038058	CG5608	23.8098	20.1853	23.5783	18.487	29.2308	21.6454	20.755	27.0325	-0.169065	0.992249	NO
3R	12465453	12467776	2324	-	FlyBase	protein_coding	FBgn0013277	Hsp70Ba	0	0	0	0	0.679786	0	0	0	-0.432894	NA	NO
3R	12475336	12478267	2932	-	FlyBase	ncRNA	FBgn0052865	lncRNA:alphagamma-element:CR32865	5.41132	0.961203	2.05029	5.77719	2.71914	2.40505	0	3.00362	0.489064	NA	NO
3R	12505793	12508139	2347	+	FlyBase	protein_coding	FBgn0013278	Hsp70Bb	0	0	1.02514	0	0	0.801683	0	0	0.257347	NA	NO
3R	12509076	12511461	2386	+	FlyBase	protein_coding	FBgn0013279	Hsp70Bc	43.2905	85.547	79.9613	77.4143	53.7031	52.1094	46.0219	30.0362	0.0905526	0.993462	NO
3R	12511570	12548229	36660	-	FlyBase	protein_coding	FBgn0250910	Octbeta3R	1.08226	0	0	0	3.39893	3.20673	2.70717	3.00362	-0.482691	NA	NO
3R	12526188	12529076	2889	+	FlyBase	protein_coding	FBgn0028374	Hug	0	0	0	0	0	0.801683	0	0	0.919376	NA	NO
3R	12550625	12595725	45101	-	FlyBase	protein_coding	FBgn0038063	Octbeta2R	0	0.961203	2.05029	1.15544	3.39893	1.60337	4.51195	0	-1.041	NA	NO
3R	12614392	12615200	809	-	FlyBase	ncRNA	FBgn0267681	lncRNA:CR46017	0	0	0	0	0.679786	0	1.80478	0	-1.30608	NA	NO
3R	12623762	12627829	4068	-	FlyBase	protein_coding	FBgn0005671	Vha55	308.445	210.503	315.744	278.461	324.938	315.863	350.127	267.322	-0.285709	0.591118	NO
3R	12628031	12630495	2465	+	FlyBase	protein_coding	FBgn0038065	Snx3	189.396	194.163	194.777	121.321	192.379	169.957	205.745	169.704	-0.268964	0.806728	NO
3R	12630647	12633188	2542	+	FlyBase	protein_coding	FBgn0260444	Not10	45.455	25.9525	24.6035	30.0414	33.3095	40.8858	38.8028	66.0795	0.148071	0.991886	NO
3R	12633359	12634670	1312	+	FlyBase	protein_coding	FBgn0042207	CG18530	0	2.88361	2.05029	0	0.679786	0.801683	0.90239	0	-0.407602	NA	NO
3R	12634192	12634744	553	-	FlyBase	ncRNA	FBgn0267682	asRNA:CR46018	0	0	0	0	0	1.60337	0	0	1.21591	NA	NO
3R	12634917	12636283	1367	+	FlyBase	protein_coding	FBgn0038067	CG11598	0	1.92241	0	0	0	0	0	0	1.2058	NA	NO
3R	12636540	12637976	1437	+	FlyBase	protein_coding	FBgn0038068	CG11600	0	0	0	1.15544	0	0.801683	1.80478	0	0.818646	NA	NO
3R	12640163	12642482	2320	-	FlyBase	protein_coding	FBgn0038070	CG6753	0	0	0	1.15544	0	2.40505	0.90239	0	1.32162	NA	NO
3R	12645719	12646077	359	-	FlyBase	ncRNA	FBgn0286031	lncRNA:CR46351	0	0.961203	0	0	0	0	0.90239	0	0.247949	NA	NO
3R	12648058	12652910	4853	+	FlyBase	protein_coding	FBgn0038071	Dtg	0	0	0	0	0	0	0.90239	1.50181	0.253588	NA	NO
3R	12654577	12660860	6284	+	FlyBase	protein_coding	FBgn0038072	CG6225	4.32905	2.88361	3.07543	5.77719	2.71914	4.8101	2.70717	13.5163	0.89949	0.964222	NO
3R	12662831	12673959	11129	+	FlyBase	protein_coding	FBgn0038073	CG14395	0	0	0	0	2.03936	0.801683	0	0	-0.175278	NA	NO
3R	12674608	12676084	1477	+	FlyBase	protein_coding	FBgn0038074	Gnmt	6.49358	4.80601	2.05029	5.77719	3.39893	4.00842	3.60956	3.00362	0.228696	0.993462	NO
3R	12676010	12676260	251	-	FlyBase	protein_coding	FBgn0263621	CG43630	2.16453	2.88361	1.02514	2.31088	0.679786	0	1.80478	3.00362	0.210491	NA	NO
3R	12676487	12679052	2566	-	FlyBase	protein_coding	FBgn0026207	mbo	31.3856	49.0213	39.9806	30.0414	45.5456	42.4892	47.8267	46.556	0.0240336	0.996414	NO
3R	12682186	12689367	7182	-	FlyBase	protein_coding	FBgn0001296	kar	2.16453	13.4568	6.15087	11.5544	4.7585	3.20673	4.51195	16.5199	1.19496	0.724306	NO
3R	12689873	12691468	1596	-	FlyBase	protein_coding	FBgn0005355	Su(fu)	31.3856	22.1077	41.0058	46.2175	42.1467	40.0842	43.3147	43.5524	-0.0870925	0.993462	NO
3R	12691733	12692597	865	-	FlyBase	protein_coding	FBgn0051347	CG31347	5.41132	3.84481	2.05029	0	1.35957	4.00842	4.51195	3.00362	-0.404452	0.993462	NO
3R	12691743	12694232	2490	+	FlyBase	protein_coding	FBgn0011745	Arp1	64.9358	72.0902	69.7098	40.4403	50.3041	50.506	69.484	46.556	-0.285425	0.965286	NO
3R	12694229	12694842	614	-	FlyBase	protein_coding	FBgn0038078	CG14391	3.24679	0	0	0	0	0	0	0	-0.673924	NA	NO
3R	12695129	12697379	2251	+	FlyBase	protein_coding	FBgn0038079	NijC	0	0	0	0	0.679786	0	0.90239	0	-1.02693	NA	NO
3R	12697322	12704875	7554	+	FlyBase	protein_coding	FBgn0016693	Past1	579.011	552.691	560.754	552.299	677.067	743.962	703.864	782.442	0.0514769	0.992427	NO
3R	12705094	12705818	725	+	FlyBase	protein_coding	FBgn0038080	CG12279	82.252	62.4782	79.9613	53.1501	46.9052	58.5229	38.8028	54.0651	-0.0592113	0.996414	NO
3R	12705523	12712299	6777	-	FlyBase	protein_coding	FBgn0002905	DNApol-theta	24.892	32.6809	25.6286	32.3523	18.3542	21.6454	24.3645	30.0362	0.317417	0.971128	NO
3R	12713103	12722442	9340	-	FlyBase	protein_coding	FBgn0002719	Men	439.399	376.791	391.605	365.118	553.346	471.39	477.364	301.863	-0.299935	0.455871	NO
3R	12739642	12741417	1776	+	FlyBase	protein_coding	FBgn0038082	Ugt37A2	0	0	0	0	2.03936	0.801683	0.90239	0	-0.807537	NA	NO
3R	12741958	12743680	1723	-	FlyBase	protein_coding	FBgn0038083	Ugt37A3	0	0	0	0	0.679786	0	0	0	-0.432894	NA	NO
3R	12744672	12745388	717	-	FlyBase	ncRNA	FBgn0267958	lncRNA:CR46238	0	0	0	0	0	0	0.90239	0	-0.407217	NA	NO
3R	12746036	12783216	37181	-	FlyBase	protein_coding	FBgn0038084	beat-Vc	1.08226	0	0	0	0	0	3.60956	1.50181	-0.950882	NA	NO
3R	12767627	12768357	731	+	FlyBase	ncRNA	FBgn0265163	lncRNA:CR44232	0	0	0	0	0	0	1.80478	0	-0.713248	NA	NO
3R	12833127	12833725	599	+	FlyBase	ncRNA	FBgn0267937	lncRNA:CR46217	0	0	0	0	0	0	0.90239	0	-0.407217	NA	NO
3R	12840560	12848419	7860	-	FlyBase	protein_coding	FBgn0038087	beat-Va	0	0	0	0	0	0	0	1.50181	0.949549	NA	NO
3R	12855544	12859246	3703	-	FlyBase	protein_coding	FBgn0038088	CG10126	2.16453	2.88361	0	0	2.03936	6.41347	5.41434	3.00362	0.399944	NA	NO
3R	12873131	12874445	1315	+	FlyBase	ncRNA	FBgn0267938	lncRNA:CR46218	0	0	0	0	0	0	0	1.50181	0.949549	NA	NO
3R	12910120	12911292	1173	-	FlyBase	protein_coding	FBgn0038090	CG10909	0	0	0	0	0.679786	0	0.90239	0	-1.02693	NA	NO
3R	12916056	12934813	18758	+	FlyBase	protein_coding	FBgn0038092	beat-Vb	0	0	1.02514	0	0	1.60337	1.80478	1.50181	0.089095	NA	NO
3R	12930734	12931327	594	-	FlyBase	ncRNA	FBgn0265167	lncRNA:CR44236	0	0	0	0	0	0	0.90239	0	-0.407217	NA	NO
3R	12950042	12967712	17671	-	FlyBase	protein_coding	FBgn0040493	grsm	61.689	68.2454	71.7601	85.5024	72.7371	53.7128	67.6793	64.5777	-0.0300599	0.996414	NO
3R	12961745	12963249	1505	+	FlyBase	protein_coding	FBgn0087021	Spc25	40.0437	20.1853	25.6286	27.7305	24.4723	22.4471	42.4123	18.0217	-0.545488	0.828961	NO
3R	12963791	12965923	2133	+	FlyBase	protein_coding	FBgn0038095	Cyp304a1	0	0	1.02514	0	1.35957	2.40505	0	0	-0.250816	NA	NO
3R	12965938	12967712	1775	-	FlyBase	protein_coding	FBgn0038097	CG14384	0	0	0	0	0.679786	0	0	0	-0.432894	NA	NO
3R	12967775	12977471	9697	-	FlyBase	protein_coding	FBgn0038098	CG7381	10.8226	17.3016	9.2263	12.7098	10.1968	9.6202	5.41434	12.0145	0.524323	0.970209	NO
3R	12978000	12980535	2536	+	FlyBase	protein_coding	FBgn0038099	CG7091	2.16453	0	0	0	0.679786	2.40505	0.90239	0	-0.908134	NA	NO
3R	12980792	12985488	4697	+	FlyBase	protein_coding	FBgn0038100	Paip2	122.296	142.258	109.69	101.679	145.474	139.493	170.552	108.13	-0.146403	0.976423	NO
3R	12986041	12991543	5503	+	FlyBase	protein_coding	FBgn0051342	CG31342	166.669	134.568	124.042	149.052	164.508	127.468	170.552	130.657	-0.203063	0.963516	NO
3R	12987376	12988511	1136	-	FlyBase	protein_coding	FBgn0038102	CG14383	0	0	0	0	0	0	1.80478	1.50181	-0.0136143	NA	NO
3R	12991449	12993201	1753	-	FlyBase	protein_coding	FBgn0041710	yellow-f	329.008	358.529	368.027	310.813	284.83	206.834	265.303	202.744	-0.238978	0.793176	NO
3R	12993395	12995147	1753	-	FlyBase	protein_coding	FBgn0038105	yellow-f2	16.2339	11.5344	14.352	5.77719	8.83721	15.232	10.8287	10.5127	-0.22568	0.993462	NO
3R	12995620	12996925	1306	+	FlyBase	protein_coding	FBgn0038106	CG7488	62.7713	34.6033	38.9555	42.7512	70.0179	61.7296	49.6315	63.0759	-0.142364	0.991886	NO
3R	12998089	13008404	10316	+	FlyBase	protein_coding	FBgn0038108	CG7518	173.162	166.288	256.286	274.994	322.898	398.437	329.372	419.004	0.182421	0.923713	NO
3R	13008384	13011310	2927	-	FlyBase	protein_coding	FBgn0038110	CG8031	38.9615	41.3317	30.7543	24.2642	33.3095	33.6707	32.486	30.0362	-0.0791774	0.994186	NO
3R	13009895	13011086	1192	+	FlyBase	protein_coding	FBgn0038109	CG11656	0	0	0	0	0	0	0.90239	1.50181	0.253588	NA	NO
3R	13011649	13026275	14627	+	FlyBase	protein_coding	FBgn0020496	CtBP	524.898	539.235	420.309	605.45	799.428	802.485	666.866	693.835	0.153255	0.94351	NO
3R	13026283	13030659	4377	-	FlyBase	protein_coding	FBgn0283438	CG46280	254.332	241.262	262.437	231.088	239.285	258.944	257.181	265.82	-0.0226178	0.996414	NO
3R	13028920	13030307	1388	-	FlyBase	protein_coding	FBgn0283439	CG46281	0	0	0	0	0	2.40505	1.80478	0	0.137986	NA	NO
3R	13030913	13031598	686	+	FlyBase	protein_coding	FBgn0002354	l(3)87Df	57.3599	29.7973	68.6847	53.1501	47.585	52.9111	45.1195	45.0542	-0.27993	0.967996	NO
3R	13032528	13038020	5493	+	FlyBase	protein_coding	FBgn0003308	ry	9.74037	8.65082	6.15087	10.3989	4.07871	9.6202	7.21912	4.50542	0.320148	0.991886	NO
3R	13038375	13040184	1810	+	FlyBase	protein_coding	FBgn0038113	CG11668	3.24679	3.84481	1.02514	3.46631	2.03936	0.801683	2.70717	0	-0.467281	NA	NO
3R	13040165	13042770	2606	-	FlyBase	protein_coding	FBgn0003450	snk	6.49358	8.65082	4.10058	5.77719	3.39893	8.81852	6.31673	6.00723	0.567269	0.975138	NO
3R	13042050	13044086	2037	+	FlyBase	protein_coding	FBgn0038114	CG11670	0	0.961203	0	0	1.35957	0	2.70717	0	-1.30356	NA	NO
3R	13044157	13044529	373	+	FlyBase	protein_coding	FBgn0266615	CG45122	0	0	0	0	0	0	0.90239	0	-0.407217	NA	NO
3R	13044759	13047388	2630	+	FlyBase	protein_coding	FBgn0001217	Hsc70-2	1.08226	1.92241	0	3.46631	0.679786	0.801683	0	0	1.50312	NA	NO
3R	13047731	13049294	1564	+	FlyBase	protein_coding	FBgn0051157	CG31157	0	0	0	0	0.679786	0.801683	0	0	0.243433	NA	NO
3R	13049398	13051453	2056	-	FlyBase	protein_coding	FBgn0038115	CG7966	0	0.961203	0	0	0.679786	0	1.80478	1.50181	-0.0140095	NA	NO
3R	13052245	13056725	4481	+	FlyBase	protein_coding	FBgn0260962	pic	98.4859	80.741	86.1121	82.0361	153.632	159.535	142.578	145.675	-0.060597	0.993462	NO
3R	13057755	13078124	20370	+	FlyBase	protein_coding	FBgn0004666	sim	0	0	0	0	1.35957	0	0.90239	0	-1.32225	NA	NO
3R	13085478	13085976	499	+	FlyBase	ncRNA	FBgn0266302	lncRNA:CR44967	0	0	0	0	0	0	0.90239	0	-0.407217	NA	NO
3R	13088651	13163876	75226	+	FlyBase	protein_coding	FBgn0038118	timeout	16.2339	14.418	21.528	12.7098	14.9553	18.4387	18.0478	34.5416	0.102434	0.996414	NO
3R	13105070	13105491	422	-	FlyBase	ncRNA	FBgn0267683	lncRNA:CR46019	0	0	0	0	0.679786	0	0	0	-0.432894	NA	NO
3R	13121951	13155687	33737	-	FlyBase	protein_coding	FBgn0260793	2mit	2.16453	0	1.02514	0	0.679786	3.20673	5.41434	4.50542	-0.702814	NA	NO
3R	13181304	13182154	851	+	FlyBase	protein_coding	FBgn0038122	CG8138	0	0	0	0	1.35957	0	0	0	-0.7264	NA	NO
3R	13188519	13189568	1050	+	FlyBase	protein_coding	FBgn0038124	CG14380	0	0	0	0	0	0	0	1.50181	0.949549	NA	NO
3R	13208754	13214465	5712	-	FlyBase	protein_coding	FBgn0038126	CG8483	0	0	0	0	0	0.801683	0	0	0.919376	NA	NO
3R	13219644	13220578	935	-	FlyBase	protein_coding	FBgn0038127	CG8476	0	0	0	0	0	0	0.90239	0	-0.407217	NA	NO
3R	13222951	13259517	36567	-	FlyBase	protein_coding	FBgn0000024	Ace	2.16453	0.961203	8.20115	9.2435	4.7585	8.81852	4.51195	6.00723	0.248064	0.993462	NO
3R	13260356	13262227	1872	+	FlyBase	protein_coding	FBgn0040551	CG11686	12.9872	19.2241	17.4275	10.3989	13.5957	9.6202	13.5359	1.50181	-0.677292	0.940987	NO
3R	13262733	13264061	1329	-	FlyBase	protein_coding	FBgn0038128	Ravus	16.2339	7.68962	14.352	11.5544	9.517	4.00842	9.0239	4.50542	-0.892168	0.817862	NO
3R	13264364	13270038	5675	+	FlyBase	protein_coding	FBgn0003598	Su(var)3-7	19.4807	44.2153	23.5783	20.7979	25.1521	23.2488	20.755	24.0289	0.276945	0.980606	NO
3R	13269137	13272011	2875	-	FlyBase	protein_coding	FBgn0038129	TBC1D5	22.7275	27.8749	26.6538	12.7098	23.1127	16.8353	18.9502	13.5163	-0.409627	0.969477	NO
3R	13279721	13284527	4807	+	FlyBase	protein_coding	FBgn0038130	CG8630	0	0	0	0	1.35957	0.801683	0	0	-0.0244188	NA	NO
3R	13284946	13286529	1584	-	FlyBase	protein_coding	FBgn0038131	CG15888	0	1.92241	0	0	0	2.40505	0	0	2.25634	NA	NO
3R	13290629	13291846	1218	+	FlyBase	protein_coding	FBgn0038133	Osi22	0	0	0	0	0	0.801683	0.90239	0	0.272899	NA	NO
3R	13294748	13298288	3541	+	FlyBase	protein_coding	FBgn0038135	CG8773	0	0	0	0	0	0.801683	0.90239	4.50542	1.34981	NA	NO
3R	13298768	13302334	3567	+	FlyBase	protein_coding	FBgn0038136	CG8774	0	0	0	0	0	0	4.51195	0	-0.949267	NA	NO
3R	13302648	13312785	10138	+	FlyBase	protein_coding	FBgn0052473	CG32473	34.6324	49.9825	59.4584	47.373	31.9499	37.6791	42.4123	36.0434	0.0527501	0.996414	NO
3R	13313340	13313974	635	+	FlyBase	pseudogene	FBgn0286885	CR46407	0	0	0	0	0	0.801683	0	0	0.919376	NA	NO
3R	13329070	13334166	5097	-	FlyBase	protein_coding	FBgn0038139	PK2-R2	0	0	0	0	0.679786	0	0	0	-0.432894	NA	NO
3R	13338330	13345106	6777	+	FlyBase	protein_coding	FBgn0038140	PK2-R1	0	0	0	0	0.679786	0	0	0	-0.432894	NA	NO
3R	13353673	13355413	1741	+	FlyBase	protein_coding	FBgn0045442	mthl12	0	1.92241	0	0	0	0.801683	0	0	1.79711	NA	NO
3R	13361816	13366910	5095	-	FlyBase	protein_coding	FBgn0086371	poly	32.4679	27.8749	26.6538	19.6424	29.2308	14.4303	21.6574	24.0289	-0.390672	0.967996	NO
3R	13364938	13369278	4341	+	FlyBase	protein_coding	FBgn0027610	Dic1	164.504	114.383	136.344	107.456	141.395	120.252	130.847	136.665	-0.261617	0.869074	NO
3R	13369648	13370346	699	+	FlyBase	protein_coding	FBgn0038142	CheA87a	0	0.961203	0	0	0	0	0	1.50181	1.53942	NA	NO
3R	13370240	13371904	1665	-	FlyBase	protein_coding	FBgn0023495	Lip3	0	0	0	0	2.03936	2.40505	0	0	0.24329	NA	NO
3R	13372630	13373326	697	+	FlyBase	protein_coding	FBgn0259831	CG34309	0	0	0	0	0	0	0	1.50181	0.949549	NA	NO
3R	13373104	13379775	6672	-	FlyBase	protein_coding	FBgn0038143	CG9813	1.08226	0.961203	0	0	0.679786	0.801683	0.90239	0	-0.379508	NA	NO
3R	13376903	13377395	493	+	FlyBase	ncRNA	FBgn0264987	lncRNA:CR44138	3.24679	8.65082	8.20115	8.08807	3.39893	1.60337	3.60956	0	-0.408546	0.991886	NO
3R	13379842	13381509	1668	+	FlyBase	protein_coding	FBgn0038144	CG8870	4.32905	1.92241	8.20115	3.46631	5.43829	4.00842	4.51195	4.50542	-0.700497	0.973277	NO
3R	13381276	13381809	534	-	FlyBase	protein_coding	FBgn0044511	mRpS21	34.6324	21.1465	26.6538	23.1088	22.4329	23.2488	25.2669	30.0362	-0.154559	0.993462	NO
3R	13382106	13385283	3178	+	FlyBase	protein_coding	FBgn0038145	Droj2	162.339	146.103	168.124	188.336	212.773	171.56	187.697	118.643	-0.234798	0.907453	NO
3R	13385648	13388709	3062	-	FlyBase	protein_coding	FBgn0038146	CG9799	55.1954	61.517	48.1818	31.1968	42.8265	44.0926	31.5837	51.0615	0.0677368	0.996414	NO
3R	13396694	13397140	447	-	FlyBase	protein_coding	FBgn0040553	CG14374	0	0	0	0	0	0	0.90239	0	-0.407217	NA	NO
3R	13397835	13398583	749	+	FlyBase	protein_coding	FBgn0038148	CG14377	9.74037	9.61203	1.02514	0	6.79786	6.41347	5.41434	7.50904	-0.0970024	0.996414	NO
3R	13398526	13401862	3337	-	FlyBase	protein_coding	FBgn0038149	GILT1	83.3343	85.547	82.0115	78.5698	59.8211	58.5229	73.0936	78.094	0.00912021	0.996441	NO
3R	13402559	13403051	493	-	FlyBase	protein_coding	FBgn0053977	CG33977	68.1826	59.5946	77.911	54.3056	48.2648	41.6875	54.1434	42.0506	-0.320815	0.928031	NO
3R	13409543	13415286	5744	-	FlyBase	protein_coding	FBgn0041711	yellow-e	0	0	0	0	1.35957	0	0	0	-0.7264	NA	NO
3R	13425983	13428375	2393	+	FlyBase	protein_coding	FBgn0000046	Act87E	0	0	0	0	0	0	0.90239	0	-0.407217	NA	NO
3R	13428867	13434984	6118	-	FlyBase	protein_coding	FBgn0004049	yrt	25.9743	24.9913	31.7795	27.7305	31.9499	35.2741	30.6813	30.0362	-0.0293256	0.996414	NO
3R	13438587	13439209	623	-	FlyBase	ncRNA	FBgn0261814	lncRNA:CR42756	0	0	0	0	0.679786	0	0	0	-0.432894	NA	NO
3R	13443070	13444076	1007	-	FlyBase	ncRNA	FBgn0267239	lncRNA:CR45679	0	0	0	0	0.679786	0.801683	1.80478	0	-0.699221	NA	NO
3R	13450590	13464184	13595	+	FlyBase	protein_coding	FBgn0038156	side-IV	1.08226	0	0	2.31088	2.71914	4.00842	0	0	0.636629	NA	NO
3R	13455511	13466106	10596	-	FlyBase	ncRNA	FBgn0040554	asRNA:CR17025	0	0	0	0	0.679786	1.60337	0	4.50542	1.50995	NA	NO
3R	13459671	13466106	6436	-	FlyBase	ncRNA	FBgn0286034	asRNA:CR46354	0	0	0	1.15544	0.679786	1.60337	4.51195	6.00723	0.993436	NA	NO
3R	13543966	13545400	1435	-	FlyBase	protein_coding	FBgn0051337	CG31337	0	0	5.12572	1.15544	2.71914	1.60337	2.70717	9.01085	-0.285763	NA	NO
3R	13591632	13592657	1026	-	FlyBase	protein_coding	FBgn0038159	CG14369	2.16453	0.961203	0	0	0	0	0	0	-0.0269747	NA	NO
3R	13607078	13609246	2169	-	FlyBase	protein_coding	FBgn0038160	CG9759	0	0	0	1.15544	3.39893	4.00842	1.80478	1.50181	0.539871	NA	NO
3R	13615917	13616492	576	+	FlyBase	protein_coding	FBgn0038161	CG9269	0	0	0	0	0	0	0	1.50181	0.949549	NA	NO
3R	13617750	13618559	810	-	FlyBase	ncRNA	FBgn0267240	lncRNA:CR45680	0	0	0	0	0.679786	0	0.90239	1.50181	-0.418047	NA	NO
3R	13631942	13634861	2920	+	FlyBase	protein_coding	FBgn0038163	CG10841	0	0.961203	0	0	0	0	0	0	0.897972	NA	NO
3R	13634862	13646304	11443	-	FlyBase	protein_coding	FBgn0263396	sqd	2087.69	1855.12	1435.2	1634.94	2615.82	2223.07	2249.66	1947.84	-0.107804	0.970209	NO
3R	13647004	13654527	7524	+	FlyBase	protein_coding	FBgn0015778	rin	1085.51	880.462	984.138	863.112	1420.07	1293.12	1360.8	965.662	-0.278996	0.308223	NO
3R	13654556	13656394	1839	-	FlyBase	protein_coding	FBgn0010258	Rbp4	1.08226	0	2.05029	3.46631	2.03936	0.801683	2.70717	0	-1.49165	NA	NO
3R	13656846	13660531	3686	-	FlyBase	protein_coding	FBgn0004237	Hrb87F	163.422	213.387	240.909	211.445	270.555	296.623	296.886	294.354	0.0778829	0.991886	NO
3R	13661311	13666891	5581	+	FlyBase	protein_coding	FBgn0004587	B52	309.527	317.197	329.071	376.673	313.381	309.45	281.546	262.816	0.0296631	0.996414	NO
3R	13667046	13674542	7497	-	FlyBase	protein_coding	FBgn0038165	Task6	0	5.76722	0	4.62175	2.71914	2.40505	4.51195	10.5127	2.07204	0.59558	NO
3R	13675092	13676681	1590	-	FlyBase	protein_coding	FBgn0038166	CG9588	27.0566	32.6809	17.4275	16.1761	12.2361	11.2236	19.8526	3.00362	-0.44845	0.970912	NO
3R	13676549	13679430	2882	+	FlyBase	protein_coding	FBgn0038167	Lkb1	17.3162	17.3016	24.6035	19.6424	26.5116	21.6454	19.8526	34.5416	0.0404488	0.996414	NO
3R	13679440	13687210	7771	-	FlyBase	protein_coding	FBgn0038168	omd	62.7713	52.8661	57.4081	61.2382	65.9392	89.7885	63.1673	108.13	0.278912	0.9532	NO
3R	13683921	13693905	9985	+	FlyBase	protein_coding	FBgn0024555	flfl	98.4859	167.249	133.269	159.45	123.041	101.012	117.311	90.1085	0.0941794	0.992249	NO
3R	13694053	13695513	1461	+	FlyBase	protein_coding	FBgn0038170	CG14367	2.16453	1.92241	0	5.77719	2.71914	1.60337	2.70717	0	-0.0573371	NA	NO
3R	13695263	13700838	5576	-	FlyBase	protein_coding	FBgn0028487	f-cup	15.1517	6.72842	20.5029	25.4196	16.3149	19.2404	18.0478	24.0289	0.0084574	0.997478	NO
3R	13700565	13703164	2600	+	FlyBase	protein_coding	FBgn0002937	ninaB	0	0	0	0	0	0	0	1.50181	0.949549	NA	NO
3R	13703084	13705402	2319	-	FlyBase	protein_coding	FBgn0038172	Adgf-D	0	0.961203	0	0	0	0.801683	0.90239	0	0.88204	NA	NO
3R	13709159	13709939	781	-	FlyBase	protein_coding	FBgn0051469	CG31469	1.08226	0.961203	1.02514	2.31088	0.679786	0	0	3.00362	0.736766	NA	NO
3R	13715207	13764667	49461	+	FlyBase	protein_coding	FBgn0085412	CG34383	64.9358	79.7798	62.5338	82.0361	97.2094	86.5818	83.0199	67.5814	0.0516308	0.996414	NO
3R	13765756	13767103	1348	+	FlyBase	protein_coding	FBgn0038179	CG9312	7.57584	5.76722	6.15087	6.93263	7.47764	12.0252	6.31673	6.00723	0.125773	0.996414	NO
3R	13767549	13770732	3184	+	FlyBase	protein_coding	FBgn0038180	Cht5	0	0	0	0	0.679786	1.60337	0	0	0.511363	NA	NO
3R	13780964	13782082	1119	+	FlyBase	protein_coding	FBgn0038183	CG9286	11.9049	24.9913	13.3269	10.3989	10.1968	10.4219	9.0239	10.5127	0.257149	0.991886	NO
3R	13782288	13785676	3389	+	FlyBase	protein_coding	FBgn0000454	Dip-B	237.016	231.65	221.431	188.336	182.183	187.594	212.062	165.199	-0.140602	0.971128	NO
3R	13785806	13786583	778	-	FlyBase	ncRNA	FBgn0267150	lncRNA:CR45590	0	0	0	0	0.679786	0	0	0	-0.432894	NA	NO
3R	13833497	13837991	4495	-	FlyBase	protein_coding	FBgn0266464	Nsf2	37.8792	22.1077	32.8046	31.1968	43.5063	29.6623	48.7291	21.0253	-0.641408	0.598118	NO
3R	13838240	13839934	1695	-	FlyBase	protein_coding	FBgn0051495	CG31495	3.24679	2.88361	7.17601	4.62175	5.43829	4.00842	8.12151	3.00362	-0.664729	0.975138	NO
3R	13864597	13865095	499	-	FlyBase	ncRNA	FBgn0267959	lncRNA:CR46239	0	0	0	0	0	0.801683	0	0	0.919376	NA	NO
3R	13901853	13904620	2768	+	FlyBase	protein_coding	FBgn0000576	ems	0	0	0	0	0	0	0.90239	1.50181	0.253588	NA	NO
3R	13944654	13945812	1159	-	FlyBase	protein_coding	FBgn0038189	Art6	0	0	0	0	0	0.801683	0	0	0.919376	NA	NO
3R	13948420	13949742	1323	+	FlyBase	protein_coding	FBgn0047199	CG31517	1.08226	0	0	0	0.679786	1.60337	0.90239	0	-0.789976	NA	NO
3R	13949454	13951138	1685	-	FlyBase	protein_coding	FBgn0038190	CG9926	1.08226	4.80601	1.02514	0	3.39893	1.60337	6.31673	1.50181	-0.752544	NA	NO
3R	13958789	13960474	1686	+	FlyBase	protein_coding	FBgn0016672	Ipp	12.9872	22.1077	14.352	10.3989	29.2308	22.4471	25.2669	15.0181	-0.207327	0.991886	NO
3R	13960712	13964174	3463	-	FlyBase	protein_coding	FBgn0038191	CG9925	0	0	0	0	0	2.40505	2.70717	0	0.0852554	NA	NO
3R	13964885	13967075	2191	+	FlyBase	protein_coding	FBgn0015270	Orc2	22.7275	24.9913	24.6035	21.9533	16.9946	6.41347	14.4382	13.5163	-0.354073	0.975138	NO
3R	13967061	14032057	64997	-	FlyBase	protein_coding	FBgn0264493	rdx	27.0566	27.8749	24.6035	27.7305	51.6637	40.0842	44.2171	46.556	-0.0355268	0.996414	NO
3R	13971733	13974675	2943	+	FlyBase	ncRNA	FBgn0263414	asRNA:CR43460	2.16453	0	0	1.15544	0	0.801683	0.90239	0	0.218511	NA	NO
3R	14029228	14031483	2256	+	FlyBase	protein_coding	FBgn0038194	Cyp6d5	3.24679	1.92241	2.05029	2.31088	0.679786	5.61178	0.90239	1.50181	0.758759	NA	NO
3R	14032371	14035041	2671	+	FlyBase	protein_coding	FBgn0038195	CG3061	110.391	97.0815	80.9864	94.7459	93.8104	101.012	101.068	85.603	-0.0210124	0.996414	NO
3R	14035018	14036398	1381	-	FlyBase	protein_coding	FBgn0038196	CG9922	106.062	62.4782	88.1624	106.3	103.327	93.7969	118.213	73.5886	-0.320098	0.865552	NO
3R	14044525	14044606	82	-	FlyBase	tRNA	FBgn0011971	tRNA:Ser-GCT-2-2	0	0	0	0	0	0	0.90239	0	-0.407217	NA	NO
3R	14056945	14087978	31034	+	FlyBase	protein_coding	FBgn0038197	foxo	28.1388	48.0601	27.6789	45.0621	38.7478	32.869	37.9004	46.556	0.371104	0.94351	NO
3R	14089517	14092425	2909	+	FlyBase	protein_coding	FBgn0038198	Npc2b	2.16453	10.5732	16.4023	10.3989	9.517	12.0252	15.3406	15.0181	0.330091	0.991886	NO
3R	14092504	14096835	4332	-	FlyBase	protein_coding	FBgn0038199	CCHa1	0	0	0	0	0.679786	0	0.90239	0	-1.02693	NA	NO
3R	14097293	14098080	788	-	FlyBase	protein_coding	FBgn0038200	CG9920	0	0	0	0	0	0.801683	0	0	0.919376	NA	NO
3R	14099832	14103122	3291	-	FlyBase	protein_coding	FBgn0038201	PK1-R	0	0	0	1.15544	0.679786	0	0	0	0.238891	NA	NO
3R	14104488	14108321	3834	-	FlyBase	protein_coding	FBgn0038202	CG12402	0	0.961203	0	0	0	0	0.90239	0	0.247949	NA	NO
3R	14109286	14110726	1441	-	FlyBase	ncRNA	FBgn0265168	asRNA:CR44237	0	0	0	0	0	0	0	4.50542	1.14328	NA	NO
3R	14109445	14110823	1379	+	FlyBase	protein_coding	FBgn0038203	Or88a	1.08226	0	0	0	0.679786	0	0.90239	0	-1.62713	NA	NO
3R	14112451	14118450	6000	-	FlyBase	protein_coding	FBgn0038205	Kif19A	3.24679	0	0	0	0	0	0	0	-0.673924	NA	NO
3R	14119262	14122420	3159	-	FlyBase	protein_coding	FBgn0020510	Abi	62.7713	81.7022	61.5087	68.1708	66.619	71.3498	83.0199	72.0868	0.10707	0.991886	NO
3R	14122654	14124474	1821	+	FlyBase	protein_coding	FBgn0038206	twf	64.9358	53.8273	61.5087	50.8393	55.0626	64.9363	57.753	48.0579	-0.133159	0.991886	NO
3R	14124163	14125548	1386	-	FlyBase	protein_coding	FBgn0010340	140up	33.5502	32.6809	28.704	17.3316	31.9499	22.4471	28.8765	24.0289	-0.377455	0.965378	NO
3R	14125791	14130111	4321	+	FlyBase	protein_coding	FBgn0262955	RpII140	123.378	121.112	139.42	136.342	165.188	195.611	168.747	159.192	0.0313374	0.996414	NO
3R	14148508	14151940	3433	-	FlyBase	protein_coding	FBgn0038208	CG14355	0	0	0	0	1.35957	2.40505	0.90239	0	-0.222367	NA	NO
3R	14152211	14152650	440	-	FlyBase	protein_coding	FBgn0260226	CG42500	0	0	0	0	0	0.801683	0.90239	0	0.272899	NA	NO
3R	14152885	14153829	945	-	FlyBase	protein_coding	FBgn0038209	CG9722	0	0	0	0	0	0.801683	0	0	0.919376	NA	NO
3R	14154728	14157431	2704	-	FlyBase	protein_coding	FBgn0051533	CG31533	0	0	0	0	0.679786	0	1.80478	0	-1.30608	NA	NO
3R	14157560	14160278	2719	-	FlyBase	protein_coding	FBgn0051327	CG31327	0	0	0	0	0	0	0.90239	0	-0.407217	NA	NO
3R	14165379	14214810	49432	-	FlyBase	protein_coding	FBgn0011582	Dop1R1	2.16453	0	0	1.15544	1.35957	2.40505	8.12151	0	-1.29178	NA	NO
3R	14215459	14217882	2424	-	FlyBase	protein_coding	FBgn0038211	CG9649	0	0	0	0	0.679786	0	0	1.50181	0.140199	NA	NO
3R	14218136	14220205	2070	-	FlyBase	protein_coding	FBgn0051326	CG31326	0	4.80601	1.02514	1.15544	1.35957	3.20673	0	3.00362	2.46619	NA	NO
3R	14220560	14221584	1025	-	FlyBase	protein_coding	FBgn0053109	CG33109	0	0	0	4.62175	0.679786	0	0.90239	1.50181	0.641557	NA	NO
3R	14222074	14224155	2082	-	FlyBase	protein_coding	FBgn0053329	Sp212	31.3856	56.7109	35.88	43.9066	33.3095	48.9027	29.7789	48.0579	0.596818	0.544447	NO
3R	14225098	14226762	1665	-	FlyBase	protein_coding	FBgn0027563	CG9631	8.6581	7.68962	8.20115	6.93263	3.39893	17.637	10.8287	9.01085	0.414829	0.984497	NO
3R	14228018	14229145	1128	-	FlyBase	protein_coding	FBgn0038213	CG9624	6.49358	21.1465	2.05029	11.5544	6.11807	4.8101	2.70717	1.50181	0.876659	0.946553	NO
3R	14234984	14244677	9694	-	FlyBase	protein_coding	FBgn0262983	CG43291	31.3856	55.7497	32.8046	68.1708	41.4669	38.4808	42.4123	46.556	0.470776	0.799532	NO
3R	14244804	14245471	668	-	FlyBase	protein_coding	FBgn0038214	CG9616	24.892	10.5732	29.7292	19.6424	19.7138	16.0337	9.92629	19.5235	-0.320392	0.981144	NO
3R	14249043	14259991	10949	-	FlyBase	protein_coding	FBgn0027083	MetRS-m	18.3985	26.9137	29.7292	13.8653	21.0734	17.637	18.9502	18.0217	-0.212048	0.991886	NO
3R	14256108	14256930	823	+	FlyBase	protein_coding	FBgn0262808	CG43179	7.57584	6.72842	9.2263	5.77719	4.7585	6.41347	6.31673	3.00362	-0.326218	0.991886	NO
3R	14262387	14263367	981	+	FlyBase	protein_coding	FBgn0038219	CG14839	0	0	1.02514	0	0	0	0.90239	0	-1.02975	NA	NO
3R	14263358	14286903	23546	-	FlyBase	protein_coding	FBgn0003862	trx	74.6761	83.6246	44.0812	98.2122	61.1807	59.3246	58.6554	72.0868	0.381087	0.819654	NO
3R	14264829	14265535	707	+	FlyBase	ncRNA	FBgn0267684	asRNA:CR46020	0	2.88361	0	1.15544	0.679786	0	0.90239	0	0.579562	NA	NO
3R	14289071	14302276	13206	+	FlyBase	protein_coding	FBgn0285913	red	185.067	194.163	192.727	199.891	173.345	204.429	163.333	216.26	0.190471	0.94351	NO
3R	14302428	14304458	2031	+	FlyBase	protein_coding	FBgn0038221	IFT54	0	0.961203	0	0	0.679786	2.40505	1.80478	0	0.501719	NA	NO
3R	14304455	14308589	4135	-	FlyBase	protein_coding	FBgn0003567	su(Hw)	16.2339	25.9525	14.352	27.7305	19.7138	20.0421	23.4621	12.0145	0.197683	0.991886	NO
3R	14309089	14310178	1090	+	FlyBase	protein_coding	FBgn0004855	RpII15	57.3599	31.7197	44.0812	48.5284	53.7031	34.4724	37.9004	40.5488	-0.325027	0.965286	NO
3R	14310362	14314412	4051	+	FlyBase	protein_coding	FBgn0051321	CG31321	0	0	1.02514	0	0.679786	0	0.90239	0	-1.61562	NA	NO
3R	14314854	14315716	863	+	FlyBase	protein_coding	FBgn0013767	Crz	1.08226	0	0	0	0	0	0	0	-0.457503	NA	NO
3R	14316038	14320494	4457	+	FlyBase	protein_coding	FBgn0011474	PR-Set7	74.6761	28.8361	62.5338	51.9947	99.9285	106.624	82.1175	81.0976	-0.352247	0.895084	NO
3R	14320191	14326689	6499	-	FlyBase	protein_coding	FBgn0038223	Afti	16.2339	15.3792	9.2263	17.3316	21.0734	28.0589	31.5837	33.0398	0.307268	0.975138	NO
3R	14326947	14327735	789	+	FlyBase	protein_coding	FBgn0038224	ATPsynE	293.293	167.249	218.356	187.181	237.245	208.438	232.817	247.798	-0.281896	0.758091	NO
3R	14328051	14329608	1558	+	FlyBase	protein_coding	FBgn0003480	spn-B	2.16453	0	2.05029	2.31088	0.679786	0.801683	1.80478	0	-1.41687	NA	NO
3R	14329413	14372951	43539	-	FlyBase	protein_coding	FBgn0024321	NK7.1	53.0309	64.4006	57.4081	86.6579	97.2094	87.3835	71.2888	69.0832	0.158775	0.981144	NO
3R	14358356	14361786	3431	-	FlyBase	protein_coding	FBgn0051320	HEATR2	7.57584	19.2241	12.3017	17.3316	16.3149	15.232	19.8526	9.01085	0.152372	0.993462	NO
3R	14371675	14371746	72	-	FlyBase	snoRNA	FBgn0086058	snoRNA:Me18S-G1189	0	7.68962	3.07543	4.62175	0	1.60337	0.90239	1.50181	2.33345	NA	NO
3R	14380663	14381699	1037	-	FlyBase	protein_coding	FBgn0038225	soti	0	0	0	0	0	0.801683	1.80478	0	-0.0111562	NA	NO
3R	14391683	14481713	90031	-	FlyBase	protein_coding	FBgn0285955	cv-c	175.327	180.706	183.501	238.02	186.941	205.231	168.747	175.712	0.154514	0.970209	NO
3R	14418593	14421865	3273	+	FlyBase	protein_coding	FBgn0085417	natalisin	0	0	0	1.15544	0.679786	0	0	1.50181	1.03285	NA	NO
3R	14421751	14422549	799	-	FlyBase	ncRNA	FBgn0265065	asRNA:CR44176	0	0	0	3.46631	0.679786	2.40505	0.90239	0	1.09309	NA	NO
3R	14496378	14508987	12610	+	FlyBase	ncRNA	FBgn0265066	lncRNA:CR44177	0	0	0	0	0	0.801683	0.90239	3.00362	1.181	NA	NO
3R	14509049	14511712	2664	-	FlyBase	protein_coding	FBgn0038233	HtrA2	5.41132	13.4568	6.15087	6.93263	13.5957	8.01683	13.5359	7.50904	-0.065755	0.996414	NO
3R	14511838	14512691	854	+	FlyBase	protein_coding	FBgn0038234	mRpL11	44.3728	38.4481	36.9052	26.5751	21.0734	27.2572	27.0717	28.5343	-0.0597201	0.996414	NO
3R	14512639	14513637	999	-	FlyBase	protein_coding	FBgn0038235	CG8461	20.563	12.4956	20.5029	30.0414	21.0734	28.8606	20.755	21.0253	0.1066	0.993462	NO
3R	14513901	14558304	44404	-	FlyBase	protein_coding	FBgn0038237	Pde6	2.16453	6.72842	0	2.31088	3.39893	2.40505	0	4.50542	2.00982	NA	NO
3R	14517042	14517487	446	+	FlyBase	protein_coding	FBgn0085302	CG34273	0	0	0	0	1.35957	0.801683	0	0	-0.0244188	NA	NO
3R	14560935	14561521	587	+	FlyBase	protein_coding	FBgn0038239	CG14850	0	0	1.02514	0	0	0.801683	0.90239	0	-0.495749	NA	NO
3R	14564323	14564805	483	-	FlyBase	protein_coding	FBgn0038241	CG8087	0	0	0	0	0	0	0.90239	0	-0.407217	NA	NO
3R	14566432	14567429	998	-	FlyBase	protein_coding	FBgn0051313	CG31313	3.24679	4.80601	7.17601	4.62175	4.7585	7.21515	6.31673	4.50542	0.0214036	0.99711	NO
3R	14567611	14568847	1237	-	FlyBase	protein_coding	FBgn0038243	CG8066	37.8792	29.7973	38.9555	31.1968	27.1914	24.8522	28.8765	25.5307	-0.244735	0.978238	NO
3R	14568962	14569871	910	+	FlyBase	ncRNA	FBgn0264904	asRNA:CR44095	135.283	128.801	148.646	103.989	115.564	124.261	169.649	178.715	-0.0952071	0.991886	NO
3R	14569103	14569644	542	-	FlyBase	protein_coding	FBgn0004629	Cys	603.903	516.166	704.274	496.838	646.476	566.79	523.386	525.633	-0.229225	0.67461	NO
3R	14570472	14575887	5416	-	FlyBase	protein_coding	FBgn0038244	CG7987	40.0437	44.2153	50.2321	45.0621	38.068	47.2993	45.1195	51.0615	0.122383	0.992427	NO
3R	14577217	14608079	30863	+	FlyBase	protein_coding	FBgn0020299	stumps	0	0	0	0	2.03936	0	1.80478	0	-1.7626	NA	NO
3R	14609642	14618987	9346	+	FlyBase	protein_coding	FBgn0038246	CG14853	0	0	0	1.15544	0	0	0	0	0.915737	NA	NO
3R	14619030	14625703	6674	-	FlyBase	protein_coding	FBgn0003169	put	31.3856	13.4568	17.4275	8.08807	18.3542	12.8269	25.2669	18.0217	-0.822407	0.630504	NO
3R	14625755	14626614	860	+	FlyBase	protein_coding	FBgn0013981	His4r	822.52	680.531	880.599	604.294	622.004	574.807	689.426	546.658	-0.315138	0.260237	NO
3R	14626676	14642563	15888	-	FlyBase	protein_coding	FBgn0038248	CG7886	0	0	1.02514	0	1.35957	0.801683	0	13.5163	-0.0329923	NA	NO
3R	14630478	14641776	11299	+	FlyBase	protein_coding	FBgn0038247	Cad88C	0	0	0	0	1.35957	0	0	0	-0.7264	NA	NO
3R	14642672	14655716	13045	-	FlyBase	protein_coding	FBgn0086686	l(3)L1231	189.396	269.137	119.942	169.849	254.92	218.86	203.94	160.693	0.106769	0.991886	NO
3R	14657447	14659228	1782	+	FlyBase	protein_coding	FBgn0038250	CG3505	111.473	81.7022	112.766	90.1242	118.963	128.269	120.92	108.13	-0.197271	0.967996	NO
3R	14659438	14661177	1740	+	FlyBase	protein_coding	FBgn0038251	Hexim	44.3728	54.7885	41.0058	67.0154	36.7084	42.4892	37.9004	39.047	0.322824	0.951851	NO
3R	14661176	14663197	2022	-	FlyBase	protein_coding	FBgn0025808	Rad17	8.6581	18.2628	14.352	50.8393	8.83721	17.637	8.12151	24.0289	1.37875	0.0995747	NO
3R	14663450	14664822	1373	+	FlyBase	protein_coding	FBgn0038252	BigH1	0	0.961203	0	3.46631	0.679786	0	0.90239	1.50181	1.37938	NA	NO
3R	14664907	14697292	32386	-	FlyBase	protein_coding	FBgn0265140	Meltrin	265.154	320.08	296.267	458.709	381.36	351.939	416.002	384.463	0.164768	0.965286	NO
3R	14697689	14724261	26573	-	FlyBase	protein_coding	FBgn0262127	kibra	229.44	257.602	142.495	242.642	216.852	274.977	209.354	274.831	0.411551	0.25387	NO
3R	14724760	14731509	6750	-	FlyBase	protein_coding	FBgn0038256	CG7530	77.9229	96.1203	99.439	107.456	69.3381	91.3919	73.996	85.603	0.257378	0.935573	NO
3R	14732414	14741319	8906	-	FlyBase	protein_coding	FBgn0011217	eff	413.424	298.934	290.116	256.507	537.711	415.272	454.805	262.816	-0.45099	0.0930266	NO
3R	14741582	14795868	54287	+	FlyBase	protein_coding	FBgn0263929	jvl	28.1388	49.9825	46.1315	73.948	55.7424	56.9195	48.7291	49.5597	0.378654	0.889325	NO
3R	14745901	14751246	5346	-	FlyBase	protein_coding	FBgn0038257	smp-30	3.24679	5.76722	4.10058	6.93263	4.7585	4.8101	4.51195	1.50181	0.114827	0.996414	NO
3R	14751748	14754460	2713	-	FlyBase	protein_coding	FBgn0038258	CG7362	7.57584	8.65082	0	6.93263	3.39893	4.8101	2.70717	1.50181	0.83501	0.971128	NO
3R	14796305	14798474	2170	+	FlyBase	protein_coding	FBgn0038260	CG14855	1.08226	0	1.02514	0	0.679786	0.801683	2.70717	1.50181	-1.32148	NA	NO
3R	14798986	14801163	2178	+	FlyBase	protein_coding	FBgn0038261	CG14856	3.24679	7.68962	1.02514	8.08807	1.35957	0.801683	0	3.00362	1.75848	0.809047	NO
3R	14801773	14804342	2570	+	FlyBase	protein_coding	FBgn0038262	CG14857	0	0	0	0	1.35957	0.801683	1.80478	4.50542	0.182872	NA	NO
3R	14804092	14875488	71397	-	FlyBase	protein_coding	FBgn0266756	btsz	0	0.961203	1.02514	0	3.39893	2.40505	7.21912	3.00362	-0.591549	NA	NO
3R	14845043	14846737	1695	+	FlyBase	protein_coding	FBgn0038266	CG3610	0	0	0	0	0.679786	0	0	0	-0.432894	NA	NO
3R	14879457	14882631	3175	+	FlyBase	protein_coding	FBgn0038268	CG3631	9.74037	0	8.20115	24.2642	7.47764	4.00842	10.8287	10.5127	-0.564139	0.975138	NO
3R	14882498	14886246	3749	-	FlyBase	protein_coding	FBgn0038269	Rrp6	16.2339	16.3404	13.3269	12.7098	12.9159	10.4219	13.5359	9.01085	-0.226798	0.991886	NO
3R	14886456	14889146	2691	+	FlyBase	protein_coding	FBgn0067629	CG33332	10.8226	8.65082	10.2514	4.62175	7.47764	4.8101	9.92629	7.50904	-0.614275	0.970209	NO
3R	14886456	14887739	1284	+	FlyBase	protein_coding	FBgn0067628	CG33331	12.9872	10.5732	10.2514	6.93263	14.2755	9.6202	9.0239	10.5127	-0.312794	0.991886	NO
3R	14889004	14890205	1202	-	FlyBase	protein_coding	FBgn0004597	CycC	29.2211	24.0301	20.5029	28.886	36.7084	28.8606	18.0478	33.0398	0.156708	0.992764	NO
3R	14890231	14892387	2157	+	FlyBase	protein_coding	FBgn0038271	UQCR-C1	456.715	343.149	518.723	451.776	371.163	412.867	391.637	482.08	-0.0391004	0.993462	NO
3R	14892392	14893954	1563	-	FlyBase	protein_coding	FBgn0038272	CG7265	51.9486	47.0989	50.2321	56.6165	70.0179	66.5397	56.8506	78.094	0.1011	0.993462	NO
3R	14894784	14896446	1663	+	FlyBase	protein_coding	FBgn0038273	CG14860	19.4807	8.65082	10.2514	10.3989	5.43829	6.41347	13.5359	16.5199	-0.167325	0.993462	NO
3R	14895703	14898372	2670	-	FlyBase	protein_coding	FBgn0038274	Nup93-2	41.126	38.4481	58.4332	54.3056	42.1467	58.5229	46.0219	85.603	0.301629	0.964222	NO
3R	14898739	14899617	879	+	FlyBase	protein_coding	FBgn0038275	CG3817	42.2083	30.7585	57.4081	61.2382	45.5456	58.5229	64.0697	52.5633	-0.0537935	0.996414	NO
3R	14900432	14901563	1132	-	FlyBase	protein_coding	FBgn0038277	RpS5b	4.32905	0	0	0	0.679786	0	0	3.00362	-0.924184	NA	NO
3R	14902330	14904061	1732	-	FlyBase	protein_coding	FBgn0028662	VhaPPA1-1	262.99	250.874	311.644	276.15	273.274	271.771	221.086	147.177	-0.196777	0.921858	NO
3R	14918628	14923083	4456	+	FlyBase	protein_coding	FBgn0038279	Sdr	0	0	0	0	0.679786	0	1.80478	0	-1.30608	NA	NO
3R	14923203	14923761	559	-	FlyBase	ncRNA	FBgn0267158	lncRNA:CR45598	1.08226	0	0	0	2.71914	0	0	0	-1.59522	NA	NO
3R	15004281	15004942	662	-	FlyBase	ncRNA	FBgn0267159	lncRNA:CR45599	0	0	0	0	0	0.801683	0	0	0.919376	NA	NO
3R	15014770	15016034	1265	+	FlyBase	protein_coding	FBgn0038280	CG14861	0	0	0	0	0	0	1.80478	0	-0.713248	NA	NO
3R	15054930	15077206	22277	-	FlyBase	protein_coding	FBgn0038282	dpr9	0	0	0	1.15544	0	0.801683	0	0	1.52828	NA	NO
3R	15078530	15079285	756	-	FlyBase	protein_coding	FBgn0038285	CG6974	0	0	0	0	0	0	1.80478	0	-0.713248	NA	NO
3R	15079320	15095631	16312	-	FlyBase	protein_coding	FBgn0038286	CG6966	46.5373	50.9437	38.9555	36.974	46.9052	48.9027	38.8028	42.0506	0.0593283	0.996414	NO
3R	15095957	15131926	35970	-	FlyBase	protein_coding	FBgn0261859	CG42788	71.4294	37.4869	51.2572	60.0828	70.0179	57.7212	67.6793	48.0579	-0.364354	0.889397	NO
3R	15130754	15130859	106	-	FlyBase	pre_miRNA	FBgn0262315	mir-2493	0	0	0	0	0	0	2.70717	0	-0.886904	NA	NO
3R	15135138	15137004	1867	-	FlyBase	protein_coding	FBgn0038290	CG6912	281.388	202.814	230.657	233.398	278.712	289.408	317.641	336.405	-0.0764508	0.991886	NO
3R	15136985	15140121	3137	-	FlyBase	ncRNA	FBgn0267160	asRNA:CR45600	27.0566	23.0689	25.6286	23.1088	21.0734	19.2404	25.2669	40.5488	0.0466877	0.996414	NO
3R	15137148	15139007	1860	+	FlyBase	protein_coding	FBgn0038291	CG3984	146.106	131.685	172.224	160.606	185.582	174.767	173.259	166.701	-0.0978666	0.991886	NO
3R	15139958	15141715	1758	+	FlyBase	protein_coding	FBgn0038292	CG3987	3.24679	0	0	0	1.35957	0	0.90239	0	-2.36944	NA	NO
3R	15141843	15147531	5689	-	FlyBase	protein_coding	FBgn0266064	GlyS	100.65	87.4694	129.168	142.119	131.878	122.658	119.115	118.643	-0.0424453	0.996414	NO
3R	15150375	15191242	40868	+	FlyBase	protein_coding	FBgn0038295	Gyc88E	2.16453	0	0	1.15544	2.71914	1.60337	2.70717	0	-1.50005	NA	NO
3R	15170625	15181510	10886	-	FlyBase	protein_coding	FBgn0038294	Mf	2.16453	0	3.07543	1.15544	4.07871	3.20673	7.21912	4.50542	-1.19348	0.960895	NO
3R	15191058	15196210	5153	-	FlyBase	protein_coding	FBgn0038296	CG6752	1.08226	0.961203	3.07543	1.15544	3.39893	2.40505	1.80478	0	-1.11753	NA	NO
3R	15196598	15203074	6477	+	FlyBase	protein_coding	FBgn0260659	CG42542	57.3599	63.4394	82.0115	103.989	42.1467	60.9279	83.9223	52.5633	0.100846	0.993462	NO
3R	15203069	15206447	3379	-	FlyBase	protein_coding	FBgn0028984	Spn88Ea	168.833	225.883	201.953	112.077	210.054	176.37	171.454	133.661	-0.251716	0.916812	NO
3R	15206703	15208762	2060	-	FlyBase	protein_coding	FBgn0038299	Spn88Eb	1.08226	0	2.05029	0	0.679786	1.60337	0	0	-1.11476	NA	NO
3R	15209204	15211347	2144	+	FlyBase	protein_coding	FBgn0038300	Mau2	28.1388	18.2628	17.4275	39.2849	27.8712	29.6623	27.0717	24.0289	0.117082	0.993462	NO
3R	15211277	15213658	2382	-	FlyBase	protein_coding	FBgn0038301	CG6654	17.3162	3.84481	14.352	11.5544	19.7138	18.4387	19.8526	19.5235	-0.548778	0.960279	NO
3R	15213974	15214845	872	+	FlyBase	protein_coding	FBgn0038302	CG4210	56.2777	47.0989	44.0812	32.3523	43.5063	32.0673	36.0956	34.5416	-0.306657	0.967399	NO
3R	15214762	15218874	4113	-	FlyBase	protein_coding	FBgn0038303	SIDL	40.0437	42.2929	47.1566	51.9947	35.3489	53.7128	43.3147	42.0506	0.205506	0.980606	NO
3R	15219256	15222371	3116	+	FlyBase	protein_coding	FBgn0038304	CG12241	16.2339	34.6033	18.4526	17.3316	29.9106	20.0421	18.0478	15.0181	0.0353596	0.996414	NO
3R	15222251	15223180	930	-	FlyBase	protein_coding	FBgn0051155	Rpb7	40.0437	44.2153	38.9555	34.6631	33.3095	24.8522	27.9741	15.0181	-0.300224	0.971128	NO
3R	15223378	15225329	1952	-	FlyBase	protein_coding	FBgn0051344	CG31344	81.1697	64.4006	73.8104	43.9066	61.8605	61.7296	69.484	60.0723	-0.314594	0.920494	NO
3R	15225576	15227564	1989	+	FlyBase	protein_coding	FBgn0263979	Caf1-55	66.018	99.9651	78.9361	56.6165	69.3381	32.0673	62.2649	25.5307	-0.535938	0.686638	NO
3R	15227605	15229408	1804	-	FlyBase	protein_coding	FBgn0038306	Art3	32.4679	18.2628	31.7795	25.4196	34.6691	30.464	34.2908	24.0289	-0.451173	0.909205	NO
3R	15229665	15230516	852	+	FlyBase	protein_coding	FBgn0038307	mRpS10	67.1003	43.2541	46.1315	35.8186	74.0966	67.3414	86.6294	72.0868	-0.341825	0.883465	NO
3R	15230585	15231686	1102	+	FlyBase	protein_coding	FBgn0085345	CG34316	0	1.92241	0	5.77719	0.679786	2.40505	0.90239	3.00362	2.88188	NA	NO
3R	15230836	15231503	668	-	FlyBase	ncRNA	FBgn0263448	asRNA:CR43471	2.16453	0	1.02514	2.31088	0	2.40505	6.31673	4.50542	0.288312	NA	NO
3R	15232212	15242236	10025	-	FlyBase	protein_coding	FBgn0045035	tefu	70.3471	78.8186	90.2127	87.8133	92.4509	84.9784	78.5079	96.1157	0.0680357	0.993462	NO
3R	15242687	15246614	3928	+	FlyBase	protein_coding	FBgn0266599	Hsc70-4	3069.3	3096.99	3174.87	2730.3	2920.36	2490.83	2611.52	1802.17	-0.240956	0.479577	NO
3R	15247163	15249137	1975	-	FlyBase	protein_coding	FBgn0038309	Amt	0	0	1.02514	0	0	0	0	0	-0.436627	NA	NO
3R	15250094	15257765	7672	+	FlyBase	protein_coding	FBgn0259823	CG42404	1.08226	0.961203	0	3.46631	3.39893	1.60337	2.70717	9.01085	0.982313	NA	NO
3R	15257844	15263458	5615	-	FlyBase	protein_coding	FBgn0263740	eIF2gamma	295.458	265.292	255.261	209.134	214.133	186.792	226.5	81.0976	-0.492801	0.292741	NO
3R	15259864	15263458	3595	-	FlyBase	protein_coding	FBgn0263755	Su(var)3-9	14.0694	16.3404	10.2514	8.08807	8.83721	9.6202	13.5359	10.5127	-0.0760923	0.996414	NO
3R	15263552	15265253	1702	+	FlyBase	protein_coding	FBgn0014879	Set	89.8278	66.323	74.8355	78.5698	108.766	83.3751	107.384	94.6139	-0.23857	0.960895	NO
3R	15265591	15266690	1100	+	FlyBase	protein_coding	FBgn0016691	ATPsynO	451.304	346.994	390.58	331.611	329.696	313.458	402.466	482.08	-0.106786	0.976423	NO
3R	15266684	15268538	1855	-	FlyBase	protein_coding	FBgn0038311	CG14864	3.24679	5.76722	1.02514	2.31088	2.71914	0.801683	0.90239	1.50181	0.248626	NA	NO
3R	15268662	15270532	1871	+	FlyBase	protein_coding	FBgn0038312	Zip88E	17.3162	25.9525	29.7292	15.0207	26.5116	16.8353	18.9502	16.5199	-0.319356	0.975138	NO
3R	15270432	15275241	4810	-	FlyBase	protein_coding	FBgn0000283	Cp190	129.872	122.073	135.319	146.741	123.721	102.615	110.994	99.1193	-0.101235	0.991886	NO
3R	15275522	15276474	953	+	FlyBase	protein_coding	FBgn0038313	CG4338	67.1003	54.7885	52.2824	33.5077	63.2201	49.7044	56.8506	60.0723	-0.295499	0.956203	NO
3R	15275601	15276217	617	-	FlyBase	ncRNA	FBgn0267750	asRNA:CR46081	2.16453	0	2.05029	1.15544	0.679786	2.40505	3.60956	10.5127	0.146872	NA	NO
3R	15276440	15278109	1670	-	FlyBase	protein_coding	FBgn0027378	MRG15	10.8226	43.2541	10.2514	21.9533	18.3542	13.6286	18.9502	21.0253	0.683769	0.823141	NO
3R	15277981	15278668	688	-	FlyBase	protein_coding	FBgn0011476	l(3)neo43	25.9743	25.9525	18.4526	16.1761	17.6744	17.637	16.243	15.0181	-0.0717167	0.996414	NO
3R	15281371	15308779	27409	+	FlyBase	protein_coding	FBgn0003721	Tm1	445.892	370.063	358.8	513.014	508.48	519.491	454.805	527.135	0.121523	0.973277	NO
3R	15290309	15290799	491	-	FlyBase	protein_coding	FBgn0266745	CG45218	5.41132	13.4568	3.07543	2.31088	4.7585	8.01683	3.60956	0	0.0540652	0.996414	NO
3R	15310193	15315197	5005	+	FlyBase	protein_coding	FBgn0004117	Tm2	0	0	0	3.46631	0	0.801683	0	0	2.00024	NA	NO
3R	15316471	15318285	1815	+	FlyBase	protein_coding	FBgn0038315	CG14866	0	1.92241	0	0	2.71914	0	0	0	0.296596	NA	NO
3R	15318203	15320069	1867	-	FlyBase	protein_coding	FBgn0038316	CG6276	5.41132	15.3792	10.2514	6.93263	8.83721	5.61178	11.7311	3.00362	-0.359167	0.991886	NO
3R	15320378	15320691	314	+	FlyBase	protein_coding	FBgn0264832	CG44040	0	0	0	0	0.679786	0	0	0	-0.432894	NA	NO
3R	15320756	15325279	4524	+	FlyBase	protein_coding	FBgn0026441	ear	38.9615	39.4093	60.4835	68.1708	48.2648	47.2993	43.3147	25.5307	-0.121284	0.993462	NO
3R	15325325	15328269	2945	-	FlyBase	protein_coding	FBgn0038318	CG6236	111.473	118.228	137.369	114.388	116.923	96.202	110.994	126.152	-0.0732325	0.993462	NO
3R	15328729	15330408	1680	+	FlyBase	protein_coding	FBgn0000533	ea	1.08226	2.88361	0	0	0.679786	0	0	0	-0.0199345	NA	NO
3R	15330738	15331588	851	+	FlyBase	protein_coding	FBgn0038319	mRpL9	68.1826	43.2541	63.5589	42.7512	57.102	69.7464	80.3127	85.603	-0.192631	0.976544	NO
3R	15331584	15333133	1550	-	FlyBase	protein_coding	FBgn0013269	Fkbp39	476.196	369.102	401.857	390.538	428.265	429.702	469.243	400.983	-0.156253	0.94351	NO
3R	15333266	15338365	5100	+	FlyBase	protein_coding	FBgn0038320	Sra-1	167.751	134.568	139.42	142.119	189.66	165.948	185.892	201.242	-0.0940724	0.991886	NO
3R	15337908	15343256	5349	-	FlyBase	protein_coding	FBgn0038321	CG6218	46.5373	26.9137	23.5783	40.4403	27.8712	20.8438	31.5837	30.0362	-0.137568	0.993462	NO
3R	15340667	15343218	2552	+	FlyBase	protein_coding	FBgn0021750	SerRS-m	20.563	21.1465	23.5783	8.08807	30.5904	29.6623	19.8526	27.0325	-0.214459	0.991886	NO
3R	15343653	15346176	2524	-	FlyBase	protein_coding	FBgn0019925	Surf4	164.504	159.56	145.57	119.01	151.592	109.029	130.847	114.137	-0.253245	0.872925	NO
3R	15346205	15348012	1808	+	FlyBase	protein_coding	FBgn0051301	CG31301	40.0437	11.5344	42.0309	23.1088	29.9106	26.4555	28.8765	39.047	-0.564131	0.828668	NO
3R	15350345	15350995	651	-	FlyBase	protein_coding	FBgn0266722	Trs33	20.563	9.61203	16.4023	5.77719	17.6744	14.4303	15.3406	13.5163	-0.732673	0.828668	NO
3R	15351225	15353926	2702	+	FlyBase	protein_coding	FBgn0038324	CG5038	10.8226	5.76722	10.2514	13.8653	17.6744	20.8438	11.7311	12.0145	-0.0107282	0.997131	NO
3R	15353720	15356924	3205	-	FlyBase	protein_coding	FBgn0038325	Atg4b	14.0694	30.7585	11.2766	10.3989	14.2755	15.232	18.9502	15.0181	0.214224	0.991886	NO
3R	15357229	15359263	2035	+	FlyBase	protein_coding	FBgn0038326	CG5044	46.5373	34.6033	44.0812	43.9066	42.1467	25.6539	43.3147	33.0398	-0.38606	0.920494	NO
3R	15358481	15361657	3177	-	FlyBase	protein_coding	FBgn0026634	ldlCp	48.7018	30.7585	37.9303	39.2849	38.7478	35.2741	40.6076	37.5452	-0.215796	0.981144	NO
3R	15361692	15362850	1159	+	FlyBase	protein_coding	FBgn0038327	Trax	22.7275	34.6033	33.8298	16.1761	33.9893	26.4555	18.0478	37.5452	0.0597102	0.996414	NO
3R	15362796	15363857	1062	-	FlyBase	protein_coding	FBgn0026737	CG6171	8.6581	9.61203	5.12572	10.3989	14.2755	8.81852	6.31673	7.50904	0.135916	0.996414	NO
3R	15363786	15367665	3880	-	FlyBase	protein_coding	FBgn0085433	CG34404	22.7275	13.4568	17.4275	24.2642	19.7138	19.2404	23.4621	13.5163	-0.258504	0.990997	NO
3R	15367816	15369945	2130	-	FlyBase	protein_coding	FBgn0038330	CG14868	4.32905	0	3.07543	6.93263	4.07871	4.8101	1.80478	0	-0.899296	0.975138	NO
3R	15370036	15372212	2177	-	FlyBase	protein_coding	FBgn0038332	CG6136	16.2339	10.5732	11.2766	9.2435	10.1968	2.40505	13.5359	4.50542	-1.0734	0.697354	NO
3R	15371957	15374237	2281	+	FlyBase	protein_coding	FBgn0038331	Ccm3	34.6324	43.2541	50.2321	48.5284	42.1467	36.0757	48.7291	40.5488	-0.0576415	0.996414	NO
3R	15374635	15402543	27909	+	FlyBase	protein_coding	FBgn0262483	Rbp	6.49358	31.7197	15.3772	28.886	12.9159	20.8438	11.7311	10.5127	0.931804	0.582936	NO
3R	15381407	15382951	1545	-	FlyBase	protein_coding	FBgn0038334	h-cup	0	0	1.02514	0	0	0	1.80478	0	-1.30841	NA	NO
3R	15402598	15407070	4473	-	FlyBase	protein_coding	FBgn0038337	CG6125	8.6581	9.61203	3.07543	11.5544	7.47764	9.6202	5.41434	7.50904	0.672838	0.967399	NO
3R	15402982	15403707	726	+	FlyBase	ncRNA	FBgn0267725	asRNA:CR46058	0	0.961203	0	0	2.03936	0.801683	2.70717	4.50542	0.409493	NA	NO
3R	15408423	15417277	8855	+	FlyBase	protein_coding	FBgn0041188	Atx2	152.599	178.784	116.866	139.808	289.589	275.779	241.841	168.202	-0.0318311	0.996414	NO
3R	15417320	15420710	3391	-	FlyBase	ncRNA	FBgn0267571	lncRNA:CR45911	1.08226	0.961203	0	0	0	3.20673	0.90239	0	0.500373	NA	NO
3R	15421108	15434738	13631	-	FlyBase	protein_coding	FBgn0038339	CG6118	0	0	0	0	0.679786	0	0.90239	4.50542	-0.0191548	NA	NO
3R	15442246	15476193	33948	-	FlyBase	protein_coding	FBgn0286071	AdamTS-A	1.08226	11.5344	5.12572	12.7098	10.8766	4.00842	12.6335	9.01085	0.467775	0.9817	NO
3R	15472138	15472648	511	-	FlyBase	ncRNA	FBgn0286736	snoRNA:Or-ACA9	0	0.961203	0	6.93263	0.679786	3.20673	0.90239	1.50181	2.59232	NA	NO
3R	15483158	15484699	1542	+	FlyBase	protein_coding	FBgn0019940	Rh6	0	0.961203	0	0	2.03936	9.6202	5.41434	6.00723	1.23466	0.967996	NO
3R	15486050	15493310	7261	+	FlyBase	protein_coding	FBgn0038344	obe	24.892	19.2241	28.704	31.1968	24.4723	21.6454	19.8526	39.047	0.133482	0.993462	NO
3R	15507940	15508886	947	-	FlyBase	protein_coding	FBgn0264776	CG44014	314.939	243.184	240.909	204.513	123.041	117.046	154.309	156.188	-0.173528	0.965286	NO
3R	15508896	15509917	1022	-	FlyBase	protein_coding	FBgn0264775	CG44013	0	0	2.05029	0	0.679786	0.801683	2.70717	0	-1.74826	NA	NO
3R	15530072	15531473	1402	-	FlyBase	protein_coding	FBgn0051296	CG31296	0	0	0	0	0	0.801683	0	1.50181	1.55403	NA	NO
3R	15532137	15537292	5156	-	FlyBase	protein_coding	FBgn0267408	AOX1	30.3034	18.2628	32.8046	39.2849	44.1861	59.3246	46.9243	58.5705	0.109292	0.993462	NO
3R	15537713	15542414	4702	-	FlyBase	protein_coding	FBgn0038348	AOX2	1.08226	0	0	0	2.03936	2.40505	0	1.50181	0.231517	NA	NO
3R	15542748	15548188	5441	-	FlyBase	protein_coding	FBgn0038349	AOX3	14.0694	14.418	9.2263	20.7979	14.9553	18.4387	9.92629	12.0145	0.439906	0.971111	NO
3R	15548628	15552833	4206	-	FlyBase	protein_coding	FBgn0038350	AOX4	0	0	0	0	0.679786	1.60337	3.60956	0	-0.60186	NA	NO
3R	15635468	15636489	1022	+	FlyBase	protein_coding	FBgn0263040	CG43335	0	0	0	0	0	0.801683	0	0	0.919376	NA	NO
3R	15637168	15638181	1014	+	FlyBase	protein_coding	FBgn0263041	CG43336	0	0	3.07543	4.62175	0	4.00842	0	0	1.48611	NA	NO
3R	15666183	15690513	24331	+	FlyBase	protein_coding	FBgn0053207	pxb	11.9049	5.76722	12.3017	18.487	21.7531	13.6286	20.755	19.5235	-0.283498	0.991886	NO
3R	15667978	15668676	699	+	FlyBase	ncRNA	FBgn0264431	lncRNA:CR43849	0	0	0	1.15544	0	0	0.90239	3.00362	1.17985	NA	NO
3R	15693086	15694194	1109	+	FlyBase	protein_coding	FBgn0051446	CG31446	0	0	0	0	0	0.801683	0	0	0.919376	NA	NO
3R	15695241	15697142	1902	+	FlyBase	protein_coding	FBgn0038353	CG5399	64.9358	55.7497	60.4835	54.3056	77.4956	72.1515	64.9721	78.094	-0.0536969	0.996414	NO
3R	15697274	15697874	601	+	FlyBase	ncRNA	FBgn0267195	lncRNA:CR45635	2.16453	5.76722	1.02514	0	0.679786	4.8101	1.80478	6.00723	1.35485	NA	NO
3R	15698281	15698506	226	+	FlyBase	ncRNA	FBgn0267196	lncRNA:CR45636	0	0	0	4.62175	0	0	0	0	1.31351	NA	NO
3R	15704676	15708434	3759	+	FlyBase	protein_coding	FBgn0038354	CG5404	0	0	0	1.15544	2.71914	0.801683	0.90239	3.00362	0.625025	NA	NO
3R	15715505	15716585	1081	-	FlyBase	protein_coding	FBgn0051294	CG31294	2.16453	1.92241	1.02514	0	0	1.60337	0	1.50181	1.19527	NA	NO
3R	15731746	15732694	949	+	FlyBase	protein_coding	FBgn0085303	CG34274	0	0	0	0	0.679786	0	0	0	-0.432894	NA	NO
3R	15744654	15746411	1758	+	FlyBase	protein_coding	FBgn0038355	CG4520	0	0	0	0	0.679786	0	0	0	-0.432894	NA	NO
3R	15763115	15763551	437	+	FlyBase	protein_coding	FBgn0038356	CG12784	0	0	0	0	0.679786	0	0	0	-0.432894	NA	NO
3R	15766246	15767438	1193	-	FlyBase	protein_coding	FBgn0038357	CG5623	0	0	0	0	0	0	3.60956	0	-0.923185	NA	NO
3R	15774416	15777640	3225	+	FlyBase	protein_coding	FBgn0038358	Ttc26	0	0	0	0	0.679786	0	0	0	-0.432894	NA	NO
3R	15779805	15781092	1288	+	FlyBase	protein_coding	FBgn0038359	CG5614	0	0	0	0	0.679786	0	1.80478	0	-1.30608	NA	NO
3R	15786703	15788339	1637	+	FlyBase	protein_coding	FBgn0038360	CG9590	51.9486	49.0213	52.2824	60.0828	47.585	40.0842	37.9004	42.0506	-0.000924329	0.999223	NO
3R	15788521	15789494	974	+	FlyBase	protein_coding	FBgn0038361	Uros2	2.16453	4.80601	1.02514	0	0.679786	0.801683	2.70717	0	-0.875165	NA	NO
3R	15789473	15792579	3107	-	FlyBase	protein_coding	FBgn0000246	c(3)G	6.49358	3.84481	18.4526	15.0207	4.07871	6.41347	14.4382	1.50181	-0.697615	0.967399	NO
3R	15792688	15793487	800	+	FlyBase	protein_coding	FBgn0038363	Acyp2	32.4679	31.7197	11.2766	11.5544	19.034	15.232	18.9502	12.0145	-0.236813	0.991886	NO
3R	15793782	15802102	8321	+	FlyBase	protein_coding	FBgn0262527	nsl1	148.27	164.366	150.696	223	171.986	181.982	155.211	178.715	0.247999	0.832274	NO
3R	15802275	15803653	1379	+	FlyBase	protein_coding	FBgn0038365	CG9593	3.24679	0.961203	1.02514	3.46631	1.35957	0	1.80478	1.50181	-0.793274	NA	NO
3R	15802854	15803495	642	-	FlyBase	ncRNA	FBgn0267551	asRNA:CR45891	1.08226	0	0	0	0	0.801683	2.70717	0	-1.06393	NA	NO
3R	15804248	15824118	19871	+	FlyBase	protein_coding	FBgn0026616	alpha-Man-IIb	4.32905	11.5344	7.17601	23.1088	4.07871	9.6202	7.21912	7.50904	1.12614	0.652405	NO
3R	15811648	15811908	261	-	FlyBase	ncRNA	FBgn0266738	lncRNA:CR45211	0	0	0	0	0	0	0	1.50181	0.949549	NA	NO
3R	15823019	15832632	9614	-	FlyBase	protein_coding	FBgn0003227	rec	4.32905	11.5344	9.2263	5.77719	7.47764	5.61178	9.0239	13.5163	0.218423	0.993462	NO
3R	15825747	15830321	4575	+	FlyBase	protein_coding	FBgn0038366	CG4576	0	0	0	0	0.679786	0	0	1.50181	0.140199	NA	NO
3R	15833462	15834425	964	-	FlyBase	protein_coding	FBgn0263022	CG43317	0	0	0	0	0	0	0.90239	0	-0.407217	NA	NO
3R	15834648	15836021	1374	+	FlyBase	protein_coding	FBgn0038369	Arpc3A	107.144	108.616	120.967	79.7252	74.7764	76.1599	92.9462	94.6139	-0.130403	0.989864	NO
3R	15836048	15837117	1070	-	FlyBase	protein_coding	FBgn0017567	ND-23	81.1697	51.9049	59.4584	60.0828	65.9392	71.3498	48.7291	91.6103	0.0950659	0.993462	NO
3R	15837419	15844415	6997	+	FlyBase	protein_coding	FBgn0003483	spn-E	7.57584	12.4956	11.2766	13.8653	12.9159	12.0252	21.6574	7.50904	-0.135878	0.993462	NO
3R	15838146	15839515	1370	-	FlyBase	protein_coding	FBgn0038371	Pbp45	3.24679	0	2.05029	0	2.03936	3.20673	1.80478	0	-2.31325	NA	NO
3R	15844466	15853581	9116	-	FlyBase	protein_coding	FBgn0265048	cv-d	1114.73	989.077	1380.87	1322.98	1630.13	1820.62	1644.15	2070.99	0.0664593	0.991886	NO
3R	15846534	15848436	1903	+	FlyBase	protein_coding	FBgn0038373	CG4546	1.08226	0	0	1.15544	1.35957	1.60337	0.90239	0	-0.414268	NA	NO
3R	15853868	15857470	3603	-	FlyBase	protein_coding	FBgn0038376	Hmt-1	90.9101	116.306	118.917	119.01	67.2988	78.565	72.1912	70.585	0.141457	0.981144	NO
3R	15857871	15875939	18069	-	FlyBase	protein_coding	FBgn0051183	CG31183	0	0	0	0	0	0	1.80478	0	-0.713248	NA	NO
3R	15860196	15861478	1283	+	FlyBase	protein_coding	FBgn0038377	CG9632	0	0	0	0	0	0	0.90239	0	-0.407217	NA	NO
3R	15889194	15896078	6885	-	FlyBase	protein_coding	FBgn0038380	CG14877	0	0	0	0	0	0.801683	0.90239	0	0.272899	NA	NO
3R	15896926	15904643	7718	-	FlyBase	protein_coding	FBgn0027657	glob1	66.018	46.1377	73.8104	55.461	50.3041	60.9279	64.0697	55.5669	-0.20701	0.975138	NO
3R	15908398	15910367	1970	+	FlyBase	protein_coding	FBgn0038381	EndoU	12.9872	7.68962	20.5029	16.1761	11.5564	12.8269	13.5359	9.01085	-0.360706	0.981144	NO
3R	15910372	15918007	7636	-	FlyBase	protein_coding	FBgn0266566	CG45105	0	0	0	0	2.03936	1.60337	6.31673	0	-1.19449	NA	NO
3R	15922929	15924187	1259	-	FlyBase	ncRNA	FBgn0267692	lncRNA:CR46028	0	0	0	0	0	0	0.90239	0	-0.407217	NA	NO
3R	15932700	15933734	1035	-	FlyBase	protein_coding	FBgn0038386	CG5478	0	0.961203	0	0	0	0	0	0	0.897972	NA	NO
3R	15933847	15934940	1094	+	FlyBase	protein_coding	FBgn0038387	blp	55.1954	38.4481	36.9052	27.7305	41.4669	42.4892	41.5099	43.5524	-0.20245	0.981144	NO
3R	15935100	15962124	27025	+	FlyBase	protein_coding	FBgn0013334	Sap47	84.4165	65.3618	62.5338	69.3263	113.524	117.847	96.5557	75.0904	-0.127847	0.991886	NO
3R	15962167	15963867	1701	-	FlyBase	protein_coding	FBgn0038388	CG4287	22.7275	23.0689	45.1063	25.4196	35.3489	50.506	40.6076	27.0325	-0.197606	0.991886	NO
3R	15963884	15964761	878	+	FlyBase	protein_coding	FBgn0038389	CG5516	55.1954	28.8361	44.0812	21.9533	47.585	48.101	42.4123	54.0651	-0.368478	0.946614	NO
3R	15964678	15965351	674	-	FlyBase	protein_coding	FBgn0052856	CG32856	23.8098	20.1853	17.4275	20.7979	20.3936	24.8522	28.8765	16.5199	-0.111081	0.993462	NO
3R	15965446	15968138	2693	+	FlyBase	protein_coding	FBgn0038390	Rbf2	11.9049	7.68962	14.352	4.62175	7.47764	8.81852	6.31673	6.00723	-0.509296	0.975138	NO
3R	15968134	15972913	4780	-	FlyBase	protein_coding	FBgn0002783	mor	138.53	140.336	130.193	124.787	114.204	113.839	106.482	130.657	0.0586403	0.993462	NO
3R	15973298	15983451	10154	+	FlyBase	protein_coding	FBgn0022787	Hel89B	260.825	404.666	361.876	598.517	275.993	322.277	277.034	322.889	0.453317	0.0995747	NO
3R	15986152	16004081	17930	+	FlyBase	protein_coding	FBgn0003507	srp	103.897	118.228	80.9864	100.523	115.564	117.046	137.163	108.13	0.0409954	0.996414	NO
3R	15986181	15993665	7485	+	FlyBase	ncRNA	FBgn0264982	lncRNA:CR44133	4.32905	18.2628	11.2766	21.9533	8.15743	7.21515	8.12151	3.00362	0.45684	0.977353	NO
3R	16004321	16008073	3753	-	FlyBase	ncRNA	FBgn0262028	lncRNA:CR42839	3.24679	5.76722	1.02514	8.08807	7.47764	4.00842	0	4.50542	1.43542	0.838901	NO
3R	16009105	16019133	10029	+	FlyBase	protein_coding	FBgn0038391	GATAe	5.41132	0.961203	3.07543	2.31088	0.679786	4.8101	3.60956	4.50542	0.0604639	0.996414	NO
3R	16026079	16041796	15718	+	FlyBase	protein_coding	FBgn0003117	pnr	161.257	141.297	211.18	243.797	191.02	218.86	203.038	217.762	0.0840496	0.991886	NO
3R	16043498	16044832	1335	+	FlyBase	protein_coding	FBgn0038394	CG10264	1.08226	4.80601	1.02514	2.31088	2.71914	0	1.80478	1.50181	-0.00321643	NA	NO
3R	16044747	16046130	1384	-	FlyBase	protein_coding	FBgn0038395	CG10407	7.57584	9.61203	4.10058	6.93263	5.43829	2.40505	1.80478	4.50542	0.267936	0.993462	NO
3R	16046347	16049421	3075	-	FlyBase	protein_coding	FBgn0024222	IKKbeta	14.0694	37.4869	8.20115	5.77719	6.11807	6.41347	14.4382	12.0145	0.248866	0.991886	NO
3R	16049031	16049421	391	-	FlyBase	ncRNA	FBgn0266739	lncRNA:CR45212	3.24679	0.961203	0	0	2.03936	1.60337	1.80478	0	-1.2035	NA	NO
3R	16049670	16050693	1024	+	FlyBase	protein_coding	FBgn0038396	CG5013	16.2339	16.3404	24.6035	9.2435	17.6744	17.637	18.9502	24.0289	-0.232854	0.991886	NO
3R	16050801	16060675	9875	+	FlyBase	protein_coding	FBgn0027948	msps	206.712	261.447	264.487	302.725	244.043	222.868	228.305	229.777	0.10133	0.981144	NO
3R	16060589	16067594	7006	-	FlyBase	protein_coding	FBgn0038397	CG10185	30.3034	28.8361	27.6789	24.2642	25.8319	28.8606	20.755	28.5343	0.0855907	0.996223	NO
3R	16068523	16098761	30239	-	FlyBase	protein_coding	FBgn0026059	Mhcl	14.0694	17.3016	11.2766	12.7098	23.1127	23.2488	28.8765	12.0145	-0.18512	0.993462	NO
3R	16078980	16080992	2013	-	FlyBase	protein_coding	FBgn0052855	CG32855	0	0	0	0	1.35957	0.801683	0.90239	0	-0.649963	NA	NO
3R	16083878	16087222	3345	+	FlyBase	protein_coding	FBgn0038398	sxe2	0	0	1.02514	0	0.679786	0	0.90239	0	-1.61562	NA	NO
3R	16099228	16105670	6443	+	FlyBase	protein_coding	FBgn0010379	Akt1	125.543	112.461	111.741	120.166	162.469	110.632	150.699	84.1012	-0.360152	0.697354	NO
3R	16116161	16145284	29124	+	FlyBase	protein_coding	FBgn0003319	Sb	1.08226	0	0	0	3.39893	0	1.80478	4.50542	-1.37946	NA	NO
3R	16144401	16146855	2455	-	FlyBase	protein_coding	FBgn0038400	CG5903	91.9924	69.2066	66.6344	45.0621	66.619	68.1431	79.4103	81.0976	-0.218816	0.970912	NO
3R	16147029	16149636	2608	+	FlyBase	protein_coding	FBgn0038401	CG5916	16.2339	11.5344	7.17601	3.46631	9.517	20.0421	11.7311	7.50904	-0.187266	0.993462	NO
3R	16149369	16151312	1944	-	FlyBase	protein_coding	FBgn0038402	Fer2	0	0	7.17601	1.15544	1.35957	3.20673	1.80478	7.50904	0.28856	NA	NO
3R	16154982	16171766	16785	+	FlyBase	protein_coding	FBgn0063649	CG6006	29.2211	27.8749	42.0309	24.2642	55.0626	43.2909	46.0219	27.0325	-0.485974	0.811808	NO
3R	16171991	16180475	8485	+	FlyBase	protein_coding	FBgn0038404	CG8925	0	3.84481	2.05029	0	0	0.801683	0.90239	1.50181	1.33035	NA	NO
3R	16181020	16186235	5216	+	FlyBase	protein_coding	FBgn0038405	CG8927	8.6581	9.61203	7.17601	1.15544	2.03936	0.801683	3.60956	3.00362	-0.866739	0.970209	NO
3R	16186156	16189564	3409	-	FlyBase	protein_coding	FBgn0024491	Bin1	82.252	94.1978	71.7601	56.6165	77.4956	76.1599	80.3127	72.0868	-0.073814	0.993462	NO
3R	16186999	16197584	10586	+	FlyBase	protein_coding	FBgn0086370	sra	36.7969	44.2153	42.0309	27.7305	42.8265	28.0589	37.9004	21.0253	-0.43292	0.905002	NO
3R	16198000	16203083	5084	-	FlyBase	protein_coding	FBgn0038407	CG6126	17.3162	26.9137	19.4777	12.7098	24.4723	21.6454	20.755	24.0289	0.024416	0.996414	NO
3R	16203371	16204961	1591	+	FlyBase	protein_coding	FBgn0051287	CG31287	66.018	45.1765	37.9303	31.1968	27.1914	27.2572	47.8267	31.538	-0.358685	0.94351	NO
3R	16204194	16205250	1057	-	FlyBase	protein_coding	FBgn0010438	mtSSB	153.681	119.189	143.52	101.679	114.884	109.029	142.578	123.148	-0.285017	0.814868	NO
3R	16208192	16208935	744	-	FlyBase	ncRNA	FBgn0267199	lncRNA:CR45639	0	0	1.02514	0	0	1.60337	0.90239	3.00362	0.864083	NA	NO
3R	16208673	16209054	382	+	FlyBase	ncRNA	FBgn0267200	lncRNA:CR45640	0	0.961203	0	2.31088	2.03936	0	0.90239	0	0.192988	NA	NO
3R	16209248	16209484	237	-	FlyBase	ncRNA	FBgn0267198	lncRNA:CR45638	0	0.961203	0	0	0	0	0	0	0.897972	NA	NO
3R	16209425	16209833	409	+	FlyBase	ncRNA	FBgn0267197	lncRNA:CR45637	0	0	1.02514	0	0.679786	0	0	0	-1.04751	NA	NO
3R	16213488	16213787	300	+	FlyBase	ncRNA	FBgn0267202	lncRNA:CR45642	0	0.961203	0	1.15544	0	0	0.90239	0	0.87799	NA	NO
3R	16214278	16214957	680	+	FlyBase	ncRNA	FBgn0267201	lncRNA:CR45641	2.16453	4.80601	1.02514	0	0.679786	0.801683	0	0	0.0299881	NA	NO
3R	16223395	16223854	460	+	FlyBase	ncRNA	FBgn0267203	lncRNA:CR45643	0	0	0	2.31088	0	0	0	3.00362	2.14061	NA	NO
3R	16225651	16260329	34679	+	FlyBase	protein_coding	FBgn0040071	tara	43.2905	45.1765	38.9555	55.461	39.4276	46.4976	35.1932	43.5524	0.277701	0.969477	NO
3R	16261355	16264115	2761	-	FlyBase	protein_coding	FBgn0040237	bor	279.224	273.943	354.7	300.414	262.397	231.686	235.524	193.733	-0.180265	0.928327	NO
3R	16264271	16266891	2621	+	FlyBase	protein_coding	FBgn0020407	asun	5.41132	3.84481	6.15087	5.77719	5.43829	5.61178	6.31673	4.50542	-0.241951	0.993462	NO
3R	16267012	16268433	1422	+	FlyBase	protein_coding	FBgn0020399	Mst89B	0	3.84481	1.02514	2.31088	2.03936	1.60337	7.21912	6.00723	0.822088	0.977032	NO
3R	16268329	16272415	4087	-	FlyBase	protein_coding	FBgn0261286	Mat89Ba	30.3034	36.5257	36.9052	26.5751	35.3489	26.4555	28.8765	22.5271	-0.242271	0.981144	NO
3R	16272452	16304768	32317	+	FlyBase	protein_coding	FBgn0250823	gish	107.144	167.249	106.615	155.984	175.385	162.742	171.454	129.155	0.163676	0.975138	NO
3R	16305758	16308700	2943	+	FlyBase	protein_coding	FBgn0038412	Zip89B	1.08226	10.5732	1.02514	3.46631	3.39893	0	0.90239	3.00362	1.03933	NA	NO
3R	16310542	16339575	29034	-	FlyBase	protein_coding	FBgn0040271	Sulf1	31.3856	41.3317	38.9555	60.0828	26.5116	31.2656	34.2908	31.538	0.296187	0.970209	NO
3R	16321403	16321475	73	+	FlyBase	tRNA	FBgn0011858	tRNA:Phe-GAA-1-8	0	0	0	0	0.679786	0	0	0	-0.432894	NA	NO
3R	16321838	16322189	352	+	FlyBase	protein_coding	FBgn0264836	CG44044	0	0	0	0	0	0	0	1.50181	0.949549	NA	NO
3R	16327849	16329622	1774	+	FlyBase	protein_coding	FBgn0038416	CG17930	0	0	2.05029	0	0	0.801683	0.90239	1.50181	0.121206	NA	NO
3R	16338943	16341988	3046	-	FlyBase	protein_coding	FBgn0283477	SF2	181.82	247.99	208.104	224.155	198.497	194.809	184.99	214.759	0.183399	0.951851	NO
3R	16342318	16345829	3512	+	FlyBase	protein_coding	FBgn0038418	pad	4.32905	6.72842	9.2263	8.08807	9.517	9.6202	11.7311	13.5163	0.145967	0.994186	NO
3R	16345825	16349226	3402	-	FlyBase	protein_coding	FBgn0038419	CG14879	6.49358	7.68962	1.02514	10.3989	4.7585	9.6202	1.80478	12.0145	1.63666	0.463531	NO
3R	16349404	16350801	1398	+	FlyBase	protein_coding	FBgn0027095	Manf	655.851	668.997	590.483	426.357	632.201	455.356	510.753	288.347	-0.427283	0.134344	NO
3R	16350786	16357015	6230	-	FlyBase	protein_coding	FBgn0038420	CG10311	21.6453	6.72842	11.2766	5.77719	14.9553	11.2236	13.5359	19.5235	-0.600416	0.955347	NO
3R	16357535	16359466	1932	-	FlyBase	protein_coding	FBgn0038421	CG17931	3.24679	3.84481	7.17601	1.15544	7.47764	8.01683	10.8287	7.50904	-0.548455	0.98032	NO
3R	16360329	16368306	7978	-	FlyBase	protein_coding	FBgn0038422	CG14880	1.08226	0	0	1.15544	0.679786	0.801683	0	0	0.309165	NA	NO
3R	16368855	16370533	1679	-	FlyBase	protein_coding	FBgn0038423	CG10317	0	0	1.02514	0	0	0.801683	1.80478	3.00362	0.292671	NA	NO
3R	16371578	16372778	1201	-	FlyBase	ncRNA	FBgn0266703	lncRNA:CR45193	0	0	0	0	0	0.801683	0	0	0.919376	NA	NO
3R	16374434	16403690	29257	-	FlyBase	protein_coding	FBgn0003513	ss	0	0.961203	0	0	1.35957	0.801683	1.80478	0	-0.322206	NA	NO
3R	16406641	16407107	467	+	FlyBase	ncRNA	FBgn0267190	lncRNA:CR45630	1.08226	0	0	0	0	0	0.90239	0	-1.04604	NA	NO
3R	16428304	16428976	673	+	FlyBase	ncRNA	FBgn0267191	lncRNA:CR45631	0	0	0	0	2.03936	0.801683	1.80478	3.00362	-0.159709	NA	NO
3R	16430681	16432897	2217	+	FlyBase	protein_coding	FBgn0051279	CG31279	1.08226	0	0	1.15544	2.03936	0	0	1.50181	-0.194076	NA	NO
3R	16432998	16434740	1743	+	FlyBase	protein_coding	FBgn0038424	CG17565	44.3728	35.5645	23.5783	21.9533	17.6744	12.8269	23.4621	12.0145	-0.437287	0.951851	NO
3R	16434899	16436066	1168	+	FlyBase	protein_coding	FBgn0038425	CG14881	25.9743	17.3016	29.7292	8.08807	14.9553	25.6539	24.3645	34.5416	-0.219841	0.991886	NO
3R	16436045	16436597	553	-	FlyBase	protein_coding	FBgn0038426	mRpS33	44.3728	31.7197	44.0812	26.5751	32.6297	44.0926	35.1932	52.5633	-0.0343245	0.996414	NO
3R	16436880	16441661	4782	-	FlyBase	protein_coding	FBgn0038427	ema	33.5502	33.6421	23.5783	30.0414	27.8712	28.8606	24.3645	36.0434	0.232688	0.981144	NO
3R	16441843	16443007	1165	-	FlyBase	protein_coding	FBgn0038428	CG14894	80.0875	63.4394	108.665	70.4817	92.4509	105.822	116.408	106.628	-0.210814	0.970209	NO
3R	16443207	16445010	1804	+	FlyBase	protein_coding	FBgn0038429	CG14882	16.2339	23.0689	28.704	26.5751	16.3149	30.464	14.4382	10.5127	0.25327	0.989864	NO
3R	16445007	16453821	8815	-	FlyBase	protein_coding	FBgn0044826	Pak3	69.2648	71.129	47.1566	60.0828	89.0519	91.3919	77.6055	88.6067	0.146183	0.984517	NO
3R	16454492	16455797	1306	+	FlyBase	protein_coding	FBgn0038431	CG10405	6.49358	0	6.15087	4.62175	4.07871	0.801683	0	6.00723	-0.9318	0.975138	NO
3R	16456052	16458233	2182	+	FlyBase	protein_coding	FBgn0038432	CG14883	35.7147	39.4093	43.0561	41.5958	42.8265	38.4808	46.0219	27.0325	-0.194174	0.984568	NO
3R	16458280	16469663	11384	-	FlyBase	protein_coding	FBgn0250754	CG42232	182.902	150.909	144.545	184.87	234.526	204.429	228.305	198.239	-0.0860449	0.991886	NO
3R	16470099	16471406	1308	+	FlyBase	protein_coding	FBgn0027053	CSN5	159.093	171.094	127.118	94.7459	95.8498	93.7969	87.5318	93.1121	-0.0632218	0.993462	NO
3R	16472601	16475477	2877	+	FlyBase	protein_coding	FBgn0038435	Gyc89Da	1.08226	0	0	0	1.35957	0	3.60956	3.00362	-1.49262	NA	NO
3R	16473229	16480850	7622	-	FlyBase	ncRNA	FBgn0267693	asRNA:CR46029	2.16453	0.961203	0	4.62175	4.07871	4.8101	3.60956	7.50904	0.898561	0.973277	NO
3R	16481167	16481878	712	+	FlyBase	protein_coding	FBgn0004087	Dhfr	72.5116	51.9049	55.3578	41.5958	53.0233	44.8943	38.8028	39.047	-0.290635	0.965286	NO
3R	16481861	16482452	592	-	FlyBase	protein_coding	FBgn0038437	Sdhaf3	36.7969	21.1465	62.5338	27.7305	30.5904	27.2572	64.0697	34.5416	-0.753839	0.353756	NO
3R	16482694	16484223	1530	-	FlyBase	protein_coding	FBgn0038438	Der-2	81.1697	102.849	69.7098	67.0154	45.5456	46.4976	62.2649	46.556	-0.0102698	0.996441	NO
3R	16484566	16495422	10857	-	FlyBase	protein_coding	FBgn0038439	Cad89D	1.08226	0	0	0	1.35957	3.20673	1.80478	0	-1.00797	NA	NO
3R	16499058	16501050	1993	-	FlyBase	protein_coding	FBgn0028381	Decay	0	0	0	0	0	3.20673	0	0	1.29329	NA	NO
3R	16502770	16571363	68594	+	FlyBase	protein_coding	FBgn0259244	CG42342	0	0	0	0	3.39893	1.60337	1.80478	1.50181	-0.404823	NA	NO
3R	16526931	16527416	486	-	FlyBase	ncRNA	FBgn0267694	lncRNA:CR46030	0	0	0	0	0	0.801683	0	0	0.919376	NA	NO
3R	16571515	16573158	1644	+	FlyBase	protein_coding	FBgn0038445	CG14891	0	0	0	0	0.679786	0	0	0	-0.432894	NA	NO
3R	16573179	16573752	574	-	FlyBase	protein_coding	FBgn0038446	CG14903	46.5373	33.6421	42.0309	21.9533	36.0286	38.4808	32.486	22.5271	-0.437767	0.900753	NO
3R	16594414	16597241	2828	+	FlyBase	protein_coding	FBgn0038447	CG14892	0	0	0	0	1.35957	1.60337	3.60956	1.50181	-0.28701	NA	NO
3R	16597073	16604861	7789	-	FlyBase	protein_coding	FBgn0027562	CG10345	0	0	0	0	0.679786	0	0	0	-0.432894	NA	NO
3R	16609220	16611325	2106	+	FlyBase	protein_coding	FBgn0027109	NPF	0	0	0	0	0	0	0.90239	0	-0.407217	NA	NO
3R	16613398	16614391	994	-	FlyBase	protein_coding	FBgn0022344	CG10340	116.884	109.577	113.791	100.523	101.968	101.814	98.3605	126.152	0.019281	0.996414	NO
3R	16615309	16617154	1846	+	FlyBase	protein_coding	FBgn0038449	CG17562	0	0	0	0	0	0.801683	1.80478	0	-0.0111562	NA	NO
3R	16617950	16619878	1929	+	FlyBase	protein_coding	FBgn0038450	CG17560	1.08226	0	0	0	0	1.60337	0.90239	0	-0.448004	NA	NO
3R	16620778	16622702	1925	+	FlyBase	protein_coding	FBgn0038451	CG14893	0	0	1.02514	0	2.03936	0	0	0	-1.51595	NA	NO
3R	16625238	16639771	14534	+	FlyBase	protein_coding	FBgn0285925	Fas1	5.41132	2.88361	10.2514	4.62175	12.2361	12.8269	10.8287	12.0145	-0.383181	0.989207	NO
3R	16640205	16643112	2908	+	FlyBase	protein_coding	FBgn0015520	nonA-l	3.24679	8.65082	4.10058	4.62175	0.679786	2.40505	2.70717	3.00362	0.851965	0.971111	NO
3R	16643605	16645171	1567	+	FlyBase	protein_coding	FBgn0038453	Arl6IP1	86.581	77.8574	74.8355	55.461	87.6924	61.7296	92.9462	43.5524	-0.530137	0.452154	NO
3R	16645072	16647004	1933	-	FlyBase	protein_coding	FBgn0038454	CG10324	15.1517	13.4568	14.352	18.487	12.9159	20.8438	18.9502	24.0289	0.319604	0.978867	NO
3R	16647605	16649978	2374	+	FlyBase	protein_coding	FBgn0015019	CCT3	359.311	256.641	329.071	266.906	416.709	361.559	407.88	336.405	-0.315534	0.376488	NO
3R	16649981	16651157	1177	-	FlyBase	protein_coding	FBgn0015351	CG14906	29.2211	29.7973	23.5783	27.7305	23.1127	17.637	30.6813	22.5271	-0.141011	0.993462	NO
3R	16651217	16652319	1103	-	FlyBase	protein_coding	FBgn0038455	CG14907	40.0437	35.5645	53.3075	71.6372	34.6691	35.2741	50.5338	16.5199	-0.260717	0.975138	NO
3R	16652446	16655662	3217	-	FlyBase	protein_coding	FBgn0051217	modSP	15.1517	6.72842	10.2514	12.7098	10.1968	13.6286	15.3406	21.0253	0.0370652	0.996414	NO
3R	16656623	16734426	77804	-	FlyBase	protein_coding	FBgn0003944	Ubx	0	0	0	0	4.07871	0	0.90239	0	-1.62898	NA	NO
3R	16742125	16773189	31065	-	FlyBase	ncRNA	FBgn0020556	lncRNA:bxd	1.08226	0	0	0	0	0.801683	0	0	0.329309	NA	NO
3R	16750741	16751334	594	-	FlyBase	protein_coding	FBgn0063261	CG31275	0	0	0	0	0	0.801683	0.90239	0	0.272899	NA	NO
3R	16783497	16784672	1176	+	FlyBase	ncRNA	FBgn0266250	lncRNA:CR44945	0	0.961203	0	0	0	0	0	0	0.897972	NA	NO
3R	16807214	16830049	22836	-	FlyBase	protein_coding	FBgn0000014	abd-A	0	0.961203	0	0	0.679786	0.801683	0	4.50542	1.90331	NA	NO
3R	16831116	16923231	92116	-	FlyBase	ncRNA	FBgn0264857	lncRNA:iab8	0	0	0	0	1.35957	0.801683	0	0	-0.0244188	NA	NO
3R	16850004	16856497	6494	+	FlyBase	ncRNA	FBgn0020546	lncRNA:iab4	0	0	0	0	1.35957	0	0	3.00362	0.0799268	NA	NO
3R	16892410	16897861	5452	+	FlyBase	ncRNA	FBgn0263595	lncRNA:CR43617	0	0	0	0	0.679786	0	0	0	-0.432894	NA	NO
3R	16927212	16972236	45025	-	FlyBase	protein_coding	FBgn0000015	Abd-B	0	0	0	0	3.39893	4.8101	3.60956	7.50904	0.530742	NA	NO
3R	16951907	16953770	1864	+	FlyBase	ncRNA	FBgn0278597	lncRNA:CR46267	0	0	0	0	0	0.801683	0	1.50181	1.55403	NA	NO
3R	16975885	16977795	1911	-	FlyBase	protein_coding	FBgn0015008	Actn3	0	0	0	0	0	0	0.90239	0	-0.407217	NA	NO
3R	16978439	16982158	3720	-	FlyBase	protein_coding	FBgn0015011	AhcyL2	0	0	1.02514	0	0	0.801683	0.90239	0	-0.495749	NA	NO
3R	16983510	16987732	4223	-	FlyBase	protein_coding	FBgn0038460	CG18622	73.5939	70.1678	83.0367	64.7045	68.6584	68.9448	82.1175	91.6103	-0.0635992	0.993462	NO
3R	16988814	16990419	1606	+	FlyBase	protein_coding	FBgn0043069	MESK4	4.32905	1.92241	0	3.46631	1.35957	0	0	1.50181	0.650623	NA	NO
3R	16990334	16991878	1545	-	FlyBase	protein_coding	FBgn0038461	CG3678	12.9872	12.4956	20.5029	21.9533	30.5904	20.8438	22.5598	13.5163	-0.317147	0.975138	NO
3R	16991978	16992976	999	+	FlyBase	ncRNA	FBgn0266748	lncRNA:CR45221	0	0	0	0	0	2.40505	0	0	1.26514	NA	NO
3R	16993016	16994532	1517	+	FlyBase	protein_coding	FBgn0051274	CG31274	2.16453	1.92241	0	0	2.03936	5.61178	1.80478	1.50181	0.374865	NA	NO
3R	16994542	16996071	1530	-	FlyBase	protein_coding	FBgn0038462	CG17556	107.144	89.3918	53.3075	58.9273	72.7371	55.3161	75.8008	78.094	-0.128494	0.991886	NO
3R	16996446	16999449	3004	+	FlyBase	protein_coding	FBgn0038463	CG3534	32.4679	38.4481	22.5532	31.1968	19.7138	28.8606	23.4621	28.5343	0.38666	0.957943	NO
3R	16999384	17002355	2972	-	FlyBase	protein_coding	FBgn0266917	Sf3a1	54.1132	58.6334	57.4081	54.3056	36.0286	44.8943	44.2171	45.0542	0.0973415	0.993462	NO
3R	17002875	17007208	4334	+	FlyBase	protein_coding	FBgn0038465	Irc	517.322	447.92	621.237	590.429	736.888	677.422	586.554	506.109	-0.15277	0.91301	NO
3R	17008269	17012533	4265	+	FlyBase	protein_coding	FBgn0038466	CG8907	2.16453	0	1.02514	4.62175	4.7585	3.20673	3.60956	6.00723	-0.0105627	0.998799	NO
3R	17014576	17027987	13412	+	FlyBase	protein_coding	FBgn0004577	Pxd	0	0	0	0	0	0	1.80478	0	-0.713248	NA	NO
3R	17018780	17021120	2341	-	FlyBase	protein_coding	FBgn0038467	AdSL	53.0309	37.4869	45.1063	33.5077	70.6977	48.9027	43.3147	51.0615	-0.315132	0.958341	NO
3R	17028693	17030701	2009	+	FlyBase	protein_coding	FBgn0038468	CG5225	0	0	0	1.15544	0	1.60337	0.90239	1.50181	1.80511	NA	NO
3R	17031802	17033515	1714	+	FlyBase	protein_coding	FBgn0051268	CG31268	0	0	0	0	0	0	0.90239	0	-0.407217	NA	NO
3R	17033588	17036045	2458	-	FlyBase	protein_coding	FBgn0038469	CG4009	0	0	0	2.31088	1.35957	0	0.90239	0	-0.732651	NA	NO
3R	17036394	17040203	3810	-	FlyBase	protein_coding	FBgn0038470	CG18213	18.3985	26.9137	28.704	15.0207	29.9106	23.2488	24.3645	30.0362	-0.107793	0.993462	NO
3R	17040682	17041895	1214	+	FlyBase	protein_coding	FBgn0038471	CG5220	41.126	51.9049	44.0812	28.886	46.2254	33.6707	30.6813	28.5343	-0.20724	0.981173	NO
3R	17041896	17043136	1241	-	FlyBase	protein_coding	FBgn0038472	CG3995	7.57584	9.61203	8.20115	8.08807	10.8766	12.8269	8.12151	12.0145	0.282475	0.991886	NO
3R	17043564	17048421	4858	+	FlyBase	protein_coding	FBgn0266053	Patr-1	47.6196	55.7497	43.0561	67.0154	53.0233	37.6791	65.8745	57.0687	0.0357182	0.996414	NO
3R	17054007	17070408	16402	+	FlyBase	protein_coding	FBgn0020493	Dad	6.49358	13.4568	4.10058	12.7098	7.47764	4.00842	6.31673	7.50904	0.511686	0.975138	NO
3R	17070523	17072675	2153	-	FlyBase	protein_coding	FBgn0038473	Ns1	81.1697	55.7497	80.9864	91.2796	69.3381	55.3161	64.0697	52.5633	-0.24133	0.967996	NO
3R	17072732	17073795	1064	+	FlyBase	protein_coding	FBgn0038474	mRpS11	45.455	35.5645	45.1063	46.2175	38.068	40.8858	51.4362	46.556	-0.0858567	0.993462	NO
3R	17073942	17079945	6004	-	FlyBase	protein_coding	FBgn0038475	Keap1	8.6581	37.4869	7.17601	17.3316	14.2755	16.8353	14.4382	15.0181	0.898694	0.652405	NO
3R	17080244	17084781	4538	+	FlyBase	protein_coding	FBgn0038476	kuk	100.65	85.547	107.64	146.741	110.805	90.5902	101.97	87.1049	-0.0734156	0.993462	NO
3R	17085513	17087988	2476	+	FlyBase	protein_coding	FBgn0266465	GckIII	24.892	45.1765	34.8549	27.7305	46.2254	39.2825	36.0956	22.5271	-0.088607	0.993462	NO
3R	17088280	17091938	3659	+	FlyBase	protein_coding	FBgn0038478	cal1	139.612	133.607	102.514	105.145	99.9285	80.97	120.92	58.5705	-0.322353	0.826902	NO
3R	17091533	17125389	33857	-	FlyBase	protein_coding	FBgn0014141	cher	357.147	346.994	426.46	425.201	606.369	529.111	604.601	429.517	-0.184891	0.875296	NO
3R	17124477	17124786	310	+	FlyBase	protein_coding	FBgn0266454	CG45079	0	0	0	0	0	0	0.90239	0	-0.407217	NA	NO
3R	17126088	17126938	851	-	FlyBase	protein_coding	FBgn0038479	CG17477	0	0	0	0	1.35957	0	0	3.00362	0.0799268	NA	NO
3R	17126984	17127862	879	-	FlyBase	ncRNA	FBgn0265169	asRNA:CR44238	0	0	0	0	1.35957	0	0	0	-0.7264	NA	NO
3R	17128212	17129120	909	+	FlyBase	protein_coding	FBgn0051265	CG31265	0	0	0	0	0	0	0	3.00362	1.10346	NA	NO
3R	17132662	17133719	1058	+	FlyBase	protein_coding	FBgn0051266	CG31266	1.08226	0	0	0	0	0	4.51195	0	-1.73001	NA	NO
3R	17134197	17135283	1087	+	FlyBase	protein_coding	FBgn0051267	CG31267	0	0	0	1.15544	0	0	0	0	0.915737	NA	NO
3R	17136111	17137195	1085	+	FlyBase	protein_coding	FBgn0038484	CG5246	0	0	1.02514	2.31088	0	2.40505	1.80478	0	0.647159	NA	NO
3R	17137893	17138865	973	+	FlyBase	protein_coding	FBgn0038485	CG5255	0	0	0	0	0.679786	0	0	0	-0.432894	NA	NO
3R	17141208	17142404	1197	-	FlyBase	protein_coding	FBgn0038487	TwdlW	1.08226	0	0	1.15544	1.35957	1.60337	0	1.50181	0.976741	NA	NO
3R	17144475	17149412	4938	-	FlyBase	protein_coding	FBgn0038488	m-cup	9.74037	16.3404	17.4275	28.886	14.9553	16.8353	25.2669	19.5235	0.307748	0.981144	NO
3R	17149667	17150455	789	+	FlyBase	protein_coding	FBgn0264291	Det	24.892	32.6809	15.3772	16.1761	24.4723	16.0337	9.0239	10.5127	0.00180548	0.999223	NO
3R	17150587	17151630	1044	+	FlyBase	protein_coding	FBgn0038490	CG5285	8.6581	7.68962	6.15087	6.93263	4.07871	6.41347	0.90239	6.00723	0.643579	0.973277	NO
3R	17151861	17153771	1911	+	FlyBase	protein_coding	FBgn0038491	CG5292	14.0694	5.76722	11.2766	10.3989	10.1968	4.00842	5.41434	3.00362	-0.894493	0.889325	NO
3R	17152995	17202130	49136	-	FlyBase	protein_coding	FBgn0038492	Mur89F	0	0	0	0	1.35957	3.20673	2.70717	1.50181	0.133867	NA	NO
3R	17217116	17223074	5959	-	FlyBase	protein_coding	FBgn0051262	CG31262	0	0	0	0	0	0	0	1.50181	0.949549	NA	NO
3R	17232253	17265049	32797	-	FlyBase	protein_coding	FBgn0038494	beat-IIb	0	0.961203	0	1.15544	0.679786	0.801683	0.90239	0	0.85493	NA	NO
3R	17265278	17265821	544	+	FlyBase	protein_coding	FBgn0265197	CG44257	0	0	0	0	0.679786	0	0	0	-0.432894	NA	NO
3R	17283795	17284511	717	+	FlyBase	protein_coding	FBgn0051418	CG31418	0	0	0	0	0.679786	0	0	0	-0.432894	NA	NO
3R	17284648	17285421	774	+	FlyBase	protein_coding	FBgn0051419	CG31419	0	0	0	0	0.679786	0	0	0	-0.432894	NA	NO
3R	17287788	17288818	1031	+	FlyBase	ncRNA	FBgn0263501	lncRNA:CR43490	0	0	0	0	0	0.801683	0	0	0.919376	NA	NO
3R	17320004	17366119	46116	-	FlyBase	protein_coding	FBgn0038498	beat-IIa	0	0	0	0	0.679786	3.20673	0.90239	0	0.0945944	NA	NO
3R	17371271	17371757	487	-	FlyBase	ncRNA	FBgn0265196	lncRNA:CR44256	1.08226	0	0	0	0	0	0	0	-0.457503	NA	NO
3R	17374833	17391337	16505	-	FlyBase	protein_coding	FBgn0038499	Brf	20.563	21.1465	29.7292	20.7979	31.2701	27.2572	28.8765	24.0289	-0.235003	0.984497	NO
3R	17379944	17390265	10322	+	FlyBase	protein_coding	FBgn0262871	lute	51.9486	76.8962	54.3326	50.8393	50.9839	64.1347	58.6554	52.5633	0.171596	0.981173	NO
3R	17382129	17382767	639	-	FlyBase	ncRNA	FBgn0262825	lncRNA:CR43196	0	0	2.05029	6.93263	0.679786	7.21515	1.80478	1.50181	1.41628	NA	NO
3R	17391502	17392173	672	-	FlyBase	ncRNA	FBgn0265043	asRNA:CR44160	27.0566	4.80601	7.17601	8.08807	10.1968	9.6202	15.3406	7.50904	-0.848371	0.846791	NO
3R	17391594	17393020	1427	+	FlyBase	protein_coding	FBgn0028992	sds22	288.964	185.512	198.878	171.005	201.217	190.801	220.183	169.704	-0.326431	0.56226	NO
3R	17393272	17394640	1369	-	FlyBase	protein_coding	FBgn0025456	CREG	2.16453	6.72842	5.12572	1.15544	8.83721	2.40505	6.31673	1.50181	-1.09725	0.94509	NO
3R	17395199	17402515	7317	-	FlyBase	protein_coding	FBgn0038504	Sur-8	88.7456	94.1978	125.068	101.679	142.755	132.278	138.066	93.1121	-0.219369	0.960895	NO
3R	17403272	17403718	447	-	FlyBase	protein_coding	FBgn0085309	CG34280	1.08226	0	0	0	0	0	0	0	-0.457503	NA	NO
3R	17406048	17406511	464	-	FlyBase	protein_coding	FBgn0262006	CG42824	0	0	0	0	0	0	0.90239	0	-0.407217	NA	NO
3R	17406678	17407534	857	+	FlyBase	protein_coding	FBgn0261932	CG42798	0	0.961203	0	0	0	0	0	0	0.897972	NA	NO
3R	17407876	17409460	1585	+	FlyBase	protein_coding	FBgn0038505	CG17283	0	0	0	0	0	0.801683	0	0	0.919376	NA	NO
3R	17413077	17413639	563	+	FlyBase	protein_coding	FBgn0262003	CG42821	0	0	1.02514	0	1.35957	0	0	1.50181	-0.98491	NA	NO
3R	17413901	17414607	707	+	FlyBase	protein_coding	FBgn0262004	CG42822	0	0	0	1.15544	0	0	0	0	0.915737	NA	NO
3R	17417467	17418042	576	+	FlyBase	protein_coding	FBgn0053333	CG33333	0	0	0	0	0.679786	0	0	0	-0.432894	NA	NO
3R	17417502	17418019	518	-	FlyBase	ncRNA	FBgn0267701	asRNA:CR46034	0	0	0	0	0.679786	0	0	0	-0.432894	NA	NO
3R	17418759	17419294	536	+	FlyBase	protein_coding	FBgn0262023	CG42834	0	0	0	0	0.679786	0.801683	0	0	0.243433	NA	NO
3R	17421690	17422202	513	-	FlyBase	protein_coding	FBgn0038509	CG14332	0	0	0	1.15544	0	0	0	0	0.915737	NA	NO
3R	17425768	17446499	20732	+	FlyBase	protein_coding	FBgn0038511	cysu	0	0	0	0	0.679786	0.801683	0	1.50181	0.936753	NA	NO
3R	17438968	17440728	1761	-	FlyBase	protein_coding	FBgn0038510	CG14331	0	0	0	0	1.35957	0	0	0	-0.7264	NA	NO
3R	17455890	17456776	887	-	FlyBase	protein_coding	FBgn0038512	CG14330	0	0	0	0	0	0.801683	0	0	0.919376	NA	NO
3R	17473935	17505667	31733	-	FlyBase	protein_coding	FBgn0261046	Dscam3	1.08226	0	0	0	4.7585	2.40505	6.31673	15.0181	-0.269393	0.996414	NO
3R	17532325	17534587	2263	-	FlyBase	protein_coding	FBgn0038515	CG5823	30.3034	27.8749	20.5029	25.4196	38.068	36.0757	55.9482	37.5452	-0.131183	0.993462	NO
3R	17534815	17537136	2322	+	FlyBase	protein_coding	FBgn0038516	P5cr-2	34.6324	42.2929	46.1315	18.487	27.1914	24.0505	36.998	33.0398	-0.319904	0.970912	NO
3R	17535533	17539963	4431	-	FlyBase	protein_coding	FBgn0010926	l(3)07882	49.7841	40.3705	44.0812	41.5958	43.5063	44.8943	44.2171	52.5633	-0.0225218	0.996414	NO
3R	17540421	17545148	4728	+	FlyBase	protein_coding	FBgn0025571	SF1	74.6761	105.732	94.3133	121.321	66.619	79.3666	60.4601	81.0976	0.383192	0.678365	NO
3R	17545222	17546531	1310	-	FlyBase	protein_coding	FBgn0038519	Prx3	206.712	106.693	284.99	220.689	212.093	214.049	232.817	250.802	-0.288017	0.793786	NO
3R	17558930	17569097	10168	+	FlyBase	protein_coding	FBgn0264005	Hmx	1.08226	1.92241	2.05029	1.15544	5.43829	2.40505	1.80478	4.50542	-0.00921089	NA	NO
3R	17606106	17608541	2436	+	FlyBase	protein_coding	FBgn0038524	sll	60.6067	32.6809	56.3829	55.461	40.7871	46.4976	45.1195	72.0868	-0.00298633	0.998799	NO
3R	17609359	17610533	1175	+	FlyBase	protein_coding	FBgn0038525	CG14329	0	0	0	0	0.679786	0	0	0	-0.432894	NA	NO
3R	17610856	17611511	656	-	FlyBase	protein_coding	FBgn0004554	Edg91	0	0	0	0	0.679786	0	0.90239	0	-1.02693	NA	NO
3R	17617761	17617833	73	+	FlyBase	tRNA	FBgn0012002	tRNA:Val-CAC-1-1	0	0	0	2.31088	0	0	0	0	1.22972	NA	NO
3R	17621199	17622112	914	-	FlyBase	protein_coding	FBgn0038529	CG14323	0	1.92241	0	0	0	0	0	0	1.2058	NA	NO
3R	17625268	17626086	819	+	FlyBase	protein_coding	FBgn0038530	AttD	134.201	140.336	127.118	116.699	97.8891	96.202	86.6294	82.5994	-0.0361912	0.996414	NO
3R	17630717	17645262	14546	+	FlyBase	protein_coding	FBgn0262794	CG43175	261.908	233.572	305.493	182.559	199.177	133.079	218.378	78.094	-0.713924	0.024723	NO
3R	17646903	17653478	6576	-	FlyBase	ncRNA	FBgn0266750	lncRNA:CR45223	5.41132	9.61203	2.05029	3.46631	4.07871	1.60337	0	1.50181	0.521565	0.991886	NO
3R	17647679	17669985	22307	+	FlyBase	protein_coding	FBgn0038532	CG14322	23.8098	32.6809	31.7795	21.9533	23.7925	20.8438	19.8526	13.5163	-0.18566	0.991886	NO
3R	17657145	17657217	73	+	FlyBase	tRNA	FBgn0051577	tRNA:Ala-AGC-1-1	0	0.961203	0	0	0	0	0	0	0.897972	NA	NO
3R	17667577	17667825	249	+	FlyBase	ncRNA	FBgn0266405	lncRNA:CR45045	11.9049	3.84481	7.17601	4.62175	0.679786	8.01683	3.60956	4.50542	0.174219	0.996414	NO
3R	17668187	17668259	73	+	FlyBase	tRNA	FBgn0051576	tRNA:Ala-AGC-2-10	0	0	0	1.15544	1.35957	0	0	0	0.159994	NA	NO
3R	17669144	17670895	1752	-	FlyBase	protein_coding	FBgn0038533	CG7523	80.0875	57.6722	88.1624	78.5698	101.968	65.738	96.5557	66.0795	-0.457179	0.533574	NO
3R	17671271	17673828	2558	+	FlyBase	protein_coding	FBgn0000063	Mps1	53.0309	24.0301	52.2824	30.0414	33.9893	30.464	42.4123	54.0651	-0.42661	0.90188	NO
3R	17673732	17682515	8784	-	FlyBase	protein_coding	FBgn0038535	alt	581.175	443.114	499.245	496.838	738.247	643.752	635.283	521.127	-0.220521	0.689546	NO
3R	17682669	17683773	1105	+	FlyBase	protein_coding	FBgn0038536	CG7655	86.581	86.5082	83.0367	70.4817	64.5796	69.7464	64.9721	43.5524	-0.15683	0.981144	NO
3R	17683740	17684915	1176	-	FlyBase	protein_coding	FBgn0051251	CG31251	9.74037	15.3792	11.2766	12.7098	10.8766	7.21515	9.92629	6.00723	-0.0938485	0.996414	NO
3R	17685097	17685807	711	+	FlyBase	protein_coding	FBgn0051360	CG31360	19.4807	33.6421	18.4526	10.3989	25.8319	21.6454	11.7311	13.5163	-0.0034844	0.998799	NO
3R	17685689	17687071	1383	-	FlyBase	protein_coding	FBgn0051249	CG31249	24.892	22.1077	25.6286	17.3316	36.7084	32.869	16.243	25.5307	-0.0725998	0.996414	NO
3R	17687818	17718350	30533	-	FlyBase	protein_coding	FBgn0261885	osa	129.872	167.249	156.847	204.513	187.621	165.948	175.064	183.221	0.153377	0.971128	NO
3R	17700741	17701873	1133	+	FlyBase	ncRNA	FBgn0267703	lncRNA:CR46036	17.3162	20.1853	11.2766	9.2435	7.47764	13.6286	4.51195	18.0217	0.658822	0.935015	NO
3R	17703695	17705581	1887	+	FlyBase	ncRNA	FBgn0267702	lncRNA:CR46035	2.16453	0	1.02514	4.62175	0.679786	2.40505	0	3.00362	1.44658	NA	NO
3R	17719454	17722955	3502	+	FlyBase	protein_coding	FBgn0261987	Pxt	0	0	1.02514	0	1.35957	0	0	3.00362	-0.902442	NA	NO
3R	17724410	17725063	654	-	FlyBase	protein_coding	FBgn0038539	Atg8b	0	0	0	0	2.03936	0	0	0	-0.775362	NA	NO
3R	17725777	17733207	7431	+	FlyBase	protein_coding	FBgn0016650	Lgr1	0	0	0	0	3.39893	0.801683	0	0	-0.360705	NA	NO
3R	17736611	17747470	10860	+	FlyBase	protein_coding	FBgn0038541	TyrRII	0	0	0	0	1.35957	0	0	1.50181	-0.0119641	NA	NO
3R	17750129	17763188	13060	-	FlyBase	protein_coding	FBgn0038542	TyrR	0	0	0	1.15544	1.35957	0	2.70717	3.00362	-0.119054	NA	NO
3R	17768272	17794490	26219	-	FlyBase	protein_coding	FBgn0262562	CG43102	0	0	1.02514	0	1.35957	0.801683	7.21912	4.50542	-0.941256	NA	NO
3R	17795075	17796317	1243	+	FlyBase	protein_coding	FBgn0038545	pasi1	33.5502	27.8749	27.6789	28.886	23.7925	29.6623	24.3645	12.0145	-0.176991	0.991886	NO
3R	17796376	17798304	1929	-	FlyBase	protein_coding	FBgn0038546	CG7379	69.2648	48.0601	58.4332	38.1295	35.3489	37.6791	39.7052	43.5524	-0.235993	0.975138	NO
3R	17798877	17801512	2636	-	FlyBase	protein_coding	FBgn0038547	CG17803	0	0.961203	0	0	1.35957	0	0.90239	0	-0.750848	NA	NO
3R	17801542	17803260	1719	-	FlyBase	protein_coding	FBgn0038548	CG17806	12.9872	4.80601	0	10.3989	6.79786	4.00842	4.51195	6.00723	0.296694	0.993462	NO
3R	17803225	17805249	2025	-	FlyBase	protein_coding	FBgn0038549	CG17802	3.24679	1.92241	9.2263	2.31088	5.43829	4.8101	6.31673	12.0145	-0.405157	0.991886	NO
3R	17807407	17809222	1816	-	FlyBase	protein_coding	FBgn0038551	Odj	34.6324	30.7585	33.8298	33.5077	19.7138	25.6539	18.9502	19.5235	0.0594142	0.996414	NO
3R	17809401	17811134	1734	-	FlyBase	protein_coding	FBgn0038552	Alg1	59.5245	34.6033	33.8298	39.2849	32.6297	39.2825	40.6076	45.0542	-0.0403157	0.996414	NO
3R	17811541	17872507	60967	+	FlyBase	protein_coding	FBgn0261649	tinc	0	0	0	0	3.39893	2.40505	7.21912	7.50904	-0.145459	NA	NO
3R	17872748	17916578	43831	-	FlyBase	protein_coding	FBgn0053547	Rim	0	0	2.05029	2.31088	7.47764	5.61178	7.21912	1.50181	-0.707112	0.984568	NO
3R	17906445	17907451	1007	+	FlyBase	protein_coding	FBgn0038558	CG12347	0	0	0	0	0.679786	0	0	0	-0.432894	NA	NO
3R	17911376	17912045	670	+	FlyBase	protein_coding	FBgn0263399	CG43445	0	0	0	0	0	0.801683	0	0	0.919376	NA	NO
3R	17919832	18018892	99061	+	FlyBase	protein_coding	FBgn0263995	cpo	3.24679	5.76722	2.05029	1.15544	18.3542	16.0337	12.6335	10.5127	-0.0622524	0.996414	NO
3R	18021600	18023689	2090	+	FlyBase	protein_coding	FBgn0038564	CG7785	9.74037	8.65082	14.352	12.7098	14.9553	8.01683	7.21912	10.5127	-0.207786	0.993462	NO
3R	18023707	18025378	1672	+	FlyBase	protein_coding	FBgn0038565	CG7794	6.49358	19.2241	13.3269	8.08807	11.5564	4.8101	7.21912	4.50542	-0.268633	0.993462	NO
3R	18045216	18052984	7769	-	FlyBase	protein_coding	FBgn0010389	htl	2.16453	6.72842	11.2766	16.1761	5.43829	5.61178	12.6335	15.0181	0.526898	0.973277	NO
3R	18081048	18082583	1536	+	FlyBase	protein_coding	FBgn0038566	CG14317	0	0	0	0	0.679786	0	0	0	-0.432894	NA	NO
3R	18090803	18135583	44781	+	FlyBase	protein_coding	FBgn0003499	sr	0	0	0	0	0.679786	1.60337	1.80478	1.50181	0.264549	NA	NO
3R	18152120	18153640	1521	+	FlyBase	protein_coding	FBgn0038567	CG14316	0	0	0	0	0.679786	0	0	0	-0.432894	NA	NO
3R	18158345	18159924	1580	-	FlyBase	ncRNA	FBgn0266565	asRNA:CR45104	1.08226	0	0	0	0.679786	0.801683	0	4.50542	0.487152	NA	NO
3R	18158701	18159471	771	+	FlyBase	protein_coding	FBgn0038568	CG14315	0	0	0	0	0.679786	0	0	0	-0.432894	NA	NO
3R	18161392	18164397	3006	-	FlyBase	protein_coding	FBgn0038569	CG7218	18.3985	24.0301	23.5783	41.5958	33.3095	36.8774	34.2908	28.5343	0.26849	0.975138	NO
3R	18164661	18165439	779	+	FlyBase	protein_coding	FBgn0022943	Cbp20	53.0309	47.0989	62.5338	49.6838	49.6244	55.3161	48.7291	60.0723	-0.00960687	0.996441	NO
3R	18167757	18180049	12293	+	FlyBase	protein_coding	FBgn0042693	wrd	96.3214	78.8186	98.4138	84.347	87.0126	88.1852	90.239	93.1121	-0.110449	0.991886	NO
3R	18179275	18183479	4205	-	FlyBase	protein_coding	FBgn0261532	cdm	25.9743	31.7197	16.4023	15.0207	16.9946	14.4303	17.1454	9.01085	-0.20534	0.991886	NO
3R	18183656	18185715	2060	-	FlyBase	protein_coding	FBgn0038575	CG7208	0	0	0	0	0	0	0	1.50181	0.949549	NA	NO
3R	18185498	18187875	2378	+	FlyBase	protein_coding	FBgn0038576	Arp5	29.2211	20.1853	33.8298	23.1088	18.3542	17.637	32.486	43.5524	-0.170088	0.991886	NO
3R	18187805	18188707	903	-	FlyBase	protein_coding	FBgn0038577	CG12321	46.5373	24.9913	31.7795	26.5751	38.7478	29.6623	24.3645	52.5633	-0.120503	0.993462	NO
3R	18189072	18191265	2194	+	FlyBase	protein_coding	FBgn0038578	MED17	16.2339	24.9913	17.4275	27.7305	21.0734	19.2404	18.0478	19.5235	0.312807	0.975138	NO
3R	18191244	18191967	724	-	FlyBase	protein_coding	FBgn0038579	CG14313	0	0	3.07543	2.31088	0	0	0	0	0.0709397	NA	NO
3R	18192494	18199595	7102	-	FlyBase	protein_coding	FBgn0011481	Ssdp	169.915	137.452	151.721	166.383	282.791	243.712	255.376	189.228	-0.207595	0.923713	NO
3R	18199857	18215001	15145	+	FlyBase	protein_coding	FBgn0028499	CG7985	9.74037	10.5732	10.2514	10.3989	4.7585	6.41347	5.41434	1.50181	-0.13935	0.996414	NO
3R	18208779	18209282	504	+	FlyBase	protein_coding	FBgn0265041	CG44158	0	0.961203	1.02514	3.46631	0.679786	1.60337	0.90239	1.50181	1.47783	NA	NO
3R	18216142	18218014	1873	+	FlyBase	protein_coding	FBgn0038581	CG14314	0	0	0	0	0	0	0.90239	6.00723	0.80248	NA	NO
3R	18218147	18220699	2553	-	FlyBase	protein_coding	FBgn0038583	CG7183	10.8226	0	10.2514	8.08807	6.79786	4.8101	5.41434	6.00723	-1.0188	0.915065	NO
3R	18220526	18221473	948	+	FlyBase	protein_coding	FBgn0038582	CG7988	17.3162	11.5344	9.2263	16.1761	18.3542	16.8353	11.7311	10.5127	-0.0275382	0.996414	NO
3R	18221522	18223682	2161	-	FlyBase	protein_coding	FBgn0038584	mTerf5	28.1388	26.9137	31.7795	34.6631	30.5904	28.8606	37.9004	40.5488	0.0179573	0.996414	NO
3R	18223722	18224942	1221	+	FlyBase	protein_coding	FBgn0038585	Non3	100.65	73.0514	85.087	71.6372	78.1754	80.97	86.6294	124.65	-0.0297575	0.996414	NO
3R	18224902	18226082	1181	-	FlyBase	protein_coding	FBgn0038586	CG7168	24.892	16.3404	13.3269	19.6424	31.9499	24.8522	30.6813	34.5416	-0.0797786	0.996414	NO
3R	18226396	18228718	2323	+	FlyBase	protein_coding	FBgn0262559	Mdh2	311.692	225.883	282.94	218.378	350.769	284.598	268.912	259.813	-0.298847	0.533983	NO
3R	18236192	18239602	3411	+	FlyBase	protein_coding	FBgn0011701	repo	4.32905	1.92241	4.10058	0	2.03936	4.00842	3.60956	1.50181	-1.13265	NA	NO
3R	18239420	18242159	2740	-	FlyBase	protein_coding	FBgn0038588	CG7156	12.9872	4.80601	16.4023	5.77719	10.1968	8.01683	10.8287	21.0253	-0.533811	0.970912	NO
3R	18242531	18250550	8020	+	FlyBase	protein_coding	FBgn0020238	14-3-3epsilon	1549.8	1065.97	1000.54	874.667	2029.16	1720.41	1697.4	1435.73	-0.30352	0.201812	NO
3R	18251069	18252734	1666	-	FlyBase	protein_coding	FBgn0038590	CG12320	9.74037	2.88361	9.2263	4.62175	10.1968	11.2236	9.0239	10.5127	-0.515179	0.975138	NO
3R	18252843	18255487	2645	-	FlyBase	protein_coding	FBgn0263738	Ada2a	0	0	0	3.46631	0	0.801683	1.80478	0	1.20998	NA	NO
3R	18271189	18274446	3258	-	FlyBase	protein_coding	FBgn0038593	Vps39	37.8792	24.9913	53.3075	33.5077	35.3489	40.0842	46.9243	28.5343	-0.43473	0.883465	NO
3R	18274665	18283005	8341	+	FlyBase	protein_coding	FBgn0026250	eIF1A	790.052	575.76	918.529	701.351	908.874	739.152	687.621	449.041	-0.435978	0.0260039	NO
3R	18278181	18279522	1342	-	FlyBase	protein_coding	FBgn0038595	CG7142	10.8226	17.3016	17.4275	18.487	25.1521	20.0421	32.486	15.0181	-0.187507	0.992427	NO
3R	18282978	18283528	551	-	FlyBase	protein_coding	FBgn0038596	CG14312	0	0	1.02514	0	1.35957	0	0	1.50181	-0.98491	NA	NO
3R	18283660	18286624	2965	+	FlyBase	protein_coding	FBgn0038597	CG8064	75.7584	62.4782	89.1876	73.948	70.0179	85.7801	85.7271	106.628	0.0228316	0.996414	NO
3R	18286620	18288777	2158	-	FlyBase	protein_coding	FBgn0038598	CG7131	1.08226	3.84481	2.05029	1.15544	1.35957	5.61178	0.90239	6.00723	1.53291	NA	NO
3R	18288866	18298879	10014	-	FlyBase	protein_coding	FBgn0010877	l(3)05822	121.213	134.568	172.224	186.026	170.626	174.767	180.478	232.78	0.164686	0.967996	NO
3R	18299229	18300044	816	+	FlyBase	protein_coding	FBgn0024432	Dlc90F	259.743	223.96	221.431	246.108	293.667	255.737	337.494	210.253	-0.234362	0.840913	NO
3R	18300195	18301728	1534	-	FlyBase	protein_coding	FBgn0038601	CG18600	69.2648	67.2842	77.911	63.5491	59.1414	43.2909	63.1673	58.5705	-0.225628	0.970912	NO
3R	18303279	18314407	11129	-	FlyBase	protein_coding	FBgn0038603	PKD	5.41132	1.92241	12.3017	4.62175	4.07871	9.6202	7.21912	7.50904	-0.325047	0.992249	NO
3R	18330932	18360728	29797	-	FlyBase	protein_coding	FBgn0038606	CG15803	0	0	0	0	0	0	0	4.50542	1.14328	NA	NO
3R	18361994	18364277	2284	+	FlyBase	protein_coding	FBgn0038607	hmw	0	0.961203	0	0	0.679786	3.20673	1.80478	0	0.626785	NA	NO
3R	18364244	18366162	1919	-	FlyBase	protein_coding	FBgn0038608	WRNexo	15.1517	14.418	9.2263	5.77719	10.1968	10.4219	16.243	3.00362	-0.646199	0.963736	NO
3R	18366638	18367913	1276	+	FlyBase	protein_coding	FBgn0038609	Nup43	31.3856	35.5645	34.8549	25.4196	29.2308	31.2656	18.9502	25.5307	0.0559233	0.996414	NO
3R	18367927	18372738	4812	-	FlyBase	protein_coding	FBgn0004618	gl	0	0	1.02514	0	1.35957	0	1.80478	0	-2.14985	NA	NO
3R	18372928	18373329	402	+	FlyBase	ncRNA	FBgn0040569	lncRNA:CR14310	0	0	0	0	1.35957	0	1.80478	0	-1.58704	NA	NO
3R	18374536	18376497	1962	+	FlyBase	ncRNA	FBgn0266251	lncRNA:CR44946	0	0	0	0	0	1.60337	2.70717	0	0.0323348	NA	NO
3R	18378124	18381178	3055	-	FlyBase	protein_coding	FBgn0038610	CG7675	0	0	0	0	0.679786	0	0.90239	1.50181	-0.418047	NA	NO
3R	18381580	18385072	3493	-	FlyBase	protein_coding	FBgn0038611	CG14309	0	3.84481	2.05029	0	4.07871	2.40505	4.51195	3.00362	-0.266784	NA	NO
3R	18385828	18386887	1060	+	FlyBase	protein_coding	FBgn0038612	cona	0	0	0	0	0	0	0	3.00362	1.10346	NA	NO
3R	18386841	18389805	2965	-	FlyBase	protein_coding	FBgn0038613	Vha100-4	0	0	0	2.31088	0.679786	0.801683	0.90239	0	0.409749	NA	NO
3R	18390323	18399169	8847	-	FlyBase	protein_coding	FBgn0028670	Vha100-2	159.093	170.133	153.772	144.43	147.514	121.054	138.066	120.145	-0.119083	0.981144	NO
3R	18396995	18400339	3345	+	FlyBase	protein_coding	FBgn0264751	Vti1b	136.365	86.5082	103.54	90.1242	103.327	70.5481	120.92	84.1012	-0.485266	0.354027	NO
3R	18400373	18402716	2344	-	FlyBase	protein_coding	FBgn0038617	CG12333	47.6196	35.5645	35.88	43.9066	36.0286	32.869	33.3884	37.5452	-0.0298105	0.996414	NO
3R	18403026	18404726	1701	+	FlyBase	protein_coding	FBgn0264816	koko	6.49358	10.5732	17.4275	16.1761	16.3149	16.0337	9.92629	24.0289	0.42983	0.973118	NO
3R	18404940	18406002	1063	+	FlyBase	protein_coding	FBgn0038619	CG7685	32.4679	29.7973	29.7292	15.0207	25.1521	20.0421	21.6574	18.0217	-0.413345	0.96468	NO
3R	18406064	18412874	6811	-	FlyBase	protein_coding	FBgn0051122	CG31122	19.4807	38.4481	38.9555	38.1295	38.068	31.2656	41.5099	28.5343	0.0146423	0.996441	NO
3R	18410080	18411631	1552	-	FlyBase	protein_coding	FBgn0038621	CG10864	0	0	0	0	1.35957	0	0	0	-0.7264	NA	NO
3R	18414273	18545586	131314	-	FlyBase	protein_coding	FBgn0004652	fru	170.998	244.145	135.319	274.994	188.98	240.505	174.161	231.278	0.568349	0.0541124	NO
3R	18559869	18561353	1485	+	FlyBase	protein_coding	FBgn0038626	CG7691	0	0	0	0	0	0	0.90239	0	-0.407217	NA	NO
3R	18573091	18590726	17636	+	FlyBase	protein_coding	FBgn0038627	CG7694	1.08226	0	0	4.62175	0.679786	0.801683	0	1.50181	1.53612	NA	NO
3R	18573091	18589459	16369	+	FlyBase	protein_coding	FBgn0023083	fray	66.018	49.9825	47.1566	63.5491	83.6136	76.9616	86.6294	48.0579	-0.231467	0.971128	NO
3R	18591027	18650137	59111	+	FlyBase	protein_coding	FBgn0263974	qin	0	0	1.02514	0	2.71914	3.20673	3.60956	4.50542	-0.290065	NA	NO
3R	18592801	18621327	28527	-	FlyBase	protein_coding	FBgn0038629	CG14304	0	0	0	0	0.679786	4.8101	3.60956	0	-0.165226	NA	NO
3R	18598691	18600097	1407	+	FlyBase	protein_coding	FBgn0038630	CG14305	0	0	0	0	0	0	0	1.50181	0.949549	NA	NO
3R	18616754	18617511	758	-	FlyBase	protein_coding	FBgn0038631	CG7695	0	0	0	0	0	0.801683	1.80478	0	-0.0111562	NA	NO
3R	18628467	18628538	72	-	FlyBase	tRNA	FBgn0051228	tRNA:Pro-TGG-1-5	0	0	0	0	0.679786	0	0	0	-0.432894	NA	NO
3R	18629151	18641457	12307	-	FlyBase	protein_coding	FBgn0038632	CG14301	0	0	0	0	0.679786	0.801683	0.90239	0	-0.395457	NA	NO
3R	18650121	18659309	9189	-	FlyBase	protein_coding	FBgn0051224	CG31224	31.3856	20.1853	26.6538	49.6838	33.9893	32.0673	46.0219	40.5488	0.00621803	0.997749	NO
3R	18659618	18661126	1509	+	FlyBase	protein_coding	FBgn0027841	CstF64	93.0746	62.4782	106.615	85.5024	104.007	111.434	102.872	102.123	-0.190608	0.971128	NO
3R	18661121	18663552	2432	-	FlyBase	protein_coding	FBgn0261065	Cpsf73	41.126	52.8661	54.3326	46.2175	67.9786	80.1683	73.996	84.1012	0.14335	0.991886	NO
3R	18663738	18665307	1570	+	FlyBase	protein_coding	FBgn0044871	Gos28	48.7018	52.8661	63.5589	33.5077	56.4222	38.4808	47.8267	33.0398	-0.466562	0.779794	NO
3R	18665361	18667733	2373	+	FlyBase	protein_coding	FBgn0051231	CG31231	0	0	1.02514	0	0	0	0.90239	0	-1.02975	NA	NO
3R	18667852	18669083	1232	+	FlyBase	protein_coding	FBgn0051229	CG31229	42.2083	24.0301	29.7292	16.1761	31.2701	27.2572	37.9004	36.0434	-0.473705	0.88199	NO
3R	18668572	18669482	911	-	FlyBase	ncRNA	FBgn0266388	asRNA:CR45028	9.74037	3.84481	3.07543	4.62175	5.43829	13.6286	11.7311	10.5127	0.126251	0.996414	NO
3R	18669390	18674679	5290	+	FlyBase	protein_coding	FBgn0038638	CG7702	35.7147	44.2153	39.9806	33.5077	30.5904	37.6791	33.3884	45.0542	0.1997	0.984061	NO
3R	18674626	18677539	2914	-	FlyBase	protein_coding	FBgn0286828	dind	14.0694	16.3404	10.2514	19.6424	11.5564	17.637	17.1454	9.01085	0.244297	0.991886	NO
3R	18677818	18680321	2504	+	FlyBase	protein_coding	FBgn0038640	CG7706	11.9049	14.418	16.4023	11.5544	12.2361	18.4387	9.92629	13.5163	0.210581	0.992764	NO
3R	18680604	18686739	6136	+	FlyBase	protein_coding	FBgn0038641	ChT	0	0	0	0	0	0.801683	0	0	0.919376	NA	NO
3R	18687556	18692719	5164	-	FlyBase	protein_coding	FBgn0038642	Muc91C	0	0	0	0	0.679786	0	0	3.00362	0.202474	NA	NO
3R	18693293	18693711	419	-	FlyBase	protein_coding	FBgn0038643	CG14300	0	0	0	0	0	0	0.90239	0	-0.407217	NA	NO
3R	18705501	18718916	13416	+	FlyBase	protein_coding	FBgn0270928	VAChT	0	0	0	0	0.679786	2.40505	1.80478	0	-0.320238	NA	NO
3R	18705501	18732344	26844	+	FlyBase	protein_coding	FBgn0000303	ChAT	2.16453	1.92241	1.02514	1.15544	1.35957	2.40505	2.70717	3.00362	0.254537	NA	NO
3R	18725399	18726434	1036	-	FlyBase	protein_coding	FBgn0038645	CG7714	1.08226	1.92241	0	0	0	1.60337	0	0	1.45331	NA	NO
3R	18727573	18728468	896	-	FlyBase	protein_coding	FBgn0038646	CG7715	0	0	0	0	0	0	1.80478	0	-0.713248	NA	NO
3R	18732681	18733034	354	+	FlyBase	protein_coding	FBgn0038647	CG14302	60.6067	25.9525	26.6538	39.2849	72.7371	68.1431	63.1673	66.0795	-0.172757	0.991886	NO
3R	18733106	18743594	10489	-	FlyBase	protein_coding	FBgn0024329	Mekk1	88.7456	95.1591	105.59	92.435	76.136	103.417	101.97	121.646	0.155778	0.976423	NO
3R	18744063	18746041	1979	-	FlyBase	protein_coding	FBgn0038649	CG7718	10.8226	8.65082	14.352	11.5544	16.9946	19.2404	12.6335	19.5235	0.0604623	0.996414	NO
3R	18746370	18750360	3991	+	FlyBase	protein_coding	FBgn0260399	gwl	28.1388	30.7585	26.6538	43.9066	24.4723	24.0505	32.486	39.047	0.271743	0.975138	NO
3R	18750436	18758873	8438	-	FlyBase	protein_coding	FBgn0038651	Epg5	62.7713	51.9049	59.4584	54.3056	67.9786	70.5481	64.0697	49.5597	-0.171553	0.981144	NO
3R	18759236	18795169	35934	-	FlyBase	protein_coding	FBgn0038652	CG7720	80.0875	93.2366	67.6595	94.7459	112.165	104.219	76.7032	96.1157	0.219557	0.967996	NO
3R	18799280	18849224	49945	-	FlyBase	protein_coding	FBgn0038653	Octalpha2R	2.16453	0.961203	1.02514	0	1.35957	6.41347	1.80478	9.01085	0.769446	NA	NO
3R	18898121	18899342	1222	+	FlyBase	protein_coding	FBgn0038655	CG14297	1.08226	0	0	0	0	0	0	0	-0.457503	NA	NO
3R	18899423	18901019	1597	+	FlyBase	protein_coding	FBgn0003248	Rh2	0	0	0	3.46631	1.35957	0	2.70717	4.50542	0.436464	NA	NO
3R	18902338	18902933	596	-	FlyBase	protein_coding	FBgn0085313	CG34284	0	0	0	0	0.679786	0	0	0	-0.432894	NA	NO
3R	18906609	18910755	4147	+	FlyBase	protein_coding	FBgn0038659	EndoA	42.2083	53.8273	43.0561	73.948	51.6637	51.3077	75.8008	45.0542	0.096047	0.993462	NO
3R	18911053	18912922	1870	-	FlyBase	protein_coding	FBgn0038660	CG14291	38.9615	74.9738	50.2321	42.7512	72.7371	46.4976	44.2171	25.5307	-0.171822	0.991886	NO
3R	18914968	18926989	12022	+	FlyBase	protein_coding	FBgn0261113	Xrp1	800.875	906.414	780.135	826.138	977.532	1000.5	877.123	998.702	0.11979	0.964222	NO
3R	18926996	18928659	1664	-	FlyBase	protein_coding	FBgn0038662	Mpc1	21.6453	17.3016	28.704	19.6424	27.1914	20.8438	16.243	10.5127	-0.460394	0.952632	NO
3R	18929196	18978088	48893	+	FlyBase	protein_coding	FBgn0261262	CG42613	5.41132	4.80601	2.05029	4.62175	6.79786	12.8269	6.31673	4.50542	0.357937	0.991886	NO
3R	18978273	18978809	537	-	FlyBase	protein_coding	FBgn0038665	euc	0	3.84481	0	0	0.679786	0	0	0	0.588493	NA	NO
3R	18978980	18981324	2345	-	FlyBase	protein_coding	FBgn0038666	Smu1	44.3728	36.5257	44.0812	42.7512	42.8265	44.0926	40.6076	52.5633	0.0225565	0.996414	NO
3R	18980995	18982749	1755	+	FlyBase	protein_coding	FBgn0022338	dnk	209.959	167.249	227.582	152.518	188.98	174.767	212.062	138.166	-0.401873	0.34926	NO
3R	18982964	18983650	687	-	FlyBase	protein_coding	FBgn0261792	snRNP-U1-C	66.018	77.8574	107.64	71.6372	79.5349	76.1599	77.6055	61.5741	-0.184508	0.975138	NO
3R	18984025	19022436	38412	+	FlyBase	protein_coding	FBgn0026239	gukh	1.08226	1.92241	1.02514	3.46631	3.39893	10.4219	12.6335	4.50542	0.604024	0.981144	NO
3R	19022458	19024030	1573	-	FlyBase	protein_coding	FBgn0038672	CG6005	4.32905	5.76722	9.2263	15.0207	3.39893	2.40505	7.21912	3.00362	-0.0777976	0.996414	NO
3R	19024092	19024853	762	+	FlyBase	protein_coding	FBgn0038673	CG14286	12.9872	14.418	23.5783	5.77719	10.8766	8.01683	17.1454	13.5163	-0.625593	0.943133	NO
3R	19025099	19026203	1105	+	FlyBase	protein_coding	FBgn0038674	CG14285	1.08226	4.80601	3.07543	2.31088	2.03936	1.60337	0.90239	3.00362	0.706294	NA	NO
3R	19026174	19028857	2684	-	FlyBase	protein_coding	FBgn0260779	GatA	38.9615	61.517	61.5087	48.5284	52.3435	50.506	47.8267	66.0795	0.176488	0.984517	NO
3R	19027368	19028015	648	+	FlyBase	protein_coding	FBgn0027785	NP15.6	285.717	231.65	328.046	256.507	317.46	334.302	301.398	464.059	0.0132986	0.996414	NO
3R	19028931	19030159	1229	+	FlyBase	protein_coding	FBgn0015781	P5cr	42.2083	25.9525	41.0058	34.6631	44.1861	32.869	28.8765	42.0506	-0.217811	0.981144	NO
3R	19029968	19031271	1304	-	FlyBase	protein_coding	FBgn0027784	Prp18	21.6453	11.5344	28.704	5.77719	10.1968	16.8353	17.1454	10.5127	-0.74987	0.846791	NO
3R	19031503	19032409	907	+	FlyBase	protein_coding	FBgn0038675	CG6013	20.563	11.5344	18.4526	15.0207	19.034	20.8438	10.8287	12.0145	-0.212195	0.991886	NO
3R	19033538	19044693	11156	+	FlyBase	protein_coding	FBgn0038676	CG6026	0	0	0	0	0.679786	0	2.70717	1.50181	-0.813177	NA	NO
3R	19044882	19094270	49389	-	FlyBase	protein_coding	FBgn0004876	cdi	50.8664	37.4869	26.6538	34.6631	58.4616	60.1262	52.3386	91.6103	0.197503	0.981144	NO
3R	19058020	19058519	500	+	FlyBase	ncRNA	FBgn0267708	lncRNA:CR46041	0	0	0	1.15544	1.35957	0	0	0	0.159994	NA	NO
3R	19094394	19094905	512	-	FlyBase	protein_coding	FBgn0038678	mRpL55	108.226	53.8273	71.7601	50.8393	48.2648	46.4976	71.2888	55.5669	-0.484344	0.61577	NO
3R	19095000	19096271	1272	+	FlyBase	protein_coding	FBgn0016120	ATPsynD	516.239	351.8	438.762	280.771	377.281	335.905	393.442	434.022	-0.305121	0.552402	NO
3R	19096961	19131929	34969	+	FlyBase	protein_coding	FBgn0038679	CG6040	7.57584	14.418	10.2514	8.08807	10.1968	12.0252	10.8287	3.00362	-0.133746	0.996414	NO
3R	19132648	19134704	2057	+	FlyBase	protein_coding	FBgn0038680	Cyp12a5	10.8226	22.1077	14.352	30.0414	4.07871	11.2236	7.21912	10.5127	1.03304	0.526125	NO
3R	19135158	19137136	1979	+	FlyBase	protein_coding	FBgn0038681	Cyp12a4	8.6581	8.65082	8.20115	4.62175	19.034	9.6202	15.3406	13.5163	-0.501849	0.971111	NO
3R	19139054	19147910	8857	-	FlyBase	protein_coding	FBgn0261285	Ppcs	28.1388	23.0689	56.3829	46.2175	44.8659	38.4808	21.6574	33.0398	-0.0697562	0.996414	NO
3R	19148632	19153686	5055	-	FlyBase	protein_coding	FBgn0038682	CG5835	6.49358	15.3792	22.5532	18.487	12.9159	15.232	15.3406	27.0325	0.463867	0.967996	NO
3R	19154097	19159878	5782	-	FlyBase	protein_coding	FBgn0038683	CG11779	38.9615	51.9049	43.0561	49.6838	63.8999	48.101	54.1434	37.5452	-0.0834998	0.993462	NO
3R	19157238	19160202	2965	+	FlyBase	protein_coding	FBgn0002962	nos	1.08226	0	0	0	0	0	0.90239	0	-1.04604	NA	NO
3R	19160099	19162300	2202	-	FlyBase	protein_coding	FBgn0259704	Nsun5	17.3162	16.3404	14.352	11.5544	11.5564	9.6202	2.70717	10.5127	0.182846	0.993462	NO
3R	19161259	19162300	1042	-	FlyBase	protein_coding	FBgn0259705	CG42359	21.6453	7.68962	20.5029	11.5544	13.5957	10.4219	10.8287	18.0217	-0.495612	0.969477	NO
3R	19164211	19170576	6366	+	FlyBase	protein_coding	FBgn0010768	sqz	49.7841	45.1765	43.0561	57.7719	38.068	33.6707	53.241	28.5343	-0.179311	0.991886	NO
3R	19177000	19177986	987	+	FlyBase	protein_coding	FBgn0038685	CG14282	2.16453	0	0	0	0.679786	0	0	0	-1.36421	NA	NO
3R	19178085	19180538	2454	-	FlyBase	protein_coding	FBgn0038686	CG5555	31.3856	23.0689	30.7543	36.974	16.9946	13.6286	17.1454	22.5271	-0.0312408	0.996414	NO
3R	19180659	19201096	20438	+	FlyBase	protein_coding	FBgn0051475	CG31475	0	0	0	0	0	0.801683	0	6.00723	2.00737	NA	NO
3R	19191981	19193028	1048	+	FlyBase	ncRNA	FBgn0267706	lncRNA:CR46039	0	0	1.02514	0	0	0	0.90239	0	-1.02975	NA	NO
3R	19212154	19215442	3289	+	FlyBase	protein_coding	FBgn0025680	cry	0	0	0	0	0.679786	2.40505	0	0	0.66243	NA	NO
3R	19215434	19226651	11218	-	FlyBase	protein_coding	FBgn0267975	vib	211.041	197.047	192.727	180.248	236.565	239.703	226.5	250.802	-0.00619002	0.996441	NO
3R	19226903	19228180	1278	-	FlyBase	protein_coding	FBgn0038690	CG11703	0	0	0	0	0.679786	0.801683	0	0	0.243433	NA	NO
3R	19228217	19229276	1060	-	FlyBase	protein_coding	FBgn0038691	CG5250	0	0	0	0	1.35957	0	0	0	-0.7264	NA	NO
3R	19229463	19230832	1370	+	FlyBase	protein_coding	FBgn0038692	Gdn1	46.5373	37.4869	42.0309	56.6165	23.7925	48.101	55.0458	48.0579	0.23717	0.975138	NO
3R	19230764	19246130	15367	-	FlyBase	protein_coding	FBgn0038693	unc79	245.674	445.037	364.951	775.299	250.161	509.871	315.837	684.824	1.02407	5.12641e-11	UP
3R	19247052	19248136	1085	-	FlyBase	protein_coding	FBgn0038694	CG5217	0	0	0	0	0.679786	1.60337	0	0	0.511363	NA	NO
3R	19256777	19260132	3356	+	FlyBase	protein_coding	FBgn0038695	CG14280	0	0	0	0	0	0	0.90239	0	-0.407217	NA	NO
3R	19297246	19297695	450	-	FlyBase	protein_coding	FBgn0265063	CG44174	0	0	0	0	0	3.20673	0	0	1.29329	NA	NO
3R	19302731	19326217	23487	-	FlyBase	protein_coding	FBgn0000463	Dl	0	0	0	1.15544	1.35957	0	4.51195	0	-1.57429	NA	NO
3R	19354051	19354884	834	+	FlyBase	protein_coding	FBgn0262839	CG43203	0	0	0	0	0.679786	0.801683	0.90239	0	-0.395457	NA	NO
3R	19368995	19403153	34159	-	FlyBase	protein_coding	FBgn0086613	Ino80	12.9872	14.418	20.5029	23.1088	13.5957	24.0505	12.6335	19.5235	0.451146	0.967399	NO
3R	19373757	19374789	1033	-	FlyBase	protein_coding	FBgn0038697	CG3581	0	0	0	0	0	0	0.90239	0	-0.407217	NA	NO
3R	19375043	19376023	981	-	FlyBase	protein_coding	FBgn0051404	CG31404	0	0	0	0	0	0	0.90239	0	-0.407217	NA	NO
3R	19390270	19392132	1863	+	FlyBase	protein_coding	FBgn0038701	CG18493	0	0	0	0	0	0.801683	0	0	0.919376	NA	NO
3R	19397430	19398567	1138	-	FlyBase	protein_coding	FBgn0051244	CG31244	0	0	0	1.15544	0	0.801683	0	0	1.52828	NA	NO
3R	19403455	19406294	2840	+	FlyBase	protein_coding	FBgn0038704	CG5316	41.126	33.6421	39.9806	23.1088	38.7478	32.869	36.998	25.5307	-0.450796	0.868604	NO
3R	19409175	19411265	2091	+	FlyBase	protein_coding	FBgn0038705	CG11626	0	0	0	1.15544	0.679786	0.801683	0.90239	0	0.266938	NA	NO
3R	19412689	19460311	47623	+	FlyBase	protein_coding	FBgn0051221	CG31221	30.3034	21.1465	17.4275	32.3523	27.8712	30.464	34.2908	27.0325	0.0329281	0.996414	NO
3R	19461085	19597288	136204	+	FlyBase	protein_coding	FBgn0260003	Dys	46.5373	44.2153	35.88	69.3263	70.6977	49.7044	73.996	88.6067	0.140503	0.991886	NO
3R	19461879	19463066	1188	-	FlyBase	protein_coding	FBgn0038708	Scsalpha2	0	0.961203	0	0	0	0.801683	0	0	1.51594	NA	NO
3R	19489570	19491115	1546	-	FlyBase	protein_coding	FBgn0038709	CG15025	0	0	0	0	0.679786	0	1.80478	0	-1.30608	NA	NO
3R	19597502	19598955	1454	-	FlyBase	protein_coding	FBgn0038714	Cpr92A	0	0	0	0	0	0.801683	1.80478	1.50181	0.656614	NA	NO
3R	19600635	19602629	1995	+	FlyBase	protein_coding	FBgn0038715	CG7333	0	0	0	0	0.679786	0	0.90239	0	-1.02693	NA	NO
3R	19603375	19606475	3101	+	FlyBase	protein_coding	FBgn0038716	CG7342	0	0	0	0	2.03936	0.801683	2.70717	0	-1.28465	NA	NO
3R	19607254	19609322	2069	+	FlyBase	protein_coding	FBgn0038717	CG17751	0	0	0	0	0.679786	0	0	0	-0.432894	NA	NO
3R	19610225	19612437	2213	+	FlyBase	protein_coding	FBgn0038718	CG17752	4.32905	0	0	0	1.35957	0	0.90239	0	-2.50292	NA	NO
3R	19613381	19615784	2404	+	FlyBase	protein_coding	FBgn0038719	CG16727	0	0	0	0	0.679786	0	0	1.50181	0.140199	NA	NO
3R	19616024	19632718	16695	-	FlyBase	protein_coding	FBgn0038720	CG6231	438.317	477.718	605.86	645.89	385.439	404.048	384.418	315.38	0.00534165	0.996441	NO
3R	19633418	19642722	9305	-	FlyBase	protein_coding	FBgn0038721	subdued	44.3728	44.2153	31.7795	43.9066	37.3882	39.2825	31.5837	30.0362	0.115872	0.993462	NO
3R	19634949	19635879	931	+	FlyBase	protein_coding	FBgn0083974	CG34138	0	0	0	0	1.35957	0.801683	0	0	-0.0244188	NA	NO
3R	19643018	19644386	1369	-	FlyBase	protein_coding	FBgn0283536	Vha13	345.242	209.542	296.267	255.352	296.387	269.366	314.934	303.365	-0.279813	0.663701	NO
3R	19645026	19646906	1881	+	FlyBase	protein_coding	FBgn0038722	Nup58	61.689	52.8661	69.7098	34.6631	82.9339	95.4003	79.4103	124.65	-0.0561046	0.996414	NO
3R	19646930	19648410	1481	-	FlyBase	protein_coding	FBgn0038723	CG6195	112.555	76.8962	99.439	88.9687	114.204	152.32	125.432	153.184	0.0144112	0.996414	NO
3R	19651018	19652430	1413	+	FlyBase	protein_coding	FBgn0051219	CG31219	0	0	0	0	0	0.801683	0	0	0.919376	NA	NO
3R	19652369	19657866	5498	-	FlyBase	protein_coding	FBgn0038725	CG6184	0	0	1.02514	0	2.03936	0.801683	0	3.00362	-0.204217	NA	NO
3R	19659748	19663672	3925	+	FlyBase	protein_coding	FBgn0003011	ort	0	0	0	0	1.35957	0	0.90239	1.50181	-0.707365	NA	NO
3R	19665007	19670827	5821	+	FlyBase	protein_coding	FBgn0038727	CG7432	0	0	0	0	0.679786	0	0	0	-0.432894	NA	NO
3R	19671450	19698742	27293	+	FlyBase	protein_coding	FBgn0051216	Naam	35.7147	47.0989	36.9052	28.886	40.1074	41.6875	38.8028	33.0398	-0.0210677	0.996414	NO
3R	19730715	19775231	44517	+	FlyBase	protein_coding	FBgn0024963	GluClalpha	0	0	0	3.46631	1.35957	0	3.60956	3.00362	0.0120897	NA	NO
3R	19743789	19744477	689	-	FlyBase	ncRNA	FBgn0263499	lncRNA:CR43488	0	0	0	0	0	1.60337	0	0	1.21591	NA	NO
3R	19778750	19780727	1978	+	FlyBase	protein_coding	FBgn0038732	CG11391	0	0	0	0	0	0	0.90239	1.50181	0.253588	NA	NO
3R	19781246	19783145	1900	+	FlyBase	protein_coding	FBgn0038733	CG11407	0	0	0	0	0	1.60337	0.90239	0	0.359882	NA	NO
3R	19783522	19785519	1998	+	FlyBase	protein_coding	FBgn0038734	CG11453	1.08226	0	0	0	0.679786	4.00842	0	0	0.197992	NA	NO
3R	19794073	19836817	42745	-	FlyBase	protein_coding	FBgn0014135	bnl	70.3471	95.1591	92.263	112.077	159.75	157.13	122.725	120.145	0.154592	0.975138	NO
3R	19840845	19842040	1196	+	FlyBase	protein_coding	FBgn0051459	CG31459	0	0	0	0	0	1.60337	0	0	1.21591	NA	NO
3R	19847311	19854403	7093	+	FlyBase	protein_coding	FBgn0038735	CG4662	46.5373	50.9437	37.9303	40.4403	33.9893	23.2488	24.3645	19.5235	-0.148734	0.991886	NO
3R	19853908	19861291	7384	-	FlyBase	protein_coding	FBgn0261984	Ire1	132.036	162.443	153.772	166.383	115.564	108.227	120.92	79.5958	-0.0542635	0.993462	NO
3R	19861610	19862600	991	+	FlyBase	protein_coding	FBgn0038737	CG11447	66.018	70.1678	53.3075	41.5958	40.1074	44.8943	56.8506	30.0362	-0.22766	0.975138	NO
3R	19862517	19864393	1877	-	FlyBase	protein_coding	FBgn0038738	CG4572	243.509	312.391	250.135	214.911	250.161	244.513	255.376	186.224	-0.0799627	0.991886	NO
3R	19864496	19866869	2374	+	FlyBase	protein_coding	FBgn0038739	CG4686	76.8407	57.6722	82.0115	56.6165	81.5743	72.1515	78.5079	61.5741	-0.363751	0.796668	NO
3R	19865417	19875678	10262	-	FlyBase	protein_coding	FBgn0038740	CG4562	2.16453	8.65082	4.10058	4.62175	2.71914	2.40505	8.12151	3.00362	0.134814	0.996414	NO
3R	19875974	19877514	1541	-	FlyBase	protein_coding	FBgn0038741	CG17186	11.9049	12.4956	18.4526	3.46631	4.07871	4.8101	5.41434	9.01085	-0.300124	0.991886	NO
3R	19877737	19879309	1573	+	FlyBase	protein_coding	FBgn0038742	Arc42	72.5116	35.5645	70.735	57.7719	70.0179	50.506	58.6554	58.5705	-0.446887	0.730363	NO
3R	19879719	19886030	6312	+	FlyBase	protein_coding	FBgn0014006	Ask1	50.8664	38.4481	47.1566	79.7252	46.2254	37.6791	42.4123	75.0904	0.224517	0.975138	NO
3R	19890689	19898738	8050	+	FlyBase	protein_coding	FBgn0038744	CG4733	4.32905	12.4956	2.05029	6.93263	6.11807	7.21515	3.60956	7.50904	1.09309	0.817862	NO
3R	19897372	19903689	6318	-	FlyBase	protein_coding	FBgn0038745	CG4538	19.4807	43.2541	36.9052	25.4196	39.4276	31.2656	39.7052	42.0506	0.0725215	0.996414	NO
3R	19903665	19904868	1204	-	FlyBase	protein_coding	FBgn0038746	Surf6	99.5682	99.0039	95.3384	115.544	89.0519	107.426	92.9462	102.123	0.170823	0.973277	NO
3R	19905164	19914272	9109	+	FlyBase	protein_coding	FBgn0038747	RhoGAP92B	41.126	130.724	56.3829	97.0568	72.7371	70.5481	74.8984	88.6067	0.644884	0.335937	NO
3R	19907681	19908091	411	+	FlyBase	ncRNA	FBgn0266407	lncRNA:CR45047	2.16453	3.84481	1.02514	1.15544	2.03936	0	0	1.50181	0.182752	NA	NO
3R	19908403	19910318	1916	-	FlyBase	ncRNA	FBgn0266408	lncRNA:CR45048	9.74037	17.3016	14.352	13.8653	12.9159	18.4387	9.92629	16.5199	0.503203	0.967399	NO
3R	19915868	19917839	1972	-	FlyBase	protein_coding	FBgn0038750	CG4465	0	0	0	0	0	0.801683	0	0	0.919376	NA	NO
3R	19918507	19920584	2078	+	FlyBase	protein_coding	FBgn0038751	CG4770	0	0	0	0	1.35957	0	0.90239	0	-1.32225	NA	NO
3R	19920597	19921310	714	-	FlyBase	ncRNA	FBgn0262971	lncRNA:CR43282	0	0	0	0	0	0	0.90239	1.50181	0.253588	NA	NO
3R	19921744	19925371	3628	-	FlyBase	protein_coding	FBgn0038752	CG4462	0	0	0	0	0	1.60337	0	0	1.21591	NA	NO
3R	19926322	19928644	2323	-	FlyBase	protein_coding	FBgn0038753	CG4459	0	0	0	0	0.679786	0	0.90239	1.50181	-0.418047	NA	NO
3R	19929277	20008512	79236	-	FlyBase	protein_coding	FBgn0038755	Hs6st	11.9049	9.61203	14.352	16.1761	10.1968	10.4219	12.6335	12.0145	-0.0382372	0.996414	NO
3R	19931799	19935120	3322	-	FlyBase	protein_coding	FBgn0021776	mira	0	2.88361	2.05029	0	1.35957	0.801683	1.80478	1.50181	-0.23867	NA	NO
3R	19948443	19948907	465	+	FlyBase	protein_coding	FBgn0038756	CG4783	1.08226	0	0	0	0.679786	0	1.80478	0	-1.88899	NA	NO
3R	19972898	19979569	6672	+	FlyBase	protein_coding	FBgn0051213	CG31213	0	0	0	0	0.679786	0	4.51195	4.50542	-0.549112	NA	NO
3R	20008947	20011712	2766	+	FlyBase	protein_coding	FBgn0038760	MED25	27.0566	24.9913	43.0561	27.7305	29.9106	28.0589	30.6813	27.0325	-0.256701	0.975138	NO
3R	20011776	20013504	1729	-	FlyBase	protein_coding	FBgn0038761	CG17190	0	0	0	0	0	0	0.90239	0	-0.407217	NA	NO
3R	20013872	20018248	4377	+	FlyBase	protein_coding	FBgn0270925	CG4836	0	0	0	0	0	1.60337	6.31673	0	-0.096964	NA	NO
3R	20018269	20021338	3070	-	FlyBase	protein_coding	FBgn0038763	PIG-L	12.9872	40.3705	54.3326	35.8186	51.6637	43.2909	41.5099	27.0325	-0.0228479	0.996414	NO
3R	20021704	20026482	4779	+	FlyBase	protein_coding	FBgn0243511	psidin	55.1954	54.7885	65.6092	75.1035	72.0573	75.3582	62.2649	67.5814	0.0920449	0.993462	NO
3R	20026487	20028040	1554	-	FlyBase	protein_coding	FBgn0038765	CG4424	3.24679	3.84481	5.12572	2.31088	2.71914	3.20673	8.12151	0	-0.967446	0.970209	NO
3R	20028058	20029561	1504	+	FlyBase	protein_coding	FBgn0038766	CG4854	5.41132	0	1.02514	2.31088	5.43829	0.801683	1.80478	4.50542	-1.07764	NA	NO
3R	20029560	20031309	1750	-	FlyBase	protein_coding	FBgn0038767	trem	5.41132	7.68962	7.17601	10.3989	11.5564	6.41347	7.21912	3.00362	-0.229004	0.993462	NO
3R	20031823	20034330	2508	+	FlyBase	protein_coding	FBgn0038768	CG4936	36.7969	24.0301	28.704	19.6424	21.7531	16.8353	32.486	40.5488	-0.296096	0.975138	NO
3R	20033881	20036056	2176	-	FlyBase	protein_coding	FBgn0038769	CG10889	9.74037	5.76722	11.2766	11.5544	10.1968	5.61178	10.8287	10.5127	-0.39917	0.981144	NO
3R	20036421	20056097	19677	-	FlyBase	protein_coding	FBgn0040571	CG17193	0	0.961203	0	0	1.35957	2.40505	0.90239	0	0.408386	NA	NO
3R	20056418	20059750	3333	-	FlyBase	protein_coding	FBgn0038771	CG4390	185.067	131.685	175.3	128.254	150.912	198.016	179.576	244.795	-0.0155234	0.996414	NO
3R	20057748	20059291	1544	+	FlyBase	protein_coding	FBgn0038772	mdlc	11.9049	5.76722	11.2766	2.31088	10.1968	12.8269	3.60956	4.50542	-0.610469	0.971128	NO
3R	20106936	20107963	1028	-	FlyBase	protein_coding	FBgn0051206	CG31206	0	0	0	0	0.679786	0.801683	0.90239	0	-0.395457	NA	NO
3R	20114838	20117139	2302	+	FlyBase	protein_coding	FBgn0038773	CG10887	0	0	0	0	0	0	0.90239	0	-0.407217	NA	NO
3R	20121060	20122277	1218	+	FlyBase	protein_coding	FBgn0045471	Gr92a	0	0	0	0	0.679786	0	0	0	-0.432894	NA	NO
3R	20139148	20139921	774	-	FlyBase	ncRNA	FBgn0262025	lncRNA:CR42836	0	0	0	0	0	0	0	1.50181	0.949549	NA	NO
3R	20169435	20174872	5438	+	FlyBase	protein_coding	FBgn0038774	CG5023	2.16453	1.92241	0	0	0.679786	0.801683	0.90239	1.50181	0.229831	NA	NO
3R	20204809	20245473	40665	+	FlyBase	protein_coding	FBgn0083975	Nlg4	2.16453	0	0	0	2.03936	0.801683	2.70717	1.50181	-1.48033	NA	NO
3R	20208201	20209791	1591	-	FlyBase	protein_coding	FBgn0038775	CG17199	0	0	0	0	0.679786	0	2.70717	0	-1.47829	NA	NO
3R	20252770	20303942	51173	+	FlyBase	protein_coding	FBgn0262582	cic	109.309	123.995	93.2881	164.072	146.154	147.51	138.968	135.163	0.236016	0.938787	NO
3R	20306216	20307537	1322	-	FlyBase	protein_coding	FBgn0038784	CG4362	0	0	0	0	0	0.801683	0	0	0.919376	NA	NO
3R	20309344	20324196	14853	+	FlyBase	protein_coding	FBgn0261550	CG42668	548.707	912.181	735.028	1082.65	456.816	598.056	599.187	696.839	0.475977	0.0190721	NO
3R	20324274	20328003	3730	-	FlyBase	protein_coding	FBgn0038787	CG4360	115.802	144.18	105.59	150.207	132.558	138.691	125.432	114.137	0.189056	0.967996	NO
3R	20325529	20326260	732	+	FlyBase	ncRNA	FBgn0267450	asRNA:CR45800	3.24679	2.88361	1.02514	1.15544	6.11807	2.40505	5.41434	4.50542	-0.486253	0.991886	NO
3R	20328465	20330915	2451	+	FlyBase	protein_coding	FBgn0038788	Sirt2	22.7275	16.3404	24.6035	15.0207	20.3936	28.0589	25.2669	28.5343	-0.111223	0.993462	NO
3R	20338973	20343902	4930	+	FlyBase	protein_coding	FBgn0038789	Ir92a	0	0	0	1.15544	3.39893	2.40505	0.90239	1.50181	0.604239	NA	NO
3R	20358839	20360281	1443	+	FlyBase	ncRNA	FBgn0266381	lncRNA:CR45023	0	0	0	1.15544	0	0	0	0	0.915737	NA	NO
3R	20360308	20360634	327	+	FlyBase	protein_coding	FBgn0038790	MtnC	0	0	0	0	0	0	0.90239	0	-0.407217	NA	NO
3R	20378458	20484588	106131	-	FlyBase	protein_coding	FBgn0262869	Gfrl	1.08226	0	0	0	2.03936	6.41347	2.70717	4.50542	0.332103	NA	NO
3R	20485136	20485528	393	+	FlyBase	ncRNA	FBgn0265550	lncRNA:CR44400	0	0	0	0	0	0.801683	0	0	0.919376	NA	NO
3R	20499992	20502015	2024	-	FlyBase	protein_coding	FBgn0038797	Dic2	0	0	0	0	1.35957	0	0	0	-0.7264	NA	NO
3R	20503102	20503746	645	-	FlyBase	protein_coding	FBgn0002869	MtnB	0	0.961203	0	0	0	0	0	0	0.897972	NA	NO
3R	20504788	20506186	1399	+	FlyBase	protein_coding	FBgn0038798	Or92a	0	0	0	0	0.679786	0	0	0	-0.432894	NA	NO
3R	20534021	20534704	684	-	FlyBase	protein_coding	FBgn0262146	MtnE	2.16453	0	2.05029	1.15544	0.679786	0.801683	0.90239	1.50181	-0.812132	NA	NO
3R	20534962	20535301	340	+	FlyBase	protein_coding	FBgn0053192	MtnD	0	0	0	2.31088	0	0	0	0	1.22972	NA	NO
3R	20535323	20552311	16989	-	FlyBase	protein_coding	FBgn0016917	Stat92E	305.198	316.236	339.323	426.357	338.533	325.483	340.201	367.943	0.108209	0.975138	NO
3R	20552385	20557667	5283	-	FlyBase	protein_coding	FBgn0067783	DPCoAC	6.49358	5.76722	1.02514	4.62175	8.15743	7.21515	7.21912	9.01085	0.345479	0.991886	NO
3R	20557930	20559760	1831	+	FlyBase	protein_coding	FBgn0043457	CG5180	10.8226	15.3792	13.3269	13.8653	21.0734	9.6202	8.12151	15.0181	0.0452511	0.996414	NO
3R	20559708	20560280	573	-	FlyBase	protein_coding	FBgn0040575	CG15922	14.0694	10.5732	7.17601	6.93263	9.517	3.20673	9.92629	3.00362	-0.88049	0.895868	NO
3R	20560865	20573000	12136	+	FlyBase	protein_coding	FBgn0038803	CG5191	68.1826	63.4394	51.2572	76.2589	48.9446	64.1347	46.9243	61.5741	0.310207	0.935015	NO
3R	20562486	20564067	1582	-	FlyBase	protein_coding	FBgn0038804	CG10877	22.7275	28.8361	20.5029	11.5544	13.5957	14.4303	17.1454	15.0181	-0.122079	0.993462	NO
3R	20574906	20575043	138	+	FlyBase	snoRNA	FBgn0083039	snoRNA:Psi18S-301	1.08226	0	1.02514	2.31088	2.71914	0	2.70717	0	-2.34394	NA	NO
3R	20575245	20577010	1766	-	FlyBase	protein_coding	FBgn0038805	TFAM	107.144	73.0514	118.917	75.1035	121.002	95.4003	101.068	108.13	-0.364361	0.72058	NO
3R	20577053	20578131	1079	+	FlyBase	protein_coding	FBgn0038806	CG5412	23.8098	19.2241	24.6035	13.8653	9.517	6.41347	7.21912	6.00723	-0.508112	0.967996	NO
3R	20578222	20579850	1629	-	FlyBase	protein_coding	FBgn0023212	EloB	30.3034	15.3792	29.7292	25.4196	35.3489	44.0926	33.3884	31.538	-0.207736	0.991886	NO
3R	20580115	20580764	650	+	FlyBase	protein_coding	FBgn0038808	Srp14	138.53	71.129	115.841	86.6579	87.0126	113.839	103.775	87.1049	-0.30278	0.907453	NO
3R	20580683	20581522	840	-	FlyBase	protein_coding	FBgn0054008	CG34008	12.9872	20.1853	17.4275	15.0207	10.1968	10.4219	8.12151	9.01085	0.152377	0.993462	NO
3R	20581770	20585833	4064	-	FlyBase	protein_coding	FBgn0038809	CG16953	121.213	89.3918	126.093	136.342	116.923	119.451	120.92	133.661	-0.0343097	0.996414	NO
3R	20586129	20588356	2228	-	FlyBase	protein_coding	FBgn0014029	2022-09-02	277.059	226.844	298.317	261.129	316.1	307.846	279.741	226.773	-0.201362	0.868604	NO
3R	20588003	20588549	547	+	FlyBase	ncRNA	FBgn0267711	asRNA:CR46044	10.8226	2.88361	6.15087	2.31088	4.07871	4.00842	11.7311	3.00362	-1.30508	0.758449	NO
3R	20588711	20591040	2330	+	FlyBase	protein_coding	FBgn0038810	Srp72	153.681	123.995	159.923	159.45	175.385	157.13	170.552	145.675	-0.173764	0.967996	NO
3R	20591024	20592671	1648	-	FlyBase	protein_coding	FBgn0038811	Pus1	74.6761	70.1678	59.4584	57.7719	40.7871	47.2993	56.8506	57.0687	0.0214479	0.996414	NO
3R	20593139	20612540	19402	+	FlyBase	protein_coding	FBgn0023097	bon	42.2083	42.2929	39.9806	47.373	59.8211	63.333	53.241	34.5416	-0.0606575	0.996414	NO
3R	20604749	20604832	84	-	FlyBase	tRNA	FBgn0051506	tRNA:Leu-TAA-1-1	1.08226	0	0	0	0	0	0	0	-0.457503	NA	NO
3R	20611251	20616901	5651	-	FlyBase	protein_coding	FBgn0038814	CG15923	5.41132	2.88361	2.05029	5.77719	6.11807	4.00842	12.6335	4.50542	-0.455202	0.991886	NO
3R	20617883	20621269	3387	+	FlyBase	protein_coding	FBgn0038815	CG5466	9.74037	9.61203	8.20115	13.8653	4.7585	4.8101	7.21912	1.50181	-0.171025	0.993462	NO
3R	20621938	20628915	6978	+	FlyBase	protein_coding	FBgn0001169	H	90.9101	74.0126	82.0115	95.9014	94.4902	83.3751	104.677	81.0976	-0.154335	0.981144	NO
3R	20628972	20634732	5761	-	FlyBase	protein_coding	FBgn0015279	Pi3K92E	56.2777	57.6722	61.5087	78.5698	70.0179	75.3582	63.1673	54.0651	0.0739716	0.993462	NO
3R	20635480	20644279	8800	+	FlyBase	protein_coding	FBgn0038816	Lrrk	0	0	3.07543	3.46631	2.03936	4.00842	2.70717	4.50542	0.528606	NA	NO
3R	20644154	20648716	4563	-	FlyBase	protein_coding	FBgn0051201	GluRIIE	1.08226	0	0	0	2.03936	0	0	0	-1.52784	NA	NO
3R	20648595	20652450	3856	-	FlyBase	protein_coding	FBgn0028422	GluRIID	0	0	0	0	0.679786	0.801683	0.90239	0	-0.395457	NA	NO
3R	20652567	20659904	7338	-	FlyBase	protein_coding	FBgn0038818	Nep4	0	0	0	0	0.679786	0	0.90239	0	-1.02693	NA	NO
3R	20669571	20672821	3251	+	FlyBase	protein_coding	FBgn0038819	Cpr92F	0	0	0	0	0	1.60337	0.90239	0	0.359882	NA	NO
3R	20676224	20677351	1128	-	FlyBase	protein_coding	FBgn0038820	CG4000	0	0	0	0	0	0	0.90239	0	-0.407217	NA	NO
3R	20678183	20679079	897	+	FlyBase	ncRNA	FBgn0263406	lncRNA:CR43452	0	0	0	0	0	0	0	1.50181	0.949549	NA	NO
3R	20689018	20714577	25560	-	FlyBase	protein_coding	FBgn0024944	Oamb	0	0	0	0	1.35957	0	4.51195	9.01085	-0.438182	NA	NO
3R	20735623	20738414	2792	+	FlyBase	protein_coding	FBgn0004107	Cdk2	32.4679	28.8361	22.5532	24.2642	29.9106	27.2572	32.486	25.5307	-0.138767	0.993462	NO
3R	20737325	20739100	1776	-	FlyBase	protein_coding	FBgn0038821	CG17267	2.16453	2.88361	0	1.15544	1.35957	0	0.90239	3.00362	0.512443	NA	NO
3R	20740108	20756639	16532	+	FlyBase	protein_coding	FBgn0259222	CG42322	1.08226	0.961203	0	0	2.03936	4.00842	5.41434	4.50542	0.212423	NA	NO
3R	20742800	20743869	1070	-	FlyBase	protein_coding	FBgn0051199	CG31199	0	0	0	0	0.679786	0	0	0	-0.432894	NA	NO
3R	20744234	20745338	1105	-	FlyBase	protein_coding	FBgn0051200	CG31200	1.08226	0	0	0	0.679786	0	0	0	-1.06348	NA	NO
3R	20756729	20810726	53998	+	FlyBase	protein_coding	FBgn0038826	Syp	178.573	178.784	109.69	169.849	169.946	165.948	177.771	130.657	0.0362559	0.996414	NO
3R	20757269	20762369	5101	-	FlyBase	protein_coding	FBgn0051195	CG31195	21.6453	21.1465	22.5532	15.0207	16.3149	20.0421	12.6335	15.0181	-0.0175123	0.996441	NO
3R	20770828	20772601	1774	-	FlyBase	protein_coding	FBgn0046689	Takl1	0	0	0	0	0.679786	0	0	3.00362	0.202474	NA	NO
3R	20810804	20816190	5387	-	FlyBase	protein_coding	FBgn0038827	Fancd2	36.7969	28.8361	34.8549	39.2849	36.0286	49.7044	54.1434	55.5669	0.0936667	0.993462	NO
3R	20816445	20818929	2485	-	FlyBase	protein_coding	FBgn0038828	CG17270	0	0	0	0	0.679786	0	0.90239	0	-1.02693	NA	NO
3R	20819129	20821848	2720	-	FlyBase	protein_coding	FBgn0038829	CG17271	141.776	109.577	137.369	106.3	127.8	127.468	129.944	154.686	-0.120801	0.985115	NO
3R	20822181	20823356	1176	+	FlyBase	protein_coding	FBgn0019936	RpS20	3233.8	2051.21	2360.91	1400.39	1647.8	1426.19	1627.91	1823.19	-0.365258	0.247905	NO
3R	20822610	20822749	140	+	FlyBase	snoRNA	FBgn0083055	snoRNA:Psi18S-1295	0	0	0	0	0	1.60337	0	0	1.21591	NA	NO
3R	20822926	20823060	135	+	FlyBase	snoRNA	FBgn0082986	snoRNA:Psi28S-2562	0	0	0	4.62175	3.39893	0.801683	0.90239	0	-0.173526	NA	NO
3R	20823313	20824239	927	-	FlyBase	protein_coding	FBgn0038830	CG17272	72.5116	41.3317	46.1315	47.373	53.7031	60.9279	55.0458	69.0832	-0.06107	0.996414	NO
3R	20824667	20830580	5914	-	FlyBase	protein_coding	FBgn0027493	AdSS	243.509	196.085	187.601	203.357	244.043	208.438	243.645	180.217	-0.215088	0.894475	NO
3R	20827095	20828212	1118	+	FlyBase	ncRNA	FBgn0264839	asRNA:CR44047	0	0	1.02514	0	0.679786	0	0.90239	0	-1.61562	NA	NO
3R	20831127	20832455	1329	+	FlyBase	protein_coding	FBgn0051223	CG31223	12.9872	6.72842	10.2514	4.62175	12.2361	12.8269	8.12151	10.5127	-0.380822	0.984188	NO
3R	20832799	20840118	7320	+	FlyBase	protein_coding	FBgn0053094	Synd	119.049	101.887	94.3133	103.989	110.805	71.3498	94.751	67.5814	-0.301148	0.872686	NO
3R	20842140	20844981	2842	+	FlyBase	protein_coding	FBgn0038832	CG15695	5.41132	9.61203	7.17601	8.08807	10.1968	9.6202	6.31673	6.00723	0.203985	0.993462	NO
3R	20847068	20847748	681	+	FlyBase	protein_coding	FBgn0038833	CG15696	0	0	0	0	0.679786	0	0	0	-0.432894	NA	NO
3R	20850516	20851427	912	+	FlyBase	protein_coding	FBgn0038834	RpS30	6208.94	3719.85	5867.93	3524.09	4325.48	3777.53	4752.89	4993.51	-0.4	0.128289	NO
3R	20851709	20859945	8237	-	FlyBase	protein_coding	FBgn0259215	Ir93a	0	0	0	0	1.35957	0	0	0	-0.7264	NA	NO
[truncated: 11,732 more rows]

## Sheet: Supplementary Table 2
Chromosome	Start	End	Width	Strand	Source	Gene biotype	Gene id	Gene name	IgG n1	K27me3 n1	IgG n2	K27me3 n2	IgG n3	K27me3 n3	IgG n4	K27me3 n4	IgG n5	K27me3 n5	IgG/ K27me3 (log2)	FDR	Differential Enrichment
3R	567076	2532932	1965857	+	FlyBase	protein_coding	FBgn0267431	Myo81F	0	0	0	0.909327	2.92768	2.68638	1.82937	2.43091	0.810304	1.02569	0.633269	NA	NO
3R	1031171	1031354	184	+	FlyBase	pseudogene	FBgn0039987	CR12798	0	0	0	0	0	1.34319	0	1.6206	0	0	1.50259	NA	NO
3R	1366234	1366601	368	-	FlyBase	ncRNA	FBgn0267798	lncRNA:CR46123	0	0	0	0	0	0	0	0	0.810304	0	-0.330695	NA	NO
3R	2156916	2157206	291	-	FlyBase	pseudogene	FBgn0058182	CR40182	0	0	0	0	0	0	0	0	0	1.02569	0.763996	NA	NO
3R	2554162	3263582	709421	-	FlyBase	protein_coding	FBgn0267430	Pzl	0	1.31908	0	1.81865	0	6.71594	0.609791	0	2.43091	0	1.44562	0.64194	NO
3R	3322810	3354486	31677	+	FlyBase	protein_coding	FBgn0086917	spok	0	0	0	0	1.46384	4.02956	0	0	0	0	0.544934	NA	NO
3R	3461351	3587054	125704	-	FlyBase	protein_coding	FBgn0010247	Parp	86.2901	88.3781	110.474	93.6607	77.5836	55.0707	81.1022	83.4611	72.117	56.4127	-0.189662	0.565758	NO
3R	3623143	3627690	4548	+	FlyBase	protein_coding	FBgn0086378	Alg-2	184.215	143.779	202.536	166.407	180.052	167.898	122.568	133.7	192.852	153.853	-0.188604	0.420741	NO
3R	3697234	3697640	407	-	FlyBase	ncRNA	FBgn0267816	lncRNA:CR46141	0	0	0	0.909327	0	1.34319	0	0	0	0	1.2392	NA	NO
3R	3734855	3745306	10452	+	FlyBase	protein_coding	FBgn0263977	Tim17b	125.072	85.7399	109.554	99.1166	86.3666	68.5026	100.006	64.0138	83.4613	66.6696	-0.399435	0.149579	NO
3R	3750363	3752353	1991	+	FlyBase	protein_coding	FBgn0069923	CG41128	31.0257	27.7006	31.3011	37.2824	24.8853	16.1183	20.7329	17.0163	22.6885	14.3596	-0.270526	0.650201	NO
3R	3846729	3868401	21673	+	FlyBase	protein_coding	FBgn0039955	CG41099	32.9648	36.9341	39.5866	49.1037	39.5237	49.6979	27.4406	35.6533	22.6885	37.9504	0.383885	0.381204	NO
3R	4077939	4104326	26388	+	FlyBase	protein_coding	FBgn0259821	CG42402	0	3.95723	2.76186	2.72798	0	9.40231	0	2.43091	1.62061	3.07706	2.73918	0.13111	NO
3R	4126442	4137882	11441	+	FlyBase	protein_coding	FBgn0027341	Gfat1	0	3.95723	0	0.909327	1.46384	1.34319	0.609791	0.810302	0	1.02569	2.00665	NA	NO
3R	4137894	4138652	759	-	FlyBase	ncRNA	FBgn0085812	lncRNA:CR41601	0	0	0	0	0	0	0	0	0	1.02569	0.763996	NA	NO
3R	4160610	4162235	1626	-	FlyBase	protein_coding	FBgn0058198	CG40198	0	1.31908	0	0.909327	1.46384	1.34319	0	1.6206	1.62061	5.12843	2.11063	0.392007	NO
3R	4174632	4186751	12120	+	FlyBase	protein_coding	FBgn0037213	CG12581	0.969552	0	0	0.909327	0	5.37275	0	4.05151	0	17.4367	3.76199	0.0486661	UP
3R	4186963	4196210	9248	+	FlyBase	pseudogene	FBgn0053294	CR33294	0	1.31908	0	1.81865	0	0	0	1.6206	0	4.10275	3.1162	NA	NO
3R	4189692	4190260	569	-	FlyBase	protein_coding	FBgn0000500	Dsk	0	0	0	0	0	0	0	0	0.810304	4.10275	0.620691	NA	NO
3R	4197206	4204572	7367	+	FlyBase	protein_coding	FBgn0037215	beta-Man	200.697	325.812	260.535	275.526	180.052	218.94	192.084	249.573	222.834	421.557	0.47611	0.0104718	NO
3R	4204493	4215314	10822	-	FlyBase	protein_coding	FBgn0037217	CG14636	20.3606	25.0624	11.0474	5.45596	17.5661	34.9229	7.3175	22.6884	18.637	31.7963	0.602838	0.359786	NO
3R	4211783	4227518	15736	+	FlyBase	protein_coding	FBgn0037218	aux	70.7773	71.2301	83.7764	57.2876	92.222	75.2185	84.1512	71.3066	78.5995	56.4127	-0.311799	0.32365	NO
3R	4218463	4220130	1668	-	FlyBase	protein_coding	FBgn0051516	CG31516	0	0	0	2.72798	0	0	0	0	0	5.12843	2.06952	NA	NO
3R	4227387	4229238	1852	-	FlyBase	protein_coding	FBgn0261436	DhpD	49.4471	67.2729	60.7609	42.7384	40.9875	37.6093	37.1973	45.3769	52.6697	28.7192	-0.14693	0.772834	NO
3R	4230779	4232342	1564	-	FlyBase	protein_coding	FBgn0037220	CG14641	51.3863	26.3815	40.5073	37.2824	42.4514	25.5206	43.2952	38.0842	31.6018	22.5651	-0.477777	0.282641	NO
3R	4233047	4235041	1995	+	FlyBase	protein_coding	FBgn0015331	abs	41.6907	47.4867	37.7454	39.1011	43.9152	44.3252	50.6127	38.0842	50.2388	30.7706	-0.180024	0.706684	NO
3R	4235217	4241057	5841	+	FlyBase	protein_coding	FBgn0010225	Gel	652.508	535.545	681.258	624.708	598.711	406.986	615.279	450.528	577.747	392.838	-0.390819	0.00267277	NO
3R	4235294	4235973	680	-	FlyBase	ncRNA	FBgn0267988	asRNA:CR46255	0	0	2.76186	1.81865	14.6384	5.37275	4.26854	6.48241	14.5855	5.12843	-0.665355	0.626766	NO
3R	4241045	4242717	1673	-	FlyBase	protein_coding	FBgn0037222	CG14642	30.0561	23.7434	26.698	20.0052	39.5237	38.9524	21.9525	37.2739	32.4122	38.9761	0.071563	0.911855	NO
3R	4242785	4243146	362	-	FlyBase	protein_coding	FBgn0085334	CG34305	0	0	0	0	0	0	0	0	0	2.05137	0.932421	NA	NO
3R	4243606	4245511	1906	+	FlyBase	pseudogene	FBgn0037223	TwdlU	0	0	0	0	0	0	0	0	0	2.05137	0.932421	NA	NO
3R	4247020	4248313	1294	+	FlyBase	protein_coding	FBgn0037224	TwdlF	0	6.59538	0	0.909327	0	0	0.609791	1.6206	0.810304	11.2825	2.71636	0.189648	NO
3R	4248723	4251341	2619	-	FlyBase	protein_coding	FBgn0037225	TwdlG	0	0	0	0	0	0	0.609791	0.810302	0.810304	3.07706	0.55097	NA	NO
3R	4251894	4253043	1150	-	FlyBase	protein_coding	FBgn0250821	CG14644	0	1.31908	0	0.909327	0	0	0	2.43091	0	2.05137	2.78579	NA	NO
3R	4254708	4255833	1126	+	FlyBase	protein_coding	FBgn0037227	TwdlV	0	1.31908	0	0	0	6.71594	0	3.24121	0	8.20549	3.92312	0.0868886	NO
3R	4256972	4258444	1473	+	FlyBase	protein_coding	FBgn0041621	Or82a	0	0	0	0.909327	0	2.68638	0	0.810302	0	3.07706	2.76548	NA	NO
3R	4266770	4268316	1547	+	FlyBase	protein_coding	FBgn0037228	CG1092	929.8	714.939	953.762	751.104	923.684	671.594	809.803	669.309	967.503	657.465	-0.401906	0.000174861	NO
3R	4269221	4277928	8708	-	FlyBase	protein_coding	FBgn0037229	CG9766	1.9391	7.91446	2.76186	2.72798	2.92768	1.34319	1.82937	0.810302	0.810304	4.10275	0.475846	0.810554	NO
3R	4280221	4304604	24384	+	FlyBase	protein_coding	FBgn0041605	cpx	0	2.63815	0	3.63731	2.92768	9.40231	3.65875	10.5339	1.62061	20.5137	2.72517	0.0225149	UP
3R	4292274	4294840	2567	-	FlyBase	protein_coding	FBgn0037230	Nepl11	0	3.95723	0	0	0	4.02956	0	4.86181	0.810304	17.4367	3.94178	0.0248848	UP
3R	4295369	4295456	88	+	FlyBase	pre_miRNA	FBgn0262214	mir-929	0	0	0	0	0	1.34319	0	0	0	0	0.742595	NA	NO
3R	4307435	4310947	3513	-	FlyBase	protein_coding	FBgn0037231	Vps24	95.0161	94.9735	90.2207	74.5648	62.9452	79.2481	65.2477	71.3066	74.548	94.3631	0.0990626	0.793851	NO
3R	4307908	4309835	1928	+	FlyBase	protein_coding	FBgn0027930	MP1	66.8991	35.6151	86.5382	86.3861	86.3666	75.2185	76.2239	59.9623	61.5831	62.5669	-0.26702	0.446488	NO
3R	4309944	4310869	926	+	FlyBase	ncRNA	FBgn0267815	asRNA:CR46140	2.90866	2.63815	0.92062	0.909327	1.46384	5.37275	1.82937	4.86181	2.43091	9.23118	1.10799	0.469761	NO
3R	4311555	4315398	3844	+	FlyBase	protein_coding	FBgn0037232	Suv3	5.81731	10.5526	4.6031	10.0026	8.78305	10.7455	6.7077	6.48241	8.91334	12.3082	0.526118	0.577273	NO
3R	4314455	4319069	4615	-	FlyBase	protein_coding	FBgn0261086	Syt14	5.81731	14.5098	0.92062	0.909327	1.46384	5.37275	4.26854	6.48241	5.67213	14.3596	1.09395	0.33478	NO
3R	4319683	4326379	6697	+	FlyBase	protein_coding	FBgn0037234	CG9795	11.6346	13.1908	14.7299	27.2798	10.2469	24.1774	20.7329	21.8781	14.5855	13.3339	0.434396	0.526612	NO
3R	4327814	4334071	6258	-	FlyBase	protein_coding	FBgn0027866	CG9776	82.4119	104.207	104.03	93.6607	86.3666	143.721	84.1512	111.011	95.6159	128.211	0.344228	0.211781	NO
3R	4334879	4337674	2796	-	FlyBase	protein_coding	FBgn0037236	Skp2	36.843	36.9341	34.0629	36.3731	26.3491	47.0116	39.6364	32.4121	29.1709	26.6678	0.0839535	0.888013	NO
3R	4335098	4335506	409	+	FlyBase	protein_coding	FBgn0040687	CG14645	3.87821	0	0.92062	2.72798	4.39152	6.71594	2.43917	4.05151	1.62061	3.07706	0.282615	0.888013	NO
3R	4337755	4339914	2160	+	FlyBase	protein_coding	FBgn0037235	CG1103	141.555	96.2925	154.664	152.767	93.6858	85.964	99.396	78.5993	116.684	87.1833	-0.29012	0.273726	NO
3R	4345015	4346646	1632	-	FlyBase	protein_coding	FBgn0261434	hkb	0	0	0	0.909327	0	12.0887	0.609791	15.3957	0	6.15412	4.02635	0.017444	UP
3R	4359883	4366855	6973	+	FlyBase	protein_coding	FBgn0037238	CG1090	0.969552	1.31908	0	3.63731	1.46384	2.68638	0	4.86181	4.86182	0	1.56883	0.500166	NO
3R	4375084	4377600	2517	+	FlyBase	ncRNA	FBgn0266227	lncRNA:CR44922	2.90866	1.31908	0	0	1.46384	4.02956	1.82937	1.6206	0	7.1798	0.920336	0.694044	NO
3R	4378600	4381210	2611	+	FlyBase	protein_coding	FBgn0037239	Sfxn1-3	41.6907	44.8486	27.6186	40.9197	42.4514	76.5617	43.905	59.9623	35.6534	67.6953	0.581816	0.113364	NO
3R	4381306	4387018	5713	+	FlyBase	protein_coding	FBgn0037240	Cont	41.6907	38.2532	29.4598	39.1011	19.0299	34.9229	32.3189	46.1872	37.274	43.0788	0.358257	0.438267	NO
3R	4387742	4389813	2072	+	FlyBase	protein_coding	FBgn0003882	tub	18.4215	18.4671	28.5392	34.5544	10.2469	9.40231	23.1721	14.5854	14.5855	9.23118	-0.225136	0.764963	NO
3R	4390366	4392111	1746	+	FlyBase	protein_coding	FBgn0037241	CG14646	72.7164	75.1873	81.9351	71.8368	105.397	107.455	86.5904	66.4447	84.2716	82.0549	-0.111971	0.75077	NO
3R	4391711	4394259	2549	-	FlyBase	protein_coding	FBgn0086608	CG34112	31.9952	21.1052	20.2536	12.7306	13.1746	16.1183	20.1231	15.3957	16.2061	30.7706	-0.0969852	0.904724	NO
3R	4393350	4394493	1144	+	FlyBase	ncRNA	FBgn0267814	asRNA:CR46139	0	1.31908	0.92062	0.909327	1.46384	4.02956	1.21958	0.810302	0	6.15412	1.6691	0.460566	NO
3R	4395549	4397548	2000	+	FlyBase	ncRNA	FBgn0267661	asRNA:CR45999	18.4215	6.59538	6.44434	3.63731	4.39152	8.05913	9.14687	12.9648	12.9649	12.3082	-0.202921	0.857842	NO
3R	4395979	4397875	1897	-	FlyBase	protein_coding	FBgn0037242	CG9855	32.9648	25.0624	29.4598	26.3705	30.7407	26.8638	24.3917	22.6884	30.7915	21.5394	-0.272214	0.618212	NO
3R	4398381	4402027	3647	-	FlyBase	protein_coding	FBgn0086605	CG9853	27.1475	15.8289	22.0949	20.0052	27.813	18.8046	33.5385	24.3091	17.8267	13.3339	-0.467832	0.411797	NO
3R	4400510	4402017	1508	+	FlyBase	protein_coding	FBgn0037244	CG14647	46.5385	63.3156	23.9361	43.6477	21.9576	21.491	39.0266	27.5503	28.3606	25.6422	0.132307	0.828181	NO
3R	4402429	4402928	500	-	FlyBase	ncRNA	FBgn0266697	lncRNA:CR45187	0	0	2.76186	3.63731	1.46384	2.68638	0	2.43091	0	3.07706	2.09241	0.387001	NO
3R	4403076	4407182	4107	+	FlyBase	protein_coding	FBgn0263594	lost	395.577	296.792	350.756	388.283	425.978	315.649	406.731	375.17	422.168	220.523	-0.344238	0.0764463	NO
3R	4407227	4419578	12352	-	FlyBase	protein_coding	FBgn0052944	CG32944	0	1.31908	3.68248	1.81865	2.92768	2.68638	0.609791	4.05151	0.810304	14.3596	1.61232	0.332564	NO
3R	4416438	4417665	1228	+	FlyBase	protein_coding	FBgn0051528	CG31528	0	0	1.84124	3.63731	0	1.34319	0	5.67211	0	2.05137	2.64081	0.302752	NO
3R	4422483	4429335	6853	-	FlyBase	protein_coding	FBgn0037248	srl	38.7821	43.5295	49.7135	80.9301	42.4514	72.5321	62.8085	80.2199	56.7213	59.4898	0.410228	0.24168	NO
3R	4427030	4428200	1171	+	FlyBase	protein_coding	FBgn0051525	CG31525	0	1.31908	0	0.909327	5.85536	4.02956	0.609791	2.43091	1.62061	4.10275	1.42601	0.481258	NO
3R	4429798	4433895	4098	-	FlyBase	protein_coding	FBgn0037249	eIF3a	428.542	349.555	509.103	461.029	443.544	357.288	464.661	354.912	512.922	325.143	-0.359095	0.0126708	NO
3R	4433965	4436175	2211	+	FlyBase	protein_coding	FBgn0037250	CG1074	7.75642	11.8717	14.7299	13.6399	13.1746	13.4319	7.92729	12.1545	9.72365	20.5137	0.448816	0.570636	NO
3R	4434624	4436101	1478	-	FlyBase	ncRNA	FBgn0267813	asRNA:CR46138	0	5.2763	0.92062	0	0	1.34319	0.609791	3.24121	1.62061	4.10275	1.86663	0.40462	NO
3R	4436222	4437329	1108	-	FlyBase	protein_coding	FBgn0037251	CG9804	18.4215	14.5098	19.333	19.0959	8.78305	2.68638	7.3175	5.67211	7.29273	10.2569	-0.28119	0.769397	NO
3R	4436356	4437230	875	+	FlyBase	ncRNA	FBgn0264983	asRNA:CR44134	4.84776	0	0.92062	2.72798	0	4.02956	4.26854	3.24121	2.43091	2.05137	0.106826	0.964058	NO
3R	4437387	4441328	3942	+	FlyBase	protein_coding	FBgn0037252	CG14650	37.8125	31.6578	32.2217	57.2876	29.2768	30.8933	34.1483	42.946	42.9461	32.822	0.131124	0.818507	NO
3R	4441415	4462883	21469	-	FlyBase	protein_coding	FBgn0051522	CG31522	28.117	18.4671	32.2217	32.7358	19.0299	32.2365	20.7329	25.9297	29.1709	31.7963	0.122961	0.852918	NO
3R	4452705	4454295	1591	+	FlyBase	ncRNA	FBgn0263620	asRNA:CR43629	3.87821	10.5526	5.52372	4.54664	4.39152	5.37275	6.09791	10.5339	2.43091	12.3082	0.924224	0.383163	NO
3R	4465421	4479207	13787	-	FlyBase	protein_coding	FBgn0051523	CG31523	152.22	203.138	182.283	163.679	136.137	134.319	141.472	153.957	138.562	122.057	0.0376211	0.903963	NO
3R	4480812	4484215	3404	+	FlyBase	protein_coding	FBgn0037254	CG14651	0	1.31908	0	3.63731	0	13.4319	0	12.9648	0	16.411	5.44614	0.000272551	UP
3R	4485008	4487677	2670	+	FlyBase	protein_coding	FBgn0037255	Fip1	86.2901	47.4867	59.8403	60.9249	70.2644	48.3548	89.6393	71.3066	76.9789	45.1302	-0.485685	0.139365	NO
3R	4491943	4558067	66125	-	FlyBase	protein_coding	FBgn0085386	CG34357	20.3606	36.9341	14.7299	25.4612	21.9576	77.9049	21.3427	59.152	21.8782	67.6953	1.33623	0.000455002	UP
3R	4504612	4506365	1754	-	FlyBase	protein_coding	FBgn0085454	CG34425	0	0	0	1.81865	0	5.37275	0	2.43091	0	16.411	4.0557	0.367258	NO
3R	4541356	4543215	1860	+	FlyBase	protein_coding	FBgn0037260	Mur82C	0	2.63815	0	1.81865	0	2.68638	0	6.48241	0	0	3.52825	0.190346	NO
3R	4577939	4578644	706	-	FlyBase	protein_coding	FBgn0052945	CG32945	0	0	0	0	0	0	0	0	0	1.02569	0.763996	NA	NO
3R	4585178	4589308	4131	-	FlyBase	ncRNA	FBgn0267118	lncRNA:CR45558	0	0	0	0.909327	0	1.34319	0	0	0	0	1.2392	NA	NO
3R	4596283	4599749	3467	-	FlyBase	ncRNA	FBgn0265376	lncRNA:CR44317	0	0	0	2.72798	0	0	1.21958	0	0.810304	3.07706	0.761375	NA	NO
3R	4612870	4633304	20435	+	FlyBase	protein_coding	FBgn0087012	5-HT2A	0	11.8717	0	4.54664	0	8.05913	0.609791	5.67211	2.43091	4.10275	3.67938	0.0152171	UP
3R	4634975	4635655	681	+	FlyBase	ncRNA	FBgn0267233	lncRNA:CR45673	0	0	0	0	0	2.68638	0	0	0.810304	2.05137	1.19003	NA	NO
3R	4638010	4641838	3829	-	FlyBase	protein_coding	FBgn0037261	CG9775	126.042	126.631	94.8238	119.122	90.7581	120.887	96.9568	114.253	106.96	93.3375	0.154603	0.600456	NO
3R	4641963	4643292	1330	+	FlyBase	protein_coding	FBgn0037262	MED31	66.8991	60.6775	42.3485	43.6477	39.5237	47.0116	62.1987	58.3417	68.8758	61.5412	-0.0331732	0.944751	NO
3R	4641963	4644636	2674	+	FlyBase	protein_coding	FBgn0037263	slx1	0.969552	5.2763	0.92062	0	2.92768	1.34319	1.82937	0.810302	0.810304	1.02569	-0.343168	0.898889	NO
3R	4644649	4645655	1007	-	FlyBase	protein_coding	FBgn0040466	Dlip2	12.6042	18.4671	11.0474	10.9119	2.92768	5.37275	6.7077	4.86181	5.67213	10.2569	0.322136	0.759186	NO
3R	4645981	4648884	2904	+	FlyBase	protein_coding	FBgn0022981	rpk	0	0	0	1.81865	0	0	0	1.6206	0	0	1.73183	NA	NO
3R	4646433	4648242	1810	-	FlyBase	ncRNA	FBgn0265038	asRNA:CR44155	0	0	0	1.81865	1.46384	1.34319	0	4.05151	0.810304	4.10275	2.33153	0.360225	NO
3R	4649176	4654624	5449	+	FlyBase	protein_coding	FBgn0087013	Karybeta3	259.84	187.309	271.583	284.619	207.865	186.703	264.649	213.92	260.108	162.058	-0.307401	0.126937	NO
3R	4654800	4657985	3186	+	FlyBase	protein_coding	FBgn0037265	spartin	0	1.31908	0.92062	0.909327	0	2.68638	7.92729	4.05151	1.62061	2.05137	0.810156	0.719233	NO
3R	4659579	4712193	52615	+	FlyBase	protein_coding	FBgn0263346	smash	38.7821	38.2532	28.5392	40.0104	30.7407	60.4434	37.1973	60.7726	42.1358	55.3871	0.509068	0.201596	NO
3R	4660527	4660939	413	-	FlyBase	ncRNA	FBgn0265039	lncRNA:CR44156	0	0	0	0	0	0	0	0.810302	0	1.02569	1.27207	NA	NO
3R	4673977	4674610	634	+	FlyBase	ncRNA	FBgn0265040	lncRNA:CR44157	0.969552	0	0	0.909327	0	5.37275	0	4.86181	0	2.05137	3.19858	0.212948	NO
3R	4712882	4714182	1301	-	FlyBase	protein_coding	FBgn0037270	eIF3f1	502.228	315.259	418.882	205.508	487.459	366.69	457.343	377.601	486.993	421.557	-0.511613	0.00135319	NO
3R	4718589	4719399	811	-	FlyBase	ncRNA	FBgn0266228	lncRNA:CR44923	0	0	0	0.909327	0	0	0	0	0	0	0.747202	NA	NO
3R	4719458	4731878	12421	-	FlyBase	protein_coding	FBgn0027570	Nep2	0	1.31908	1.84124	1.81865	1.46384	5.37275	0.609791	6.48241	1.62061	19.488	2.39358	0.0945736	NO
3R	4733654	4749056	15403	-	FlyBase	protein_coding	FBgn0026620	tacc	88.2292	88.3781	95.7444	147.311	90.7581	124.916	128.666	140.182	108.581	121.031	0.272386	0.308029	NO
3R	4737500	4737908	409	+	FlyBase	ncRNA	FBgn0267812	asRNA:CR46137	0.969552	1.31908	0	0.909327	0	8.05913	0	7.29272	3.24122	4.10275	2.65197	0.160549	NO
3R	4748664	4748723	60	-	FlyBase	pre_miRNA	FBgn0283546	mir-9384	0	0	0	0.909327	0	0	0	0	0	0	0.747202	NA	NO
3R	4750035	4777490	27456	+	FlyBase	protein_coding	FBgn0010750	atms	17.4519	10.5526	17.4918	10.0026	14.6384	6.71594	20.1231	21.8781	21.8782	26.6678	-0.375978	0.603324	NO
3R	4750409	4773197	22789	-	FlyBase	protein_coding	FBgn0264907	CG44098	0	3.95723	0	2.72798	1.46384	8.05913	0.609791	4.05151	1.62061	7.1798	3.00853	0.0582381	NO
3R	4774516	4775053	538	-	FlyBase	protein_coding	FBgn0264897	CG44088	0.969552	0	0	0	0	0	0	0	0	1.02569	0.204599	NA	NO
3R	4777497	4780302	2806	-	FlyBase	protein_coding	FBgn0037275	CG14655	1.9391	9.23353	2.76186	2.72798	0	2.68638	1.82937	2.43091	1.62061	10.2569	1.59907	0.270064	NO
3R	4781120	4784722	3603	-	FlyBase	protein_coding	FBgn0037276	CG17387	0	1.31908	0	0.909327	1.46384	6.71594	0	2.43091	0	9.23118	3.5973	0.0737263	NO
3R	4786284	4812096	25813	-	FlyBase	protein_coding	FBgn0260794	ctrip	88.2292	81.7827	60.7609	117.303	120.035	126.26	118.3	152.337	111.822	98.4659	0.220209	0.483872	NO
3R	4808336	4812096	3761	-	FlyBase	protein_coding	FBgn0026417	Hus1-like	21.3301	13.1908	15.6505	15.4586	8.78305	12.0887	12.1958	12.1545	13.7752	8.20549	-0.215083	0.810215	NO
3R	4811444	4816025	4582	+	FlyBase	protein_coding	FBgn0037279	CG1129	102.773	77.8255	93.9032	85.4767	111.252	75.2185	108.543	96.4259	90.754	54.3614	-0.390958	0.165601	NO
3R	4816318	4817776	1459	+	FlyBase	protein_coding	FBgn0037280	BBS5	0	1.31908	0	0	0	1.34319	1.21958	0	0.810304	0	0.0459586	NA	NO
3R	4817980	4821432	3453	-	FlyBase	protein_coding	FBgn0037282	CG14657	27.1475	22.4243	33.1423	37.2824	32.2045	60.4434	37.8071	60.7726	43.7564	42.0531	0.301917	0.520766	NO
3R	4829911	4830513	603	-	FlyBase	protein_coding	FBgn0037283	CG14658	0	0	0	0	0	0	0	0.810302	0	6.15412	1.6371	NA	NO
3R	4852813	4869979	17167	+	FlyBase	protein_coding	FBgn0003002	opa	0	0	0	4.54664	4.39152	5.37275	0.609791	6.48241	0	10.2569	2.98647	0.0882164	NO
3R	4876005	4878533	2529	-	FlyBase	protein_coding	FBgn0020280	laf	0	1.31908	0	2.72798	0	6.71594	0.609791	8.91332	0	17.4367	4.48082	0.00397107	UP
3R	4896417	4897287	871	+	FlyBase	ncRNA	FBgn0267140	lncRNA:CR45580	0	0	0	0	0	4.02956	0	4.05151	0	4.10275	3.11837	NA	NO
3R	4906622	4910081	3460	+	FlyBase	protein_coding	FBgn0004913	Gnf1	84.351	68.592	93.9032	77.2928	81.9751	56.4139	60.9791	53.4799	76.1686	42.0531	-0.42395	0.17966	NO
3R	4910552	4945576	35025	+	FlyBase	protein_coding	FBgn0265082	Cdep	56.234	60.6775	46.9516	92.7514	90.7581	87.3072	63.4183	109.391	72.117	102.569	0.480277	0.124177	NO
3R	4946078	4947278	1201	+	FlyBase	ncRNA	FBgn0266698	lncRNA:CR45188	0.969552	6.59538	0	3.63731	4.39152	10.7455	1.21958	8.91332	0.810304	7.1798	2.71509	0.0311078	UP
3R	4947933	4948096	164	-	FlyBase	snRNA	FBgn0004183	snRNA:U1:82Eb	0.969552	1.31908	0	0	0	2.68638	0	1.6206	0	0	1.71962	NA	NO
3R	4948755	4952682	3928	-	FlyBase	protein_coding	FBgn0004436	Ubc6	99.8638	61.9966	93.9032	74.5648	84.9028	49.6979	81.1022	60.7726	80.2201	49.2329	-0.571912	0.0453188	NO
3R	4953506	4955252	1747	-	FlyBase	protein_coding	FBgn0037288	CG14661	0	0	0	0	0	2.68638	0	0	0	3.07706	1.83405	NA	NO
3R	4956999	4961351	4353	-	FlyBase	protein_coding	FBgn0250839	CG2016	0.969552	0	0	3.63731	0	4.02956	0	4.86181	0	3.07706	3.65844	0.116168	NO
3R	4965445	4968485	3041	+	FlyBase	protein_coding	FBgn0037290	CG1124	4.84776	1.31908	10.1268	10.0026	7.3192	10.7455	7.3175	4.05151	11.3443	5.12843	-0.561945	0.604006	NO
3R	4981999	4984232	2234	-	FlyBase	protein_coding	FBgn0037291	CG14662	0	1.31908	0	0.909327	0	0	0	4.86181	0	10.2569	3.64059	0.137605	NO
3R	4982265	4983904	1640	+	FlyBase	ncRNA	FBgn0263455	asRNA:CR43478	0	0	0	0	0	2.68638	0	0.810302	0	2.05137	2.17895	NA	NO
3R	4984498	4986120	1623	-	FlyBase	ncRNA	FBgn0263343	lncRNA:CR43424	0	1.31908	0	0	0	0	0.609791	1.6206	0	4.10275	1.84263	NA	NO
3R	4986500	5011031	24532	-	FlyBase	protein_coding	FBgn0037292	plh	0	0	0	0	0	0	0	0.810302	0	3.07706	1.57932	NA	NO
3R	5015624	5021474	5851	+	FlyBase	ncRNA	FBgn0267145	lncRNA:CR45585	0	6.59538	0	0	0	0	0	2.43091	0.810304	4.10275	2.5673	0.36025	NO
3R	5042652	5043025	374	-	FlyBase	ncRNA	FBgn0286032	lncRNA:CR46352	0	0	0	0.909327	0	0	0.609791	4.05151	0	0	1.21378	NA	NO
3R	5045207	5045948	742	-	FlyBase	ncRNA	FBgn0263626	lncRNA:CR43635	0	0	0	0	0	0	0	0	0.810304	1.02569	0.212774	NA	NO
3R	5053181	5053738	558	-	FlyBase	ncRNA	FBgn0267148	lncRNA:CR45588	0	0	0	0	0	0	0.609791	1.6206	0	0	0.426822	NA	NO
3R	5077779	5087072	9294	-	FlyBase	protein_coding	FBgn0010313	corto	0.969552	15.8289	0	12.7306	7.3192	25.5206	3.65875	19.4472	0	40.0018	3.67383	2.02393e-05	UP
3R	5108678	5109178	501	-	FlyBase	protein_coding	FBgn0262605	CG43131	0	0	0	0	0	1.34319	0	0	0	2.05137	1.49837	NA	NO
3R	5128087	5129939	1853	+	FlyBase	protein_coding	FBgn0037293	CG12007	21.3301	43.5295	35.9042	21.8238	17.5661	24.1774	21.9525	27.5503	22.6885	17.4367	0.137279	0.847743	NO
3R	5137057	5138989	1933	-	FlyBase	protein_coding	FBgn0040684	CG12589	0	0	0	0	0	9.40231	0	1.6206	0	2.05137	2.84428	0.359376	NO
3R	5150908	5170121	19214	+	FlyBase	protein_coding	FBgn0037295	dpr16	0	1.31908	0	6.36529	0	5.37275	0.609791	6.48241	0	8.20549	4.34474	0.0118359	UP
3R	5159612	5160901	1290	+	FlyBase	protein_coding	FBgn0037294	CG12590	0.969552	0	0	0	1.46384	2.68638	0.609791	4.05151	0.810304	8.20549	1.30261	0.568562	NO
3R	5163822	5164106	285	+	FlyBase	pseudogene	FBgn0286879	CR46401	0	0	0	0.909327	0	0	0	0	0	0	0.747202	NA	NO
3R	5170004	5217456	47453	-	FlyBase	protein_coding	FBgn0259212	cno	29.0866	46.1677	27.6186	52.741	35.1322	41.6388	33.5385	63.2035	37.274	48.2073	0.638289	0.100223	NO
3R	5195004	5195163	160	-	FlyBase	snRNA	FBgn0263018	snRNA:U4atac	0.969552	2.63815	0	0	0	0	0.609791	0	0	1.02569	0.43115	NA	NO
3R	5217751	5219528	1778	-	FlyBase	protein_coding	FBgn0037296	Prosbeta2R2	0.969552	0	0	0	1.46384	0	0.609791	0.810302	0.810304	0	-1.30419	NA	NO
3R	5219657	5221548	1892	+	FlyBase	protein_coding	FBgn0037297	CG1116	29.0866	23.7434	37.7454	30.9171	27.813	25.5206	18.9035	18.6369	36.4637	31.7963	-0.186829	0.745817	NO
3R	5221632	5223365	1734	-	FlyBase	protein_coding	FBgn0037298	Sccpdh1	75.625	58.0393	56.1578	59.1063	70.2644	55.0707	64.6379	51.8593	56.7213	60.5155	-0.173874	0.649945	NO
3R	5224139	5225542	1404	+	FlyBase	protein_coding	FBgn0040682	CG14664	0	1.31908	0	2.72798	1.46384	0	1.82937	3.24121	0.810304	4.10275	1.6676	0.480812	NO
3R	5226158	5227526	1369	+	FlyBase	protein_coding	FBgn0037299	Vps37B	58.1731	32.9769	50.6341	58.1969	57.0898	51.0411	73.7847	52.6696	59.9625	35.899	-0.394412	0.303404	NO
3R	5227289	5232209	4921	-	FlyBase	protein_coding	FBgn0040208	Kat60	50.4167	56.7203	44.1897	50.013	29.2768	36.2661	34.7581	48.6181	42.9461	32.822	0.152173	0.756863	NO
3R	5232543	5236288	3746	+	FlyBase	protein_coding	FBgn0037301	Mms19	42.6603	46.1677	34.0629	46.3757	23.4215	32.2365	24.3917	22.6884	24.3091	35.899	0.290644	0.554664	NO
3R	5236092	5237315	1224	-	FlyBase	protein_coding	FBgn0087005	rtp	2.90866	2.63815	0	2.72798	4.39152	6.71594	1.82937	0.810302	3.24122	2.05137	0.287659	0.890557	NO
3R	5237651	5251745	14095	-	FlyBase	protein_coding	FBgn0260462	CG12163	318.983	257.22	436.374	381.008	346.93	280.726	459.783	323.31	403.531	262.576	-0.39019	0.00897687	NO
3R	5240014	5240735	722	-	FlyBase	protein_coding	FBgn0053293	CG33293	0.969552	1.31908	0	0	0	0	0	0	0	2.05137	0.923019	NA	NO
3R	5250913	5252132	1220	+	FlyBase	ncRNA	FBgn0264789	asRNA:CR44019	0.969552	2.63815	0	0	0	0	0.609791	0.810302	0	0	0.431979	NA	NO
3R	5253153	5255403	2251	+	FlyBase	protein_coding	FBgn0037304	CG1113	0	0	0	0	0	0	0	0.810302	0.810304	1.02569	0.760704	NA	NO
3R	5255444	5256681	1238	-	FlyBase	protein_coding	FBgn0037305	CG12173	41.6907	27.7006	31.3011	11.8213	49.7706	41.6388	38.4169	25.9297	37.274	26.6678	-0.637601	0.154012	NO
3R	5257037	5269507	12471	+	FlyBase	protein_coding	FBgn0264785	Hph	127.011	116.079	149.14	130.034	130.282	151.78	118.3	132.889	134.51	125.134	-0.00982611	0.97762	NO
3R	5258336	5262692	4357	-	FlyBase	protein_coding	FBgn0037307	Tim17a2	0	0	0	0	0	1.34319	0	0.810302	0.810304	1.02569	1.24455	NA	NO
3R	5263757	5264511	755	-	FlyBase	ncRNA	FBgn0267443	lncRNA:CR45793	0.969552	0	0.92062	0	1.46384	0	0	0	1.62061	0	-1.99485	NA	NO
3R	5270116	5350443	80328	-	FlyBase	protein_coding	FBgn0013576	mtd	131.859	294.154	180.441	341.907	229.823	411.015	237.819	458.631	227.695	486.175	0.990603	1.30171e-13	NO
3R	5275678	5277835	2158	-	FlyBase	protein_coding	FBgn0051538	CG31538	0.969552	2.63815	0	4.54664	1.46384	5.37275	1.21958	4.05151	2.43091	2.05137	1.73458	0.309618	NO
3R	5300145	5301186	1042	+	FlyBase	protein_coding	FBgn0037310	Tim17b1	1.9391	3.95723	0	0	0	2.68638	0	2.43091	0	2.05137	2.58313	0.332553	NO
3R	5353717	5354747	1031	-	FlyBase	protein_coding	FBgn0037312	CG11999	225.906	127.95	222.79	201.871	140.529	118.201	158.546	128.838	170.164	103.594	-0.441539	0.0428483	NO
3R	5355092	5356748	1657	+	FlyBase	protein_coding	FBgn0037313	CG1161	179.367	138.503	146.379	135.49	146.384	111.485	140.862	107.77	132.08	108.723	-0.306895	0.181119	NO
3R	5357012	5358364	1353	-	FlyBase	protein_coding	FBgn0250746	Prosbeta7	282.14	212.371	244.885	169.135	196.155	169.242	267.698	175.835	260.108	183.598	-0.460907	0.00712236	NO
3R	5358873	5368306	9434	-	FlyBase	protein_coding	FBgn0037315	Cerk	71.7468	145.098	103.109	134.58	87.8305	128.946	65.2477	115.063	87.5128	160.007	0.728552	0.00127939	NO
3R	5368481	5368806	326	+	FlyBase	ncRNA	FBgn0264912	lncRNA:CR44103	0	0	0	7.27462	0	0	1.21958	1.6206	0.810304	0	0.542731	NA	NO
3R	5371795	5372397	603	+	FlyBase	protein_coding	FBgn0003275	RpII18	124.103	94.9735	100.348	72.7462	128.818	126.26	148.789	115.063	127.218	122.057	-0.261692	0.313907	NO
3R	5372592	5374962	2371	-	FlyBase	protein_coding	FBgn0086695	hd	22.2997	22.4243	23.0155	11.8213	21.9576	13.4319	25.0014	21.8781	20.2576	22.5651	-0.317652	0.622615	NO
3R	5375022	5376460	1439	+	FlyBase	protein_coding	FBgn0037317	CG14667	8.72597	3.95723	0.92062	7.27462	10.2469	1.34319	4.87833	4.86181	6.48243	7.1798	-0.203236	0.896989	NO
3R	5376780	5377975	1196	+	FlyBase	protein_coding	FBgn0041707	7B2	0	1.31908	0	0	2.92768	1.34319	0.609791	0	0.810304	7.1798	0.620403	0.849566	NO
3R	5378093	5392866	14774	-	FlyBase	protein_coding	FBgn0001311	kkv	0	2.63815	0	1.81865	1.46384	6.71594	0.609791	10.5339	2.43091	23.5908	3.36283	0.00883109	UP
3R	5386717	5387664	948	-	FlyBase	protein_coding	FBgn0037320	CG14668	0	2.63815	0	0.909327	0	2.68638	0.609791	0.810302	0.810304	0	1.7972	NA	NO
3R	5388228	5388300	73	+	FlyBase	tRNA	FBgn0011965	tRNA:Arg-TCG-4-1	0	0	0	0	0	1.34319	0	0	0	0	0.742595	NA	NO
3R	5393922	5399510	5589	+	FlyBase	protein_coding	FBgn0264712	CG1172	28.117	32.9769	27.6186	21.8238	26.3491	34.9229	32.3189	29.9812	23.4988	26.6678	0.0661073	0.919106	NO
3R	5397643	5399196	1554	-	FlyBase	protein_coding	FBgn0037322	Or83a	0	0	0.92062	0	2.92768	0	1.21958	0	0	1.02569	-1.50982	NA	NO
3R	5400594	5404135	3542	-	FlyBase	protein_coding	FBgn0037323	CG2663	0	1.31908	0	0.909327	0	5.37275	0.609791	2.43091	0	13.3339	3.62215	0.0627837	NO
3R	5407183	5412406	5224	-	FlyBase	protein_coding	FBgn0037324	Orco	0.969552	0	0	0	0	0	0	3.24121	0.810304	2.05137	0.621863	NA	NO
3R	5414527	5458394	43868	+	FlyBase	protein_coding	FBgn0037326	CG14669	0	3.95723	0	0.909327	4.39152	4.02956	0	7.29272	0.810304	16.411	3.33853	0.0335723	UP
3R	5425369	5427257	1889	-	FlyBase	protein_coding	FBgn0037325	CG12147	0	0	0	0	2.92768	5.37275	0	1.6206	3.24122	2.05137	0.841775	0.780092	NO
3R	5458563	5464753	6191	-	FlyBase	protein_coding	FBgn0037327	PEK	56.234	67.2729	76.4114	74.5648	52.6983	56.4139	54.2714	59.152	67.2552	58.4641	0.0447196	0.920561	NO
3R	5465630	5467101	1472	-	FlyBase	protein_coding	FBgn0037328	RpL35A	4515.2	3477.08	4052.57	2473.37	2380.21	1900.61	2473.92	1762.41	2621.33	2215.48	-0.430251	9.03166e-06	NO
3R	5467778	5469566	1789	+	FlyBase	protein_coding	FBgn0037329	POLDIP2	38.7821	32.9769	53.3959	36.3731	39.5237	53.7275	40.2462	42.946	38.8946	41.0275	-0.0386642	0.944751	NO
3R	5469463	5470636	1174	-	FlyBase	protein_coding	FBgn0037330	mRpL44	104.712	83.1018	76.4114	72.7462	120.035	98.0527	85.9806	88.3229	98.0468	91.2861	-0.14743	0.63794	NO
3R	5470926	5472754	1829	+	FlyBase	protein_coding	FBgn0011715	Snr1	73.6859	47.4867	80.0939	45.4664	87.8305	71.189	102.445	68.8757	81.0304	77.9522	-0.472237	0.123552	NO
3R	5474899	5485393	10495	+	FlyBase	protein_coding	FBgn0037332	Hcs	18.4215	15.8289	19.333	12.7306	13.1746	14.7751	10.3665	17.0163	16.2061	11.2825	-0.0931207	0.918469	NO
3R	5478390	5483906	5517	-	FlyBase	protein_coding	FBgn0015402	ksr	31.0257	27.7006	30.3804	36.3731	26.3491	28.2069	24.3917	30.7915	34.0328	29.7449	0.0719236	0.908343	NO
3R	5485543	5489489	3947	+	FlyBase	protein_coding	FBgn0051550	CG31550	26.1779	46.1677	29.4598	50.9223	38.0599	33.5797	26.8308	41.3254	38.0843	48.2073	0.490137	0.255442	NO
3R	5489505	5502702	13198	-	FlyBase	protein_coding	FBgn0051547	NKCC	0	0	0.92062	1.81865	4.39152	6.71594	0.609791	4.86181	2.43091	17.4367	1.75724	0.23959	NO
3R	5508842	5523328	14487	-	FlyBase	protein_coding	FBgn0010399	Nmdar1	0	2.63815	0	9.09327	0	9.40231	1.82937	5.67211	0	17.4367	4.38959	0.00233625	UP
3R	5517117	5539411	22295	+	FlyBase	protein_coding	FBgn0010051	Itp-r83A	31.0257	48.8058	42.3485	77.2928	73.192	68.5026	60.3693	69.686	55.911	59.4898	0.336201	0.366428	NO
3R	5522299	5523120	822	-	FlyBase	protein_coding	FBgn0264427	CG43845	0	0	0	2.72798	0	1.34319	0	0.810302	0.810304	0	1.76041	NA	NO
3R	5539510	5547775	8266	-	FlyBase	protein_coding	FBgn0037336	CG2519	22.2997	38.2532	21.1742	62.7436	36.596	68.5026	29.8798	54.2902	30.7915	37.9504	0.882072	0.0215799	NO
3R	5548115	5551168	3054	-	FlyBase	protein_coding	FBgn0014342	mia	7.75642	2.63815	10.1268	10.0026	10.2469	6.71594	11.586	5.67211	12.1546	3.07706	-0.981359	0.2954	NO
3R	5552823	5554316	1494	-	FlyBase	protein_coding	FBgn0086768	Pcmt	74.6555	56.7203	46.9516	40.9197	35.1322	37.6093	31.7091	32.4121	29.9812	34.8733	-0.0609927	0.910419	NO
3R	5555084	5557786	2703	+	FlyBase	protein_coding	FBgn0037338	Snm1	16.4824	6.59538	9.2062	10.9119	2.92768	5.37275	6.7077	9.72362	12.1546	4.10275	-0.282572	0.810742	NO
3R	5557663	5563652	5990	-	FlyBase	protein_coding	FBgn0037339	Pi4KIIalpha	36.843	35.6151	37.7454	53.6503	43.9152	51.0411	30.4896	38.0842	25.1194	31.7963	0.273408	0.546597	NO
3R	5563977	5564815	839	-	FlyBase	protein_coding	FBgn0037340	CG14671	69.8077	65.9538	75.4908	52.741	64.409	51.0411	43.2952	48.6181	55.911	50.2586	-0.18208	0.643728	NO
3R	5564865	5567435	2571	+	FlyBase	protein_coding	FBgn0037341	CG12746	15.5128	14.5098	30.3804	20.9145	16.1023	12.0887	17.0742	22.6884	18.637	19.488	-0.100723	0.898612	NO
3R	5567502	5568615	1114	-	FlyBase	protein_coding	FBgn0037342	CG2931	46.5385	63.3156	43.2691	17.2772	30.7407	33.5797	41.4658	35.6533	54.2904	38.9761	-0.278037	0.574576	NO
3R	5568921	5570491	1571	+	FlyBase	protein_coding	FBgn0041191	Rheb	75.625	51.444	57.0784	69.1089	35.1322	25.5206	31.0994	34.0327	38.0843	27.6935	-0.194088	0.68037	NO
3R	5571108	5579189	8082	+	FlyBase	protein_coding	FBgn0023023	CRMP	5.81731	9.23353	9.2062	12.7306	8.78305	16.1183	6.7077	10.5339	7.29273	10.2569	0.625935	0.462546	NO
3R	5579301	5588380	9080	-	FlyBase	protein_coding	FBgn0037344	CG2926	166.763	176.756	115.998	119.122	169.806	188.046	185.377	234.177	165.302	192.829	0.172068	0.446488	NO
3R	5588873	5589703	831	+	FlyBase	protein_coding	FBgn0037345	Rev7	13.5737	13.1908	14.7299	18.1865	11.7107	12.0887	11.586	8.10302	16.2061	8.20549	-0.233326	0.795273	NO
3R	5589601	5591459	1859	-	FlyBase	protein_coding	FBgn0014366	noi	27.1475	29.0197	24.8567	27.2798	14.6384	16.1183	31.0994	20.2575	22.6885	22.5651	-0.0672249	0.925198	NO
3R	5591763	5595356	3594	+	FlyBase	protein_coding	FBgn0283535	Vha26	380.064	254.582	371.01	338.27	357.177	243.117	410.999	309.535	375.171	202.06	-0.507798	0.00155268	NO
3R	5595364	5601136	5773	-	FlyBase	protein_coding	FBgn0250753	kra	302.5	277.006	301.043	349.182	345.466	288.785	387.827	310.346	365.447	291.295	-0.164437	0.383693	NO
3R	5596201	5596340	140	-	FlyBase	snoRNA	FBgn0082961	snoRNA:Psi28S-3385b	0	0	0	0.909327	0	0	0	0	0	0	0.747202	NA	NO
3R	5596360	5596509	150	-	FlyBase	snoRNA	FBgn0082962	snoRNA:Psi28S-3385a	0	0	0	0	5.85536	0	0	0.810302	0	0	0.12737	NA	NO
3R	5596526	5596658	133	-	FlyBase	snoRNA	FBgn0082978	snoRNA:Psi28S-3091b	0	2.63815	0	0	0	0	0	0	1.62061	0	0.12271	NA	NO
3R	5596697	5596831	135	-	FlyBase	snoRNA	FBgn0082979	snoRNA:Psi28S-3091a	0	0	0	0	1.46384	0	0	0	0	0	-0.353506	NA	NO
3R	5597596	5597739	144	-	FlyBase	snoRNA	FBgn0082954	snoRNA:Psi28S-3571	0	0	0	0	0	0	0	0	0	1.02569	0.763996	NA	NO
3R	5598015	5598157	143	-	FlyBase	snoRNA	FBgn0086662	snoRNA:Psi28S-3186	0	0	0	0	0	0	0.609791	0	0	0	-0.327527	NA	NO
3R	5598423	5598566	144	-	FlyBase	snoRNA	FBgn0082988	snoRNA:Psi28S-2442b	0	0	0	0	0	0	0	0	1.62061	1.02569	-0.00284709	NA	NO
3R	5598638	5598777	140	-	FlyBase	snoRNA	FBgn0082989	snoRNA:Psi28S-2442a	0	0	0	0	0	0	0.609791	0.810302	0	1.02569	0.758242	NA	NO
3R	5601433	5603185	1753	+	FlyBase	protein_coding	FBgn0037347	CG1427	7.75642	13.1908	7.36496	14.5492	5.85536	9.40231	9.75666	15.3957	6.48243	13.3339	0.828613	0.295471	NO
3R	5603236	5606543	3308	-	FlyBase	protein_coding	FBgn0261004	asl	31.9952	19.7861	22.0949	22.7332	20.4938	24.1774	15.2448	25.9297	33.2225	23.5908	-0.0292019	0.96909	NO
3R	5607275	5613112	5838	-	FlyBase	protein_coding	FBgn0017550	Rga	73.6859	56.7203	51.5547	69.1089	60.0175	42.982	59.7595	64.0138	71.3067	60.5155	-0.100124	0.824199	NO
3R	5607799	5609810	2012	+	FlyBase	ncRNA	FBgn0263619	asRNA:ASTR	4.84776	3.95723	0	2.72798	1.46384	5.37275	1.82937	3.24121	2.43091	0	0.593272	0.777615	NO
3R	5609245	5609611	367	-	FlyBase	ncRNA	FBgn0285959	sisRNA:1	0.969552	0	1.84124	2.72798	1.46384	1.34319	1.21958	2.43091	0	1.02569	0.480537	0.870424	NO
3R	5613280	5616308	3029	-	FlyBase	ncRNA	FBgn0267810	asRNA:CR46135	5.81731	5.2763	7.36496	9.09327	14.6384	30.8933	9.14687	15.3957	10.5339	20.5137	0.652168	0.388249	NO
3R	5613358	5615939	2582	+	FlyBase	protein_coding	FBgn0019637	Atu	23.2692	39.5723	44.1897	30.9171	35.1322	21.491	35.3679	26.74	45.377	42.0531	-0.195375	0.724037	NO
3R	5616644	5624125	7482	-	FlyBase	protein_coding	FBgn0044823	Spec2	7.75642	2.63815	11.0474	5.45596	5.85536	4.02956	4.26854	3.24121	4.05152	8.20549	-0.476063	0.706684	NO
3R	5622119	5624125	2007	-	FlyBase	protein_coding	FBgn0037350	CG2911	1.9391	9.23353	8.28558	4.54664	7.3192	8.05913	10.3665	7.29272	9.72365	8.20549	0.040108	0.977401	NO
3R	5624474	5625947	1474	+	FlyBase	protein_coding	FBgn0037351	RpL13A	5077.54	3543.04	4346.24	2512.47	3524.93	2706.52	3439.83	2528.14	3340.88	2773.46	-0.481069	6.31566e-07	NO
3R	5625178	5625254	77	+	FlyBase	snoRNA	FBgn0260002	snoRNA:Me28S-U2134b	3.87821	0	0	0	0	1.34319	2.43917	3.24121	1.62061	2.05137	-0.0426571	0.990951	NO
3R	5627852	5632033	4182	+	FlyBase	protein_coding	FBgn0051551	CG31551	0	0	0	0.909327	1.46384	8.05913	0.609791	1.6206	3.24122	9.23118	1.70888	0.372785	NO
3R	5632192	5633321	1130	+	FlyBase	protein_coding	FBgn0051549	CG31549	83.3815	69.911	71.8083	66.3809	79.0474	53.7275	67.6868	52.6696	47.8079	41.0275	-0.297373	0.386386	NO
3R	5633627	5634640	1014	+	FlyBase	protein_coding	FBgn0037354	CG12171	72.7164	68.592	61.6815	50.013	64.409	37.6093	41.4658	40.5151	36.4637	31.7963	-0.266745	0.507646	NO
3R	5634626	5635624	999	-	FlyBase	protein_coding	FBgn0051546	CG31546	0	1.31908	0	0	0	0	0.609791	0	0	1.02569	0.799313	NA	NO
3R	5635901	5636852	952	-	FlyBase	protein_coding	FBgn0051548	CG31548	31.0257	25.0624	31.3011	24.5518	35.1322	18.8046	26.8308	21.0678	25.9297	21.5394	-0.424406	0.418966	NO
3R	5637234	5638657	1424	+	FlyBase	protein_coding	FBgn0037356	CG12170	15.5128	22.4243	11.9681	21.8238	16.1023	17.4614	11.586	16.206	21.8782	20.5137	0.380269	0.568764	NO
3R	5638655	5648738	10084	-	FlyBase	protein_coding	FBgn0027951	MTA1-like	111.498	129.269	90.2207	111.847	83.4389	89.9936	59.7595	81.8405	72.117	104.62	0.329134	0.232025	NO
3R	5649065	5652629	3565	+	FlyBase	protein_coding	FBgn0262125	Sec23	475.08	403.637	488.849	414.653	365.96	404.3	484.784	371.118	502.388	493.355	-0.153833	0.359786	NO
3R	5652640	5654861	2222	-	FlyBase	protein_coding	FBgn0037358	elm	31.9952	13.1908	29.4598	19.0959	14.6384	12.0887	15.8546	17.8266	12.1546	11.2825	-0.424596	0.533046	NO
3R	5655139	5656336	1198	+	FlyBase	protein_coding	FBgn0037359	MED27	43.6298	42.2104	51.5547	43.6477	51.2344	42.982	36.5875	34.0327	37.274	43.0788	-0.0866837	0.867538	NO
3R	5656236	5659912	3677	-	FlyBase	protein_coding	FBgn0037360	CG2182	110.529	125.312	116.919	86.3861	77.5836	87.3072	105.494	66.4447	99.6674	96.4145	-0.170377	0.601724	NO
3R	5659477	5660570	1094	+	FlyBase	ncRNA	FBgn0264902	asRNA:CR44093	0	1.31908	0	2.72798	1.46384	0	1.21958	1.6206	0	1.02569	1.71728	NA	NO
3R	5660635	5665169	4535	+	FlyBase	protein_coding	FBgn0046222	Wdr33	13.5737	18.4671	11.0474	17.2772	13.1746	8.05913	15.8546	16.206	8.91334	12.3082	0.205285	0.817802	NO
3R	5662901	5665032	2132	-	FlyBase	ncRNA	FBgn0267809	asRNA:CR46134	0.969552	6.59538	3.68248	2.72798	5.85536	4.02956	6.09791	2.43091	10.5339	6.15412	-0.234546	0.881319	NO
3R	5665139	5669334	4196	-	FlyBase	protein_coding	FBgn0010772	Xe7	46.5385	160.927	35.9042	113.666	51.2344	165.212	57.3204	132.079	59.9625	176.418	1.56792	5.46661e-13	UP
3R	5669713	5679930	10218	+	FlyBase	protein_coding	FBgn0037363	Atg17	20.3606	18.4671	15.6505	37.2824	51.2344	21.491	35.3679	37.2739	32.4122	26.6678	-0.0638856	0.931154	NO
3R	5680054	5685434	5381	-	FlyBase	protein_coding	FBgn0037364	Rab23	2.90866	3.95723	6.44434	5.45596	5.85536	0	1.82937	4.05151	2.43091	3.07706	-0.191846	0.91853	NO
3R	5685855	5712837	26983	+	FlyBase	protein_coding	FBgn0261261	plx	22.2997	31.6578	28.5392	48.1943	40.9875	45.6684	26.221	51.049	25.1194	40.0018	0.622767	0.137605	NO
3R	5690891	5693286	2396	-	FlyBase	protein_coding	FBgn0037365	CG2104	0	5.2763	0.92062	0	1.46384	4.02956	0	4.86181	0.810304	8.20549	2.84893	0.125847	NO
3R	5712975	5716805	3831	-	FlyBase	protein_coding	FBgn0004878	cas	0.969552	5.2763	0	0	0	1.34319	1.21958	12.1545	1.62061	21.5394	2.77945	0.0485261	UP
3R	5724047	5725321	1275	+	FlyBase	ncRNA	FBgn0266229	lncRNA:CR44924	0	0	0	0	0	0	0	0	0	1.02569	0.763996	NA	NO
3R	5733513	5734702	1190	+	FlyBase	protein_coding	FBgn0037368	CG1239	4.84776	10.5526	5.52372	13.6399	7.3192	6.71594	6.7077	7.29272	5.67213	5.12843	0.471304	0.656967	NO
3R	5734698	5736355	1658	-	FlyBase	protein_coding	FBgn0037369	CG2100	12.6042	18.4671	25.7773	8.18394	16.1023	6.71594	10.3665	12.9648	15.3958	9.23118	-0.526383	0.512752	NO
3R	5736748	5738013	1266	+	FlyBase	protein_coding	FBgn0037370	CG1236	47.508	44.8486	56.1578	26.3705	32.2045	29.5501	27.4406	26.74	34.0328	32.822	-0.281974	0.568512	NO
3R	5738178	5742476	4299	-	FlyBase	protein_coding	FBgn0037371	Sym	34.9039	22.4243	37.7454	28.1891	36.596	26.8638	31.7091	21.8781	28.3606	32.822	-0.360477	0.475878	NO
3R	5742510	5747138	4629	+	FlyBase	protein_coding	FBgn0027497	Madm	36.843	32.9769	39.5866	43.6477	46.8429	40.2956	47.5637	38.0842	53.4801	33.8476	-0.246126	0.583456	NO
3R	5753318	5754774	1457	-	FlyBase	protein_coding	FBgn0037372	CG2091	57.2036	60.6775	51.5547	58.1969	49.7706	40.2956	45.1246	31.6018	42.9461	24.6165	-0.25755	0.555422	NO
3R	5754932	5758997	4066	-	FlyBase	protein_coding	FBgn0266672	Sec8	63.0209	61.9966	52.4753	55.4689	60.0175	55.0707	57.3204	73.7375	70.4964	73.8494	0.0826349	0.849491	NO
3R	5758680	5781076	22397	-	FlyBase	protein_coding	FBgn0027608	CG2082	4.84776	0	0.92062	0.909327	2.92768	10.7455	1.82937	1.6206	2.43091	6.15412	0.126496	0.952034	NO
3R	5779315	5781308	1994	+	FlyBase	protein_coding	FBgn0037374	jagn	74.6555	58.0393	71.8083	80.9301	58.5536	52.3843	67.077	47.8078	52.6697	42.0531	-0.230566	0.536943	NO
3R	5781762	5787465	5704	+	FlyBase	protein_coding	FBgn0037375	kat-60L1	10.6651	5.2763	1.84124	13.6399	4.39152	10.7455	3.65875	4.86181	6.48243	8.20549	0.717122	0.519421	NO
3R	5787337	5789384	2048	-	FlyBase	protein_coding	FBgn0037376	Hat1	54.2949	54.0821	82.8558	55.4689	55.626	38.9524	68.9064	38.8945	51.0491	30.7706	-0.53609	0.131034	NO
3R	5789493	5791569	2077	+	FlyBase	protein_coding	FBgn0028690	Rpn5	210.393	172.799	190.568	162.77	187.372	155.81	215.256	145.854	233.367	166.161	-0.370588	0.0563009	NO
3R	5791879	5793383	1505	+	FlyBase	protein_coding	FBgn0037377	CG1218	32.9648	36.9341	34.9835	29.0985	23.4215	25.5206	21.3427	39.7048	46.1873	35.899	0.10969	0.859915	NO
3R	5793308	5794317	1010	-	FlyBase	protein_coding	FBgn0037378	CG2046	76.5946	73.8683	57.0784	52.741	68.8005	53.7275	61.5889	62.3932	83.4613	67.6953	-0.156052	0.674353	NO
3R	5794705	5799994	5290	+	FlyBase	protein_coding	FBgn0037379	CG10979	152.22	159.608	193.33	150.039	241.534	218.94	162.814	175.835	170.164	179.495	-0.049556	0.860595	NO
3R	5802328	5813258	10931	+	FlyBase	protein_coding	FBgn0263353	CG11000	0.969552	3.95723	1.84124	7.27462	4.39152	5.37275	1.82937	7.29272	2.43091	9.23118	1.64066	0.172847	NO
3R	5813609	5818820	5212	+	FlyBase	protein_coding	FBgn0261561	CG42675	0.969552	2.63815	0	1.81865	4.39152	1.34319	1.21958	1.6206	0	12.3082	1.71838	0.367355	NO
3R	5818794	5821440	2647	-	FlyBase	protein_coding	FBgn0037382	Hpr1	19.391	19.7861	26.698	18.1865	32.2045	33.5797	21.3427	20.2575	24.3091	33.8476	-0.00724907	0.993401	NO
3R	5822026	5824532	2507	-	FlyBase	protein_coding	FBgn0037383	CG2023	2.90866	3.95723	3.68248	3.63731	0	6.71594	4.26854	3.24121	3.24122	5.12843	0.69572	0.648824	NO
3R	5824615	5826576	1962	+	FlyBase	protein_coding	FBgn0037384	dgrn	17.4519	10.5526	16.5712	17.2772	11.7107	6.71594	17.6839	11.3442	15.3958	6.15412	-0.655996	0.378097	NO
3R	5830062	5831785	1724	+	FlyBase	protein_coding	FBgn0037385	glob3	0	0	0	0	0	1.34319	0	1.6206	0	0	1.50259	NA	NO
3R	5831639	5838782	7144	+	FlyBase	protein_coding	FBgn0037386	CG1208	0	0	0	0.909327	0	1.34319	0	3.24121	0	7.1798	3.32131	NA	NO
3R	5835478	5836178	701	-	FlyBase	ncRNA	FBgn0266702	asRNA:CR45192	0	0	0	0	0	4.02956	0	0	0	1.02569	1.63069	NA	NO
3R	5841170	5846568	5399	+	FlyBase	protein_coding	FBgn0037387	CG1213	0	0	0.92062	0	1.46384	0	0	0	0.810304	18.4624	-0.411698	0.94542	NO
3R	5847220	5848177	958	+	FlyBase	protein_coding	FBgn0037388	CG14676	0	1.31908	0	2.72798	0	4.02956	0.609791	4.86181	0.810304	13.3339	3.58519	0.0337656	UP
3R	5848953	5849688	736	+	FlyBase	pseudogene	FBgn0037389	CR10991	0	0	0	0.909327	0	1.34319	0	0	0	0	1.2392	NA	NO
3R	5849697	5856311	6615	-	FlyBase	protein_coding	FBgn0029088	disp	36.843	52.763	52.4753	78.2021	68.8005	48.3548	55.491	55.9108	68.8758	51.2843	0.035417	0.944751	NO
3R	5853332	5854282	951	+	FlyBase	protein_coding	FBgn0085316	CG34287	1.9391	0	0.92062	0	2.92768	1.34319	0.609791	0.810302	0	1.02569	-0.830474	NA	NO
3R	5856585	5857914	1330	+	FlyBase	protein_coding	FBgn0028436	ECSIT	10.6651	13.1908	23.0155	10.9119	14.6384	12.0887	9.14687	17.8266	14.5855	11.2825	-0.0896619	0.926228	NO
3R	5858083	5862405	4323	-	FlyBase	protein_coding	FBgn0037391	CG2017	50.4167	64.6347	38.666	63.6529	48.3068	52.3843	50.6127	65.6344	53.4801	77.9522	0.430223	0.212433	NO
3R	5858195	5858894	700	+	FlyBase	ncRNA	FBgn0267808	asRNA:CR46133	5.81731	2.63815	2.76186	5.45596	1.46384	10.7455	1.82937	6.48241	5.67213	3.07706	0.681872	0.624865	NO
3R	5862865	5959555	96691	-	FlyBase	protein_coding	FBgn0083949	side-III	0.969552	19.7861	0	5.45596	0	17.4614	0	9.72362	4.05152	30.7706	4.44693	3.46601e-05	UP
3R	5890842	5891926	1085	+	FlyBase	ncRNA	FBgn0267399	lncRNA:CR45761	0	1.31908	0	0	0	0	0	0	0	0	0.769243	NA	NO
3R	5914316	5915335	1020	+	FlyBase	ncRNA	FBgn0267400	lncRNA:CR45762	0	0	0	0	0	2.68638	0	0.810302	0	0	1.48934	NA	NO
3R	5960294	5960987	694	-	FlyBase	protein_coding	FBgn0040679	CG11373	0	0	0	0	0	0	0	0	0	1.02569	0.763996	NA	NO
3R	5965806	5966411	606	+	FlyBase	ncRNA	FBgn0266230	lncRNA:CR44925	0	0	0	0	0	0	0.609791	0.810302	0	0	0.21399	NA	NO
3R	5969983	5970598	616	+	FlyBase	ncRNA	FBgn0266231	lncRNA:CR44926	0	0	0	0	0	1.34319	0	4.05151	0	0	1.58335	NA	NO
3R	5970760	5971291	532	+	FlyBase	ncRNA	FBgn0284417	lncRNA:TS20	0	2.63815	0	0	2.92768	0	0	0	0.810304	0	-0.547537	NA	NO
3R	5972155	5975245	3091	-	FlyBase	protein_coding	FBgn0011281	Obp83a	0	1.31908	0	0	0	0	0	0.810302	0	4.10275	2.17776	NA	NO
3R	5989227	5990341	1115	+	FlyBase	ncRNA	FBgn0266232	lncRNA:CR44927	0	0	0	0	0	0	0	0.810302	0	1.02569	1.27207	NA	NO
3R	5994791	5995817	1027	-	FlyBase	ncRNA	FBgn0266233	lncRNA:CR44928	0	0	0	0	0	0	0.609791	0	0	0	-0.327527	NA	NO
3R	6000426	6008579	8154	-	FlyBase	protein_coding	FBgn0003261	Rm62	418.846	449.805	425.326	481.943	507.953	437.879	511.005	559.919	504.009	486.175	0.033285	0.868926	NO
3R	6010573	6011932	1360	-	FlyBase	protein_coding	FBgn0037395	CG10280	0	0	0	0	0	5.37275	0	0	0	0	1.07297	NA	NO
3R	6025826	6027238	1413	-	FlyBase	protein_coding	FBgn0037396	CG11459	0	0	0	0.909327	1.46384	5.37275	0	4.05151	0	11.2825	3.35794	0.10998	NO
3R	6027767	6028621	855	+	FlyBase	pseudogene	FBgn0037397	CR1075	0	0	0	0	0	5.37275	0	0	0	4.10275	2.17301	NA	NO
3R	6037787	6038372	586	-	FlyBase	ncRNA	FBgn0267941	lncRNA:CR46221	0	0	0	2.72798	0	0	0	0.810302	0	0	1.63679	NA	NO
3R	6053028	6053528	501	-	FlyBase	ncRNA	FBgn0266226	lncRNA:CR44921	0	1.31908	0	0	0	2.68638	0	0	0	2.05137	2.18202	NA	NO
3R	6054712	6057536	2825	-	FlyBase	protein_coding	FBgn0037398	CG15580	0	0	0	0	0	1.34319	1.21958	4.05151	0	1.02569	1.51664	NA	NO
3R	6076804	6078283	1480	-	FlyBase	protein_coding	FBgn0037399	Or83c	0	0	0	0	0	0	0	0	0.810304	2.05137	0.426475	NA	NO
3R	6088799	6100887	12089	-	FlyBase	protein_coding	FBgn0026077	Gasp	0	1.31908	0	1.81865	0	5.37275	0.609791	1.6206	0	3.07706	3.28641	0.168016	NO
3R	6108134	6109733	1600	+	FlyBase	protein_coding	FBgn0046878	Obp83cd	0	0	0	0	0	0	0	1.6206	0	0	0.920004	NA	NO
3R	6109642	6111034	1393	-	FlyBase	protein_coding	FBgn0046876	Obp83ef	0	0	0.92062	0.909327	0	0	0	0.810302	0	3.07706	1.57377	NA	NO
3R	6111671	6112302	632	-	FlyBase	protein_coding	FBgn0046875	Obp83g	0	0	0	0	1.46384	0	0	0.810302	0.810304	0	-0.435891	NA	NO
3R	6122592	6124405	1814	+	FlyBase	protein_coding	FBgn0037402	Vha14-2	0	3.95723	0	0.909327	5.85536	6.71594	0	4.05151	1.62061	4.10275	2.43367	0.176038	NO
3R	6126476	6127152	677	-	FlyBase	ncRNA	FBgn0263497	lncRNA:CR43486	0	5.2763	0	0	0	0	0	0.810302	0	1.02569	2.16456	NA	NO
3R	6127229	6127955	727	-	FlyBase	ncRNA	FBgn0263498	lncRNA:CR43487	0	0	0	0	0	1.34319	0	0	0	0	0.742595	NA	NO
3R	6150116	6157235	7120	-	FlyBase	protein_coding	FBgn0051559	CG31559	0	0	0	0	0	13.4319	0	5.67211	0	4.10275	3.68115	0.425258	NO
3R	6167483	6170309	2827	+	FlyBase	protein_coding	FBgn0037405	CG1077	2.90866	3.95723	0.92062	0	1.46384	8.05913	0.609791	3.24121	2.43091	7.1798	1.21102	0.459986	NO
3R	6173549	6174971	1423	+	FlyBase	protein_coding	FBgn0037406	Osi1	0	0	0	0.909327	1.46384	1.34319	0	0.810302	0	6.15412	2.22287	NA	NO
3R	6184455	6185629	1175	+	FlyBase	pseudogene	FBgn0051562	CR31562	0	1.31908	0.92062	0	0	0	0	0	0	5.12843	1.18215	NA	NO
3R	6187315	6195403	8089	+	FlyBase	protein_coding	FBgn0037408	NPFR	0	2.63815	0	0	4.39152	8.05913	0.609791	4.05151	0	7.1798	2.57993	0.168711	NO
3R	6198811	6207678	8868	+	FlyBase	protein_coding	FBgn0037409	Osi24	0	2.63815	0	0.909327	1.46384	4.02956	0	3.24121	0	1.02569	3.09859	0.209249	NO
3R	6209373	6213493	4121	+	FlyBase	protein_coding	FBgn0037410	Osi2	0.969552	0	0	0	0	6.71594	0.609791	3.24121	0	7.1798	2.45397	0.299949	NO
3R	6215832	6218199	2368	+	FlyBase	protein_coding	FBgn0037411	Osi3	0	3.95723	0	0.909327	0	2.68638	0.609791	4.05151	0	4.10275	3.56159	0.103362	NO
3R	6218318	6221781	3464	-	FlyBase	protein_coding	FBgn0037412	Osi4	0	0	0	1.81865	1.46384	5.37275	0	4.05151	1.62061	4.10275	2.43912	0.265469	NO
3R	6227512	6228828	1317	+	FlyBase	protein_coding	FBgn0037413	Osi5	0	2.63815	0.92062	0.909327	1.46384	4.02956	0.609791	1.6206	1.62061	4.10275	1.56467	0.444561	NO
3R	6234708	6237181	2474	+	FlyBase	protein_coding	FBgn0027527	Osi6	0	0	0	0.909327	0	4.02956	1.21958	0	0.810304	8.20549	1.77885	0.521277	NO
3R	6248994	6251683	2690	+	FlyBase	protein_coding	FBgn0037414	Osi7	0	0	0	2.72798	1.46384	9.40231	1.82937	4.86181	1.62061	13.3339	2.40437	0.11994	NO
3R	6255175	6256602	1428	+	FlyBase	protein_coding	FBgn0037415	Osi8	0	0	0	2.72798	0	1.34319	0	0.810302	0	6.15412	3.15541	NA	NO
3R	6260211	6262105	1895	+	FlyBase	protein_coding	FBgn0037416	Osi9	0	1.31908	0	1.81865	4.39152	4.02956	0.609791	0.810302	0	5.12843	2.19802	0.318729	NO
3R	6263976	6267395	3420	+	FlyBase	protein_coding	FBgn0037417	Osi10	0	0	0	0	0	9.40231	3.04896	2.43091	0	15.3853	2.19081	0.653647	NO
3R	6267591	6268757	1167	-	FlyBase	protein_coding	FBgn0037418	Osi11	0.969552	0	0	0	1.46384	0	0	1.6206	0	8.20549	0.84268	NA	NO
3R	6278531	6282495	3965	+	FlyBase	protein_coding	FBgn0037419	Osi12	0	1.31908	0	0	0	1.34319	0	3.24121	0	1.02569	2.6755	NA	NO
3R	6284462	6285200	739	-	FlyBase	protein_coding	FBgn0037420	CG15597	0	0	0	0.909327	0	6.71594	0	0.810302	1.62061	0	1.77352	NA	NO
3R	6287733	6289824	2092	+	FlyBase	protein_coding	FBgn0037421	CG15594	0	2.63815	0	0	0	0	0	0.810302	0.810304	2.05137	1.7006	NA	NO
3R	6291737	6293489	1753	+	FlyBase	protein_coding	FBgn0037422	Osi13	0	0	0	0	0	4.02956	0	1.6206	0.810304	4.10275	2.26212	NA	NO
3R	6299128	6300738	1611	+	FlyBase	protein_coding	FBgn0040279	Osi14	0	0	0	1.81865	0	2.68638	0	4.86181	0	2.05137	3.42051	NA	NO
3R	6301804	6303653	1850	+	FlyBase	protein_coding	FBgn0037424	Osi15	0	0	0	3.63731	1.46384	4.02956	1.21958	4.86181	0.810304	4.10275	2.19306	0.273266	NO
3R	6304038	6304505	468	+	FlyBase	protein_coding	FBgn0286874	CG46396	0	2.63815	0	0	0	0	0	0.810302	0	1.02569	1.98021	NA	NO
3R	6305247	6306366	1120	+	FlyBase	protein_coding	FBgn0051561	Osi16	0	0	0	0	4.39152	4.02956	0.609791	2.43091	0.810304	0	0.049793	NA	NO
3R	6306884	6309030	2147	+	FlyBase	protein_coding	FBgn0267690	CG46026	0	0	0	0.909327	1.46384	2.68638	0	1.6206	2.43091	5.12843	1.72591	0.504054	NO
3R	6309976	6310998	1023	+	FlyBase	protein_coding	FBgn0051560	CG31560	0	0	0	1.81865	0	0	0	0.810302	0	1.02569	1.95767	NA	NO
3R	6311772	6327308	15537	+	FlyBase	protein_coding	FBgn0037427	Osi17	0	0	0	0.909327	1.46384	8.05913	0.609791	2.43091	0	6.15412	2.60219	0.22807	NO
3R	6330248	6331809	1562	+	FlyBase	protein_coding	FBgn0037428	Osi18	1.9391	3.95723	0	1.81865	0	8.05913	0	4.05151	0	12.3082	4.07414	0.0155078	UP
3R	6335362	6337196	1835	+	FlyBase	protein_coding	FBgn0037429	Osi19	0	5.2763	0.92062	2.72798	0	8.05913	0	2.43091	0.810304	4.10275	3.54904	0.0543731	NO
3R	6340095	6341424	1330	+	FlyBase	protein_coding	FBgn0037430	Osi20	0	2.63815	0	0	0	2.68638	1.21958	2.43091	0.810304	6.15412	2.28564	0.325899	NO
3R	6341968	6342873	906	+	FlyBase	protein_coding	FBgn0037431	CG17917	0	0	0	0	0	0	0	1.6206	0	3.07706	1.86638	NA	NO
3R	6343002	6343799	798	+	FlyBase	protein_coding	FBgn0037432	CG10298	0	0	0	0	1.46384	0	0	0	0	0	-0.353506	NA	NO
3R	6344029	6345087	1059	+	FlyBase	protein_coding	FBgn0037433	CG17919	0	1.31908	0	0.909327	0	1.34319	0	0.810302	0.810304	1.02569	2.17112	NA	NO
3R	6345000	6345911	912	-	FlyBase	protein_coding	FBgn0261789	SmD2	149.311	101.569	115.998	67.2902	114.18	88.6504	136.593	86.7023	123.976	138.468	-0.436696	0.10046	NO
3R	6346111	6347519	1409	+	FlyBase	protein_coding	FBgn0037435	CG18048	17.4519	9.23353	14.7299	7.27462	16.1023	5.37275	9.75666	12.9648	12.9649	12.3082	-0.581727	0.47813	NO
3R	6349243	6350512	1270	+	FlyBase	protein_coding	FBgn0037436	Hr83	0	0	0	0	0	1.34319	0	0.810302	0	0	1.25546	NA	NO
3R	6350896	6361614	10719	+	FlyBase	protein_coding	FBgn0267698	Pak	107.62	114.76	114.157	167.316	125.89	114.171	107.933	143.423	93.9952	88.209	0.178265	0.536507	NO
3R	6361672	6368288	6617	-	FlyBase	protein_coding	FBgn0261641	CG42724	23.2692	143.779	31.3011	110.938	36.596	75.2185	32.9287	84.2714	31.6018	94.3631	1.68342	1.16341e-08	UP
3R	6368965	6371115	2151	+	FlyBase	protein_coding	FBgn0037439	CG10286	82.4119	77.8255	81.0145	44.557	46.8429	18.8046	45.7343	35.6533	51.0491	67.6953	-0.393006	0.339522	NO
3R	6371026	6376044	5019	-	FlyBase	protein_coding	FBgn0037440	CRAT	12.6042	19.7861	6.44434	14.5492	14.6384	13.4319	12.1958	8.10302	8.10304	14.3596	0.382039	0.647621	NO
3R	6374475	6377348	2874	+	FlyBase	protein_coding	FBgn0260766	CG42564	0.969552	0	0.92062	1.81865	1.46384	1.34319	0	1.6206	0	2.05137	1.43367	NA	NO
3R	6377349	6380328	2980	-	FlyBase	protein_coding	FBgn0027514	CG1024	7.75642	3.95723	2.76186	5.45596	5.85536	6.71594	6.09791	3.24121	8.10304	8.20549	-0.149959	0.916183	NO
3R	6377797	6378233	437	+	FlyBase	protein_coding	FBgn0260645	CG42537	2.90866	5.2763	0.92062	1.81865	4.39152	4.02956	1.82937	3.24121	1.62061	8.20549	0.981622	0.50702	NO
3R	6380467	6382604	2138	+	FlyBase	protein_coding	FBgn0010282	TfIIFalpha	49.4471	76.5064	67.2052	41.829	71.7282	83.2776	84.1512	61.5829	69.6861	83.0806	-0.0135815	0.978655	NO
3R	6382914	6388304	5391	+	FlyBase	protein_coding	FBgn0037442	gzl	85.3206	77.8255	72.7289	86.3861	99.5412	91.3368	86.5904	89.9435	87.5128	95.3888	0.0386794	0.919774	NO
3R	6389162	6405895	16734	-	FlyBase	protein_coding	FBgn0037443	Dmtn	20.3606	29.0197	23.9361	72.7462	32.2045	38.9524	21.9525	37.2739	17.0164	23.5908	0.747216	0.106167	NO
3R	6406855	6449274	42420	+	FlyBase	protein_coding	FBgn0264495	gpp	55.2645	104.207	42.3485	97.298	58.5536	115.514	60.9791	133.7	59.9625	86.1577	0.951291	0.000162134	NO
3R	6408978	6409578	601	-	FlyBase	ncRNA	FBgn0264787	lncRNA:CR44017	0.969552	7.91446	1.84124	2.72798	1.46384	9.40231	0	1.6206	0	2.05137	2.63913	0.118291	NO
3R	6449944	6456676	6733	-	FlyBase	protein_coding	FBgn0037445	CG9727	19.391	22.4243	27.6186	24.5518	16.1023	17.4614	21.3427	26.74	18.637	27.6935	0.213971	0.741965	NO
3R	6457088	6458822	1735	+	FlyBase	protein_coding	FBgn0037446	Zif	67.8686	50.1249	72.7289	78.2021	55.626	59.1003	62.1987	59.9623	72.9273	60.5155	-0.111528	0.786835	NO
3R	6468437	6471016	2580	+	FlyBase	protein_coding	FBgn0037447	Neurochondrin	0	1.31908	0	0	1.46384	4.02956	0.609791	5.67211	0	14.3596	2.90493	0.124378	NO
3R	6478311	6495025	16715	+	FlyBase	protein_coding	FBgn0037448	CG15186	0.969552	3.95723	1.84124	4.54664	1.46384	20.1478	2.43917	4.05151	1.62061	22.5651	2.31876	0.0320542	UP
3R	6529169	6593330	64162	-	FlyBase	protein_coding	FBgn0053202	dpr11	0.969552	2.63815	0	0	1.46384	1.34319	1.21958	4.86181	4.05152	8.20549	1.02745	0.595607	NO
3R	6549036	6549983	948	+	FlyBase	protein_coding	FBgn0046873	Pif2	0	2.63815	0	0	0	0	0	0.810302	0	12.3082	2.65984	0.362509	NO
3R	6558618	6560351	1734	-	FlyBase	protein_coding	FBgn0037454	CG1137	0	0	0.92062	0.909327	0	2.68638	1.21958	0	0	0	0.229415	NA	NO
3R	6580784	6582271	1488	+	FlyBase	protein_coding	FBgn0037455	CG2336	0	0	0	0	0	1.34319	0.609791	1.6206	0	7.1798	1.91565	NA	NO
3R	6585431	6586105	675	+	FlyBase	ncRNA	FBgn0267806	lncRNA:CR46131	0	2.63815	0.92062	0.909327	2.92768	2.68638	0.609791	2.43091	0	2.05137	1.84214	0.419245	NO
3R	6596625	6598022	1398	-	FlyBase	protein_coding	FBgn0037456	CG1138	0	5.2763	0	0.909327	1.46384	4.02956	0	4.05151	0.810304	10.2569	3.53662	0.0452229	UP
3R	6601242	6602201	960	+	FlyBase	protein_coding	FBgn0051482	CG31482	0	0	0	1.81865	0	0	0.609791	2.43091	0	0	1.31488	NA	NO
3R	6605997	6608914	2918	-	FlyBase	protein_coding	FBgn0250846	glob2	0	1.31908	0	2.72798	0	0	0.609791	0	0	3.07706	2.1766	NA	NO
3R	6626930	6627900	971	-	FlyBase	protein_coding	FBgn0037460	sowi	0	0	0	0	2.92768	2.68638	0.609791	0	0	3.07706	0.330985	NA	NO
3R	6628204	6629321	1118	-	FlyBase	protein_coding	FBgn0037461	CG15177	0	0	0	0	0	0	0.609791	0.810302	0	1.02569	0.758242	NA	NO
3R	6630151	6631184	1034	+	FlyBase	protein_coding	FBgn0037462	sunz	0	6.59538	0	0	0	1.34319	0	0	0.810304	2.05137	1.85766	NA	NO
3R	6641232	6643346	2115	+	FlyBase	protein_coding	FBgn0051286	CG31286	0	1.31908	0	0.909327	0	8.05913	0.609791	0.810302	3.24122	4.10275	2.02294	0.35424	NO
3R	6642262	6644434	2173	-	FlyBase	protein_coding	FBgn0026565	Ass	0	0	0	1.81865	0	4.02956	0	4.86181	0	1.02569	3.34488	NA	NO
3R	6646889	6656048	9160	+	FlyBase	protein_coding	FBgn0010355	Taf1	17.4519	14.5098	32.2217	38.1917	21.9576	40.2956	20.7329	29.9812	15.3958	24.6165	0.427531	0.434792	NO
3R	6656030	6657442	1413	-	FlyBase	protein_coding	FBgn0026566	CG1307	131.859	87.059	137.172	81.8394	115.643	98.0527	92.0785	77.789	131.269	135.391	-0.351906	0.193125	NO
3R	6657882	6659442	1561	+	FlyBase	protein_coding	FBgn0262801	twr	384.912	282.282	299.201	251.884	335.22	225.656	312.213	253.624	313.588	216.42	-0.416074	0.00695732	NO
3R	6658806	6660100	1295	-	FlyBase	protein_coding	FBgn0024912	agt	75.625	92.3353	70.8877	60.0156	111.252	85.964	68.9064	55.9108	75.3583	87.1833	-0.0812946	0.840654	NO
3R	6661427	6678590	17164	-	FlyBase	protein_coding	FBgn0002522	lab	0	1.31908	0	5.45596	0	5.37275	0	1.6206	0	30.7706	4.8398	0.00160862	UP
3R	6684445	6685157	713	+	FlyBase	protein_coding	FBgn0000552	Edg84A	0	2.63815	0	4.54664	0	12.0887	0	3.24121	0	9.23118	5.01547	0.00283994	UP
3R	6686728	6688039	1312	+	FlyBase	protein_coding	FBgn0004777	Ccp84Ag	0	0	0	0	1.46384	0	0	1.6206	0	1.02569	1.09434	NA	NO
3R	6689602	6690239	638	-	FlyBase	protein_coding	FBgn0004778	Ccp84Af	0	0	0	1.81865	1.46384	14.7751	0	1.6206	0	3.07706	3.22286	0.123398	NO
3R	6690887	6691758	872	-	FlyBase	protein_coding	FBgn0004779	Ccp84Ae	0	0	0.92062	0	1.46384	0	0.609791	0.810302	0.810304	1.02569	-0.812532	NA	NO
3R	6692732	6693527	796	+	FlyBase	protein_coding	FBgn0004780	Ccp84Ad	0	2.63815	0	0.909327	0	5.37275	1.21958	5.67211	0	6.15412	3.59881	0.0629815	NO
3R	6695148	6696271	1124	-	FlyBase	protein_coding	FBgn0004781	Ccp84Ac	0	2.63815	0	0	0	2.68638	0	1.6206	0	5.12843	3.40874	NA	NO
3R	6699560	6700164	605	-	FlyBase	ncRNA	FBgn0063127	lncRNA:CR33938	0	5.2763	0	0	0	1.34319	0.609791	0	0	2.05137	2.04676	NA	NO
3R	6701968	6702877	910	-	FlyBase	protein_coding	FBgn0004782	Ccp84Ab	0	0	0	4.54664	2.92768	2.68638	0	1.6206	0.810304	3.07706	2.19048	0.364562	NO
3R	6704084	6704903	820	+	FlyBase	protein_coding	FBgn0004783	Ccp84Aa	0	0	0	1.81865	0	0	0.609791	0.810302	0	1.02569	1.48176	NA	NO
3R	6707800	6742063	34264	-	FlyBase	protein_coding	FBgn0051481	pb	0	3.95723	0	8.18394	1.46384	18.8046	0	0.810302	2.43091	7.1798	3.42054	0.0180817	UP
3R	6743135	6744136	1002	-	FlyBase	protein_coding	FBgn0004054	zen2	0	2.63815	0	0	0	2.68638	0	0.810302	0	3.07706	2.99598	NA	NO
3R	6747068	6748007	940	-	FlyBase	protein_coding	FBgn0085326	CG34297	0	1.31908	0	0	0	4.02956	0	0	0	0	1.63419	NA	NO
3R	6752864	6754194	1331	-	FlyBase	protein_coding	FBgn0004053	zen	0	2.63815	0	0	0	4.02956	0	5.67211	0	1.02569	3.46302	0.206575	NO
3R	6755842	6759466	3625	-	FlyBase	protein_coding	FBgn0000166	bcd	0	0	0	0	0	1.34319	0	4.05151	0.810304	11.2825	2.57144	0.313286	NO
3R	6761513	6763478	1966	-	FlyBase	ncRNA	FBgn0267153	lncRNA:CR45593	2.90866	3.95723	5.52372	0.909327	2.92768	0	5.48812	6.48241	4.86182	1.02569	-1.25008	0.4282	NO
3R	6762593	6765261	2669	+	FlyBase	protein_coding	FBgn0000071	Ama	425.633	368.022	438.215	335.542	408.412	354.602	486.613	336.275	497.527	370.273	-0.356672	0.0109081	NO
3R	6765485	6766709	1225	+	FlyBase	ncRNA	FBgn0266235	lncRNA:CR44930	0	0	0	0	0	5.37275	0	0	0	0	1.07297	NA	NO
3R	6767050	6779728	12679	+	FlyBase	ncRNA	FBgn0261638	lncRNA:CR42721	0	0	0	0	1.46384	2.68638	0	2.43091	0	0	1.19335	NA	NO
3R	6778117	6778952	836	-	FlyBase	ncRNA	FBgn0263383	lncRNA:CR43435	0	1.31908	0	0	0	0	0	0	0.810304	4.10275	1.17632	NA	NO
3R	6791836	6802428	10593	+	FlyBase	protein_coding	FBgn0000439	Dfd	0	6.59538	0	3.63731	0	12.0887	0	16.206	0.810304	21.5394	5.37608	5.49008e-05	UP
3R	6808796	6816379	7584	-	FlyBase	ncRNA	FBgn0261503	lncRNA:CR42651	0	1.31908	0	0	2.92768	5.37275	0.609791	0.810302	0	4.10275	1.75499	0.493013	NO
3R	6810819	6811246	428	+	FlyBase	ncRNA	FBgn0267575	lncRNA:CR45915	0	1.31908	0	0	0	5.37275	0	0	0	1.02569	2.20359	NA	NO
3R	6819266	6819338	73	-	FlyBase	pseudogene	FBgn0051485	tRNA:Lys-CTT-2-1Psi	0	0	0.92062	0	0	0	0	0	0	3.07706	0.33256	NA	NO
3R	6822498	6822796	299	+	FlyBase	ncRNA	FBgn0000003	7SLRNA:CR32864	0.969552	0	0	2.72798	0	5.37275	3.04896	3.24121	1.62061	1.02569	1.04311	0.662936	NO
3R	6823120	6849981	26862	-	FlyBase	protein_coding	FBgn0003339	Scr	0	5.2763	0.92062	1.81865	0	12.0887	1.82937	7.29272	0.810304	13.3339	3.30896	0.0161887	UP
3R	6833363	6834247	885	+	FlyBase	ncRNA	FBgn0267561	lncRNA:CR45901	0	0	0	0	0	0	0.609791	4.05151	0	0	0.672168	NA	NO
3R	6834343	6834967	625	-	FlyBase	ncRNA	FBgn0267562	lncRNA:CR45902	0	5.2763	0	0	4.39152	1.34319	0	1.6206	0	3.07706	2.57373	0.325172	NO
3R	6835380	6835690	311	-	FlyBase	ncRNA	FBgn0267563	lncRNA:CR45903	0	0	0	0	0	0	0	2.43091	0	0	0.950611	NA	NO
3R	6836666	6837608	943	+	FlyBase	ncRNA	FBgn0267565	lncRNA:CR45905	0	1.31908	0	2.72798	0	8.05913	0	2.43091	0	1.02569	3.86738	0.0995393	NO
3R	6858839	6859192	354	-	FlyBase	ncRNA	FBgn0267560	lncRNA:CR45900	0	0	0	0	0	0	0	0.810302	0	5.12843	1.61667	NA	NO
3R	6864324	6866244	1921	+	FlyBase	protein_coding	FBgn0001077	ftz	0	0	0	0	0	8.05913	0	2.43091	0.810304	10.2569	2.85127	0.551404	NO
3R	6877678	6885278	7601	-	FlyBase	ncRNA	FBgn0266236	lncRNA:CR44931	0	0	0	0	0	0	0.609791	0	0	3.07706	0.279709	NA	NO
3R	6892918	6893462	545	-	FlyBase	ncRNA	FBgn0267119	lncRNA:CR45559	0	0	0	0.909327	0	2.68638	0	1.6206	0	6.15412	3.22788	NA	NO
3R	6895178	6896128	951	-	FlyBase	ncRNA	FBgn0266237	lncRNA:CR44932	0	0	0	2.72798	0	1.34319	1.21958	0.810302	0	0	1.38224	NA	NO
3R	6896253	6999228	102976	-	FlyBase	protein_coding	FBgn0260642	Antp	0	9.23353	0	5.45596	5.85536	24.1774	2.43917	13.7751	0.810304	16.411	3.38909	0.00079964	UP
3R	6903442	6904682	1241	-	FlyBase	ncRNA	FBgn0262897	lncRNA:CR43252	0	0	0	0	0	1.34319	0	1.6206	0	8.20549	2.54936	NA	NO
3R	7000492	7001423	932	+	FlyBase	ncRNA	FBgn0267559	lncRNA:CR45899	0	5.2763	0	2.72798	0	13.4319	0.609791	8.91332	0.810304	23.5908	4.63087	0.000418322	UP
3R	7037878	7039678	1801	+	FlyBase	ncRNA	FBgn0266238	lncRNA:CR44933	0.969552	3.95723	0	1.81865	0	4.02956	0.609791	1.6206	0	5.12843	3.1324	0.131034	NO
3R	7052335	7054541	2207	+	FlyBase	protein_coding	FBgn0024289	Sodh-1	0	0	0	4.54664	0	4.02956	0	4.86181	0.810304	8.20549	3.75997	0.0625069	NO
3R	7054586	7058671	4086	+	FlyBase	protein_coding	FBgn0026563	CG1979	0	6.59538	0	0.909327	1.46384	9.40231	0	6.48241	0	11.2825	4.51618	0.00548928	UP
3R	7059315	7060524	1210	+	FlyBase	protein_coding	FBgn0019828	dj	0.969552	3.95723	0	0	0	4.02956	0	0.810302	2.43091	2.05137	1.73382	0.505231	NO
3R	7060767	7061919	1153	+	FlyBase	protein_coding	FBgn0037463	djl	0.969552	1.31908	0	1.81865	0	9.40231	1.82937	4.86181	2.43091	9.23118	2.26783	0.152278	NO
3R	7062175	7064370	2196	+	FlyBase	protein_coding	FBgn0037464	CG1988	0.969552	3.95723	1.84124	6.36529	4.39152	16.1183	2.43917	8.91332	2.43091	9.23118	1.88917	0.0729346	NO
3R	7064186	7067136	2951	-	FlyBase	protein_coding	FBgn0037465	CG1105	10.6651	9.23353	11.0474	17.2772	10.2469	22.8342	14.0252	12.9648	16.2061	16.411	0.289475	0.721967	NO
3R	7067401	7071624	4224	+	FlyBase	protein_coding	FBgn0037466	CG1965	17.4519	42.2104	22.0949	45.4664	17.5661	42.982	16.4644	29.9812	17.0164	35.899	1.10099	0.00901858	UP
3R	7071624	7074452	2829	-	FlyBase	protein_coding	FBgn0037467	Ufl1	43.6298	48.8058	39.5866	26.3705	45.3791	47.0116	37.1973	23.4988	34.8431	53.3357	-0.0775866	0.893969	NO
3R	7074776	7075487	712	-	FlyBase	ncRNA	FBgn0267568	asRNA:CR45908	15.5128	2.63815	6.44434	7.27462	14.6384	16.1183	14.0252	12.1545	5.67213	9.23118	-0.246969	0.819802	NO
3R	7074859	7077981	3123	+	FlyBase	protein_coding	FBgn0037468	CG1943	603.061	389.127	607.609	547.415	608.958	390.868	681.137	473.216	610.969	378.478	-0.52383	5.91097e-05	NO
3R	7077904	7080387	2484	-	FlyBase	protein_coding	FBgn0010774	Ref1	99.8638	88.3781	99.4269	104.573	70.2644	79.2481	98.7862	81.0302	77.7892	107.697	0.0461489	0.906109	NO
3R	7082182	7083251	1070	+	FlyBase	protein_coding	FBgn0037469	Dpck	42.6603	52.763	46.9516	30.0078	58.5536	45.6684	54.8812	37.2739	58.3419	61.5412	-0.233909	0.585533	NO
3R	7083225	7086083	2859	-	FlyBase	protein_coding	FBgn0037470	Tailor	69.8077	143.779	107.712	106.391	79.0474	158.496	106.104	111.011	95.6159	172.315	0.574857	0.0340577	NO
3R	7085660	7086140	481	+	FlyBase	ncRNA	FBgn0267567	asRNA:CR45907	1.9391	0	4.6031	1.81865	4.39152	8.05913	3.65875	3.24121	1.62061	5.12843	-0.131375	0.945721	NO
3R	7086599	7088839	2241	+	FlyBase	protein_coding	FBgn0003884	alphaTub84B	3193.7	2471.95	2980.97	2023.25	3520.54	2511.76	3004.44	2447.92	3199.89	2479.08	-0.415275	9.88458e-07	NO
3R	7092347	7093707	1361	-	FlyBase	ncRNA	FBgn0263768	lncRNA:CR43685	14.5433	7.91446	9.2062	7.27462	8.78305	8.05913	9.75666	11.3442	10.5339	7.1798	-0.326501	0.738737	NO
3R	7093935	7094727	793	+	FlyBase	protein_coding	FBgn0040670	e(y)2b	0	2.63815	0	0	0	0	2.43917	0	1.62061	1.02569	-0.265124	NA	NO
3R	7094596	7124185	29590	-	FlyBase	protein_coding	FBgn0261238	Alh	13.5737	31.6578	6.44434	24.5518	11.7107	25.5206	9.14687	38.0842	18.637	29.7449	1.392	0.00735115	UP
3R	7110012	7110264	253	+	FlyBase	ncRNA	FBgn0267566	lncRNA:CR45906	0	0	0	0	0	1.34319	0	0	0	0	0.742595	NA	NO
3R	7112850	7117732	4883	-	FlyBase	protein_coding	FBgn0014863	Mlp84B	0	5.2763	0	8.18394	1.46384	6.71594	2.43917	12.9648	0	14.3596	3.97575	0.00274289	UP
3R	7124548	7126503	1956	+	FlyBase	protein_coding	FBgn0037472	CG10098	20.3606	30.3387	21.1742	27.2798	35.1322	13.4319	28.6602	31.6018	26.74	21.5394	-0.0841613	0.908117	NO
3R	7126271	7128027	1757	-	FlyBase	protein_coding	FBgn0037473	CG10068	16.4824	18.4671	24.8567	17.2772	27.813	16.1183	17.6839	15.3957	13.7752	16.411	-0.221802	0.760611	NO
3R	7128087	7129166	1080	+	FlyBase	pseudogene	FBgn0262149	CR42875	0	0	1.84124	0	0	0	0	0	1.62061	0	-1.31737	NA	NO
3R	7129320	7130908	1589	+	FlyBase	protein_coding	FBgn0051248	CG31248	0	1.31908	0	0	0	1.34319	0.609791	0	0	1.02569	1.33906	NA	NO
3R	7131560	7132695	1136	+	FlyBase	protein_coding	FBgn0051493	CG31493	0	0	0	0	0	1.34319	0	1.6206	0	2.05137	2.19051	NA	NO
3R	7136206	7141972	5767	+	FlyBase	protein_coding	FBgn0037475	Fer1	0.969552	0	0	1.81865	1.46384	9.40231	0	5.67211	1.62061	6.15412	2.50637	0.161077	NO
3R	7143487	7144295	809	+	FlyBase	ncRNA	FBgn0261702	asRNA:CR42738	0	0	0	0	0	1.34319	0	0	0	0	0.742595	NA	NO
3R	7143729	7144295	567	-	FlyBase	protein_coding	FBgn0037477	CG14610	0	0	0	0.909327	0	1.34319	0	0	0	0	1.2392	NA	NO
3R	7144724	7151270	6547	+	FlyBase	protein_coding	FBgn0037478	CG2656	14.5433	13.1908	10.1268	20.0052	11.7107	12.0887	9.14687	7.29272	7.29273	6.15412	0.0805255	0.93856	NO
3R	7145880	7150968	5089	-	FlyBase	protein_coding	FBgn0250732	gfzf	17.4519	5.2763	11.9681	20.0052	19.0299	10.7455	25.6112	27.5503	20.2576	17.4367	-0.29174	0.706445	NO
3R	7151367	7154219	2853	+	FlyBase	protein_coding	FBgn0011020	Sas-4	11.6346	21.1052	23.9361	16.3679	17.5661	18.8046	12.8056	19.4472	12.9649	17.4367	0.280604	0.702868	NO
3R	7154238	7155180	943	-	FlyBase	protein_coding	FBgn0037481	MAGE	24.2388	17.148	20.2536	12.7306	26.3491	13.4319	20.1231	14.5854	24.3091	8.20549	-0.815308	0.17073	NO
3R	7162808	7183702	20895	+	FlyBase	protein_coding	FBgn0002306	sas	0	10.5526	0	3.63731	1.46384	13.4319	1.21958	16.206	3.24122	25.6422	3.74711	0.00033356	UP
3R	7184101	7186673	2573	-	FlyBase	protein_coding	FBgn0037482	CG10055	15.5128	22.4243	11.9681	30.0078	17.5661	12.0887	24.3917	20.2575	21.0679	22.5651	0.239714	0.742302	NO
3R	7186994	7200941	13948	+	FlyBase	protein_coding	FBgn0086372	lap	8.72597	32.9769	9.2062	40.9197	16.1023	71.189	17.6839	88.3229	17.8267	74.8751	2.13618	2.44616e-09	UP
3R	7200970	7203450	2481	+	FlyBase	protein_coding	FBgn0037483	CG14609	0.969552	1.31908	0	0	1.46384	8.05913	3.65875	4.86181	2.43091	5.12843	0.960239	0.599814	NO
3R	7206652	7208431	1780	-	FlyBase	protein_coding	FBgn0250845	CG1288	0	2.63815	0	0	0	0	0	1.6206	0	2.05137	2.42254	NA	NO
3R	7214339	7217083	2745	-	FlyBase	protein_coding	FBgn0037485	CG14606	0	0	0.92062	0.909327	2.92768	4.02956	0.609791	2.43091	1.62061	0	0.0611037	0.985527	NO
3R	7217679	7219705	2027	-	FlyBase	protein_coding	FBgn0037486	CG14605	22.2997	23.7434	19.333	31.8264	17.5661	25.5206	17.0742	24.3091	7.29273	21.5394	0.661581	0.24696	NO
3R	7224414	7241138	16725	+	FlyBase	protein_coding	FBgn0037487	thw	572.036	461.677	747.543	713.822	535.766	428.477	754.922	525.886	572.885	409.249	-0.340697	0.0100161	NO
3R	7241760	7244006	2247	+	FlyBase	protein_coding	FBgn0037488	CG14607	0	1.31908	0	0.909327	0	0	0	3.24121	0	1.02569	2.67439	NA	NO
3R	7244232	7246969	2738	-	FlyBase	protein_coding	FBgn0037489	CG1234	25.2083	17.148	29.4598	24.5518	29.2768	24.1774	24.3917	13.7751	23.4988	24.6165	-0.365609	0.524425	NO
3R	7247090	7248140	1051	+	FlyBase	protein_coding	FBgn0037490	CG10053	12.6042	3.95723	20.2536	11.8213	17.5661	6.71594	10.3665	21.0678	20.2576	6.15412	-0.835928	0.298676	NO
3R	7248151	7249738	1588	-	FlyBase	protein_coding	FBgn0037491	CG1227	10.6651	10.5526	11.0474	13.6399	10.2469	9.40231	13.4154	11.3442	8.91334	12.3082	0.0802095	0.937597	NO
3R	7249795	7251750	1956	+	FlyBase	protein_coding	FBgn0037492	CG10050	1.9391	6.59538	6.44434	9.09327	5.85536	6.71594	6.09791	5.67211	5.67213	9.23118	0.555807	0.620527	NO
3R	7250725	7251957	1233	-	FlyBase	protein_coding	FBgn0011282	Obp84a	1.9391	0	0	0.909327	1.46384	0	0	0.810302	0.810304	0	-0.739893	NA	NO
3R	7252063	7265703	13641	-	FlyBase	protein_coding	FBgn0001112	Gld	0	1.31908	0	2.72798	5.85536	0	0	5.67211	1.62061	2.05137	2.04015	0.392472	NO
3R	7263440	7264292	853	+	FlyBase	ncRNA	FBgn0265426	lncRNA:CR44338	0	3.95723	0	1.81865	0	0	0	0.810302	0.810304	0	2.01167	NA	NO
3R	7266065	7270809	4745	+	FlyBase	protein_coding	FBgn0028400	Syt4	0	5.2763	0	0	2.92768	0	0	1.6206	1.62061	5.12843	1.70504	0.522579	NO
3R	7271592	7272509	918	+	FlyBase	pseudogene	FBgn0037493	CR10032	0	2.63815	0	0	0	0	0	0	0.810304	1.02569	0.903249	NA	NO
3R	7272617	7309629	37013	-	FlyBase	protein_coding	FBgn0267337	rn	0	0	0	0	1.46384	10.7455	0.609791	8.91332	0	11.2825	3.02388	0.0899718	NO
3R	7285962	7287629	1668	+	FlyBase	protein_coding	FBgn0045843	RacGAP84C	0	0	0	1.81865	0	0	0	2.43091	0	1.02569	2.32268	NA	NO
3R	7304592	7304954	363	+	FlyBase	protein_coding	FBgn0260713	CG42544	0	0	0	1.81865	0	0	0	0	0	2.05137	1.72794	NA	NO
3R	7312338	7312858	521	-	FlyBase	ncRNA	FBgn0265422	lncRNA:CR44334	0	1.31908	0	0	0	0	0	0	1.62061	0	0.0558329	NA	NO
3R	7318039	7318803	765	+	FlyBase	ncRNA	FBgn0283626	lncRNA:CR46299	0	0	0	2.72798	0	1.34319	0	0	0	0	1.61769	NA	NO
3R	7325597	7326459	863	+	FlyBase	protein_coding	FBgn0265423	CG44335	0	0	0	0	1.46384	1.34319	0	0	0	0	0.204725	NA	NO
3R	7326481	7327181	701	-	FlyBase	ncRNA	FBgn0265424	lncRNA:TS14	0	0	0	0	0	0	0	0.810302	0.810304	0	0.186934	NA	NO
3R	7331500	7332002	503	+	FlyBase	ncRNA	FBgn0265425	lncRNA:CR44337	0	0	0	0	0	0	1.21958	1.6206	0	3.07706	0.954428	NA	NO
3R	7345069	7346354	1286	+	FlyBase	protein_coding	FBgn0051496	CG31496	0	0	0	0	0	2.68638	0	0	0	0	0.996606	NA	NO
3R	7346730	7347836	1107	+	FlyBase	protein_coding	FBgn0051501	nxf4	0	0	0	0	1.46384	1.34319	0.609791	0.810302	0	2.05137	0.908067	NA	NO
3R	7348849	7349552	704	-	FlyBase	protein_coding	FBgn0262982	CG43290	0	0	0	0	0	0	0.609791	0.810302	0.810304	2.05137	0.427684	NA	NO
3R	7361368	7362123	756	-	FlyBase	protein_coding	FBgn0037500	CG17944	0	0	0	0	0	1.34319	0	1.6206	0	4.10275	2.43537	NA	NO
3R	7363307	7363773	467	-	FlyBase	protein_coding	FBgn0004175	Mst84Dd	0	0	0	0	0	1.34319	0	0.810302	0	3.07706	2.10939	NA	NO
3R	7365160	7365627	468	-	FlyBase	protein_coding	FBgn0004173	Mst84Db	0	0	0	0	0	0	0	0	1.62061	0	-0.555792	NA	NO
3R	7365850	7366262	413	+	FlyBase	protein_coding	FBgn0004172	Mst84Da	0	0	0	0.909327	0	0	0.609791	0	0	0	0.209043	NA	NO
3R	7365939	7369305	3367	-	FlyBase	protein_coding	FBgn0015770	MstProx	0	0	0	0	0	2.68638	0	0.810302	0	0	1.48934	NA	NO
3R	7391413	7392280	868	+	FlyBase	protein_coding	FBgn0261502	CG42650	0	0	0	0	0	1.34319	0.609791	0	0	0	0.203824	NA	NO
3R	7406869	7409384	2516	+	FlyBase	protein_coding	FBgn0037501	Ir84a	0	0	1.84124	0	0	2.68638	0	0.810302	0.810304	2.05137	1.23497	NA	NO
3R	7418938	7420698	1761	+	FlyBase	pseudogene	FBgn0283627	CR46300	0	0	0	0.909327	2.92768	1.34319	0	1.6206	0	2.05137	2.04147	NA	NO
3R	7420765	7423057	2293	+	FlyBase	protein_coding	FBgn0037502	wa-cup	0	0	0	0.909327	0	1.34319	0	3.24121	0.810304	0	1.72845	NA	NO
3R	7439760	7441976	2217	+	FlyBase	protein_coding	FBgn0037503	CG14598	0	0	0.92062	0	0	0	0	1.6206	0.810304	0	-0.389997	NA	NO
3R	7451297	7451369	73	+	FlyBase	tRNA	FBgn0011999	tRNA:Val-CAC-2-1	0	0	0	0	0	1.34319	0	0	0	0	0.742595	NA	NO
3R	7467940	7468662	723	-	FlyBase	ncRNA	FBgn0266239	lncRNA:CR44934	0	0	0	0	0	1.34319	0	0	0	0	0.742595	NA	NO
3R	7472458	7473781	1324	-	FlyBase	protein_coding	FBgn0037504	CG1142	27.1475	10.5526	19.333	23.6425	19.0299	20.1478	32.9287	19.4472	17.8267	18.4624	-0.328553	0.620191	NO
3R	7472907	7473222	316	-	FlyBase	snoRNA	FBgn0043853	scaRNA:MeU5-C46	2.90866	1.31908	0.92062	2.72798	11.7107	4.02956	6.09791	4.86181	7.29273	1.02569	-0.887028	0.532302	NO
3R	7474553	7474996	444	-	FlyBase	snRNA	FBgn0065099	snRNA:7SK	15.5128	3.95723	24.8567	9.09327	39.5237	16.1183	49.3931	34.0327	53.4801	24.6165	-1.16912	0.014323	DOWN
3R	7486583	7493845	7263	-	FlyBase	protein_coding	FBgn0015569	alpha-Est10	5.81731	5.2763	15.6505	13.6399	7.3192	9.40231	8.53708	9.72362	6.48243	17.4367	0.336284	0.732806	NO
3R	7492961	7493271	311	-	FlyBase	protein_coding	FBgn0261508	CG42656	0	0	1.84124	0	0	0	0.609791	1.6206	0	3.07706	0.599579	NA	NO
3R	7493921	7505098	11178	-	FlyBase	protein_coding	FBgn0015577	alpha-Est9	38.7821	27.7006	24.8567	54.5596	33.6683	36.2661	28.6602	42.1357	29.9812	24.6165	0.224157	0.686253	NO
3R	7500951	7502376	1426	-	FlyBase	protein_coding	FBgn0037506	Mics1	0	9.23353	0	2.72798	0	6.71594	0	5.67211	0	4.10275	4.97657	0.00412041	UP
3R	7509343	7515670	6328	-	FlyBase	protein_coding	FBgn0015576	alpha-Est8	0	2.63815	1.84124	6.36529	2.92768	5.37275	1.82937	6.48241	0	10.2569	2.50672	0.0791548	NO
3R	7518820	7519456	637	-	FlyBase	protein_coding	FBgn0017456	Ubc84D	3.87821	9.23353	11.0474	9.09327	1.46384	5.37275	2.43917	7.29272	2.43091	5.12843	1.00549	0.374835	NO
3R	7519563	7523753	4191	-	FlyBase	protein_coding	FBgn0015575	alpha-Est7	100.833	85.7399	117.839	123.668	84.9028	64.473	98.1764	68.0653	84.2716	60.5155	-0.306398	0.298808	NO
3R	7524567	7528777	4211	-	FlyBase	protein_coding	FBgn0015574	alpha-Est6	0	0	0.92062	0.909327	1.46384	9.40231	0	2.43091	0	13.3339	2.92534	0.122401	NO
3R	7526369	7528068	1700	+	FlyBase	pseudogene	FBgn0027934	alpha-Est4aPsi	0	0	0	0	0	2.68638	0	2.43091	0	5.12843	2.8662	NA	NO
3R	7528864	7530241	1378	-	FlyBase	protein_coding	FBgn0015831	Rtnl2	0	0	0	0	0	0	0	1.6206	0	1.02569	1.51681	NA	NO
3R	7530753	7532732	1980	+	FlyBase	protein_coding	FBgn0003885	alphaTub84D	353.886	341.641	294.598	176.409	307.407	179.987	241.477	187.18	270.641	198.983	-0.467117	0.00890782	NO
3R	7533496	7536390	2895	-	FlyBase	protein_coding	FBgn0261393	alpha-Est5	0	3.95723	0	2.72798	1.46384	9.40231	0.609791	1.6206	1.62061	4.10275	2.63783	0.13111	NO
3R	7536687	7538615	1929	-	FlyBase	protein_coding	FBgn0015572	alpha-Est4	0	1.31908	1.84124	0.909327	0	0	2.43917	1.6206	0.810304	3.07706	0.573063	NA	NO
3R	7537842	7541279	3438	+	FlyBase	ncRNA	FBgn0267803	asRNA:CR46128	2.90866	2.63815	1.84124	0	1.46384	12.0887	1.82937	4.05151	4.86182	9.23118	0.658354	0.676935	NO
3R	7538972	7541631	2660	-	FlyBase	protein_coding	FBgn0015571	alpha-Est3	2.90866	10.5526	5.52372	6.36529	5.85536	9.40231	8.53708	12.1545	9.72365	11.2825	0.645594	0.500166	NO
3R	7541810	7545230	3421	+	FlyBase	protein_coding	FBgn0015570	alpha-Est2	0	0	0	0.909327	0	4.02956	0	0.810302	0	3.07706	2.89892	NA	NO
3R	7544843	7545250	408	-	FlyBase	ncRNA	FBgn0267804	asRNA:CR46129	0	0	0	0	0	2.68638	0	0	0	0	0.996606	NA	NO
3R	7545733	7549124	3392	-	FlyBase	protein_coding	FBgn0015568	alpha-Est1	12.6042	10.5526	2.76186	6.36529	2.92768	8.05913	1.82937	13.7751	5.67213	12.3082	1.23481	0.205264	NO
3R	7552008	7552298	291	+	FlyBase	protein_coding	FBgn0267105	CG45545	0	0	0	0	0	0	0	1.6206	0	0	0.920004	NA	NO
3R	7570281	7639434	69154	-	FlyBase	protein_coding	FBgn0083963	Nlg3	0	6.59538	1.84124	1.81865	1.46384	20.1478	2.43917	8.10302	3.24122	8.20549	2.13015	0.0738411	NO
3R	7626882	7627290	409	-	FlyBase	ncRNA	FBgn0265420	lncRNA:CR44332	0	0	0	0	0	1.34319	1.82937	0	0	2.05137	0.884597	NA	NO
3R	7658247	7694874	36628	+	FlyBase	protein_coding	FBgn0051146	Nlg1	0	6.59538	0	1.81865	4.39152	12.0887	0	5.67211	1.62061	22.5651	3.60461	0.00492023	UP
3R	7720049	7721124	1076	+	FlyBase	ncRNA	FBgn0265200	lncRNA:CR44260	0	0	0	0.909327	0	0	0	0.810302	0	1.02569	1.73621	NA	NO
3R	7722417	7724715	2299	+	FlyBase	protein_coding	FBgn0037512	CG2616	0	0	0	0	1.46384	2.68638	0.609791	0.810302	0.810304	4.10275	0.880761	NA	NO
3R	7740178	7740778	601	+	FlyBase	ncRNA	FBgn0266240	lncRNA:CR44935	0	0	0	0	0	0	0	0	0.810304	0	-0.330695	NA	NO
3R	7747913	7750079	2167	-	FlyBase	protein_coding	FBgn0037513	pyd3	3.87821	5.2763	1.84124	2.72798	4.39152	2.68638	1.21958	1.6206	0.810304	0	-0.0978075	0.965044	NO
3R	7758122	7759677	1556	+	FlyBase	protein_coding	FBgn0037514	CG10919	0	0	0	0	0	0	0	1.6206	0	0	0.920004	NA	NO
3R	7759786	7763947	4162	+	FlyBase	protein_coding	FBgn0037515	Sp7	120.224	94.9735	108.633	84.5674	118.571	88.6504	102.445	131.269	129.649	145.647	-0.10152	0.763317	NO
3R	7770860	7771756	897	-	FlyBase	protein_coding	FBgn0037516	CG11286	0	0	0	0	0	0	0	0	0	1.02569	0.763996	NA	NO
3R	7774029	7774583	555	+	FlyBase	ncRNA	FBgn0267945	lncRNA:CR46225	0	1.31908	0	1.81865	0	0	0	0.810302	0	0	1.9605	NA	NO
3R	7775410	7775768	359	-	FlyBase	ncRNA	FBgn0267946	lncRNA:CR46226	0	0	0	1.81865	0	0	0	0.810302	0	0	1.49496	NA	NO
3R	7780884	7783446	2563	-	FlyBase	protein_coding	FBgn0042104	CG18747	2.90866	5.2763	0.92062	0.909327	7.3192	1.34319	2.43917	4.86181	2.43091	4.10275	0.161244	0.93511	NO
3R	7783843	7786119	2277	-	FlyBase	protein_coding	FBgn0042102	CG18745	0	1.31908	0	1.81865	0	0	0.609791	0.810302	3.24122	0	0.879471	NA	NO
3R	7786170	7787923	1754	-	FlyBase	protein_coding	FBgn0042105	CG18748	0	0	0	1.81865	1.46384	0	0.609791	0	0	0	-0.313621	NA	NO
3R	7788282	7790187	1906	-	FlyBase	protein_coding	FBgn0042103	CG18746	0	1.31908	0	0	1.46384	1.34319	0	0.810302	0	0	1.26473	NA	NO
3R	7790633	7793483	2851	+	FlyBase	protein_coding	FBgn0037517	CG10086	0	0	0	0	0	1.34319	1.82937	0.810302	0	1.02569	0.957662	NA	NO
3R	7794069	7796599	2531	+	FlyBase	protein_coding	FBgn0037518	CG2641	14.5433	11.8717	13.8093	10.0026	16.1023	17.4614	14.0252	13.7751	17.0164	22.5651	-0.0382724	0.965715	NO
3R	7797078	7798771	1694	-	FlyBase	protein_coding	FBgn0042101	CG18744	0	0	0	0	0	4.02956	0	2.43091	0	2.05137	2.67491	NA	NO
3R	7799264	7802793	3530	-	FlyBase	protein_coding	FBgn0037519	CG3014	0.969552	1.31908	0	4.54664	0	4.02956	0	8.10302	0	10.2569	4.42752	0.0110148	UP
3R	7802831	7804432	1602	-	FlyBase	protein_coding	FBgn0037520	CG18268	0	1.31908	0	0	0	4.02956	0	1.6206	0	9.23118	3.52342	0.162847	NO
3R	7804665	7810014	5350	-	FlyBase	protein_coding	FBgn0037521	CG2993	0	6.59538	0	4.54664	0	8.05913	1.21958	6.48241	1.62061	5.12843	3.51108	0.0222983	UP
3R	7810532	7811912	1381	+	FlyBase	protein_coding	FBgn0051472	sgll	46.5385	13.1908	30.3804	20.0052	24.8853	25.5206	25.0014	26.74	29.9812	35.899	-0.367269	0.533799	NO
3R	7811814	7813009	1196	+	FlyBase	protein_coding	FBgn0051473	CG31473	0	0	0	0	1.46384	0	0	1.6206	0	0	0.310641	NA	NO
3R	7814361	7855392	41032	+	FlyBase	protein_coding	FBgn0085413	CG34384	0	6.59538	0	2.72798	4.39152	10.7455	0	7.29272	1.62061	27.6935	3.7856	0.00213358	UP
3R	7855582	7886733	31152	-	FlyBase	protein_coding	FBgn0037525	CG17816	8.72597	29.0197	5.52372	8.18394	8.78305	22.8342	12.1958	23.4988	10.5339	21.5394	1.1413	0.0711439	NO
3R	7883693	7884441	749	-	FlyBase	ncRNA	FBgn0267802	lncRNA:CR46127	0	1.31908	0	0	0	0	0	0	0	4.10275	1.6034	NA	NO
3R	7887045	7890150	3106	+	FlyBase	protein_coding	FBgn0037526	ArgRS-m	31.0257	34.296	16.5712	10.9119	33.6683	36.2661	19.5133	25.1194	15.3958	11.2825	-0.0528127	0.943334	NO
3R	7889277	7902667	13391	-	FlyBase	protein_coding	FBgn0037529	mRpS9	70.7773	64.6347	92.062	34.5544	77.5836	69.8458	79.8827	59.152	89.9437	78.9778	-0.455893	0.182786	NO
3R	7891331	7901147	9817	+	FlyBase	protein_coding	FBgn0260005	wtrw	0.969552	1.31908	0	0	1.46384	4.02956	1.21958	4.86181	3.24122	7.1798	1.16409	0.540184	NO
3R	7903030	7907363	4334	-	FlyBase	protein_coding	FBgn0037530	EMC1	151.25	143.779	161.108	190.959	161.023	123.573	153.058	123.976	145.855	145.647	-0.0967421	0.731809	NO
3R	7907333	7909721	2389	+	FlyBase	protein_coding	FBgn0024909	Taf7	25.2083	14.5098	19.333	14.5492	23.4215	20.1478	28.0504	20.2575	25.9297	23.5908	-0.400827	0.497564	NO
3R	7909598	7911779	2182	-	FlyBase	protein_coding	FBgn0004901	Prat	56.234	40.8914	48.7928	35.4638	35.1322	28.2069	45.7343	30.7915	55.1007	34.8733	-0.501445	0.205428	NO
3R	7912017	7913290	1274	-	FlyBase	protein_coding	FBgn0014930	CG2846	51.3863	63.3156	54.3166	36.3731	32.2045	33.5797	32.9287	26.74	40.5152	40.0018	-0.111615	0.835463	NO
3R	7913851	7916550	2700	+	FlyBase	protein_coding	FBgn0014931	CG2678	8.72597	3.95723	5.52372	7.27462	13.1746	6.71594	9.14687	10.5339	6.48243	5.12843	-0.331276	0.7682	NO
3R	7916599	7920299	3701	-	FlyBase	protein_coding	FBgn0037531	CG10445	10.6651	6.59538	5.52372	10.0026	4.39152	2.68638	4.87833	8.10302	17.8267	12.3082	-0.0270542	0.983295	NO
3R	7920431	7924491	4061	+	FlyBase	protein_coding	FBgn0002542	lds	31.0257	13.1908	18.4124	24.5518	19.0299	14.7751	27.4406	25.9297	21.8782	26.6678	-0.163143	0.823736	NO
3R	7924323	7967408	43086	-	FlyBase	protein_coding	FBgn0000504	dsx	3.87821	3.95723	5.52372	1.81865	5.85536	16.1183	0.609791	9.72362	4.05152	19.488	1.24685	0.265775	NO
3R	7974409	7978428	4020	-	FlyBase	protein_coding	FBgn0037533	CD98hc	145.433	121.355	148.22	183.684	128.818	80.5913	113.421	111.822	140.993	95.3888	-0.223657	0.435646	NO
3R	7978959	7979614	656	+	FlyBase	protein_coding	FBgn0010401	Os-C	0	0	0	0	0	0	0.609791	1.6206	0	0	0.426822	NA	NO
3R	7979588	7980322	735	-	FlyBase	protein_coding	FBgn0259974	Sfp84E	0	0	0.92062	0	0	0	0	0.810302	0	0	0.216424	NA	NO
3R	7981817	7995852	14036	-	FlyBase	protein_coding	FBgn0037534	ELOVL	0.969552	3.95723	0	0	8.78305	13.4319	3.04896	8.10302	3.24122	18.4624	1.4782	0.213309	NO
3R	7995985	7997435	1451	-	FlyBase	ncRNA	FBgn0267818	lncRNA:CR46143	0	0	0	0	0	1.34319	0	1.6206	1.62061	4.10275	1.68263	NA	NO
3R	7997606	7998352	747	-	FlyBase	ncRNA	FBgn0267817	lncRNA:CR46142	0	0	0	0	0	5.37275	0	0	0	1.02569	1.67994	NA	NO
3R	7999832	8001064	1233	+	FlyBase	protein_coding	FBgn0037535	PIG-H	41.6907	60.6775	38.666	44.557	43.9152	55.0707	43.905	40.5151	48.6182	66.6696	0.279218	0.489334	NO
3R	8000548	8001309	762	-	FlyBase	protein_coding	FBgn0266598	Kmn2	54.2949	56.7203	35.9042	26.3705	42.4514	32.2365	39.6364	24.3091	38.0843	35.899	-0.308189	0.497853	NO
3R	8001562	8006033	4472	+	FlyBase	protein_coding	FBgn0037536	CG2698	53.3254	64.6347	55.2372	99.1166	54.1621	99.3959	56.1008	76.9787	49.4285	94.3631	0.678555	0.0185984	NO
3R	8005924	8008110	2187	-	FlyBase	protein_coding	FBgn0037537	CG2767	60.1122	36.9341	39.5866	46.3757	23.4215	29.5501	32.3189	26.74	30.7915	18.4624	-0.237521	0.649112	NO
3R	8008249	8009297	1049	-	FlyBase	protein_coding	FBgn0040524	CG11052	0	0	0	0	0	0	0	0	0	1.02569	0.763996	NA	NO
3R	8009400	8011018	1619	+	FlyBase	protein_coding	FBgn0037538	CG3223	32.9648	22.4243	36.8248	26.3705	29.2768	12.0887	15.2448	19.4472	18.637	19.488	-0.35262	0.561878	NO
3R	8010907	8013201	2295	-	FlyBase	protein_coding	FBgn0037539	CG10435	25.2083	35.6151	19.333	29.0985	17.5661	37.6093	23.1721	24.3091	20.2576	16.411	0.381202	0.504945	NO
3R	8013791	8016610	2820	+	FlyBase	protein_coding	FBgn0037540	Pbp95	7.75642	2.63815	5.52372	2.72798	14.6384	9.40231	3.04896	3.24121	5.67213	10.2569	-0.399408	0.746286	NO
3R	8016210	8030790	14581	-	FlyBase	protein_coding	FBgn0037541	CG2747	26.1779	18.4671	30.3804	26.3705	36.596	25.5206	27.4406	29.9812	30.7915	31.7963	-0.191189	0.741965	NO
3R	8028453	8029546	1094	-	FlyBase	protein_coding	FBgn0001255	ImpE3	0	0	0	0	0	1.34319	0.609791	0.810302	0	7.1798	1.66735	NA	NO
3R	8030411	8032145	1735	+	FlyBase	protein_coding	FBgn0037543	CG10903	23.2692	15.8289	24.8567	11.8213	24.8853	13.4319	15.8546	12.1545	17.0164	13.3339	-0.6473	0.297592	NO
3R	8031130	8033009	1880	-	FlyBase	protein_coding	FBgn0037544	CG11035	15.5128	11.8717	23.0155	12.7306	10.2469	12.0887	11.586	5.67211	16.2061	10.2569	-0.562175	0.459217	NO
3R	8033301	8037403	4103	+	FlyBase	protein_coding	FBgn0010812	unc-45	11.6346	6.59538	18.4124	20.9145	14.6384	9.40231	15.2448	12.9648	16.2061	7.1798	-0.494344	0.522714	NO
3R	8038250	8039626	1377	+	FlyBase	ncRNA	FBgn0266241	lncRNA:CR44936	0	0	0	1.81865	0	1.34319	0	0.810302	0	0	1.94768	NA	NO
3R	8041224	8055970	14747	+	FlyBase	protein_coding	FBgn0262362	CG43060	0	0	0.92062	0	0	0	0	2.43091	0	2.05137	1.47509	NA	NO
3R	8049167	8049456	290	+	FlyBase	protein_coding	FBgn0263596	CG43618	0	0	0	0	1.46384	0	0	0	0	0	-0.353506	NA	NO
3R	8049673	8050059	387	+	FlyBase	protein_coding	FBgn0262363	CG43061	0	0	0	2.72798	0	0	0	0	0	0	1.03106	NA	NO
3R	8059284	8087049	27766	+	FlyBase	protein_coding	FBgn0037546	mAChR-B	0.969552	9.23353	0	4.54664	0	13.4319	3.65875	13.7751	0	24.6165	4.0718	0.000575945	UP
3R	8087252	8089526	2275	+	FlyBase	protein_coding	FBgn0037547	CG7910	0	2.63815	0	0	1.46384	5.37275	0	2.43091	0.810304	7.1798	2.78879	0.186535	NO
3R	8094124	8105083	10960	+	FlyBase	protein_coding	FBgn0037548	CG7900	26.1779	7.91446	11.9681	3.63731	20.4938	22.8342	20.1231	18.6369	21.0679	4.10275	-1.04995	0.139506	NO
3R	8105332	8122294	16963	+	FlyBase	protein_coding	FBgn0243512	puc	116.346	238.753	105.871	198.233	149.312	214.91	147.569	225.264	113.443	191.803	0.765549	2.13362e-05	NO
3R	8112699	8114003	1305	-	FlyBase	ncRNA	FBgn0265419	lncRNA:CR44331	2.90866	7.91446	0.92062	8.18394	2.92768	17.4614	1.82937	17.8266	4.05152	31.7963	2.70331	0.000942736	UP
3R	8122725	8125273	2549	+	FlyBase	protein_coding	FBgn0037549	CG7878	153.189	130.589	136.252	110.938	112.716	87.3072	113.421	90.7538	152.337	113.851	-0.326635	0.170853	NO
3R	8125290	8126357	1068	-	FlyBase	protein_coding	FBgn0037550	CG9667	31.0257	26.3815	21.1742	20.9145	14.6384	37.6093	19.5133	19.4472	10.5339	16.411	0.313955	0.626766	NO
3R	8126605	8129835	3231	+	FlyBase	protein_coding	FBgn0037551	Arl8	42.6603	44.8486	49.7135	57.2876	68.8005	59.1003	71.9554	74.5478	60.7728	40.0018	-0.0947145	0.838488	NO
3R	8147368	8181444	34077	-	FlyBase	protein_coding	FBgn0001138	grn	0	2.63815	0	4.54664	1.46384	17.4614	0.609791	11.3442	2.43091	21.5394	3.78389	0.0010841	UP
3R	8197320	8197711	392	-	FlyBase	ncRNA	FBgn0262994	lncRNA:CR43302	0	1.31908	0	0	0	0	0	0	0	0	0.769243	NA	NO
3R	8201480	8201994	515	+	FlyBase	ncRNA	FBgn0262995	lncRNA:CR43303	0.969552	0	0	1.81865	1.46384	1.34319	0	0	0	1.02569	1.00694	NA	NO
3R	8204195	8204830	636	-	FlyBase	protein_coding	FBgn0261290	CheA84a	0	0	0	0	0	1.34319	0	0	0	0	0.742595	NA	NO
3R	8217957	8219734	1778	+	FlyBase	protein_coding	FBgn0037552	CG7800	105.681	77.8255	120.601	120.031	76.1197	47.0116	94.5177	45.3769	92.3746	50.2586	-0.602804	0.040988	NO
3R	8220146	8222188	2043	+	FlyBase	protein_coding	FBgn0037553	CG18249	0.969552	3.95723	0.92062	2.72798	0	5.37275	0.609791	4.86181	0	4.10275	3.05896	0.0885972	NO
3R	8225279	8232178	6900	-	FlyBase	ncRNA	FBgn0267111	lncRNA:CR45551	0	2.63815	0	2.72798	1.46384	13.4319	0.609791	7.29272	1.62061	11.2825	3.39395	0.0131273	UP
3R	8228008	8229448	1441	+	FlyBase	ncRNA	FBgn0267110	lncRNA:CR45550	0	5.2763	0	4.54664	2.92768	13.4319	0.609791	1.6206	1.62061	6.15412	2.80575	0.0633372	NO
3R	8233228	8233962	735	-	FlyBase	ncRNA	FBgn0267109	asRNA:CR45549	0	0	0	0	1.46384	0	0	0	0	0	-0.353506	NA	NO
3R	8233507	8237389	3883	+	FlyBase	protein_coding	FBgn0037554	DNApol-iota	25.2083	15.8289	25.7773	30.9171	21.9576	18.8046	25.6112	29.1709	26.74	26.6678	-0.0626374	0.929751	NO
3R	8236632	8240515	3884	-	FlyBase	protein_coding	FBgn0037555	Ada2b	30.0561	13.1908	23.0155	33.6451	16.1023	25.5206	12.1958	19.4472	17.0164	23.5908	0.257326	0.712078	NO
3R	8240747	8243792	3046	-	FlyBase	protein_coding	FBgn0037556	CG9636	8.72597	9.23353	16.5712	18.1865	14.6384	13.4319	15.8546	12.9648	21.8782	13.3339	-0.196439	0.818393	NO
3R	8248438	8250324	1887	+	FlyBase	protein_coding	FBgn0040528	CG15864	4.84776	10.5526	4.6031	1.81865	1.46384	13.4319	1.82937	3.24121	0.810304	10.2569	1.41269	0.252846	NO
3R	8250497	8260718	10222	+	FlyBase	protein_coding	FBgn0260386	mtg	0	9.23353	1.84124	5.45596	1.46384	2.68638	0.609791	7.29272	3.24122	8.20549	2.37621	0.0805763	NO
3R	8260706	8261898	1193	-	FlyBase	pseudogene	FBgn0037560	CR18228	5.81731	6.59538	14.7299	10.0026	7.3192	4.02956	2.43917	4.05151	5.67213	3.07706	-0.281604	0.830423	NO
3R	8262120	8264451	2332	-	FlyBase	protein_coding	FBgn0010173	RpA-70	114.407	100.25	136.252	131.852	90.7581	60.4434	128.666	84.2714	108.581	89.2347	-0.334737	0.21495	NO
3R	8264970	8267924	2955	+	FlyBase	protein_coding	FBgn0014861	Mcm2	61.0818	75.1873	67.2052	67.2902	61.4813	56.4139	61.5889	50.2387	64.014	71.798	0.0102866	0.982469	NO
3R	8267943	8269896	1954	-	FlyBase	protein_coding	FBgn0037561	CG9630	15.5128	13.1908	11.0474	14.5492	21.9576	10.7455	21.9525	13.7751	17.0164	14.3596	-0.354902	0.631184	NO
3R	8278052	8279274	1223	+	FlyBase	protein_coding	FBgn0010433	ato	0	0	0	0	0	2.68638	1.21958	0.810302	0	6.15412	1.70495	NA	NO
3R	8287169	8287698	530	+	FlyBase	ncRNA	FBgn0265377	lncRNA:CR44318	0.969552	0	0	0.909327	1.46384	0	0	0	0	0	-0.361075	NA	NO
3R	8287876	8288613	738	+	FlyBase	protein_coding	FBgn0037562	Nazo	148.341	113.441	122.442	109.119	102.469	64.473	98.1764	53.4799	92.3746	85.132	-0.433688	0.113604	NO
3R	8289395	8290578	1184	-	FlyBase	protein_coding	FBgn0037563	CG11672	0	0	0	0	0	2.68638	0.609791	0	0	0	0.340081	NA	NO
3R	8291240	8292034	795	+	FlyBase	protein_coding	FBgn0051464	CG31464	0	0	0.92062	0	0	1.34319	0	2.43091	0	4.10275	2.34202	NA	NO
3R	8293843	8300978	7136	-	FlyBase	protein_coding	FBgn0037565	CG9626	4.84776	9.23353	9.2062	19.0959	4.39152	21.491	4.87833	12.1545	4.05152	17.4367	1.51478	0.0408763	UP
3R	8301440	8302770	1331	+	FlyBase	protein_coding	FBgn0037566	mRpL1	56.234	44.8486	51.5547	38.1917	43.9152	36.2661	43.905	36.4636	56.7213	50.2586	-0.294703	0.465993	NO
3R	8302686	8304023	1338	-	FlyBase	protein_coding	FBgn0265351	nac	72.7164	68.592	63.5227	38.1917	98.0773	60.4434	66.4673	48.6181	55.911	51.2843	-0.415628	0.219632	NO
3R	8304190	8305274	1085	-	FlyBase	protein_coding	FBgn0265101	Sgt1	82.4119	43.5295	87.4589	70.0182	96.6135	67.1594	103.665	67.255	76.1686	63.5926	-0.521673	0.0738411	NO
3R	8307473	8308645	1173	-	FlyBase	protein_coding	FBgn0037569	tex	36.843	23.7434	27.6186	15.4586	39.5237	28.2069	32.9287	25.1194	25.9297	20.5137	-0.531905	0.2781	NO
3R	8308881	8310778	1898	-	FlyBase	protein_coding	FBgn0037570	CG11693	0	0	0	0	0	1.34319	0.609791	0	0.810304	1.02569	0.206003	NA	NO
3R	8311203	8312137	935	-	FlyBase	protein_coding	FBgn0037571	CG11694	0	0	0	0	1.46384	0	0	0	0	0	-0.353506	NA	NO
3R	8312188	8313097	910	+	FlyBase	protein_coding	FBgn0037572	CG11698	0	0	0	0	0	1.34319	0	0.810302	0	2.05137	1.96505	NA	NO
3R	8313208	8314864	1657	+	FlyBase	protein_coding	FBgn0037573	CG7483	172.58	137.184	150.982	131.852	140.529	102.082	83.5414	107.77	121.546	114.877	-0.134445	0.646427	NO
3R	8314784	8316543	1760	-	FlyBase	protein_coding	FBgn0037574	Coq2	11.6346	14.5098	12.8887	18.1865	13.1746	5.37275	14.0252	11.3442	10.5339	16.411	0.035424	0.972251	NO
3R	8316984	8318006	1023	+	FlyBase	ncRNA	FBgn0266742	lncRNA:CR45215	0	6.59538	0	0	0	0	0.609791	0.810302	0.810304	2.05137	1.30356	NA	NO
3R	8317612	8319205	1594	+	FlyBase	protein_coding	FBgn0062412	Ctr1B	0.969552	2.63815	0.92062	0.909327	4.39152	4.02956	2.43917	3.24121	0	1.02569	0.74058	0.73128	NO
3R	8319025	8333792	14768	-	FlyBase	protein_coding	FBgn0003129	Poxm	0	7.91446	0	0	0	5.37275	0	1.6206	0	8.20549	4.19264	0.348325	NO
3R	8321747	8323054	1308	+	FlyBase	protein_coding	FBgn0037576	Or85a	0	0	0	0	0	1.34319	0	4.86181	0	0	1.59451	NA	NO
3R	8324316	8325036	721	+	FlyBase	protein_coding	FBgn0037577	CG7443	0	0	0	0	0	1.34319	0	4.05151	0	1.02569	2.1754	NA	NO
3R	8339944	8341043	1100	-	FlyBase	protein_coding	FBgn0040529	COX7A	411.09	323.174	375.613	233.697	298.624	264.608	285.382	223.643	311.157	272.833	-0.352522	0.0320341	NO
3R	8341100	8341872	773	+	FlyBase	protein_coding	FBgn0004908	Arl2	38.7821	23.7434	38.666	35.4638	35.1322	25.5206	32.9287	27.5503	43.7564	23.5908	-0.479576	0.300375	NO
3R	8341661	8343516	1856	-	FlyBase	protein_coding	FBgn0037578	CG9601	20.3606	15.8289	18.4124	19.0959	24.8853	22.8342	25.0014	21.0678	19.4473	16.411	-0.184147	0.791547	NO
3R	8343669	8344310	642	+	FlyBase	protein_coding	FBgn0037579	COX7AL	0	0	0	0	0	0	0.609791	0	0	0	-0.327527	NA	NO
3R	8344400	8347465	3066	+	FlyBase	protein_coding	FBgn0037580	DppIII	131.859	143.779	172.156	136.399	136.137	75.2185	172.571	106.96	128.838	78.9778	-0.484246	0.0508564	NO
3R	8347579	8349296	1718	+	FlyBase	protein_coding	FBgn0037581	CG7352	5.81731	6.59538	8.28558	2.72798	11.7107	4.02956	7.3175	5.67211	4.05152	9.23118	-0.396533	0.747849	NO
3R	8349815	8352817	3003	+	FlyBase	protein_coding	FBgn0261108	Atg13	37.8125	40.8914	35.9042	23.6425	48.3068	34.9229	43.905	47.8078	33.2225	41.0275	-0.0908255	0.871832	NO
3R	8356978	8359964	2987	+	FlyBase	protein_coding	FBgn0020249	stck	54.2949	52.763	57.999	84.5674	65.8728	68.5026	72.5652	71.3066	57.5316	81.0292	0.21189	0.5573	NO
3R	8359958	8362554	2597	-	FlyBase	protein_coding	FBgn0037583	CG9684	29.0866	17.148	48.7928	42.7384	35.1322	29.5501	50.6127	34.0327	42.1358	19.488	-0.566139	0.204108	NO
3R	8362826	8363894	1069	+	FlyBase	protein_coding	FBgn0037584	CG7963	0	1.31908	0	0	0	0	0	0.810302	0	2.05137	1.9776	NA	NO
3R	8364328	8477617	113290	-	FlyBase	protein_coding	FBgn0266801	CG45263	14.5433	22.4243	11.0474	25.4612	17.5661	65.8162	8.53708	45.3769	14.5855	76.9265	1.75167	8.18477e-05	UP
3R	8413803	8414185	383	-	FlyBase	ncRNA	FBgn0267801	lncRNA:CR46126	0	0	0	0	0	1.34319	0	1.6206	0	0	1.50259	NA	NO
3R	8460241	8461200	960	-	FlyBase	ncRNA	FBgn0267800	lncRNA:CR46125	0	2.63815	0	0	0	0	0	0	0	1.02569	1.51887	NA	NO
3R	8510077	8511358	1282	-	FlyBase	protein_coding	FBgn0037590	Or85b	0	0	0	0	0	5.37275	0	0.810302	0	1.02569	2.20055	NA	NO
3R	8511734	8513022	1289	-	FlyBase	protein_coding	FBgn0037591	Or85c	0	0	0	0.909327	0	1.34319	0	2.43091	0	1.02569	2.56217	NA	NO
3R	8517043	8517384	342	+	FlyBase	ncRNA	FBgn0267948	lncRNA:CR46228	0	0	0	0.909327	0	0	0	0	0	0	0.747202	NA	NO
3R	8517868	8521378	3511	+	FlyBase	protein_coding	FBgn0037592	CG11737	25.2083	21.1052	27.6186	20.0052	20.4938	18.8046	14.0252	10.5339	16.2061	21.5394	-0.171442	0.817256	NO
3R	8521658	8523520	1863	+	FlyBase	protein_coding	FBgn0051454	CG31454	0	0	0	0	0	0	0.609791	0	0	0	-0.327527	NA	NO
3R	8523944	8526667	2724	+	FlyBase	protein_coding	FBgn0051259	CG31259	0	3.95723	0	2.72798	2.92768	25.5206	0.609791	4.05151	0	20.5137	4.07007	0.00151241	UP
3R	8545685	8546049	365	+	FlyBase	ncRNA	FBgn0267135	lncRNA:CR45575	0	0	0	0	0	0	0	0.810302	0	0	0.767504	NA	NO
3R	8546910	8547385	476	+	FlyBase	ncRNA	FBgn0267134	lncRNA:CR45574	0	1.31908	0	0	0	0	0	0	0	6.15412	1.64435	NA	NO
3R	8552608	8553968	1361	+	FlyBase	protein_coding	FBgn0037594	Or85d	0	0	0	0	0	2.68638	0	0	0	1.02569	1.4868	NA	NO
3R	8559540	8561764	2225	-	FlyBase	protein_coding	FBgn0051453	pch2	50.4167	65.9538	49.7135	47.285	52.6983	44.3252	51.2225	35.6533	67.2552	75.9008	-0.0511917	0.918469	NO
3R	8561917	8562593	677	-	FlyBase	protein_coding	FBgn0051450	mRpS18A	54.2949	30.3387	46.031	15.4586	19.0299	22.8342	33.5385	21.8781	42.1358	36.9247	-0.612368	0.210399	NO
3R	8562673	8563445	773	+	FlyBase	protein_coding	FBgn0051460	CG31460	86.2901	38.2532	90.2207	80.9301	64.409	41.6388	48.1735	38.0842	66.4449	37.9504	-0.604153	0.0761723	NO
3R	8562828	8563798	971	-	FlyBase	ncRNA	FBgn0265318	asRNA:CR44291	23.2692	1.31908	23.0155	10.9119	20.4938	24.1774	13.4154	9.72362	19.4473	15.3853	-0.863627	0.237831	NO
3R	8564105	8569248	5144	+	FlyBase	protein_coding	FBgn0266916	Cenp-C	57.2036	51.444	63.5227	52.741	68.8005	64.473	61.5889	61.5829	56.7213	34.8733	-0.23641	0.535778	NO
3R	8578205	8629996	51792	+	FlyBase	protein_coding	FBgn0261929	5-HT2B	0	7.91446	0.92062	1.81865	2.92768	8.05913	1.82937	7.29272	0	13.3339	2.90897	0.0332922	UP
3R	8612711	8613030	320	+	FlyBase	ncRNA	FBgn0267799	lncRNA:CR46124	0	0	0	0	0	0	0.609791	0	0	0	-0.327527	NA	NO
3R	8634320	8635878	1559	-	FlyBase	protein_coding	FBgn0026399	Or85e	0	2.63815	0	0	0	0	0.609791	3.24121	0	0	1.41657	NA	NO
3R	8643070	8645650	2581	-	FlyBase	protein_coding	FBgn0037601	Cyp313b1	0	0	0	2.72798	0	0	0.609791	2.43091	0	0	1.42424	NA	NO
3R	8646172	8650796	4625	-	FlyBase	protein_coding	FBgn0024326	Mkk4	67.8686	85.7399	75.4908	74.5648	95.1497	60.4434	70.126	85.0817	81.8407	57.4384	-0.100757	0.812187	NO
3R	8651084	8651493	410	+	FlyBase	protein_coding	FBgn0037602	SLIRP2	17.4519	17.148	12.8887	13.6399	16.1023	8.05913	14.0252	13.7751	22.6885	21.5394	-0.172413	0.836391	NO
3R	8651391	8652916	1526	-	FlyBase	protein_coding	FBgn0000447	Dhod	102.773	76.5064	105.871	67.2902	87.8305	47.0116	75.0043	52.6696	97.2365	81.0292	-0.538397	0.0556046	NO
3R	8652821	8653847	1027	+	FlyBase	protein_coding	FBgn0037603	CG11753	41.6907	34.296	38.666	40.9197	43.9152	53.7275	41.4658	34.0327	30.7915	43.0788	0.0556958	0.920872	NO
3R	8653802	8654766	965	-	FlyBase	protein_coding	FBgn0259992	CG42489	6.78686	5.2763	1.84124	7.27462	1.46384	1.34319	4.87833	4.86181	4.86182	4.10275	0.23845	0.885371	NO
3R	8654975	8660761	5787	-	FlyBase	protein_coding	FBgn0263231	bel	282.14	280.963	219.107	213.692	468.429	338.483	507.346	416.495	339.517	217.446	-0.290585	0.101456	NO
3R	8660903	8670684	9782	-	FlyBase	protein_coding	FBgn0086679	p	35.8734	17.148	21.1742	33.6451	23.4215	32.2365	38.4169	24.3091	33.2225	21.5394	-0.250443	0.682808	NO
3R	8664115	8667772	3658	+	FlyBase	protein_coding	FBgn0037606	CG8032	5.81731	13.1908	7.36496	16.3679	10.2469	6.71594	8.53708	8.10302	15.3958	6.15412	0.0787883	0.946108	NO
3R	8667868	8673702	5835	+	FlyBase	protein_coding	FBgn0037607	CG8036	218.149	189.947	238.44	169.135	163.95	89.9936	190.865	126.407	145.044	94.3631	-0.543032	0.00626107	NO
3R	8674109	8675196	1088	+	FlyBase	protein_coding	FBgn0037608	mRpL19	64.96	58.0393	62.6021	50.9223	62.9452	56.4139	48.1735	32.4121	56.7213	44.1045	-0.312461	0.399366	NO
3R	8675283	8676613	1331	-	FlyBase	protein_coding	FBgn0037609	CG9773	49.4471	31.6578	55.2372	40.9197	43.9152	36.2661	53.0518	25.9297	55.911	42.0531	-0.564196	0.144204	NO
3R	8676915	8678233	1319	+	FlyBase	protein_coding	FBgn0037610	CG8043	13.5737	9.23353	23.9361	3.63731	8.78305	10.7455	11.586	9.72362	8.10304	14.3596	-0.434541	0.647285	NO
3R	8676915	8678955	2041	+	FlyBase	protein_coding	FBgn0037611	CG11755	8.72597	5.2763	10.1268	13.6399	16.1023	6.71594	7.3175	12.1545	13.7752	3.07706	-0.509951	0.603463	NO
3R	8678954	8680034	1081	-	FlyBase	protein_coding	FBgn0053325	CG33325	0	0	0	1.81865	0	0	0.609791	1.6206	0.810304	0	0.624742	NA	NO
3R	8684793	8685176	384	-	FlyBase	protein_coding	FBgn0265158	CG44227	0	0	0	0	0	0	0	0	0	2.05137	0.932421	NA	NO
3R	8690980	8697822	6843	-	FlyBase	protein_coding	FBgn0001180	hb	0	11.8717	0	0.909327	0	10.7455	0.609791	14.5854	3.24122	21.5394	4.0375	0.000754733	UP
3R	8712906	8718456	5551	-	FlyBase	protein_coding	FBgn0037613	Cks85A	39.7516	35.6151	24.8567	38.1917	49.7706	41.6388	25.0014	38.0842	40.5152	29.7449	0.0770738	0.898038	NO
3R	8712933	8715263	2331	+	FlyBase	protein_coding	FBgn0037612	CG8112	34.9039	42.2104	37.7454	33.6451	40.9875	44.3252	41.4658	40.5151	38.0843	64.6182	0.194622	0.681789	NO
3R	8716243	8721320	5078	+	FlyBase	protein_coding	FBgn0037614	TMEM216	0	1.31908	2.76186	6.36529	0	8.05913	1.82937	2.43091	4.05152	3.07706	1.39413	0.409239	NO
3R	8721371	8723051	1681	+	FlyBase	protein_coding	FBgn0037616	CG8136	0.969552	0	0.92062	4.54664	0	4.02956	1.82937	1.6206	2.43091	6.15412	1.1608	0.556503	NO
3R	8723174	8725357	2184	+	FlyBase	protein_coding	FBgn0037617	nom	25.2083	19.7861	21.1742	26.3705	38.0599	42.982	38.4169	22.6884	24.3091	30.7706	-0.0590345	0.930741	NO
3R	8725479	8726730	1252	+	FlyBase	protein_coding	FBgn0037618	ouib	0	0	0	0	0	0	1.21958	0	0	0	-0.567342	NA	NO
3R	8726854	8728370	1517	+	FlyBase	protein_coding	FBgn0037619	CG8159	18.4215	19.7861	8.28558	20.0052	19.0299	12.0887	14.635	10.5339	21.0679	23.5908	0.0830886	0.924689	NO
3R	8728367	8729693	1327	-	FlyBase	protein_coding	FBgn0037620	ranshi	5.81731	0	0	0.909327	2.92768	6.71594	3.04896	4.86181	4.05152	4.10275	0.130319	0.951268	NO
3R	8729790	8731698	1909	-	FlyBase	protein_coding	FBgn0037621	M1BP	55.2645	29.0197	46.9516	33.6451	39.5237	34.9229	34.7581	29.1709	42.9461	44.1045	-0.355146	0.427088	NO
3R	8732091	8735837	3747	+	FlyBase	protein_coding	FBgn0037622	CG8202	35.8734	51.444	33.1423	70.9275	29.2768	30.8933	36.5875	34.843	30.7915	31.7963	0.346324	0.460335	NO
3R	8735879	8747675	11797	-	FlyBase	protein_coding	FBgn0037623	CG9801	0	7.91446	0.92062	5.45596	0	2.68638	1.82937	4.86181	2.43091	6.15412	2.5004	0.0974852	NO
3R	8747798	8754104	6307	+	FlyBase	protein_coding	FBgn0037624	CG8223	148.341	149.056	185.045	122.759	95.1497	99.3959	114.031	98.8568	145.044	102.569	-0.257534	0.326223	NO
3R	8754064	8755916	1853	+	FlyBase	ncRNA	FBgn0265159	asRNA:CR44228	0	0	0	0	0	1.34319	0	0	0	4.10275	1.58196	NA	NO
3R	8769394	8771150	1757	+	FlyBase	protein_coding	FBgn0037626	CG8236	0	0	0	0.909327	0	0	0	0	0	0	0.747202	NA	NO
3R	8771246	8772691	1446	-	FlyBase	protein_coding	FBgn0037627	CG13318	0	0	0	0	0	5.37275	0	0.810302	0	2.05137	2.4233	NA	NO
3R	8773435	8773810	376	+	FlyBase	protein_coding	FBgn0085330	CG34301	0	0	0	0	0	0	0	1.6206	0	1.02569	1.51681	NA	NO
3R	8774286	8801176	26891	-	FlyBase	protein_coding	FBgn0261015	Pif1A	0	3.95723	0.92062	1.81865	0	1.34319	0	4.05151	0	3.07706	3.5299	0.122683	NO
3R	8778379	8779923	1545	-	FlyBase	protein_coding	FBgn0053191	CG33191	0	0	0	0	0	0	0	3.24121	0	0	0.967451	NA	NO
3R	8780113	8780789	677	-	FlyBase	protein_coding	FBgn0053189	CG33189	0	0	0	0	0	0	0.609791	4.05151	0	2.05137	1.49458	NA	NO
3R	8794684	8796966	2283	+	FlyBase	protein_coding	FBgn0037630	Ir85a	0	2.63815	0	0	0	8.05913	0	4.05151	0.810304	6.15412	3.57777	0.0855639	NO
3R	8801564	8806234	4671	+	FlyBase	protein_coding	FBgn0037632	CCT7	534.223	466.953	491.611	446.48	551.868	425.791	541.495	480.509	521.025	353.862	-0.284927	0.045946	NO
3R	8803471	8805802	2332	-	FlyBase	protein_coding	FBgn0037633	CG9839	26.1779	11.8717	28.5392	14.5492	26.3491	17.4614	26.221	19.4472	21.8782	16.411	-0.698096	0.209977	NO
3R	8806322	8807581	1260	+	FlyBase	protein_coding	FBgn0037634	hng2	13.5737	2.63815	14.7299	18.1865	16.1023	17.4614	14.0252	10.5339	17.0164	5.12843	-0.676892	0.404251	NO
3R	8807679	8813579	5901	-	FlyBase	protein_coding	FBgn0037635	CG9837	31.0257	25.0624	27.6186	27.2798	26.3491	28.2069	32.9287	40.5151	26.74	34.8733	0.102343	0.868235	NO
3R	8813490	8820682	7193	-	FlyBase	protein_coding	FBgn0286516	aqz	1634.66	2138.22	1109.35	1531.31	2320.19	2620.56	2461.73	3225.81	1939.87	2501.65	0.356948	6.87785e-05	NO
3R	8822008	8822838	831	+	FlyBase	protein_coding	FBgn0040532	CG8369	11.6346	38.2532	21.1742	13.6399	36.596	21.491	17.6839	21.8781	33.2225	19.488	-0.0538516	0.948376	NO
3R	8822849	8824177	1329	-	FlyBase	protein_coding	FBgn0037637	IscU	149.311	109.483	115.998	97.298	136.137	100.739	116.47	114.253	132.89	106.671	-0.289703	0.249057	NO
3R	8824411	8827279	2869	+	FlyBase	protein_coding	FBgn0037638	CG8379	20.3606	30.3387	23.0155	30.9171	20.4938	22.8342	20.7329	12.9648	14.5855	21.5394	0.211449	0.756934	NO
3R	8827068	8931896	104829	-	FlyBase	protein_coding	FBgn0262614	pyd	118.285	251.944	81.0145	218.238	112.716	274.01	132.935	349.24	115.063	298.475	1.31685	4.31031e-17	UP
3R	8862933	8863005	73	+	FlyBase	tRNA	FBgn0053551	tRNA:Arg-TCG-2-4	0.969552	0	0	1.81865	0	2.68638	0	1.6206	0	1.02569	2.565	NA	NO
3R	8934279	8935287	1009	-	FlyBase	ncRNA	FBgn0264790	asRNA:CR44020	0	1.31908	0	1.81865	1.46384	4.02956	0	0	1.62061	0	1.28913	NA	NO
3R	8938724	8943027	4304	+	FlyBase	protein_coding	FBgn0037643	ScsbetaA	161.915	126.631	158.347	165.498	222.504	127.603	147.569	147.475	144.234	114.877	-0.273423	0.27071	NO
3R	8942954	8945020	2067	-	FlyBase	protein_coding	FBgn0037644	CG11964	36.843	40.8914	56.1578	44.557	71.7282	53.7275	40.856	49.4284	48.6182	38.9761	-0.128765	0.786748	NO
3R	8950246	8963037	12792	-	FlyBase	protein_coding	FBgn0286204	ich	0	6.59538	0	1.81865	0	16.1183	0.609791	16.206	0.810304	12.3082	4.62618	0.000476888	UP
3R	8980860	8982793	1934	+	FlyBase	protein_coding	FBgn0037646	CAHbeta	16.4824	7.91446	6.44434	11.8213	2.92768	9.40231	6.7077	12.9648	4.86182	11.2825	0.690229	0.466118	NO
3R	8982732	8984315	1584	-	FlyBase	protein_coding	FBgn0037647	RagA-B	35.8734	23.7434	54.3166	21.8238	29.2768	10.7455	24.3917	25.1194	22.6885	26.6678	-0.58056	0.286037	NO
3R	8984718	8990649	5932	+	FlyBase	protein_coding	FBgn0027503	CG11970	5.81731	6.59538	6.44434	8.18394	2.92768	9.40231	7.3175	14.5854	9.72365	7.1798	0.508197	0.622378	NO
3R	8990645	8992949	2305	-	FlyBase	protein_coding	FBgn0260243	E(var)3-9	27.1475	6.59538	16.5712	26.3705	26.3491	10.7455	15.2448	8.10302	9.72365	8.20549	-0.721104	0.327114	NO
3R	8993253	8995212	1960	+	FlyBase	protein_coding	FBgn0037648	CG11975	28.117	32.9769	34.0629	29.0985	33.6683	32.2365	24.3917	25.1194	36.4637	27.6935	-0.0870599	0.887563	NO
3R	8995229	9003650	8422	-	FlyBase	protein_coding	FBgn0051100	CG31100	0	2.63815	0	4.54664	2.92768	1.34319	0	4.05151	0.810304	6.15412	3.19744	0.100873	NO
3R	9004017	9005331	1315	+	FlyBase	protein_coding	FBgn0037652	CG11980	55.2645	29.0197	36.8248	31.8264	46.8429	25.5206	35.3679	34.843	43.7564	47.1816	-0.35992	0.43647	NO
3R	9005313	9006226	914	-	FlyBase	protein_coding	FBgn0026380	Prosbeta3	244.327	226.881	201.616	140.036	188.835	167.898	170.132	122.356	159.63	156.93	-0.262349	0.228854	NO
3R	9006456	9008030	1575	+	FlyBase	protein_coding	FBgn0037653	Iru	20.3606	7.91446	24.8567	12.7306	5.85536	10.7455	12.1958	8.91332	17.8267	10.2569	-0.609588	0.430101	NO
3R	9008321	9010274	1954	+	FlyBase	protein_coding	FBgn0037654	CG11983	0.969552	3.95723	0	6.36529	0	0	0.609791	0.810302	6.48243	1.02569	0.916265	0.710054	NO
3R	9010282	9014909	4628	-	FlyBase	protein_coding	FBgn0037655	Kcmf1	27.1475	29.0197	44.1897	50.013	29.2768	33.5797	29.27	26.74	23.4988	18.4624	0.00296991	0.99682	NO
3R	9014972	9015341	370	-	FlyBase	protein_coding	FBgn0040534	Sf3b5	31.0257	17.148	29.4598	16.3679	40.9875	17.4614	29.8798	21.0678	18.637	7.1798	-0.933461	0.0694534	NO
3R	9015446	9016822	1377	+	FlyBase	protein_coding	FBgn0037656	CG11986	15.5128	14.5098	15.6505	10.0026	2.92768	2.68638	9.14687	7.29272	6.48243	10.2569	-0.119336	0.918106	NO
3R	9016773	9020022	3250	-	FlyBase	protein_coding	FBgn0264075	tgo	30.0561	15.8289	27.6186	41.829	23.4215	22.8342	28.0504	26.74	31.6018	18.4624	-0.217959	0.730024	NO
3R	9020348	9039471	19124	-	FlyBase	protein_coding	FBgn0002932	neur	6.78686	29.0197	11.0474	20.0052	5.85536	29.5501	15.2448	24.3091	10.5339	25.6422	1.37501	0.0170248	UP
3R	9022057	9024018	1962	+	FlyBase	ncRNA	FBgn0063298	asRNA:CR31429	0	0	0	0	0	0	0.609791	2.43091	0.810304	2.05137	0.775688	NA	NO
3R	9038760	9042349	3590	+	FlyBase	protein_coding	FBgn0037657	hyx	74.6555	97.6116	65.364	104.573	79.0474	60.4434	68.2966	68.0653	71.3067	68.721	0.136187	0.724291	NO
3R	9042508	9050555	8048	-	FlyBase	protein_coding	FBgn0010222	Nmdmc	129.92	98.9307	110.474	116.394	146.384	88.6504	105.494	80.2199	93.9952	81.0292	-0.323322	0.236905	NO
3R	9044183	9047977	3795	-	FlyBase	protein_coding	FBgn0014018	Rel	511.923	524.992	550.53	496.493	584.073	643.387	566.496	522.645	564.782	537.46	-0.0348965	0.852503	NO
3R	9048645	9052231	3587	+	FlyBase	protein_coding	FBgn0028708	Mst85C	19.391	21.1052	24.8567	16.3679	27.813	17.4614	12.1958	24.3091	22.6885	17.4367	-0.0989989	0.900387	NO
3R	9052495	9063245	10751	+	FlyBase	protein_coding	FBgn0037659	Kdm2	48.4776	76.5064	62.6021	74.5648	43.9152	73.8753	54.8812	59.9623	50.2388	57.4384	0.382078	0.268948	NO
3R	9063132	9065078	1947	-	FlyBase	protein_coding	FBgn0037660	beag	18.4215	10.5526	11.9681	18.1865	26.3491	21.491	17.0742	14.5854	19.4473	17.4367	-0.165945	0.8356	NO
3R	9065183	9066303	1121	+	FlyBase	protein_coding	FBgn0037661	Ada	7.75642	7.91446	5.52372	11.8213	8.78305	16.1183	10.9762	14.5854	8.91334	11.2825	0.547308	0.519421	NO
3R	9066343	9237682	171340	-	FlyBase	protein_coding	FBgn0003165	pum	352.917	803.317	274.345	454.664	379.135	621.896	379.9	752.77	264.159	551.819	0.939607	1.18766e-14	NO
3R	9177517	9179098	1582	+	FlyBase	protein_coding	FBgn0037662	CG11997	0	0	0	0	0	1.34319	0.609791	0	0.810304	3.07706	0.54046	NA	NO
3R	9228133	9230277	2145	+	FlyBase	ncRNA	FBgn0266706	lncRNA:CR45196	0	2.63815	0	0.909327	0	1.34319	0	2.43091	1.62061	2.05137	2.69962	NA	NO
3R	9238083	9240654	2572	-	FlyBase	protein_coding	FBgn0000412	D1	308.318	241.391	357.2	297.35	390.846	327.738	424.415	388.135	396.239	336.425	-0.243562	0.116235	NO
3R	9240757	9245869	5113	-	FlyBase	protein_coding	FBgn0260935	Vps15	23.2692	29.0197	30.3804	20.9145	14.6384	25.5206	13.4154	34.843	19.4473	30.7706	0.520121	0.370148	NO
3R	9246649	9251431	4783	+	FlyBase	protein_coding	FBgn0037664	CG8420	0	0	0	0	0	4.02956	0	4.05151	0.810304	8.20549	2.81534	0.265806	NO
3R	9251843	9253514	1672	+	FlyBase	protein_coding	FBgn0037665	St2	1.9391	0	0	0	0	0	0	2.43091	0	4.10275	1.39825	NA	NO
3R	9253545	9254683	1139	+	FlyBase	pseudogene	FBgn0037666	CR16735	0	0	0	3.63731	0	0	0.609791	0.810302	0	0	1.04181	NA	NO
3R	9255052	9256731	1680	+	FlyBase	protein_coding	FBgn0037667	CG16734	7.75642	3.95723	5.52372	11.8213	5.85536	4.02956	4.87833	10.5339	8.10304	5.12843	0.077945	0.954286	NO
3R	9256689	9257716	1028	-	FlyBase	protein_coding	FBgn0037668	CG16736	0.969552	1.31908	0.92062	5.45596	1.46384	2.68638	0.609791	0	0	0	0.547102	0.859821	NO
3R	9257727	9258501	775	-	FlyBase	protein_coding	FBgn0037669	Ibf2	31.0257	19.7861	23.0155	16.3679	21.9576	18.8046	21.3427	15.3957	20.2576	12.3082	-0.513658	0.382639	NO
3R	9258964	9260400	1437	+	FlyBase	protein_coding	FBgn0037670	Ibf1	16.4824	7.91446	9.2062	11.8213	4.39152	4.02956	7.92729	5.67211	7.29273	4.10275	-0.429828	0.684122	NO
3R	9260638	9262590	1953	+	FlyBase	protein_coding	FBgn0037671	ATP6AP2	85.3206	58.0393	100.348	120.031	108.324	73.8753	99.396	92.3744	95.6159	49.2329	-0.361224	0.25789	NO
3R	9262654	9264142	1489	-	FlyBase	protein_coding	FBgn0037672	sage	6.78686	13.1908	4.6031	15.4586	7.3192	13.4319	4.87833	11.3442	5.67213	12.3082	1.1866	0.134375	NO
3R	9265027	9266904	1878	-	FlyBase	protein_coding	FBgn0010803	TrpRS	91.1379	72.5492	73.6496	49.1037	52.6983	32.2365	48.1735	30.7915	38.0843	31.7963	-0.501845	0.15712	NO
3R	9267019	9270224	3206	+	FlyBase	protein_coding	FBgn0285911	Vps16A	50.4167	44.8486	44.1897	58.1969	49.7706	48.3548	51.8323	33.2224	34.0328	30.7706	-0.1209	0.814378	NO
3R	9283875	9284525	651	+	FlyBase	ncRNA	FBgn0286030	lncRNA:CR46350	0	0	0	0	0	2.68638	0	0	0	1.02569	1.4868	NA	NO
3R	9293642	9328511	34870	-	FlyBase	protein_coding	FBgn0037676	CG8861	0	0	0	0.909327	0	2.68638	2.43917	0.810302	0	0	1.12657	NA	NO
3R	9321770	9322361	592	+	FlyBase	protein_coding	FBgn0037675	HP1e	0	0	3.68248	0	0	0	0	0	0	0	-0.540611	NA	NO
3R	9329223	9330331	1109	-	FlyBase	protein_coding	FBgn0037677	CG12951	0	0	0	0	0	1.34319	0	0	0	0	0.742595	NA	NO
3R	9330885	9331885	1001	-	FlyBase	protein_coding	FBgn0037678	CG16749	0.969552	5.2763	5.52372	0.909327	0	9.40231	0.609791	3.24121	4.86182	12.3082	1.60874	0.269454	NO
3R	9332064	9334714	2651	-	FlyBase	protein_coding	FBgn0037679	Aduk	2.90866	6.59538	0	8.18394	1.46384	1.34319	2.43917	5.67211	2.43091	3.07706	1.41245	0.354166	NO
3R	9335170	9337459	2290	+	FlyBase	protein_coding	FBgn0037680	pasi2	27.1475	38.2532	24.8567	45.4664	7.3192	37.6093	11.586	21.8781	15.3958	45.1302	1.16596	0.0128627	UP
3R	9338223	9339992	1770	-	FlyBase	ncRNA	FBgn0262993	lncRNA:CR43301	0.969552	0	0.92062	1.81865	1.46384	8.05913	2.43917	6.48241	4.86182	3.07706	0.637587	0.7331	NO
3R	9340216	9362994	22779	+	FlyBase	protein_coding	FBgn0266410	CG45050	336.435	448.486	265.138	361.003	513.808	741.44	518.323	800.578	362.206	485.15	0.491403	4.35866e-05	NO
3R	9354268	9354342	75	+	FlyBase	snoRNA	FBgn0086053	snoRNA:Me18S-G1358a	0	0	0	0	0	1.34319	0	0.810302	0	0	1.25546	NA	NO
3R	9355313	9355387	75	+	FlyBase	snoRNA	FBgn0086054	snoRNA:Me18S-G1358b	0	0	0	0	0	0	0	1.6206	0.810304	0	0.240994	NA	NO
3R	9355495	9359189	3695	+	FlyBase	protein_coding	FBgn0263750	CG43675	0	2.63815	0	0.909327	0	0	0	2.43091	0	2.05137	3.02084	NA	NO
3R	9363305	9364838	1534	+	FlyBase	protein_coding	FBgn0037683	CG18473	4.84776	5.2763	3.68248	6.36529	4.39152	10.7455	8.53708	3.24121	4.86182	7.1798	0.26197	0.849856	NO
3R	9365398	9367763	2366	+	FlyBase	protein_coding	FBgn0037684	Srr	5.81731	13.1908	0	9.09327	4.39152	5.37275	0.609791	8.10302	2.43091	11.2825	2.23898	0.0411837	UP
3R	9367603	9394546	26944	-	FlyBase	protein_coding	FBgn0000723	FER	74.6555	216.328	91.1413	146.402	130.282	222.969	110.372	219.592	68.0655	144.622	1.0109	4.85607e-07	UP
3R	9393890	9394737	848	+	FlyBase	ncRNA	FBgn0267820	asRNA:CR46145	0	2.63815	0.92062	0.909327	0	2.68638	0.609791	3.24121	0	1.02569	2.49832	NA	NO
3R	9398190	9399551	1362	+	FlyBase	protein_coding	FBgn0037685	Or85f	0	2.63815	0	0.909327	0	0	0	1.6206	0	2.05137	2.87016	NA	NO
3R	9399570	9400053	484	-	FlyBase	protein_coding	FBgn0083953	CG34117	41.6907	31.6578	45.1104	35.4638	42.4514	36.2661	33.5385	49.4284	39.7049	34.8733	-0.105786	0.850415	NO
3R	9400237	9401226	990	-	FlyBase	protein_coding	FBgn0037686	RpL34b	3732.77	2568.24	3158.65	1825.02	2507.56	1935.53	2632.47	1803.73	2451.98	2123.17	-0.492227	1.59658e-06	NO
3R	9401495	9402618	1124	+	FlyBase	protein_coding	FBgn0037687	CG8132	33.9343	26.3815	32.2217	20.9145	21.9576	9.40231	15.8546	14.5854	28.3606	17.4367	-0.575677	0.304876	NO
3R	9402564	9404269	1706	-	FlyBase	protein_coding	FBgn0037688	CG9356	12.6042	18.4671	20.2536	13.6399	14.6384	6.71594	14.635	13.7751	13.7752	12.3082	-0.245386	0.771538	NO
3R	9407694	9408169	476	-	FlyBase	protein_coding	FBgn0265201	CG44261	5.81731	3.95723	11.0474	3.63731	7.3192	13.4319	7.3175	6.48241	9.72365	12.3082	-0.187454	0.87621	NO
3R	9408383	9410282	1900	-	FlyBase	protein_coding	FBgn0003889	betaTub85D	0	0	0	0.909327	1.46384	6.71594	1.82937	0	0	1.02569	1.13773	NA	NO
3R	9410329	9412293	1965	-	FlyBase	protein_coding	FBgn0037690	Task7	0	0	2.76186	0	0	0	0	0.810302	0	1.02569	0.815289	NA	NO
3R	9412548	9417264	4717	+	FlyBase	protein_coding	FBgn0011740	alpha-Man-IIa	39.7516	46.1677	44.1897	30.9171	42.4514	44.3252	39.0266	33.2224	53.4801	45.1302	-0.149211	0.761202	NO
3R	9417940	9455500	37561	+	FlyBase	protein_coding	FBgn0261552	ps	716.499	915.439	498.055	636.529	786.083	1082.61	876.27	1160.35	722.791	899.527	0.3779	0.000233827	NO
3R	9455517	9456546	1030	-	FlyBase	protein_coding	FBgn0037696	GstZ1	31.9952	22.4243	16.5712	24.5518	23.4215	17.4614	20.7329	25.1194	24.3091	21.5394	-0.0407482	0.956279	NO
3R	9456815	9460652	3838	-	FlyBase	protein_coding	FBgn0037697	GstZ2	0	2.63815	0	0.909327	1.46384	0	0	0.810302	0	4.10275	2.70167	NA	NO
3R	9461084	9493677	32594	-	FlyBase	protein_coding	FBgn0037698	CG16779	0.969552	18.4671	0	6.36529	13.1746	42.982	4.87833	31.6018	5.67213	49.2329	2.89215	5.13294e-06	UP
3R	9483378	9484078	701	-	FlyBase	ncRNA	FBgn0266730	lncRNA:CR45203	0	0	0	0.909327	1.46384	0	0	2.43091	0	2.05137	2.12314	NA	NO
3R	9494801	9496723	1923	+	FlyBase	protein_coding	FBgn0043791	phu	0	0	0.92062	0.909327	0	12.0887	1.21958	3.24121	0.810304	0	1.03815	0.684122	NO
3R	9497101	9502581	5481	-	FlyBase	protein_coding	FBgn0014380	RhoL	26.1779	23.7434	15.6505	14.5492	21.9576	29.5501	15.8546	21.8781	32.4122	10.2569	-0.17991	0.816706	NO
3R	9504656	9505865	1210	+	FlyBase	protein_coding	FBgn0037700	CG8149	43.6298	26.3815	45.1104	34.5544	35.1322	45.6684	53.6616	41.3254	41.3255	30.7706	-0.313407	0.488379	NO
3R	9505853	9510324	4472	-	FlyBase	protein_coding	FBgn0267790	rump	205.545	146.417	147.299	166.407	187.372	141.035	224.403	176.646	184.749	121.031	-0.33325	0.13672	NO
3R	9510561	9513067	2507	-	FlyBase	protein_coding	FBgn0003205	Ras85D	59.1427	56.7203	53.3959	48.1943	42.4514	47.0116	59.1498	49.4284	56.7213	38.9761	-0.181539	0.664747	NO
3R	9513327	9514827	1501	+	FlyBase	protein_coding	FBgn0014022	Rlb1	19.391	13.1908	13.8093	21.8238	11.7107	22.8342	20.7329	17.0163	25.9297	19.488	0.0479325	0.954286	NO
3R	9514822	9515908	1087	-	FlyBase	protein_coding	FBgn0014023	mRpL47	56.234	55.4012	56.1578	47.285	40.9875	38.9524	53.6616	37.2739	53.4801	38.9761	-0.273407	0.500459	NO
3R	9516007	9527237	11231	+	FlyBase	protein_coding	FBgn0037702	CG8176	76.5946	109.483	100.348	133.671	92.222	98.0527	97.5666	115.873	119.925	103.594	0.209604	0.475177	NO
3R	9516007	9520938	4932	+	FlyBase	protein_coding	FBgn0037703	JHDM2	16.4824	17.148	11.0474	20.0052	7.3192	8.05913	7.92729	8.91332	4.86182	3.07706	0.17151	0.870878	NO
3R	9517524	9517599	76	+	FlyBase	pre_miRNA	FBgn0262180	mir-2283	0	0	0	0	0	0	0.609791	0	0	0	-0.327527	NA	NO
3R	9528238	9533011	4774	-	FlyBase	protein_coding	FBgn0000244	by	0.969552	0	6.44434	4.54664	4.39152	1.34319	1.21958	0.810302	0.810304	8.20549	-0.230946	0.918469	NO
3R	9535625	9551806	16182	-	FlyBase	protein_coding	FBgn0037705	mura	46.5385	58.0393	45.1104	87.2954	43.9152	69.8458	50.6127	89.9435	63.2037	58.4641	0.535965	0.119347	NO
3R	9548104	9551806	3703	-	FlyBase	ncRNA	FBgn0260722	lncRNA:CR42549	41.6907	79.1446	23.9361	52.741	42.4514	61.7866	39.6364	84.2714	48.6182	72.8237	0.85815	0.00626719	NO
3R	9552034	9553747	1714	+	FlyBase	protein_coding	FBgn0037707	RnpS1	63.9904	56.7203	55.2372	55.4689	67.3367	61.7866	54.2714	42.1357	59.1522	47.1816	-0.198148	0.606927	NO
3R	9553696	9555408	1713	-	FlyBase	protein_coding	FBgn0037708	CG9386	7.75642	11.8717	14.7299	11.8213	19.0299	13.4319	11.586	8.91332	8.91334	5.12843	-0.279271	0.762262	NO
3R	9555785	9557776	1992	+	FlyBase	protein_coding	FBgn0037709	CG8199	14.5433	21.1052	16.5712	12.7306	20.4938	9.40231	17.0742	16.206	16.2061	25.6422	-0.0356276	0.967916	NO
3R	9557712	9559525	1814	-	FlyBase	protein_coding	FBgn0024833	AP-1mu	58.1731	40.8914	46.031	43.6477	57.0898	34.9229	60.9791	34.843	51.8594	28.7192	-0.588403	0.118811	NO
3R	9559760	9561533	1774	+	FlyBase	protein_coding	FBgn0027950	MBD-like	37.8125	50.1249	45.1104	50.013	33.6683	45.6684	31.0994	27.5503	38.8946	36.9247	0.141964	0.780958	NO
3R	9561583	9563673	2091	-	FlyBase	protein_coding	FBgn0037710	CG9393	50.4167	32.9769	58.9197	40.9197	61.4813	40.2956	43.2952	43.7563	44.5667	34.8733	-0.407093	0.303756	NO
3R	9563924	9566092	2169	+	FlyBase	protein_coding	FBgn0261049	Vps45	14.5433	27.7006	33.1423	22.7332	21.9576	20.1478	25.0014	23.4988	18.637	22.5651	0.071718	0.923076	NO
3R	9566195	9569189	2995	+	FlyBase	protein_coding	FBgn0037712	CG16789	2.90866	5.2763	2.76186	0	4.39152	4.02956	2.43917	4.86181	4.86182	0	-0.847297	0.636817	NO
3R	9569074	9570214	1141	-	FlyBase	protein_coding	FBgn0037713	CG16790	12.6042	1.31908	2.76186	9.09327	0	1.34319	5.48812	6.48241	2.43091	5.12843	0.37645	0.827888	NO
3R	9570414	9571623	1210	-	FlyBase	protein_coding	FBgn0037714	CG9396	0	0	0	0.909327	0	1.34319	0	0.810302	0	0	1.72391	NA	NO
3R	9571911	9574211	2301	-	FlyBase	protein_coding	FBgn0037715	CG9399	41.6907	38.2532	27.6186	37.2824	13.1746	21.491	28.6602	30.7915	28.3606	32.822	0.235684	0.662036	NO
3R	9574484	9577733	3250	-	FlyBase	protein_coding	FBgn0027338	Kap-alpha3	207.484	145.098	205.298	217.329	177.125	139.692	187.206	136.941	192.852	127.185	-0.361082	0.0945837	NO
3R	9578042	9581225	3184	+	FlyBase	protein_coding	FBgn0037716	Son	18.4215	18.4671	19.333	15.4586	19.0299	30.8933	21.9525	17.0163	29.1709	21.5394	-0.102356	0.890966	NO
3R	9581306	9586648	5343	+	FlyBase	protein_coding	FBgn0037717	CG8301	8.72597	5.2763	0.92062	3.63731	8.78305	18.8046	4.26854	4.86181	12.9649	19.488	0.524262	0.606629	NO
3R	9582515	9583222	708	-	FlyBase	protein_coding	FBgn0053654	CG33654	1.9391	1.31908	1.84124	2.72798	0	0	0	0	0	0	0.124987	NA	NO
3R	9586942	9589581	2640	+	FlyBase	protein_coding	FBgn0037718	P58IPK	151.25	154.332	240.282	179.137	182.98	143.721	193.914	150.716	212.3	135.391	-0.356649	0.0900437	NO
3R	9589468	9591002	1535	-	FlyBase	protein_coding	FBgn0037719	bocks	25.2083	34.296	28.5392	33.6451	30.7407	32.2365	23.1721	20.2575	29.9812	30.7706	0.117192	0.850783	NO
3R	9591309	9625073	33765	+	FlyBase	protein_coding	FBgn0037720	CG8312	2.90866	9.23353	5.52372	15.4586	7.3192	26.8638	9.14687	23.4988	7.29273	9.23118	1.32939	0.0691676	NO
3R	9625157	9626930	1774	-	FlyBase	protein_coding	FBgn0037721	CG9427	0	2.63815	0	0	0	0	0.609791	2.43091	0.810304	3.07706	1.67846	NA	NO
3R	9627321	9628676	1356	+	FlyBase	protein_coding	FBgn0037722	CG8319	11.6346	13.1908	23.0155	0.909327	14.6384	5.37275	10.9762	8.91332	16.2061	19.488	-0.869348	0.330964	NO
3R	9628691	9630851	2161	-	FlyBase	protein_coding	FBgn0005585	Calr	1519.29	1129.13	1991.3	1437.65	1415.53	984.557	1473.26	1197.63	1304.59	922.092	-0.442671	1.57815e-06	NO
3R	9630255	9630440	186	-	FlyBase	ncRNA	FBgn0286035	sisRNA:CR46357	0	0	0	0	0	1.34319	0.609791	0.810302	0	0	0.737121	NA	NO
3R	9631641	9633673	2033	+	FlyBase	protein_coding	FBgn0037723	SpdS	72.7164	56.7203	54.3166	50.013	46.8429	22.8342	65.2477	44.5666	49.4285	51.2843	-0.372379	0.33796	NO
3R	9632035	9633076	1042	-	FlyBase	ncRNA	FBgn0266413	asRNA:CR45053	8.72597	7.91446	3.68248	4.54664	4.39152	12.0887	7.92729	4.05151	5.67213	3.07706	-0.0702443	0.960042	NO
3R	9633359	9637611	4253	-	FlyBase	protein_coding	FBgn0003334	Scm	38.7821	34.296	39.5866	37.2824	55.626	36.2661	41.4658	42.1357	50.2388	27.6935	-0.334095	0.452565	NO
3R	9638182	9650706	12525	+	FlyBase	protein_coding	FBgn0012344	Dh44	0	2.63815	0	0	0	1.34319	0.609791	4.05151	0	10.2569	3.13124	0.16542	NO
3R	9644978	9646154	1177	-	FlyBase	protein_coding	FBgn0037724	Fst	0	5.2763	0	0.909327	0	1.34319	0	0	0	1.02569	2.67718	NA	NO
3R	9651179	9674643	23465	-	FlyBase	protein_coding	FBgn0037726	CG9492	1.9391	9.23353	0.92062	8.18394	8.78305	21.491	4.26854	20.2575	6.48243	45.1302	2.28165	0.00116949	UP
3R	9675523	9677778	2256	+	FlyBase	protein_coding	FBgn0037727	Nepl12	4.84776	9.23353	0.92062	7.27462	0	2.68638	3.04896	4.05151	2.43091	16.411	1.85985	0.122254	NO
3R	9677927	9679658	1732	+	FlyBase	protein_coding	FBgn0037728	p23	464.415	315.259	270.662	230.969	562.115	369.377	541.495	383.273	508.06	268.73	-0.564621	8.44822e-05	NO
3R	9679939	9681502	1564	+	FlyBase	protein_coding	FBgn0028997	nmdyn-D7	30.0561	34.296	14.7299	17.2772	17.5661	25.5206	21.3427	17.8266	29.9812	31.7963	0.141355	0.835078	NO
3R	9681415	9684264	2850	-	FlyBase	protein_coding	FBgn0037730	CG9444	5.81731	2.63815	0.92062	2.72798	5.85536	5.37275	0.609791	4.05151	4.86182	5.12843	0.48273	0.767035	NO
3R	9684469	9685476	1008	-	FlyBase	protein_coding	FBgn0069242	eca	329.648	236.115	284.471	211.873	341.075	264.608	344.532	250.383	345.189	284.115	-0.402542	0.00735115	NO
3R	9685760	9687141	1382	+	FlyBase	protein_coding	FBgn0037731	CG18542	0	0	0	0	0	0	0.609791	0	0	0	-0.327527	NA	NO
3R	9687060	9692775	5716	-	FlyBase	protein_coding	FBgn0260463	Unc-115b	0	0	0	0	0	0	0	0.810302	0	0	0.767504	NA	NO
3R	9694386	9705417	11032	-	FlyBase	protein_coding	FBgn0051352	Unc-115a	4.84776	7.91446	11.0474	6.36529	8.78305	6.71594	10.3665	18.6369	7.29273	15.3853	0.327811	0.746208	NO
3R	9705996	9711037	5042	-	FlyBase	protein_coding	FBgn0037734	trbd	7.75642	7.91446	13.8093	21.8238	13.1746	10.7455	12.1958	12.1545	15.3958	9.23118	-0.0536354	0.956915	NO
3R	9711142	9714675	3534	+	FlyBase	protein_coding	FBgn0278604	dmt	37.8125	27.7006	39.5866	37.2824	30.7407	37.6093	34.1483	33.2224	46.1873	17.4367	-0.327302	0.527204	NO
3R	9713607	9713765	159	+	FlyBase	snoRNA	FBgn0263477	scaRNA:PsiU1-6	0	0	1.84124	0	1.46384	0	1.82937	0	0	0	-1.90248	NA	NO
3R	9714623	9725615	10993	-	FlyBase	protein_coding	FBgn0002431	hyd	72.7164	43.5295	59.8403	87.2954	70.2644	51.0411	56.7106	73.7375	72.117	55.3871	-0.107531	0.820187	NO
3R	9726020	9730872	4853	-	FlyBase	protein_coding	FBgn0262477	FoxP	0	0	0	0	0	2.68638	0.609791	1.6206	1.62061	1.02569	0.979799	NA	NO
3R	9731221	9733250	2030	-	FlyBase	protein_coding	FBgn0003886	alphaTub85E	0	0	0	0	0	2.68638	0	0.810302	0	0	1.48934	NA	NO
3R	9734012	9739979	5968	-	FlyBase	protein_coding	FBgn0037736	side-VII	0	2.63815	0	1.81865	1.46384	8.05913	2.43917	5.67211	5.67213	16.411	2.14598	0.111662	NO
3R	9740899	9742844	1946	+	FlyBase	protein_coding	FBgn0037737	Pnn	24.2388	14.5098	23.0155	18.1865	21.9576	20.1478	27.4406	21.8781	19.4473	9.23118	-0.505956	0.401157	NO
3R	9742877	9746367	3491	-	FlyBase	protein_coding	FBgn0085438	CG34409	0.969552	1.31908	0.92062	0.909327	2.92768	4.02956	1.82937	2.43091	0	2.05137	0.882318	0.69304	NO
3R	9743517	9744662	1146	+	FlyBase	protein_coding	FBgn0051415	CG31415	0.969552	0	0	2.72798	2.92768	1.34319	1.82937	0	1.62061	1.02569	-0.907211	NA	NO
3R	9746167	9747744	1578	-	FlyBase	protein_coding	FBgn0037739	CG12948	4.84776	6.59538	4.6031	4.54664	1.46384	0	4.26854	1.6206	8.10304	3.07706	-0.762769	0.610782	NO
3R	9747875	9751094	3220	+	FlyBase	protein_coding	FBgn0005777	PpD3	83.3815	80.4636	95.7444	90.9327	103.933	77.9049	106.104	101.288	94.8055	64.6182	-0.225798	0.459834	NO
[truncated: 14,928 more rows]

## Sheet: Supplementary Table 3
Chromosome	Start	End	Width	Strand	Source	Gene biotype	Gene id	Gene name	IgG n1	m6A n1	IgG n2	m6A n2	IgG n3	m6A n3	IgG/ m6A (log2)	FDR	Differential Enrichment
[truncated: 12,516 more rows]

[truncated: 4 more sheets: Supplementary Table 4, Supplementary Table 5, Supplementary Table 6, Supplementary Table 7]
