# Supplementary material for: Profiling RNA at chromatin targets in situ by antibody-targeted tagmentation
Source: Nat Methods. 2022 Oct 3;19(11):1383–92. doi: 10.1038/s41592-022-01618-9 (PMC9636022; doi:10.1038/s41592-022-01618-9)
Supplement: Source Data Fig. 2 — Statistical source data. [file 41592_2022_1618_MOESM4_ESM.xlsx]

## Sheet: Figure 2C
	# Reads	% of total
# Exonic:	4439719	65.7287
# Intronic:	1102170	16.3173
# Intergenic:	1212728	17.9541
Total	6754617

## Sheet: Figure 2D
Percentile of gene body	Average Wigsum
1	11540
2	13967.5
3	15188.5
4	16827.5
5	18734.4
6	20059.1
7	20091.9
8	20410
9	23598.7
10	29344.9
11	31821
12	54811.2
13	54998.7
14	67450.7
15	67959.8
16	74777.4
17	68936.1
18	67754.3
19	56022.7
20	51911.6
21	48103.1
22	36389.6
23	38267.8
24	32677.9
25	34142.5
26	35777.6
27	45395.5
28	44977.5
29	44528
30	40692.1
31	36708.5
32	41107.7
33	43795.6
34	48723.7
35	50696.3
36	48260.9
37	46581.5
38	46821.7
39	47439.6
40	47319.7
41	54804.5
42	60604.7
43	58317.7
44	56550.9
45	62208.8
46	63248.4
47	64501.5
48	72471.7
49	72139
50	72281.1
51	70569.4
52	64691.1
53	62905.7
54	62293.2
55	61186.7
56	62626.5
57	63125.8
58	61407.5
59	69211
60	73665.2
61	79665.4
62	80325.2
63	77757.4
64	80745
65	84056
66	83414.3
67	84668.3
68	89832.6
69	79402.2
70	81423.9
71	88232.3
72	89208.5
73	90471.9
74	94509.3
75	99844.4
76	104358
77	107649
78	112473
79	120396
80	133321
81	134900
82	133286
83	135418
84	147980
85	151648
86	151943
87	155325
88	163931
89	168027
90	177334
91	181564
92	185047
93	190169
94	195894
95	197330
96	200638
97	200958
98	187218
99	165080
100	116191

## Sheet: Figure 2E
	PC1	PC2	group	Target	Replicate
IgG oligodT n1	-5.58843	-3.5518	IgG	IgG	n1
MSL2 oligodT n1	6.09945	-5.74596	MSL2	MSL2	n1
IgG oligodT n2	-6.17768	-4.05403	IgG	IgG	n2
MSL2 oligodT n2	8.01917	-1.922	MSL2	MSL2	n2
IgG oligodT n4	-4.99997	3.45337	IgG	IgG	n3
MSL2 oligodT n4	2.2358	4.46773	MSL2	MSL2	n3
IgG oligodT n5	-5.14921	2.61837	IgG	IgG	n4
MSL2 oligodT n5	5.56087	4.73431	MSL2	MSL2	n4

## Sheet: Figure 2F
Gene Name	Fold Change (log2)	Adjusted p-value	Differential expression
Myo81F	-0.177632	NA	NO
lncRNA:CR46123	-0.407217	NA	NO
lncRNA:CR46122	1.21591	NA	NO
Pzl	-1.47829	NA	NO
Parp	0.0484433	0.996414	NO
Alg-2	-0.275763	0.771103	NO
Tim17b	-0.35349	0.713485	NO
CG41128	-0.555335	0.854794	NO
CG41099	0.44727	0.826902	NO
CG42402	-0.11293	NA	NO
Gfat1	-0.432894	NA	NO
CG40198	0.137986	NA	NO
CG12581	1.4734	NA	NO
Dsk	-0.407217	NA	NO
beta-Man	0.37469	0.354149	NO
CG14636	-0.216577	0.992764	NO
aux	0.0739264	0.993462	NO
CG31516	0.919376	NA	NO
DhpD	-0.0863906	0.993462	NO
CG14641	-0.487914	0.771417	NO
abs	0.0948429	0.993462	NO
Gel	-0.107509	0.973277	NO
asRNA:CR46255	-0.301199	0.993462	NO
CG14642	-0.00505743	0.998573	NO
TwdlU	1.28052	NA	NO
TwdlF	0.573241	NA	NO
TwdlG	-1.02693	NA	NO
CG1092	-0.361971	0.089405	NO
CG9766	-1.10458	NA	NO
cpx	-1.48506	NA	NO
Nepl11	2.54903	NA	NO
Vps24	-0.164447	0.975138	NO
MP1	-0.13354	0.991886	NO
asRNA:CR46140	0.467913	NA	NO
Suv3	0.648829	0.961251	NO
Syt14	-0.601956	0.984568	NO
CG9795	0.324035	0.975138	NO
CG9776	0.152153	0.975138	NO
Skp2	0.307071	0.967996	NO
CG14645	0.838971	0.973277	NO
CG1103	-0.076889	0.992764	NO
hkb	-0.432894	NA	NO
CG1090	-0.410414	NA	NO
lncRNA:CR44922	-0.411823	NA	NO
Sfxn1-3	0.303288	0.967996	NO
Cont	-0.0857844	0.993462	NO
tub	0.0188766	0.996441	NO
CG14646	-0.0256018	0.996414	NO
CG34112	-0.630522	0.817542	NO
asRNA:CR46139	0.250987	NA	NO
asRNA:CR45999	-0.514206	0.970912	NO
CG9855	0.00792799	0.997131	NO
CG9853	-0.335821	0.973277	NO
CG14647	0.0883694	0.993462	NO
lncRNA:CR45187	2.2576	NA	NO
lost	-0.355357	0.324479	NO
CG32944	-0.65602	NA	NO
CG31528	0.108778	NA	NO
srl	-0.0762623	0.993462	NO
CG31525	0.501719	NA	NO
eIF3a	-0.13031	0.965378	NO
CG1074	0.422879	0.973277	NO
asRNA:CR46138	0.338999	NA	NO
CG9804	-0.0546514	0.996414	NO
asRNA:CR44134	-1.48529	NA	NO
CG14650	0.0985522	0.993462	NO
CG31522	0.0341862	0.996414	NO
asRNA:CR43629	0.104747	0.996414	NO
CG31523	-0.0564337	0.993462	NO
CG14651	1.81035	NA	NO
Fip1	-0.223874	0.970209	NO
CG34357	0.407618	0.956203	NO
CG34425	0.919376	NA	NO
Mur82C	0.949549	NA	NO
lncRNA:CR45558	0.949549	NA	NO
lncRNA:CR44317	-0.750848	NA	NO
5-HT2A	1.50323	NA	NO
lncRNA:CR45673	0.253588	NA	NO
CG9775	0.321771	0.696452	NO
MED31	-0.151079	0.991096	NO
slx1	1.43555	NA	NO
Dlip2	0.101083	0.996414	NO
rpk	0.949549	NA	NO
asRNA:CR44155	-0.407217	NA	NO
Karybeta3	-0.206501	0.867081	NO
spartin	0.214856	NA	NO
smash	-0.269262	0.973118	NO
lncRNA:CR44157	-0.457503	NA	NO
eIF3f1	-0.181434	0.965378	NO
Nep2	-2.15394	NA	NO
tacc	0.0527766	0.993462	NO
asRNA:CR46137	0.604119	NA	NO
atms	-0.0560428	0.996414	NO
CG44098	-0.822252	NA	NO
CG44088	-0.457503	NA	NO
CG14655	-0.855427	NA	NO
ctrip	-0.138484	0.984613	NO
Hus1-like	-0.574066	0.943133	NO
CG1129	-0.14668	0.981144	NO
BBS5	-0.0208518	NA	NO
CG14657	-0.156749	0.991886	NO
opa	0.243433	NA	NO
laf	1.76833	NA	NO
Gnf1	-0.112145	0.991886	NO
Cdep	-0.118698	0.991886	NO
lncRNA:CR45188	2.13332	NA	NO
snRNA:U1:82Eb	0.324025	NA	NO
Ubc6	-0.310568	0.900753	NO
CG14661	1.10346	NA	NO
CG2016	-0.457503	NA	NO
CG1124	-0.392005	0.991886	NO
lncRNA:CR43424	-0.432894	NA	NO
lncRNA:CR45585	0.915611	NA	NO
lncRNA:CR46352	0.243433	NA	NO
lncRNA:CR43635	-0.407217	NA	NO
lncRNA:CR45588	-0.432894	NA	NO
corto	1.30893	NA	NO
CG12007	-0.0421514	0.996414	NO
dpr16	-0.432894	NA	NO
CG12590	-1.02658	NA	NO
cno	0.112362	0.993462	NO
snRNA:U4atac	-1.06348	NA	NO
Prosbeta2R2	-1.04527	NA	NO
CG1116	-0.110509	0.993462	NO
Sccpdh1	-0.130908	0.991886	NO
CG14664	2.09651	NA	NO
Vps37B	-0.426842	0.757705	NO
Kat60	-0.414007	0.868604	NO
Mms19	0.333203	0.961156	NO
rtp	0.592176	0.991886	NO
CG12163	-0.188943	0.898631	NO
CG33293	-0.457503	NA	NO
asRNA:CR44019	-1.06348	NA	NO
CG1113	2.30241	NA	NO
CG12173	-0.50267	0.795306	NO
Hph	0.0510889	0.993462	NO
Tim17a2	-0.407217	NA	NO
lncRNA:CR45793	-0.269102	NA	NO
mtd	0.424067	0.311674	NO
CG31538	0.0350115	NA	NO
Tim17b1	1.36289	NA	NO
CG11999	-0.170304	0.965286	NO
CG1161	-0.239663	0.879247	NO
Prosbeta7	-0.238358	0.750759	NO
Cerk	0.62236	0.0915347	NO
lncRNA:CR44103	-0.222367	NA	NO
RpII18	-0.284831	0.865262	NO
hd	-0.0329888	0.996414	NO
CG14667	0.115297	0.996414	NO
7B2	-1.02693	NA	NO
kkv	0.100439	NA	NO
CG14668	-1.02693	NA	NO
CG1172	-0.106205	0.993462	NO
Or83a	-0.250816	NA	NO
CG2663	-0.432894	NA	NO
Orco	-1.04604	NA	NO
CG14669	0.5174	NA	NO
CG12147	-0.923185	NA	NO
PEK	0.27366	0.935015	NO
RpL35A	-0.304959	0.203931	NO
POLDIP2	0.33404	0.924939	NO
mRpL44	0.0211752	0.996414	NO
Snr1	-0.126412	0.991886	NO
Hcs	-0.2012	0.991886	NO
ksr	0.366093	0.938787	NO
CG31550	0.432899	0.840913	NO
NKCC	-0.022281	NA	NO
Nmdar1	0.126771	NA	NO
Itp-r83A	0.142278	0.991886	NO
CG43845	-0.407217	NA	NO
CG2519	0.307708	0.973277	NO
mia	-0.420549	0.981144	NO
Pcmt	-0.1541	0.991886	NO
Snm1	-0.482414	0.975138	NO
Pi4KIIalpha	0.547726	0.593175	NO
asRNA:CR46136	0.919376	NA	NO
CG14671	-0.120217	0.991886	NO
CG12746	-0.0615005	0.996414	NO
CG2931	-0.109376	0.993462	NO
Rheb	0.0250852	0.996414	NO
CRMP	0.374474	0.984568	NO
CG2926	0.089106	0.992764	NO
Rev7	-0.873419	0.787627	NO
noi	0.120916	0.993462	NO
Vha26	-0.275813	0.480675	NO
kra	-0.114634	0.973277	NO
snoRNA:Psi28S-3091b	-0.713248	NA	NO
snoRNA:Psi28S-3091a	0.897972	NA	NO
snoRNA:Psi28S-3186	-0.432894	NA	NO
snoRNA:Psi28S-2442b	-0.713248	NA	NO
snoRNA:Psi28S-2442a	-0.432894	NA	NO
CG1427	0.339817	0.991886	NO
asl	0.172209	0.9919	NO
Rga	0.249753	0.9655	NO
asRNA:ASTR	1.16236	0.94351	NO
sisRNA:1	-1.15024	NA	NO
asRNA:CR46135	0.486524	0.971111	NO
Atu	0.447214	0.789464	NO
Spec2	0.457707	0.978238	NO
CG2911	-0.158107	0.996223	NO
RpL13A	-0.371613	0.128289	NO
snoRNA:Me28S-U2134b	-2.01398	NA	NO
CG31551	-0.911249	NA	NO
CG31549	-0.404113	0.742207	NO
CG12171	-0.246747	0.970912	NO
CG31546	0.140199	NA	NO
CG31548	0.268515	0.974082	NO
CG12170	0.194292	0.992342	NO
MTA1-like	0.336769	0.72523	NO
Sec23	0.0980658	0.981144	NO
elm	-0.221749	0.991886	NO
MED27	-0.0713495	0.993462	NO
CG2182	0.091921	0.991886	NO
asRNA:CR44093	0.941442	NA	NO
Wdr33	-0.0333707	0.996414	NO
asRNA:CR46134	-0.401758	0.991886	NO
Xe7	0.766336	0.0605614	NO
Atg17	0.0753969	0.996414	NO
Rab23	-0.152339	0.996414	NO
plx	0.423928	0.915065	NO
CG2104	-0.424841	NA	NO
cas	-1.05087	NA	NO
CG1239	-0.337777	0.991886	NO
CG2100	0.296839	0.981144	NO
CG1236	0.138303	0.991886	NO
Sym	0.107696	0.993462	NO
Madm	-0.176047	0.989864	NO
CG2091	-0.108567	0.993462	NO
Sec8	0.304915	0.894475	NO
CG2082	0.0200775	NA	NO
jagn	-0.100657	0.992427	NO
kat-60L1	-0.724026	0.973277	NO
Hat1	-0.421236	0.768602	NO
Rpn5	-0.175371	0.955347	NO
CG1218	-0.124935	0.993462	NO
CG2046	0.116758	0.991886	NO
CG10979	0.04458	0.993462	NO
CG11000	-1.20576	NA	NO
CG42675	1.85997	NA	NO
Hpr1	0.0359477	0.996414	NO
CG2023	0.105191	0.996414	NO
dgrn	-0.252475	0.991886	NO
glob3	1.21591	NA	NO
CG1213	0.954298	NA	NO
CG14676	-1.02693	NA	NO
disp	0.436311	0.71803	NO
CG34287	-1.92922	NA	NO
ECSIT	0.141571	0.993462	NO
CG2017	0.446706	0.665244	NO
asRNA:CR46133	-0.67888	0.981144	NO
side-III	1.48641	NA	NO
lncRNA:CR44925	-0.432894	NA	NO
lncRNA:TS20	0.247949	NA	NO
lncRNA:CR44928	-0.432894	NA	NO
Rm62	-0.0510233	0.993462	NO
CG15580	0.851907	NA	NO
Or83c	-0.407217	NA	NO
Gasp	0.243433	NA	NO
Obp83ef	-0.436627	NA	NO
Obp83g	-0.407217	NA	NO
Vha14-2	2.98418	NA	NO
lncRNA:CR43486	1.21591	NA	NO
lncRNA:CR43487	0.919376	NA	NO
CG31559	0.949549	NA	NO
CG1077	-0.134688	NA	NO
CR31562	0.257347	NA	NO
NPFR	0.243433	NA	NO
Osi2	-1.06348	NA	NO
Osi3	-0.432894	NA	NO
Osi4	-0.713248	NA	NO
Osi5	-1.29133	NA	NO
Osi6	-0.649963	NA	NO
Osi7	-0.448847	NA	NO
Osi8	1.21591	NA	NO
Osi9	0.140199	NA	NO
Osi10	-0.0323867	NA	NO
Osi11	-0.457503	NA	NO
Osi12	0.919376	NA	NO
CG15597	-0.0111562	NA	NO
CG15594	-0.407217	NA	NO
Osi13	-0.407217	NA	NO
Osi15	-0.707365	NA	NO
Osi16	-1.02693	NA	NO
CG46026	0.415955	NA	NO
Osi17	-0.432894	NA	NO
Osi18	-0.0269747	NA	NO
Osi19	2.18719	NA	NO
Osi20	-1.32225	NA	NO
CG10298	0.949549	NA	NO
CG17919	1.51157	NA	NO
SmD2	-0.636525	0.125314	NO
CG18048	-0.0237415	0.996441	NO
Pak	0.144632	0.975138	NO
CG42724	1.13014	0.0159581	UP
CG10286	-0.275815	0.967399	NO
CRAT	-0.0442275	0.996414	NO
CG42564	0.864079	NA	NO
CG1024	-0.349888	0.991886	NO
CG42537	-0.774822	NA	NO
TfIIFalpha	0.0800737	0.993462	NO
gzl	-0.0894453	0.993462	NO
Dmtn	0.377014	0.967996	NO
gpp	0.223284	0.972983	NO
lncRNA:CR44017	-0.695658	NA	NO
CG9727	0.186392	0.991886	NO
Zif	-0.178646	0.975138	NO
Neurochondrin	1.50995	NA	NO
CG15186	0.0238882	NA	NO
CG15185	0.915737	NA	NO
dpr11	-2.54311	NA	NO
CG1137	-1.33829	NA	NO
CG2336	-0.432894	NA	NO
lncRNA:CR46131	-1.04751	NA	NO
CG1138	0.492977	NA	NO
CG31482	0.243433	NA	NO
glob2	-0.432894	NA	NO
sowi	-0.432894	NA	NO
CG15177	-0.432894	NA	NO
sunz	-0.407217	NA	NO
CG31286	-1.60943	NA	NO
Taf1	0.401397	0.960895	NO
CG1307	-0.00920032	0.996441	NO
twr	-0.321045	0.403024	NO
agt	-0.433537	0.682729	NO
Ccp84Ag	0.919376	NA	NO
Ccp84Af	1.10346	NA	NO
Ccp84Ae	-1.61562	NA	NO
Ccp84Ad	0.243364	NA	NO
Ccp84Ac	0.949549	NA	NO
lncRNA:CR33938	-0.432894	NA	NO
Ccp84Ab	-0.407217	NA	NO
Ccp84Aa	-0.432894	NA	NO
pb	0.100306	NA	NO
zen2	0.949549	NA	NO
bcd	-0.407217	NA	NO
lncRNA:CR45593	-2.34692	0.56226	NO
Ama	-0.20898	0.774192	NO
lncRNA:CR44930	0.949549	NA	NO
lncRNA:CR42721	0.949549	NA	NO
lncRNA:CR43435	0.272899	NA	NO
Dfd	-0.407217	NA	NO
lncRNA:CR42651	0.936753	NA	NO
lncRNA:CR45915	0.949549	NA	NO
tRNA:Lys-CTT-2-1Psi	-0.436627	NA	NO
7SLRNA:CR42652	0.919376	NA	NO
7SLRNA:CR32864	-0.415957	NA	NO
Scr	-2.07314	NA	NO
lncRNA:CR45901	0.243433	NA	NO
ftz	0.80248	NA	NO
lncRNA:CR44931	-0.432894	NA	NO
lncRNA:CR44932	-0.7264	NA	NO
Antp	-0.486963	NA	NO
lncRNA:CR45899	-1.02693	NA	NO
lncRNA:CR44933	-1.06348	NA	NO
Sodh-1	-0.407217	NA	NO
dj	-0.0959548	NA	NO
djl	-0.568206	NA	NO
CG1988	-0.978926	NA	NO
CG1105	-0.268709	0.991886	NO
CG1965	0.495949	0.894475	NO
Ufl1	0.260137	0.970209	NO
asRNA:CR45908	0.395049	0.977353	NO
CG1943	-0.345098	0.197622	NO
Ref1	0.199479	0.967996	NO
Dpck	-0.195123	0.977353	NO
Tailor	0.388423	0.543249	NO
asRNA:CR45907	0.168677	0.996414	NO
alphaTub84B	-0.236683	0.488826	NO
lncRNA:CR43685	-0.0127303	0.997131	NO
e(y)2b	0.775426	NA	NO
Alh	0.941316	0.44135	NO
Mlp84B	3.20383	NA	NO
CG10098	-0.127795	0.993462	NO
CG10068	-0.423499	0.970912	NO
CR42875	-1.59354	NA	NO
CG31248	-0.432894	NA	NO
Fer1	-0.784771	NA	NO
asRNA:CR42738	0.919376	NA	NO
CG2656	-0.349262	0.987765	NO
gfzf	0.0776221	0.996414	NO
Sas-4	0.476068	0.951851	NO
MAGE	-0.0575636	0.996414	NO
asRNA:CR45909	0.919376	NA	NO
sas	0.146108	NA	NO
CG10055	-0.264798	0.991886	NO
lap	0.954321	0.394754	NO
CG14609	0.310698	NA	NO
CG14606	0.715849	NA	NO
CG14605	-0.110039	0.995692	NO
thw	-0.0254451	0.996414	NO
CG1234	0.392408	0.936993	NO
CG10053	-0.0681338	0.996414	NO
CG1227	-0.331653	0.989864	NO
CG10050	-0.434318	0.991886	NO
Obp84a	0.460905	NA	NO
Gld	-0.713248	NA	NO
lncRNA:CR44338	-0.407217	NA	NO
Syt4	-0.713248	NA	NO
CR10032	-0.407217	NA	NO
rn	0.936753	NA	NO
lncRNA:CR44334	-0.713248	NA	NO
lncRNA:TS14	-0.407217	NA	NO
lncRNA:CR44337	-0.7264	NA	NO
nxf4	0.903699	NA	NO
CG43290	1.37938	NA	NO
Mst84Dd	0.919376	NA	NO
Mst84Db	-0.713248	NA	NO
Mst84Da	-0.432894	NA	NO
MstProx	1.53942	NA	NO
CG42650	-0.432894	NA	NO
Ir84a	-0.386466	NA	NO
CR46300	0.949549	NA	NO
wa-cup	-0.407217	NA	NO
CG14598	-1.02975	NA	NO
CG1142	-0.0912952	0.993462	NO
scaRNA:MeU5-C46	-0.548261	0.991886	NO
snRNA:7SK	-0.847151	0.388459	NO
alpha-Est10	-0.253726	0.992764	NO
CG42656	-0.404843	NA	NO
alpha-Est9	0.0716551	0.996414	NO
Mics1	0.915737	NA	NO
alpha-Est8	1.47083	NA	NO
Ubc84D	-0.253868	0.993462	NO
alpha-Est7	-0.0621258	0.993462	NO
alpha-Est6	1.14025	NA	NO
alphaTub84D	-0.0600378	0.993462	NO
alpha-Est5	0.873831	NA	NO
alpha-Est4	-1.16312	NA	NO
asRNA:CR46128	-1.46144	NA	NO
alpha-Est3	0.742881	0.923103	NO
alpha-Est1	0.0712486	0.996414	NO
CG45545	0.919376	NA	NO
Nlg3	-1.06105	NA	NO
lncRNA:CR44332	-0.775362	NA	NO
Nlg1	-0.0111562	NA	NO
CG2616	-1.02693	NA	NO
CG43254	0.919376	NA	NO
lncRNA:CR44935	-0.407217	NA	NO
pyd3	-2.18465	NA	NO
CG10919	0.897972	NA	NO
Sp7	0.231318	0.94351	NO
CG18747	0.0813675	NA	NO
CG18745	-1.60943	NA	NO
CG18748	0.140199	NA	NO
CG18746	0.919376	NA	NO
CG10086	0.498424	NA	NO
CG2641	0.065016	0.996414	NO
CG3014	1.30444	NA	NO
CG18268	0.919376	NA	NO
CG2993	-1.58704	NA	NO
sgll	-0.501756	0.867081	NO
CG31473	2.85974	NA	NO
CG34384	0.0867808	NA	NO
CG17816	0.142092	0.993462	NO
lncRNA:CR46127	0.919376	NA	NO
ArgRS-m	0.12142	0.993462	NO
mRpS9	-0.237099	0.96468	NO
wtrw	-1.49262	NA	NO
EMC1	0.0615584	0.993462	NO
Taf7	0.235042	0.981144	NO
Prat	-0.286944	0.965378	NO
CG2846	-0.154514	0.991886	NO
CG2678	-0.207293	0.993462	NO
CG10445	-0.0299455	0.996441	NO
lds	-0.89659	0.466637	NO
dsx	0.149346	0.996414	NO
CD98hc	-0.175661	0.973277	NO
Os-C	-0.432894	NA	NO
Sfp84E	0.257347	NA	NO
ELOVL	-0.739555	NA	NO
lncRNA:CR46143	-0.713248	NA	NO
PIG-H	-0.20702	0.981144	NO
Kmn2	-0.475621	0.795306	NO
CG2698	0.378576	0.773592	NO
CG2767	-0.342507	0.960279	NO
CG3223	-0.29719	0.975138	NO
CG10435	0.238803	0.984061	NO
Pbp95	-0.615172	0.975138	NO
CG2747	0.20327	0.984517	NO
ImpE3	0.202474	NA	NO
CG10903	-0.648969	0.817862	NO
CG11035	-0.435418	0.970912	NO
unc-45	0.371138	0.971128	NO
CG43060	-0.436627	NA	NO
mAChR-B	0.827425	NA	NO
CG7910	-0.407217	NA	NO
lncRNA:CR44330	0.919376	NA	NO
CG7900	-0.0648325	0.996414	NO
puc	0.232833	0.915065	NO
lncRNA:CR44331	-1.26935	NA	NO
CG7878	0.0998364	0.991886	NO
CG9667	0.0290628	0.996414	NO
Arl8	-0.269563	0.965378	NO
grn	-0.813177	NA	NO
lncRNA:CR43303	-0.457503	NA	NO
CG7800	-0.458667	0.556362	NO
CG18249	0.493086	NA	NO
lncRNA:CR45551	-1.30608	NA	NO
lncRNA:CR45550	-0.657129	NA	NO
asRNA:CR45549	1.99841	NA	NO
DNApol-iota	-0.157757	0.991886	NO
Ada2b	0.134118	0.993462	NO
CG9636	-0.686309	0.894475	NO
CG15864	1.06906	0.914735	NO
mtg	0.550421	NA	NO
CR18228	0.119039	0.996414	NO
RpA-70	-0.238854	0.91301	NO
Mcm2	0.308313	0.873829	NO
CG9630	-0.66734	0.91257	NO
ato	-0.7264	NA	NO
lncRNA:CR44318	-0.457503	NA	NO
Nazo	-0.207407	0.96468	NO
CG11672	-0.432894	NA	NO
CG31464	1.05033	NA	NO
CG9626	-0.453426	0.991886	NO
mRpL1	-0.296903	0.966302	NO
nac	-0.161054	0.987164	NO
Sgt1	-0.309374	0.843442	NO
tex	-0.392891	0.970209	NO
CG11693	-1.02693	NA	NO
CG7483	-0.00152302	0.998799	NO
Coq2	0.206062	0.992764	NO
lncRNA:CR45215	-0.395457	NA	NO
Ctr1B	0.0319111	NA	NO
Poxm	1.22972	NA	NO
COX7A	-0.162106	0.960279	NO
Arl2	-0.227451	0.975138	NO
CG9601	-0.10239	0.993462	NO
COX7AL	-0.432894	NA	NO
DppIII	0.0722645	0.993462	NO
CG7352	-0.474762	0.985115	NO
Atg13	0.0622214	0.996414	NO
stck	0.117542	0.991886	NO
CG9684	-0.383419	0.936993	NO
CG45263	-0.0104897	0.997131	NO
lncRNA:CR46125	0.949549	NA	NO
Or85c	0.919376	NA	NO
CG11737	-0.378896	0.970912	NO
CG31454	0.479292	NA	NO
CG31259	1.63299	NA	NO
lncRNA:CR45575	0.915737	NA	NO
Or85d	0.949549	NA	NO
pch2	0.0554644	0.996414	NO
mRpS18A	-0.771076	0.376466	NO
CG31460	-0.5243	0.488583	NO
asRNA:CR44291	-0.83026	0.659806	NO
Cenp-C	0.0489478	0.996414	NO
5-HT2B	-0.920689	NA	NO
lncRNA:CR46124	-0.432894	NA	NO
Or85e	0.27915	NA	NO
Cyp313b1	0.243433	NA	NO
Mkk4	-0.154149	0.981144	NO
SLIRP2	-0.42463	0.971128	NO
Dhod	-0.203139	0.967996	NO
CG11753	-0.0850891	0.993462	NO
CG42489	0.191925	0.995696	NO
bel	-0.187408	0.889397	NO
p	-0.305092	0.973277	NO
CG8032	0.19293	0.993462	NO
CG8036	-0.150354	0.970209	NO
mRpL19	-0.0644565	0.993462	NO
CG9773	-0.283458	0.965378	NO
CG8043	-0.168656	0.993462	NO
CG11755	-0.665491	0.967996	NO
CG33325	-0.395457	NA	NO
hb	-0.0192642	NA	NO
Cks85A	-0.149948	0.993462	NO
CG8112	0.034962	0.996414	NO
TMEM216	0.440462	NA	NO
CG11760	1.51324	NA	NO
CG8136	-2.35934	NA	NO
nom	0.28113	0.975138	NO
ouib	-0.7264	NA	NO
CG8159	0.24619	0.991886	NO
ranshi	0.105562	0.996414	NO
M1BP	-0.343793	0.936993	NO
CG8202	0.373221	0.932953	NO
CG9801	1.5873	NA	NO
CG8223	0.0385219	0.996414	NO
Pif1A	0.225383	NA	NO
CG33191	1.81783	NA	NO
CG33189	-0.432894	NA	NO
Ir85a	-0.407217	NA	NO
CCT7	-0.160654	0.91301	NO
CG9839	-0.617582	0.789464	NO
hng2	-0.604743	0.936993	NO
CG9837	-0.102473	0.993462	NO
aqz	0.0214911	0.996414	NO
lncRNA:CR43130	2.10469	NA	NO
CG8369	0.203322	0.991886	NO
IscU	-0.193312	0.9655	NO
CG8379	0.133584	0.993462	NO
pyd	0.336193	0.714263	NO
tRNA:Arg-TCG-2-4	0.324025	NA	NO
asRNA:CR44020	0.0268618	NA	NO
ScsbetaA	-0.124674	0.976423	NO
CG11964	0.067614	0.993462	NO
ich	-1.02693	NA	NO
CAHbeta	0.226365	0.993462	NO
RagA-B	-0.634077	0.710698	NO
CG11970	0.0712687	0.996414	NO
E(var)3-9	-0.35221	0.975138	NO
CG11975	-0.195347	0.991886	NO
CG31100	0.272899	NA	NO
CG11980	-0.292917	0.967996	NO
Prosbeta3	-0.22203	0.909205	NO
Iru	-0.213379	0.991886	NO
CG11983	0.842656	NA	NO
Kcmf1	0.304207	0.970912	NO
Sf3b5	-0.334373	0.970912	NO
CG11986	-0.0843347	0.996414	NO
tgo	-0.213749	0.984568	NO
neur	0.686037	0.861849	NO
asRNA:CR31429	-0.406646	NA	NO
hyx	-0.066259	0.993462	NO
Nmdmc	-0.1885	0.968356	NO
Rel	0.0686503	0.991886	NO
Mst85C	0.408422	0.967996	NO
Kdm2	0.170912	0.981144	NO
beag	0.0455151	0.996414	NO
Ada	0.479513	0.973277	NO
pum	0.0231148	0.996414	NO
CG11997	1.30984	NA	NO
lncRNA:CR45196	-0.0111562	NA	NO
D1	-0.131811	0.967996	NO
Vps15	0.694172	0.526893	NO
CG8420	-0.407217	NA	NO
St2	-0.63455	NA	NO
CR16735	0.479292	NA	NO
CG16734	0.236811	0.993462	NO
CG16736	2.26345	NA	NO
Ibf2	-0.739216	0.658478	NO
Ibf1	-0.324765	0.991886	NO
ATP6AP2	-0.252061	0.935015	NO
sage	0.468112	0.981144	NO
TrpRS	-0.0677522	0.993462	NO
Vps16A	0.086571	0.993462	NO
CG8861	-0.276291	NA	NO
HP1e	-0.786662	NA	NO
CG16749	0.945873	0.965378	NO
Aduk	0.296525	NA	NO
pasi2	0.301504	0.975138	NO
lncRNA:CR43301	1.26608	0.894475	NO
CG45050	-0.151882	0.967996	NO
snoRNA:Me18S-G1358a	0.915737	NA	NO
snoRNA:Me18S-G1358b	-0.407217	NA	NO
CG43675	2.40405	NA	NO
CG18473	0.524417	0.975138	NO
Srr	1.86773	0.56226	NO
FER	0.39791	0.552512	NO
asRNA:CR46145	-0.424658	NA	NO
Or85f	1.14328	NA	NO
CG34117	-0.22036	0.978238	NO
RpL34b	-0.345243	0.224206	NO
CG8132	-0.280542	0.975138	NO
CG9356	0.0162472	0.996441	NO
CG44261	-1.31703	0.657938	NO
betaTub85D	0.0811795	NA	NO
Task7	-0.759727	NA	NO
alpha-Man-IIa	0.259437	0.967996	NO
ps	-0.0517291	0.992427	NO
GstZ1	-0.0841229	0.996414	NO
GstZ2	0.919376	NA	NO
CG16779	0.497078	0.991886	NO
phu	-0.639011	NA	NO
RhoL	-0.390739	0.967996	NO
CG8149	-0.307076	0.960279	NO
rump	-0.122091	0.981144	NO
Ras85D	-0.0526824	0.996414	NO
Rlb1	-0.460076	0.967399	NO
mRpL47	-0.0757959	0.993462	NO
CG8176	0.122454	0.989864	NO
JHDM2	-0.17249	0.993462	NO
mir-2283	0.479292	NA	NO
by	0.639649	NA	NO
mura	0.00423929	0.998573	NO
lncRNA:CR42549	0.452914	0.795306	NO
RnpS1	-0.022901	0.996414	NO
CG9386	-0.308747	0.991886	NO
CG8199	-0.422156	0.971128	NO
AP-1mu	-0.0472939	0.996414	NO
MBD-like	-0.0588652	0.996414	NO
CG9393	-0.479084	0.719668	NO
Vps45	0.185415	0.991886	NO
CG16789	-0.486173	0.991886	NO
CG16790	-0.574802	0.981144	NO
CG9399	0.0938238	0.993462	NO
Kap-alpha3	-0.129332	0.975138	NO
Son	-0.429203	0.965286	NO
CG8301	0.568806	0.973277	NO
CG33654	-1.64815	NA	NO
P58IPK	-0.00695495	0.996441	NO
bocks	-0.377063	0.969477	NO
CG8312	0.151385	0.996414	NO
CG9427	-1.02693	NA	NO
CG8319	-0.699237	0.889325	NO
Calr	-0.100611	0.967996	NO
sisRNA:CR46357	0.238891	NA	NO
SpdS	-0.212996	0.974656	NO
asRNA:CR45053	-0.132204	0.996414	NO
Scm	-0.083125	0.993462	NO
Dh44	-0.432894	NA	NO
CG9492	0.789495	0.970209	NO
Nepl12	-2.19417	NA	NO
p23	-0.329916	0.295125	NO
nmdyn-D7	0.20339	0.991886	NO
CG9444	-1.75803	NA	NO
eca	-0.325208	0.612025	NO
CG18542	0.243433	NA	NO
Unc-115b	0.897972	NA	NO
Unc-115a	0.181238	0.993462	NO
trbd	-0.443343	0.975138	NO
dmt	-0.22956	0.975138	NO
scaRNA:PsiU1-6	-1.79264	NA	NO
hyd	-0.176674	0.976423	NO
FoxP	-0.699221	NA	NO
alphaTub85E	0.919376	NA	NO
side-VII	-1.18821	NA	NO
Pnn	-0.179311	0.991886	NO
CG34409	0.18222	NA	NO
CG31415	-1.68068	NA	NO
CG12948	-0.47573	0.990446	NO
PpD3	-0.0771847	0.993462	NO
CG16908	0.744438	0.874662	NO
Rpt3R	-0.54077	0.975138	NO
CG8412	-0.23651	0.976235	NO
Mpi	-0.318037	0.965378	NO
Snap24	-0.698981	0.436704	NO
CG8478	0.0886749	0.993462	NO
MED6	-0.282364	0.977353	NO
Naa80	0.215043	0.982665	NO
CG9471	-0.502686	0.750397	NO
Whamy	1.71758	0.519538	NO
topi	1.79086	NA	NO
RpS29	-0.431944	0.0280191	NO
asRNA:CR31514	-0.0700414	0.996414	NO
CG12947	0.845713	0.30946	NO
MtnA	-0.373921	0.121352	NO
CG8500	-0.468986	0.975138	NO
CG12945	-0.0735156	0.993462	NO
CG8507	-0.34837	0.517534	NO
CG8516	0.361437	0.90188	NO
asRNA:CR46144	-0.419514	NA	NO
CG9467	-0.0599286	0.993462	NO
CG8526	0.645378	0.970912	NO
FBXO11	-0.178955	0.981144	NO
asRNA:CR44035	-0.407217	NA	NO
CG9459	-0.436627	NA	NO
CG9458	1.17263	NA	NO
CG42857	-0.870238	0.713485	NO
CG34302	-0.432894	NA	NO
Teh1	-0.109863	NA	NO
Glut4EF	1.03595	0.000503179	UP
lncRNA:CR45029	1.94379	NA	NO
Art4	-0.304052	0.960895	NO
Spn85F	0.857623	NA	NO
CG5359	0.344162	0.991886	NO
Mical	0.394665	0.838901	NO
CG31407	1.52828	NA	NO
CG3909	-0.0229067	0.996414	NO
CG11722	0.194028	0.993462	NO
mtTFB2	-0.296381	0.975138	NO
CG12811	-0.0864892	0.993462	NO
ohgt	0.20886	0.991886	NO
Fancl	-0.227241	0.991886	NO
Npc2e	0.24329	NA	NO
Npc2d	0.919376	NA	NO
Npc2c	-0.432894	NA	NO
asRNA:CR45205	0.217892	NA	NO
CG33784	0.949549	NA	NO
nerfin-2	0.138285	0.996414	NO
Alp13	-0.436627	NA	NO
lncRNA:CR45054	0.97602	0.894475	NO
mir-317	-0.432894	NA	NO
lncRNA:CR43459	0.671913	0.166034	NO
Fmr1	-0.23711	0.889989	NO
CAH7	-0.128414	0.967996	NO
gammaSnap2	0.496708	NA	NO
ATPsynepsilonL	-1.53079	NA	NO
knk	-0.22963	NA	NO
asRNA:CR46038	-1.12736	NA	NO
tws	-0.251403	0.967996	NO
TAF1B	0.161847	0.991886	NO
Invadolysin	0.0338457	0.996441	NO
CG6254	-0.266799	0.985115	NO
Best1	0.564977	0.0324326	NO
CG12814	-1.12111	NA	NO
Syn	-0.10443	NA	NO
Timp	1.19984	NA	NO
CG12817	-0.432894	NA	NO
CG34107	-0.622314	NA	NO
CG42795	-0.739062	NA	NO
CG3999	-0.588209	NA	NO
Sirt6	0.580244	NA	NO
pont	-0.240941	0.967996	NO
Nuak1	-0.35808	0.528037	NO
CG6293	-0.327695	0.342849	NO
Bruce	0.00853395	0.996414	NO
CG12818	-0.566352	0.967996	NO
sle	-0.547433	0.771417	NO
CG12592	0.454186	0.991886	NO
CG31406	0.225383	NA	NO
jumu	-0.170489	0.991886	NO
Rfx	0.604923	0.981144	NO
lncRNA:CR44938	-0.432894	NA	NO
cwo	0.535714	0.0453704	NO
mthl11	0.919376	NA	NO
CG6325	-0.049313	0.996414	NO
Irp-1B	-0.0758706	0.993462	NO
Rrp46	-0.367327	0.967399	NO
CG6345	-2.34927	NA	NO
CG46270	1.29329	NA	NO
Cyp12e1	0.130943	0.993462	NO
lncRNA:CR44939	0.949549	NA	NO
lncRNA:CR44955	-0.432894	NA	NO
lncRNA:CR45576	1.21591	NA	NO
hth	0.197935	0.996414	NO
asRNA:CR44018	0.190476	NA	NO
CG6465	-0.432894	NA	NO
CG14688	-2.32892	NA	NO
Skeletor	-0.923185	NA	NO
pug	-0.557201	0.984517	NO
CG14683	-0.261529	0.970209	NO
CG31391	-0.432894	NA	NO
CG31467	-0.3442	0.993462	NO
CG14684	-0.466621	NA	NO
CG31278	-1.25818	0.817862	NO
CG31373	-0.432894	NA	NO
CG14689	0.628883	NA	NO
CG4073	-0.407217	NA	NO
tomboy20	0.919376	NA	NO
TkR86C	1.71922	NA	NO
CG14691	1.10346	NA	NO
MED7	-0.379731	0.971111	NO
asRNA:CR45016	-0.436627	NA	NO
Cap-H2	0.619859	0.433829	NO
TfIIFbeta	-0.28792	0.976423	NO
CG45076	-0.174901	NA	NO
CG45078	-0.7264	NA	NO
CG42633	0.897972	NA	NO
mRpL37	-0.446696	0.935015	NO
Rbp1	0.0210809	0.996414	NO
Art1	-0.145827	0.981144	NO
Mcm5	-0.13915	0.991886	NO
CG14692	-1.21323	NA	NO
CG14693	0.234276	NA	NO
TTLL15	-0.354475	0.991886	NO
Cad86C	1.19066	NA	NO
CG42394	-0.454572	0.861132	NO
CG4565	-0.0266492	0.996441	NO
CG6567	-0.0437136	0.996414	NO
CG4511	-0.160121	0.979761	NO
CG4570	-0.106361	0.993462	NO
CG14694	-0.154116	NA	NO
CG6574	0.832154	0.970209	NO
SelR	-0.0493531	0.996414	NO
Tsp86D	0.0213481	0.996414	NO
Fdh	-0.339325	0.663701	NO
CG4596	-1.47829	NA	NO
Sodh-2	-0.338863	NA	NO
asRNA:CR45195	-1.24567	NA	NO
CG14695	-0.271288	NA	NO
Tpc1	0.215892	0.981144	NO
CG14696	0.0434239	0.996414	NO
Leash	-0.318194	0.991886	NO
Adk3	0.649342	0.935015	NO
CG6621	0.314525	0.975138	NO
lncRNA:CR45577	-0.432894	NA	NO
lncRNA:CR45578	0.915737	NA	NO
lncRNA:CR45561	1.2058	NA	NO
side-VI	-0.0435374	NA	NO
lncRNA:CR46007	0.915737	NA	NO
lncRNA:CR44940	-0.432894	NA	NO
lncRNA:CR45579	0.949549	NA	NO
CG6629	0.272899	NA	NO
Ugt35C1	-0.75878	NA	NO
mAcon2	-1.62713	NA	NO
CheA86a	-0.712329	NA	NO
Ugt302K1	-1.1755	NA	NO
Ugt302C1	0.176047	0.993462	NO
CG4757	2.00024	NA	NO
Ugt35E2	-0.713248	NA	NO
Ugt35B1	0.220193	NA	NO
Ugt35A1	-0.292329	0.991886	NO
Ugt304A1	-0.432894	NA	NO
CG18577	0.919376	NA	NO
cu	0.39143	0.701975	NO
SdhC	-0.324565	0.659806	NO
Tctp	-0.44256	0.0403692	NO
ZnT86D	-0.256536	0.975138	NO
RpS25	-0.187816	0.900753	NO
CG4820	0.0278636	0.996441	NO
CG6689	0.363196	0.981144	NO
CG6693	-0.0917781	0.993462	NO
RpL3	-0.0664	0.993462	NO
asRNA:CR31144	-0.187823	0.991886	NO
snoRNA:Psi28S-291	0.220193	NA	NO
snoRNA:Me28S-G2017	-1.25665	NA	NO
scpr-C	-0.844702	NA	NO
CG17726	-0.212211	0.993462	NO
GCC88	0.188957	0.980606	NO
CG17187	0.335382	0.993462	NO
CG14701	-0.174966	0.993462	NO
Arfip	0.149133	0.993462	NO
CG17721	-0.256469	0.977353	NO
CG31441	0.572289	0.973277	NO
CG31388	0.0499834	0.996414	NO
scpr-A	-0.432894	NA	NO
CG17734	-0.0380727	0.996414	NO
CG5214	0.0373387	0.996414	NO
lncRNA:cherub	-0.273404	0.993462	NO
lncRNA:CR31386	1.18654	NA	NO
pros	-1.1441	0.961421	NO
lncRNA:CR46008	0.253588	NA	NO
lncRNA:CR46010	-0.432894	NA	NO
mRpL40	-0.373002	0.875296	NO
mgr	-0.00444744	0.997131	NO
Irbp	0.317449	0.973277	NO
Ranbp9	0.219694	0.970912	NO
CG6723	-0.0244188	NA	NO
CG45676	-0.432894	NA	NO
ninaG	-1.87944	NA	NO
CG5270	0.508734	0.956203	NO
Dtd	-0.599618	0.965286	NO
RpL24-like	-0.270857	0.740946	NO
CG5276	-0.184615	0.991886	NO
Exd2	-0.0690246	0.996414	NO
CG5281	0.799884	0.909205	NO
sals	-0.775362	NA	NO
CG17230	0.194065	0.993462	NO
PGRP-LB	-0.156068	0.938787	NO
dpr4	0.322948	NA	NO
asRNA:CR45056	0.272899	NA	NO
CG14708	-1.36641	NA	NO
CG10898	-0.216353	0.991886	NO
fabp	-0.0541265	0.991886	NO
sea	0.135721	NA	NO
Mrp4	0.0162418	0.996414	NO
CG6790	-0.175532	0.996414	NO
wkd	0.254226	0.992249	NO
CG6791	0.104211	0.993462	NO
Jupiter	-0.105583	0.969477	NO
CG14710	0.386485	0.975138	NO
CG6808	0.191915	0.992764	NO
CG14711	0.665258	0.89264	NO
CG6813	-0.680314	0.970912	NO
CG18764	0.686868	0.973277	NO
CG14712	0.527089	0.812118	NO
Csk	0.0838355	0.993462	NO
Elp1	0.103161	0.993462	NO
CG42327	0.389597	0.970209	NO
CG14715	-0.369149	0.233068	NO
CG18476	0.402597	0.971111	NO
Taf12	0.210413	0.975138	NO
Ho	0.119745	0.993462	NO
CG6830	-0.571967	0.984188	NO
CG6834	-0.694614	NA	NO
CG6908	-1.06348	NA	NO
CG18765	1.15819	NA	NO
Fer3	-1.04604	NA	NO
CG14717	-0.457503	NA	NO
CG14718	-0.758426	NA	NO
lncRNA:CR46011	-0.713248	NA	NO
I-t	-0.985066	NA	NO
CG12594	-0.290088	NA	NO
CG14721	-0.0925504	0.993462	NO
Blm	-0.601421	0.911158	NO
CG14722	-0.387417	0.938787	NO
CG6923	-0.0621292	0.996414	NO
Lk6	-0.0155063	0.996414	NO
l(3)neo38	-1.27652	NA	NO
lncRNA:CR45595	-0.7264	NA	NO
prd1	-0.177376	0.993462	NO
HisCl1	-0.206995	NA	NO
Sbf	0.127411	0.993462	NO
ClC-a	-0.270831	0.975138	NO
glo	0.220101	0.973277	NO
COX5A	-0.141315	0.970209	NO
Kyat	-0.221257	0.975138	NO
CG6959	2.71873	NA	NO
sad	0.656614	NA	NO
CG6962	-0.0609223	0.996414	NO
CG31368	0.091112	0.993462	NO
mthl5	-0.52515	0.975138	NO
Dnali1	-1.61622	NA	NO
Cad87A	0.026372	0.996441	NO
CG31211	1.10507	0.197622	NO
Hsp70Aa	-1.84038	NA	NO
Hsp70Ab	0.534247	0.981144	NO
CG3281	0.0550027	0.996414	NO
aurA	-0.0927283	0.996414	NO
CG12213	-0.27553	0.817862	NO
GC1	-0.727544	0.960895	NO
Tango9	-0.00326942	0.998573	NO
GC2	-1.33829	NA	NO
lncRNA:CR44135	0.949549	NA	NO
CG12224	0.374862	NA	NO
CG3397	-0.407217	NA	NO
mfas	-0.242267	0.960895	NO
Tk	0.0112469	NA	NO
Ect3	0.218164	0.894475	NO
KLHL18	-0.487243	0.89264	NO
GCC185	-0.420006	0.817862	NO
DCAF12	0.234437	0.993462	NO
Spt3	-0.0178693	0.997131	NO
ssp5	0.390656	NA	NO
CG14736	0.949549	NA	NO
CG14740	0.949549	NA	NO
ATP8B	0.563358	0.196383	NO
dpr17	-0.361226	0.975138	NO
dpr15	-1.02693	NA	NO
Cpn	-1.30608	NA	NO
CG43450	0.949549	NA	NO
CG4830	0.919376	NA	NO
Cog1	0.435783	0.817862	NO
CG14742	1.36566	NA	NO
CG4860	-0.196493	0.981144	NO
asRNA:CR46012	-0.985972	NA	NO
CG17404	0.919376	NA	NO
CG12256	1.26514	NA	NO
asRNA:CR43477	-0.432894	NA	NO
Pglym87	-1.32222	NA	NO
Cyp313a3	-1.04751	NA	NO
lncRNA:CR44036	1.21591	NA	NO
lncRNA:CR45582	-0.432894	NA	NO
CG3942	0.902251	NA	NO
svp	0.694232	NA	NO
CG44038	0.915737	NA	NO
lncRNA:CR44039	-0.886904	NA	NO
lncRNA:CR46014	-0.407217	NA	NO
CG4066	-0.713248	NA	NO
CG10013	0.949549	NA	NO
lncRNA:CR45584	-0.432894	NA	NO
lncRNA:CR45583	-1.02693	NA	NO
CG10038	-0.140733	0.981144	NO
CG10041	2.39197	0.512404	NO
MBD-R2	-0.11184	0.992764	NO
CG4115	-1.19373	NA	NO
Tim17a1	-0.432894	NA	NO
GstD10	-1.58264	NA	NO
GstD9	-0.57458	0.498981	NO
GstD1	-0.0888868	0.991886	NO
lncRNA:CR46015	0.266938	NA	NO
GstD2	1.14766	NA	NO
GstD3	-0.389508	0.825307	NO
GstD4	0.142085	NA	NO
GstD5	-0.113917	0.996414	NO
GstD6	0.919376	NA	NO
GstD7	-0.189125	0.981144	NO
GstD8	0.949549	NA	NO
CG10035	0.348021	NA	NO
GstD11	0.499035	NA	NO
CG34402	1.44673	NA	NO
Cyp9f3	0.0193756	0.996414	NO
DNAlig3	-0.311695	0.967996	NO
Cyp9f2	-0.0309175	0.996414	NO
Sccpdh2	0.0494519	0.996414	NO
CG5196	-0.11607	0.991886	NO
Dip-C	-0.0974359	0.993462	NO
pps	0.0255293	0.996414	NO
Scgbeta	-1.12925	NA	NO
CG17202	-0.250525	0.960279	NO
Pp1-87B	-0.45628	0.0995747	NO
NANS	-0.38164	NA	NO
CG5641	-0.00559492	0.997131	NO
CG5245	-0.0306248	0.996441	NO
Prosalpha2	-0.334752	0.429737	NO
Aos1	-0.181678	0.970912	NO
Srlp	-0.221655	0.973277	NO
Desat2	0.54108	NA	NO
Desat1	-0.33651	0.288871	NO
vrs	1.27541	NA	NO
CG18549	-0.0535157	0.993462	NO
CG5509	1.34335	NA	NO
trus	0.0580239	0.996414	NO
CG5961	-0.0427435	0.996414	NO
CG12267	-0.545055	0.963736	NO
CG5608	-0.169065	0.992249	NO
Hsp70Ba	-0.432894	NA	NO
lncRNA:alphagamma-element:CR32865	0.489064	NA	NO
Hsp70Bb	0.257347	NA	NO
Hsp70Bc	0.0905526	0.993462	NO
Octbeta3R	-0.482691	NA	NO
Hug	0.919376	NA	NO
Octbeta2R	-1.041	NA	NO
lncRNA:CR46017	-1.30608	NA	NO
Vha55	-0.285709	0.591118	NO
Snx3	-0.268964	0.806728	NO
Not10	0.148071	0.991886	NO
CG18530	-0.407602	NA	NO
asRNA:CR46018	1.21591	NA	NO
CG11598	1.2058	NA	NO
CG11600	0.818646	NA	NO
CG6753	1.32162	NA	NO
lncRNA:CR46351	0.247949	NA	NO
Dtg	0.253588	NA	NO
CG6225	0.89949	0.964222	NO
CG14395	-0.175278	NA	NO
Gnmt	0.228696	0.993462	NO
CG43630	0.210491	NA	NO
mbo	0.0240336	0.996414	NO
kar	1.19496	0.724306	NO
Su(fu)	-0.0870925	0.993462	NO
CG31347	-0.404452	0.993462	NO
Arp1	-0.285425	0.965286	NO
CG14391	-0.673924	NA	NO
NijC	-1.02693	NA	NO
Past1	0.0514769	0.992427	NO
CG12279	-0.0592113	0.996414	NO
DNApol-theta	0.317417	0.971128	NO
Men	-0.299935	0.455871	NO
Ugt37A2	-0.807537	NA	NO
Ugt37A3	-0.432894	NA	NO
lncRNA:CR46238	-0.407217	NA	NO
beat-Vc	-0.950882	NA	NO
lncRNA:CR44232	-0.713248	NA	NO
lncRNA:CR46217	-0.407217	NA	NO
beat-Va	0.949549	NA	NO
CG10126	0.399944	NA	NO
lncRNA:CR46218	0.949549	NA	NO
CG10909	-1.02693	NA	NO
beat-Vb	0.089095	NA	NO
lncRNA:CR44236	-0.407217	NA	NO
grsm	-0.0300599	0.996414	NO
Spc25	-0.545488	0.828961	NO
Cyp304a1	-0.250816	NA	NO
CG14384	-0.432894	NA	NO
CG7381	0.524323	0.970209	NO
CG7091	-0.908134	NA	NO
Paip2	-0.146403	0.976423	NO
CG31342	-0.203063	0.963516	NO
CG14383	-0.0136143	NA	NO
yellow-f	-0.238978	0.793176	NO
yellow-f2	-0.22568	0.993462	NO
CG7488	-0.142364	0.991886	NO
CG7518	0.182421	0.923713	NO
CG8031	-0.0791774	0.994186	NO
CG11656	0.253588	NA	NO
CtBP	0.153255	0.94351	NO
CG46280	-0.0226178	0.996414	NO
CG46281	0.137986	NA	NO
l(3)87Df	-0.27993	0.967996	NO
ry	0.320148	0.991886	NO
CG11668	-0.467281	NA	NO
snk	0.567269	0.975138	NO
CG11670	-1.30356	NA	NO
CG45122	-0.407217	NA	NO
Hsc70-2	1.50312	NA	NO
CG31157	0.243433	NA	NO
CG7966	-0.0140095	NA	NO
pic	-0.060597	0.993462	NO
sim	-1.32225	NA	NO
lncRNA:CR44967	-0.407217	NA	NO
timeout	0.102434	0.996414	NO
lncRNA:CR46019	-0.432894	NA	NO
2mit	-0.702814	NA	NO
CG8138	-0.7264	NA	NO
CG14380	0.949549	NA	NO
CG8483	0.919376	NA	NO
CG8476	-0.407217	NA	NO
Ace	0.248064	0.993462	NO
CG11686	-0.677292	0.940987	NO
Ravus	-0.892168	0.817862	NO
Su(var)3-7	0.276945	0.980606	NO
TBC1D5	-0.409627	0.969477	NO
CG8630	-0.0244188	NA	NO
CG15888	2.25634	NA	NO
Osi22	0.272899	NA	NO
CG8773	1.34981	NA	NO
CG8774	-0.949267	NA	NO
CG32473	0.0527501	0.996414	NO
CR46407	0.919376	NA	NO
PK2-R2	-0.432894	NA	NO
PK2-R1	-0.432894	NA	NO
mthl12	1.79711	NA	NO
poly	-0.390672	0.967996	NO
Dic1	-0.261617	0.869074	NO
CheA87a	1.53942	NA	NO
Lip3	0.24329	NA	NO
CG34309	0.949549	NA	NO
CG9813	-0.379508	NA	NO
lncRNA:CR44138	-0.408546	0.991886	NO
CG8870	-0.700497	0.973277	NO
mRpS21	-0.154559	0.993462	NO
Droj2	-0.234798	0.907453	NO
CG9799	0.0677368	0.996414	NO
CG14374	-0.407217	NA	NO
CG14377	-0.0970024	0.996414	NO
GILT1	0.00912021	0.996441	NO
CG33977	-0.320815	0.928031	NO
yellow-e	-0.7264	NA	NO
Act87E	-0.407217	NA	NO
yrt	-0.0293256	0.996414	NO
lncRNA:CR42756	-0.432894	NA	NO
lncRNA:CR45679	-0.699221	NA	NO
side-IV	0.636629	NA	NO
asRNA:CR17025	1.50995	NA	NO
asRNA:CR46354	0.993436	NA	NO
CG31337	-0.285763	NA	NO
CG14369	-0.0269747	NA	NO
CG9759	0.539871	NA	NO
CG9269	0.949549	NA	NO
lncRNA:CR45680	-0.418047	NA	NO
CG10841	0.897972	NA	NO
sqd	-0.107804	0.970209	NO
rin	-0.278996	0.308223	NO
Rbp4	-1.49165	NA	NO
Hrb87F	0.0778829	0.991886	NO
B52	0.0296631	0.996414	NO
Task6	2.07204	0.59558	NO
CG9588	-0.44845	0.970912	NO
Lkb1	0.0404488	0.996414	NO
omd	0.278912	0.9532	NO
flfl	0.0941794	0.992249	NO
CG14367	-0.0573371	NA	NO
f-cup	0.0084574	0.997478	NO
ninaB	0.949549	NA	NO
Adgf-D	0.88204	NA	NO
CG31469	0.736766	NA	NO
CG34383	0.0516308	0.996414	NO
CG9312	0.125773	0.996414	NO
Cht5	0.511363	NA	NO
CG9286	0.257149	0.991886	NO
Dip-B	-0.140602	0.971128	NO
lncRNA:CR45590	-0.432894	NA	NO
Nsf2	-0.641408	0.598118	NO
CG31495	-0.664729	0.975138	NO
lncRNA:CR46239	0.919376	NA	NO
ems	0.253588	NA	NO
Art6	0.919376	NA	NO
CG31517	-0.789976	NA	NO
CG9926	-0.752544	NA	NO
Ipp	-0.207327	0.991886	NO
CG9925	0.0852554	NA	NO
Orc2	-0.354073	0.975138	NO
rdx	-0.0355268	0.996414	NO
asRNA:CR43460	0.218511	NA	NO
Cyp6d5	0.758759	NA	NO
CG3061	-0.0210124	0.996414	NO
CG9922	-0.320098	0.865552	NO
tRNA:Ser-GCT-2-2	-0.407217	NA	NO
foxo	0.371104	0.94351	NO
Npc2b	0.330091	0.991886	NO
CCHa1	-1.02693	NA	NO
CG9920	0.919376	NA	NO
PK1-R	0.238891	NA	NO
CG12402	0.247949	NA	NO
asRNA:CR44237	1.14328	NA	NO
Or88a	-1.62713	NA	NO
Kif19A	-0.673924	NA	NO
Abi	0.10707	0.991886	NO
twf	-0.133159	0.991886	NO
140up	-0.377455	0.965378	NO
RpII140	0.0313374	0.996414	NO
CG14355	-0.222367	NA	NO
CG42500	0.272899	NA	NO
CG9722	0.919376	NA	NO
CG31533	-1.30608	NA	NO
CG31327	-0.407217	NA	NO
Dop1R1	-1.29178	NA	NO
CG9649	0.140199	NA	NO
CG31326	2.46619	NA	NO
CG33109	0.641557	NA	NO
Sp212	0.596818	0.544447	NO
CG9631	0.414829	0.984497	NO
CG9624	0.876659	0.946553	NO
CG43291	0.470776	0.799532	NO
CG9616	-0.320392	0.981144	NO
MetRS-m	-0.212048	0.991886	NO
CG43179	-0.326218	0.991886	NO
CG14839	-1.02975	NA	NO
trx	0.381087	0.819654	NO
asRNA:CR46020	0.579562	NA	NO
red	0.190471	0.94351	NO
IFT54	0.501719	NA	NO
su(Hw)	0.197683	0.991886	NO
RpII15	-0.325027	0.965286	NO
CG31321	-1.61562	NA	NO
Crz	-0.457503	NA	NO
PR-Set7	-0.352247	0.895084	NO
Afti	0.307268	0.975138	NO
ATPsynE	-0.281896	0.758091	NO
spn-B	-1.41687	NA	NO
NK7.1	0.158775	0.981144	NO
HEATR2	0.152372	0.993462	NO
snoRNA:Me18S-G1189	2.33345	NA	NO
soti	-0.0111562	NA	NO
cv-c	0.154514	0.970209	NO
natalisin	1.03285	NA	NO
asRNA:CR44176	1.09309	NA	NO
lncRNA:CR44177	1.181	NA	NO
HtrA2	-0.065755	0.996414	NO
mRpL11	-0.0597201	0.996414	NO
CG8461	0.1066	0.993462	NO
Pde6	2.00982	NA	NO
CG34273	-0.0244188	NA	NO
CG14850	-0.495749	NA	NO
CG8087	-0.407217	NA	NO
CG31313	0.0214036	0.99711	NO
CG8066	-0.244735	0.978238	NO
asRNA:CR44095	-0.0952071	0.991886	NO
Cys	-0.229225	0.67461	NO
CG7987	0.122383	0.992427	NO
stumps	-1.7626	NA	NO
CG14853	0.915737	NA	NO
put	-0.822407	0.630504	NO
His4r	-0.315138	0.260237	NO
CG7886	-0.0329923	NA	NO
Cad88C	-0.7264	NA	NO
l(3)L1231	0.106769	0.991886	NO
CG3505	-0.197271	0.967996	NO
Hexim	0.322824	0.951851	NO
Rad17	1.37875	0.0995747	NO
BigH1	1.37938	NA	NO
Meltrin	0.164768	0.965286	NO
kibra	0.411551	0.25387	NO
CG7530	0.257378	0.935573	NO
eff	-0.45099	0.0930266	NO
jvl	0.378654	0.889325	NO
smp-30	0.114827	0.996414	NO
CG7362	0.83501	0.971128	NO
CG14855	-1.32148	NA	NO
CG14856	1.75848	0.809047	NO
CG14857	0.182872	NA	NO
btsz	-0.591549	NA	NO
CG3610	-0.432894	NA	NO
CG3631	-0.564139	0.975138	NO
Rrp6	-0.226798	0.991886	NO
CG33332	-0.614275	0.970209	NO
CG33331	-0.312794	0.991886	NO
CycC	0.156708	0.992764	NO
UQCR-C1	-0.0391004	0.993462	NO
CG7265	0.1011	0.993462	NO
CG14860	-0.167325	0.993462	NO
Nup93-2	0.301629	0.964222	NO
CG3817	-0.0537935	0.996414	NO
RpS5b	-0.924184	NA	NO
VhaPPA1-1	-0.196777	0.921858	NO
Sdr	-1.30608	NA	NO
lncRNA:CR45598	-1.59522	NA	NO
lncRNA:CR45599	0.919376	NA	NO
CG14861	-0.713248	NA	NO
dpr9	1.52828	NA	NO
CG6974	-0.713248	NA	NO
CG6966	0.0593283	0.996414	NO
CG42788	-0.364354	0.889397	NO
mir-2493	-0.886904	NA	NO
CG6912	-0.0764508	0.991886	NO
asRNA:CR45600	0.0466877	0.996414	NO
CG3984	-0.0978666	0.991886	NO
CG3987	-2.36944	NA	NO
GlyS	-0.0424453	0.996414	NO
Gyc88E	-1.50005	NA	NO
Mf	-1.19348	0.960895	NO
CG6752	-1.11753	NA	NO
CG42542	0.100846	0.993462	NO
Spn88Ea	-0.251716	0.916812	NO
Spn88Eb	-1.11476	NA	NO
Mau2	0.117082	0.993462	NO
CG6654	-0.548778	0.960279	NO
CG4210	-0.306657	0.967399	NO
SIDL	0.205506	0.980606	NO
CG12241	0.0353596	0.996414	NO
Rpb7	-0.300224	0.971128	NO
CG31344	-0.314594	0.920494	NO
Caf1-55	-0.535938	0.686638	NO
Art3	-0.451173	0.909205	NO
mRpS10	-0.341825	0.883465	NO
CG34316	2.88188	NA	NO
asRNA:CR43471	0.288312	NA	NO
tefu	0.0680357	0.993462	NO
Hsc70-4	-0.240956	0.479577	NO
Amt	-0.436627	NA	NO
CG42404	0.982313	NA	NO
eIF2gamma	-0.492801	0.292741	NO
Su(var)3-9	-0.0760923	0.996414	NO
Set	-0.23857	0.960895	NO
ATPsynO	-0.106786	0.976423	NO
CG14864	0.248626	NA	NO
Zip88E	-0.319356	0.975138	NO
Cp190	-0.101235	0.991886	NO
CG4338	-0.295499	0.956203	NO
asRNA:CR46081	0.146872	NA	NO
MRG15	0.683769	0.823141	NO
l(3)neo43	-0.0717167	0.996414	NO
Tm1	0.121523	0.973277	NO
CG45218	0.0540652	0.996414	NO
Tm2	2.00024	NA	NO
CG14866	0.296596	NA	NO
CG6276	-0.359167	0.991886	NO
CG44040	-0.432894	NA	NO
ear	-0.121284	0.993462	NO
CG6236	-0.0732325	0.993462	NO
ea	-0.0199345	NA	NO
mRpL9	-0.192631	0.976544	NO
Fkbp39	-0.156253	0.94351	NO
Sra-1	-0.0940724	0.991886	NO
CG6218	-0.137568	0.993462	NO
SerRS-m	-0.214459	0.991886	NO
Surf4	-0.253245	0.872925	NO
CG31301	-0.564131	0.828668	NO
Trs33	-0.732673	0.828668	NO
CG5038	-0.0107282	0.997131	NO
Atg4b	0.214224	0.991886	NO
CG5044	-0.38606	0.920494	NO
ldlCp	-0.215796	0.981144	NO
Trax	0.0597102	0.996414	NO
CG6171	0.135916	0.996414	NO
CG34404	-0.258504	0.990997	NO
CG14868	-0.899296	0.975138	NO
CG6136	-1.0734	0.697354	NO
Ccm3	-0.0576415	0.996414	NO
Rbp	0.931804	0.582936	NO
h-cup	-1.30841	NA	NO
CG6125	0.672838	0.967399	NO
asRNA:CR46058	0.409493	NA	NO
Atx2	-0.0318311	0.996414	NO
lncRNA:CR45911	0.500373	NA	NO
CG6118	-0.0191548	NA	NO
AdamTS-A	0.467775	0.9817	NO
snoRNA:Or-ACA9	2.59232	NA	NO
Rh6	1.23466	0.967996	NO
obe	0.133482	0.993462	NO
CG44014	-0.173528	0.965286	NO
CG44013	-1.74826	NA	NO
CG31296	1.55403	NA	NO
AOX1	0.109292	0.993462	NO
AOX2	0.231517	NA	NO
AOX3	0.439906	0.971111	NO
AOX4	-0.60186	NA	NO
CG43335	0.919376	NA	NO
CG43336	1.48611	NA	NO
pxb	-0.283498	0.991886	NO
lncRNA:CR43849	1.17985	NA	NO
CG31446	0.919376	NA	NO
CG5399	-0.0536969	0.996414	NO
lncRNA:CR45635	1.35485	NA	NO
lncRNA:CR45636	1.31351	NA	NO
CG5404	0.625025	NA	NO
CG31294	1.19527	NA	NO
CG34274	-0.432894	NA	NO
CG4520	-0.432894	NA	NO
CG12784	-0.432894	NA	NO
CG5623	-0.923185	NA	NO
Ttc26	-0.432894	NA	NO
CG5614	-1.30608	NA	NO
CG9590	-0.000924329	0.999223	NO
Uros2	-0.875165	NA	NO
c(3)G	-0.697615	0.967399	NO
Acyp2	-0.236813	0.991886	NO
nsl1	0.247999	0.832274	NO
CG9593	-0.793274	NA	NO
asRNA:CR45891	-1.06393	NA	NO
alpha-Man-IIb	1.12614	0.652405	NO
lncRNA:CR45211	0.949549	NA	NO
rec	0.218423	0.993462	NO
CG4576	0.140199	NA	NO
CG43317	-0.407217	NA	NO
Arpc3A	-0.130403	0.989864	NO
ND-23	0.0950659	0.993462	NO
spn-E	-0.135878	0.993462	NO
Pbp45	-2.31325	NA	NO
cv-d	0.0664593	0.991886	NO
CG4546	-0.414268	NA	NO
Hmt-1	0.141457	0.981144	NO
CG31183	-0.713248	NA	NO
CG9632	-0.407217	NA	NO
CG14877	0.272899	NA	NO
glob1	-0.20701	0.975138	NO
EndoU	-0.360706	0.981144	NO
CG45105	-1.19449	NA	NO
lncRNA:CR46028	-0.407217	NA	NO
CG5478	0.897972	NA	NO
blp	-0.20245	0.981144	NO
Sap47	-0.127847	0.991886	NO
CG4287	-0.197606	0.991886	NO
CG5516	-0.368478	0.946614	NO
CG32856	-0.111081	0.993462	NO
Rbf2	-0.509296	0.975138	NO
mor	0.0586403	0.993462	NO
Hel89B	0.453317	0.0995747	NO
srp	0.0409954	0.996414	NO
lncRNA:CR44133	0.45684	0.977353	NO
lncRNA:CR42839	1.43542	0.838901	NO
GATAe	0.0604639	0.996414	NO
pnr	0.0840496	0.991886	NO
CG10264	-0.00321643	NA	NO
CG10407	0.267936	0.993462	NO
IKKbeta	0.248866	0.991886	NO
lncRNA:CR45212	-1.2035	NA	NO
CG5013	-0.232854	0.991886	NO
msps	0.10133	0.981144	NO
CG10185	0.0855907	0.996223	NO
Mhcl	-0.18512	0.993462	NO
CG32855	-0.649963	NA	NO
sxe2	-1.61562	NA	NO
Akt1	-0.360152	0.697354	NO
Sb	-1.37946	NA	NO
CG5903	-0.218816	0.970912	NO
CG5916	-0.187266	0.993462	NO
Fer2	0.28856	NA	NO
CG6006	-0.485974	0.811808	NO
CG8925	1.33035	NA	NO
CG8927	-0.866739	0.970209	NO
Bin1	-0.073814	0.993462	NO
sra	-0.43292	0.905002	NO
CG6126	0.024416	0.996414	NO
CG31287	-0.358685	0.94351	NO
mtSSB	-0.285017	0.814868	NO
lncRNA:CR45639	0.864083	NA	NO
lncRNA:CR45640	0.192988	NA	NO
lncRNA:CR45638	0.897972	NA	NO
lncRNA:CR45637	-1.04751	NA	NO
lncRNA:CR45642	0.87799	NA	NO
lncRNA:CR45641	0.0299881	NA	NO
lncRNA:CR45643	2.14061	NA	NO
tara	0.277701	0.969477	NO
bor	-0.180265	0.928327	NO
asun	-0.241951	0.993462	NO
Mst89B	0.822088	0.977032	NO
Mat89Ba	-0.242271	0.981144	NO
gish	0.163676	0.975138	NO
Zip89B	1.03933	NA	NO
Sulf1	0.296187	0.970209	NO
tRNA:Phe-GAA-1-8	-0.432894	NA	NO
CG44044	0.949549	NA	NO
CG17930	0.121206	NA	NO
SF2	0.183399	0.951851	NO
pad	0.145967	0.994186	NO
CG14879	1.63666	0.463531	NO
Manf	-0.427283	0.134344	NO
CG10311	-0.600416	0.955347	NO
CG17931	-0.548455	0.98032	NO
CG14880	0.309165	NA	NO
CG10317	0.292671	NA	NO
lncRNA:CR45193	0.919376	NA	NO
ss	-0.322206	NA	NO
lncRNA:CR45630	-1.04604	NA	NO
lncRNA:CR45631	-0.159709	NA	NO
CG31279	-0.194076	NA	NO
CG17565	-0.437287	0.951851	NO
CG14881	-0.219841	0.991886	NO
mRpS33	-0.0343245	0.996414	NO
ema	0.232688	0.981144	NO
CG14894	-0.210814	0.970209	NO
CG14882	0.25327	0.989864	NO
Pak3	0.146183	0.984517	NO
CG10405	-0.9318	0.975138	NO
CG14883	-0.194174	0.984568	NO
CG42232	-0.0860449	0.991886	NO
CSN5	-0.0632218	0.993462	NO
Gyc89Da	-1.49262	NA	NO
asRNA:CR46029	0.898561	0.973277	NO
Dhfr	-0.290635	0.965286	NO
Sdhaf3	-0.753839	0.353756	NO
Der-2	-0.0102698	0.996441	NO
Cad89D	-1.00797	NA	NO
Decay	1.29329	NA	NO
CG42342	-0.404823	NA	NO
lncRNA:CR46030	0.919376	NA	NO
CG14891	-0.432894	NA	NO
CG14903	-0.437767	0.900753	NO
CG14892	-0.28701	NA	NO
CG10345	-0.432894	NA	NO
NPF	-0.407217	NA	NO
CG10340	0.019281	0.996414	NO
CG17562	-0.0111562	NA	NO
CG17560	-0.448004	NA	NO
CG14893	-1.51595	NA	NO
Fas1	-0.383181	0.989207	NO
nonA-l	0.851965	0.971111	NO
Arl6IP1	-0.530137	0.452154	NO
CG10324	0.319604	0.978867	NO
CCT3	-0.315534	0.376488	NO
CG14906	-0.141011	0.993462	NO
CG14907	-0.260717	0.975138	NO
modSP	0.0370652	0.996414	NO
Ubx	-1.62898	NA	NO
lncRNA:bxd	0.329309	NA	NO
CG31275	0.272899	NA	NO
lncRNA:CR44945	0.897972	NA	NO
abd-A	1.90331	NA	NO
lncRNA:iab8	-0.0244188	NA	NO
lncRNA:iab4	0.0799268	NA	NO
lncRNA:CR43617	-0.432894	NA	NO
Abd-B	0.530742	NA	NO
lncRNA:CR46267	1.55403	NA	NO
Actn3	-0.407217	NA	NO
AhcyL2	-0.495749	NA	NO
CG18622	-0.0635992	0.993462	NO
MESK4	0.650623	NA	NO
CG3678	-0.317147	0.975138	NO
lncRNA:CR45221	1.26514	NA	NO
CG31274	0.374865	NA	NO
CG17556	-0.128494	0.991886	NO
CG3534	0.38666	0.957943	NO
Sf3a1	0.0973415	0.993462	NO
Irc	-0.15277	0.91301	NO
CG8907	-0.0105627	0.998799	NO
Pxd	-0.713248	NA	NO
AdSL	-0.315132	0.958341	NO
CG5225	1.80511	NA	NO
CG31268	-0.407217	NA	NO
CG4009	-0.732651	NA	NO
CG18213	-0.107793	0.993462	NO
CG5220	-0.20724	0.981173	NO
CG3995	0.282475	0.991886	NO
Patr-1	0.0357182	0.996414	NO
Dad	0.511686	0.975138	NO
Ns1	-0.24133	0.967996	NO
mRpS11	-0.0858567	0.993462	NO
Keap1	0.898694	0.652405	NO
kuk	-0.0734156	0.993462	NO
GckIII	-0.088607	0.993462	NO
cal1	-0.322353	0.826902	NO
cher	-0.184891	0.875296	NO
CG45079	-0.407217	NA	NO
CG17477	0.0799268	NA	NO
asRNA:CR44238	-0.7264	NA	NO
CG31265	1.10346	NA	NO
CG31266	-1.73001	NA	NO
CG31267	0.915737	NA	NO
CG5246	0.647159	NA	NO
CG5255	-0.432894	NA	NO
TwdlW	0.976741	NA	NO
m-cup	0.307748	0.981144	NO
Det	0.00180548	0.999223	NO
CG5285	0.643579	0.973277	NO
CG5292	-0.894493	0.889325	NO
Mur89F	0.133867	NA	NO
CG31262	0.949549	NA	NO
beat-IIb	0.85493	NA	NO
CG44257	-0.432894	NA	NO
CG31418	-0.432894	NA	NO
CG31419	-0.432894	NA	NO
lncRNA:CR43490	0.919376	NA	NO
beat-IIa	0.0945944	NA	NO
lncRNA:CR44256	-0.457503	NA	NO
Brf	-0.235003	0.984497	NO
lute	0.171596	0.981173	NO
lncRNA:CR43196	1.41628	NA	NO
asRNA:CR44160	-0.848371	0.846791	NO
sds22	-0.326431	0.56226	NO
CREG	-1.09725	0.94509	NO
Sur-8	-0.219369	0.960895	NO
CG34280	-0.457503	NA	NO
CG42824	-0.407217	NA	NO
CG42798	0.897972	NA	NO
CG17283	0.919376	NA	NO
CG42821	-0.98491	NA	NO
CG42822	0.915737	NA	NO
CG33333	-0.432894	NA	NO
asRNA:CR46034	-0.432894	NA	NO
CG42834	0.243433	NA	NO
CG14332	0.915737	NA	NO
cysu	0.936753	NA	NO
CG14331	-0.7264	NA	NO
CG14330	0.919376	NA	NO
Dscam3	-0.269393	0.996414	NO
CG5823	-0.131183	0.993462	NO
P5cr-2	-0.319904	0.970912	NO
l(3)07882	-0.0225218	0.996414	NO
SF1	0.383192	0.678365	NO
Prx3	-0.288017	0.793786	NO
Hmx	-0.00921089	NA	NO
sll	-0.00298633	0.998799	NO
CG14329	-0.432894	NA	NO
Edg91	-1.02693	NA	NO
tRNA:Val-CAC-1-1	1.22972	NA	NO
CG14323	1.2058	NA	NO
AttD	-0.0361912	0.996414	NO
CG43175	-0.713924	0.024723	NO
lncRNA:CR45223	0.521565	0.991886	NO
CG14322	-0.18566	0.991886	NO
tRNA:Ala-AGC-1-1	0.897972	NA	NO
lncRNA:CR45045	0.174219	0.996414	NO
tRNA:Ala-AGC-2-10	0.159994	NA	NO
CG7523	-0.457179	0.533574	NO
Mps1	-0.42661	0.90188	NO
alt	-0.220521	0.689546	NO
CG7655	-0.15683	0.981144	NO
CG31251	-0.0938485	0.996414	NO
CG31360	-0.0034844	0.998799	NO
CG31249	-0.0725998	0.996414	NO
osa	0.153377	0.971128	NO
lncRNA:CR46036	0.658822	0.935015	NO
lncRNA:CR46035	1.44658	NA	NO
Pxt	-0.902442	NA	NO
Atg8b	-0.775362	NA	NO
Lgr1	-0.360705	NA	NO
TyrRII	-0.0119641	NA	NO
TyrR	-0.119054	NA	NO
CG43102	-0.941256	NA	NO
pasi1	-0.176991	0.991886	NO
CG7379	-0.235993	0.975138	NO
CG17803	-0.750848	NA	NO
CG17806	0.296694	0.993462	NO
CG17802	-0.405157	0.991886	NO
Odj	0.0594142	0.996414	NO
Alg1	-0.0403157	0.996414	NO
tinc	-0.145459	NA	NO
Rim	-0.707112	0.984568	NO
CG12347	-0.432894	NA	NO
CG43445	0.919376	NA	NO
cpo	-0.0622524	0.996414	NO
CG7785	-0.207786	0.993462	NO
CG7794	-0.268633	0.993462	NO
htl	0.526898	0.973277	NO
CG14317	-0.432894	NA	NO
sr	0.264549	NA	NO
CG14316	-0.432894	NA	NO
asRNA:CR45104	0.487152	NA	NO
CG14315	-0.432894	NA	NO
CG7218	0.26849	0.975138	NO
Cbp20	-0.00960687	0.996441	NO
wrd	-0.110449	0.991886	NO
cdm	-0.20534	0.991886	NO
CG7208	0.949549	NA	NO
Arp5	-0.170088	0.991886	NO
CG12321	-0.120503	0.993462	NO
MED17	0.312807	0.975138	NO
CG14313	0.0709397	NA	NO
Ssdp	-0.207595	0.923713	NO
CG7985	-0.13935	0.996414	NO
CG44158	1.47783	NA	NO
CG14314	0.80248	NA	NO
CG7183	-1.0188	0.915065	NO
CG7988	-0.0275382	0.996414	NO
mTerf5	0.0179573	0.996414	NO
Non3	-0.0297575	0.996414	NO
CG7168	-0.0797786	0.996414	NO
Mdh2	-0.298847	0.533983	NO
repo	-1.13265	NA	NO
CG7156	-0.533811	0.970912	NO
14-3-3epsilon	-0.30352	0.201812	NO
CG12320	-0.515179	0.975138	NO
Ada2a	1.20998	NA	NO
Vps39	-0.43473	0.883465	NO
eIF1A	-0.435978	0.0260039	NO
CG7142	-0.187507	0.992427	NO
CG14312	-0.98491	NA	NO
CG8064	0.0228316	0.996414	NO
CG7131	1.53291	NA	NO
l(3)05822	0.164686	0.967996	NO
Dlc90F	-0.234362	0.840913	NO
CG18600	-0.225628	0.970912	NO
PKD	-0.325047	0.992249	NO
CG15803	1.14328	NA	NO
hmw	0.626785	NA	NO
WRNexo	-0.646199	0.963736	NO
Nup43	0.0559233	0.996414	NO
gl	-2.14985	NA	NO
lncRNA:CR14310	-1.58704	NA	NO
lncRNA:CR44946	0.0323348	NA	NO
CG7675	-0.418047	NA	NO
CG14309	-0.266784	NA	NO
cona	1.10346	NA	NO
Vha100-4	0.409749	NA	NO
Vha100-2	-0.119083	0.981144	NO
Vti1b	-0.485266	0.354027	NO
CG12333	-0.0298105	0.996414	NO
koko	0.42983	0.973118	NO
CG7685	-0.413345	0.96468	NO
CG31122	0.0146423	0.996441	NO
CG10864	-0.7264	NA	NO
fru	0.568349	0.0541124	NO
CG7691	-0.407217	NA	NO
CG7694	1.53612	NA	NO
fray	-0.231467	0.971128	NO
qin	-0.290065	NA	NO
CG14304	-0.165226	NA	NO
CG14305	0.949549	NA	NO
CG7695	-0.0111562	NA	NO
tRNA:Pro-TGG-1-5	-0.432894	NA	NO
CG14301	-0.395457	NA	NO
CG31224	0.00621803	0.997749	NO
CstF64	-0.190608	0.971128	NO
Cpsf73	0.14335	0.991886	NO
Gos28	-0.466562	0.779794	NO
CG31231	-1.02975	NA	NO
CG31229	-0.473705	0.88199	NO
asRNA:CR45028	0.126251	0.996414	NO
CG7702	0.1997	0.984061	NO
dind	0.244297	0.991886	NO
CG7706	0.210581	0.992764	NO
ChT	0.919376	NA	NO
Muc91C	0.202474	NA	NO
CG14300	-0.407217	NA	NO
VAChT	-0.320238	NA	NO
ChAT	0.254537	NA	NO
CG7714	1.45331	NA	NO
CG7715	-0.713248	NA	NO
CG14302	-0.172757	0.991886	NO
Mekk1	0.155778	0.976423	NO
CG7718	0.0604623	0.996414	NO
gwl	0.271743	0.975138	NO
Epg5	-0.171553	0.981144	NO
CG7720	0.219557	0.967996	NO
Octalpha2R	0.769446	NA	NO
CG14297	-0.457503	NA	NO
Rh2	0.436464	NA	NO
CG34284	-0.432894	NA	NO
EndoA	0.096047	0.993462	NO
CG14291	-0.171822	0.991886	NO
Xrp1	0.11979	0.964222	NO
Mpc1	-0.460394	0.952632	NO
CG42613	0.357937	0.991886	NO
euc	0.588493	NA	NO
Smu1	0.0225565	0.996414	NO
dnk	-0.401873	0.34926	NO
snRNP-U1-C	-0.184508	0.975138	NO
gukh	0.604024	0.981144	NO
CG6005	-0.0777976	0.996414	NO
CG14286	-0.625593	0.943133	NO
CG14285	0.706294	NA	NO
GatA	0.176488	0.984517	NO
NP15.6	0.0132986	0.996414	NO
P5cr	-0.217811	0.981144	NO
Prp18	-0.74987	0.846791	NO
CG6013	-0.212195	0.991886	NO
CG6026	-0.813177	NA	NO
cdi	0.197503	0.981144	NO
lncRNA:CR46041	0.159994	NA	NO
mRpL55	-0.484344	0.61577	NO
ATPsynD	-0.305121	0.552402	NO
CG6040	-0.133746	0.996414	NO
Cyp12a5	1.03304	0.526125	NO
Cyp12a4	-0.501849	0.971111	NO
Ppcs	-0.0697562	0.996414	NO
CG5835	0.463867	0.967996	NO
CG11779	-0.0834998	0.993462	NO
nos	-1.04604	NA	NO
Nsun5	0.182846	0.993462	NO
CG42359	-0.495612	0.969477	NO
sqz	-0.179311	0.991886	NO
CG14282	-1.36421	NA	NO
CG5555	-0.0312408	0.996414	NO
CG31475	2.00737	NA	NO
lncRNA:CR46039	-1.02975	NA	NO
cry	0.66243	NA	NO
vib	-0.00619002	0.996441	NO
CG11703	0.243433	NA	NO
CG5250	-0.7264	NA	NO
Gdn1	0.23717	0.975138	NO
unc79	1.02407	5.12641e-11	UP
CG5217	0.511363	NA	NO
CG14280	-0.407217	NA	NO
CG44174	1.29329	NA	NO
Dl	-1.57429	NA	NO
CG43203	-0.395457	NA	NO
Ino80	0.451146	0.967399	NO
CG3581	-0.407217	NA	NO
CG31404	-0.407217	NA	NO
CG18493	0.919376	NA	NO
CG31244	1.52828	NA	NO
CG5316	-0.450796	0.868604	NO
CG11626	0.266938	NA	NO
CG31221	0.0329281	0.996414	NO
Dys	0.140503	0.991886	NO
Scsalpha2	1.51594	NA	NO
CG15025	-1.30608	NA	NO
Cpr92A	0.656614	NA	NO
CG7333	-1.02693	NA	NO
CG7342	-1.28465	NA	NO
CG17751	-0.432894	NA	NO
CG17752	-2.50292	NA	NO
CG16727	0.140199	NA	NO
CG6231	0.00534165	0.996441	NO
subdued	0.115872	0.993462	NO
CG34138	-0.0244188	NA	NO
Vha13	-0.279813	0.663701	NO
Nup58	-0.0561046	0.996414	NO
CG6195	0.0144112	0.996414	NO
CG31219	0.919376	NA	NO
CG6184	-0.204217	NA	NO
ort	-0.707365	NA	NO
CG7432	-0.432894	NA	NO
Naam	-0.0210677	0.996414	NO
GluClalpha	0.0120897	NA	NO
lncRNA:CR43488	1.21591	NA	NO
CG11391	0.253588	NA	NO
CG11407	0.359882	NA	NO
CG11453	0.197992	NA	NO
bnl	0.154592	0.975138	NO
CG31459	1.21591	NA	NO
CG4662	-0.148734	0.991886	NO
Ire1	-0.0542635	0.993462	NO
CG11447	-0.22766	0.975138	NO
CG4572	-0.0799627	0.991886	NO
CG4686	-0.363751	0.796668	NO
CG4562	0.134814	0.996414	NO
CG17186	-0.300124	0.991886	NO
Arc42	-0.446887	0.730363	NO
Ask1	0.224517	0.975138	NO
CG4733	1.09309	0.817862	NO
CG4538	0.0725215	0.996414	NO
Surf6	0.170823	0.973277	NO
RhoGAP92B	0.644884	0.335937	NO
lncRNA:CR45047	0.182752	NA	NO
lncRNA:CR45048	0.503203	0.967399	NO
CG4465	0.919376	NA	NO
CG4770	-1.32225	NA	NO
lncRNA:CR43282	0.253588	NA	NO
CG4462	1.21591	NA	NO
CG4459	-0.418047	NA	NO
Hs6st	-0.0382372	0.996414	NO
mira	-0.23867	NA	NO
CG4783	-1.88899	NA	NO
CG31213	-0.549112	NA	NO
MED25	-0.256701	0.975138	NO
CG17190	-0.407217	NA	NO
CG4836	-0.096964	NA	NO
PIG-L	-0.0228479	0.996414	NO
psidin	0.0920449	0.993462	NO
CG4424	-0.967446	0.970209	NO
CG4854	-1.07764	NA	NO
trem	-0.229004	0.993462	NO
CG4936	-0.296096	0.975138	NO
CG10889	-0.39917	0.981144	NO
CG17193	0.408386	NA	NO
CG4390	-0.0155234	0.996414	NO
mdlc	-0.610469	0.971128	NO
CG31206	-0.395457	NA	NO
CG10887	-0.407217	NA	NO
Gr92a	-0.432894	NA	NO
lncRNA:CR42836	0.949549	NA	NO
CG5023	0.229831	NA	NO
Nlg4	-1.48033	NA	NO
CG17199	-1.47829	NA	NO
cic	0.236016	0.938787	NO
CG4362	0.919376	NA	NO
CG42668	0.475977	0.0190721	NO
CG4360	0.189056	0.967996	NO
asRNA:CR45800	-0.486253	0.991886	NO
Sirt2	-0.111223	0.993462	NO
Ir92a	0.604239	NA	NO
lncRNA:CR45023	0.915737	NA	NO
MtnC	-0.407217	NA	NO
Gfrl	0.332103	NA	NO
lncRNA:CR44400	0.919376	NA	NO
Dic2	-0.7264	NA	NO
MtnB	0.897972	NA	NO
Or92a	-0.432894	NA	NO
MtnE	-0.812132	NA	NO
MtnD	1.22972	NA	NO
Stat92E	0.108209	0.975138	NO
DPCoAC	0.345479	0.991886	NO
CG5180	0.0452511	0.996414	NO
CG15922	-0.88049	0.895868	NO
CG5191	0.310207	0.935015	NO
CG10877	-0.122079	0.993462	NO
snoRNA:Psi18S-301	-2.34394	NA	NO
TFAM	-0.364361	0.72058	NO
CG5412	-0.508112	0.967996	NO
EloB	-0.207736	0.991886	NO
Srp14	-0.30278	0.907453	NO
CG34008	0.152377	0.993462	NO
CG16953	-0.0343097	0.996414	NO
2022-09-02	-0.201362	0.868604	NO
asRNA:CR46044	-1.30508	0.758449	NO
Srp72	-0.173764	0.967996	NO
Pus1	0.0214479	0.996414	NO
bon	-0.0606575	0.996414	NO
tRNA:Leu-TAA-1-1	-0.457503	NA	NO
CG15923	-0.455202	0.991886	NO
CG5466	-0.171025	0.993462	NO
H	-0.154335	0.981144	NO
Pi3K92E	0.0739716	0.993462	NO
Lrrk	0.528606	NA	NO
GluRIIE	-1.52784	NA	NO
GluRIID	-0.395457	NA	NO
Nep4	-1.02693	NA	NO
Cpr92F	0.359882	NA	NO
CG4000	-0.407217	NA	NO
lncRNA:CR43452	0.949549	NA	NO
Oamb	-0.438182	NA	NO
Cdk2	-0.138767	0.993462	NO
CG17267	0.512443	NA	NO
CG42322	0.212423	NA	NO
CG31199	-0.432894	NA	NO
CG31200	-1.06348	NA	NO
Syp	0.0362559	0.996414	NO
CG31195	-0.0175123	0.996441	NO
Takl1	0.202474	NA	NO
Fancd2	0.0936667	0.993462	NO
CG17270	-1.02693	NA	NO
CG17271	-0.120801	0.985115	NO
RpS20	-0.365258	0.247905	NO
snoRNA:Psi18S-1295	1.21591	NA	NO
snoRNA:Psi28S-2562	-0.173526	NA	NO
CG17272	-0.06107	0.996414	NO
AdSS	-0.215088	0.894475	NO
asRNA:CR44047	-1.61562	NA	NO
CG31223	-0.380822	0.984188	NO
Synd	-0.301148	0.872686	NO
CG15695	0.203985	0.993462	NO
CG15696	-0.432894	NA	NO
RpS30	-0.4	0.128289	NO
Ir93a	-0.7264	NA	NO
[truncated: 11,732 more rows]

## Sheet: Figure 2H
seqnames	start	end	width	strand	score (MSL2/IgG)
chr2L	1	5750	5750	*	0
chr2L	5751	5850	100	*	1
chr2L	5851	5900	50	*	-0.66708
chr2L	5901	5950	50	*	-1.97793
chr2L	5951	6000	50	*	-1.74477
chr2L	6001	6050	50	*	0
chr2L	6051	6150	100	*	1.58496
chr2L	6151	6350	200	*	0
chr2L	6351	6450	100	*	-0.66708
chr2L	6451	6500	50	*	0
chr2L	6501	6600	100	*	1
chr2L	6601	6750	150	*	0
chr2L	6751	6950	200	*	1
chr2L	6951	7100	150	*	0
chr2L	7101	7200	100	*	1.58496
chr2L	7201	7350	150	*	0
chr2L	7351	7450	100	*	1.58496
chr2L	7451	7600	150	*	0
chr2L	7601	7700	100	*	-0.66708
chr2L	7701	8200	500	*	0
chr2L	8201	8250	50	*	1
chr2L	8251	8300	50	*	-0.66708
chr2L	8301	8350	50	*	-1.12149
chr2L	8351	8400	50	*	-0.66708
chr2L	8401	8450	50	*	0
chr2L	8451	8500	50	*	1.33292
chr2L	8501	8550	50	*	0.917882
chr2L	8551	8650	100	*	-0.66708
chr2L	8651	8850	200	*	0
chr2L	8851	8950	100	*	-0.121488
chr2L	8951	9250	300	*	0
chr2L	9251	9350	100	*	1
chr2L	9351	9500	150	*	0
chr2L	9501	9550	50	*	1
chr2L	9551	9600	50	*	0.577154
chr2L	9601	9650	50	*	0.0220681
chr2L	9651	9700	50	*	-0.121488
chr2L	9701	9750	50	*	-0.466532
chr2L	9751	9800	50	*	-1.46653
chr2L	9801	9850	50	*	0.423644
chr2L	9851	9900	50	*	0.547059
chr2L	9901	9950	50	*	0.681839
chr2L	9951	10000	50	*	0.74411
chr2L	10001	10050	50	*	1.25251
chr2L	10051	10100	50	*	0.654093
chr2L	10101	10150	50	*	0.210542
chr2L	10151	10200	50	*	0.628756
chr2L	10201	10250	50	*	0.855396
chr2L	10251	10350	100	*	-1.1786
chr2L	10351	10400	50	*	1.25523
chr2L	10401	10450	50	*	0.918333
chr2L	10451	10500	50	*	-0.197144
chr2L	10501	10550	50	*	-1.12149
chr2L	10551	10600	50	*	0.463475
chr2L	10601	10650	50	*	0.406364
chr2L	10651	10700	50	*	0.607031
chr2L	10701	10750	50	*	1.19199
chr2L	10751	10800	50	*	0.815193
chr2L	10801	10850	50	*	1.05966
chr2L	10851	10900	50	*	0.686572
chr2L	10901	10950	50	*	0.358633
chr2L	10951	11000	50	*	0.217893
chr2L	11001	11050	50	*	-2.00975
chr2L	11051	11100	50	*	-0.621366
chr2L	11101	11150	50	*	0.303566
chr2L	11151	11200	50	*	-0.122433
chr2L	11201	11250	50	*	-0.519556
chr2L	11251	11300	50	*	0.14333
chr2L	11301	11350	50	*	0.533468
chr2L	11351	11400	50	*	0.33292
chr2L	11401	11450	50	*	1.53347
chr2L	11451	11500	50	*	0.628756
chr2L	11501	11550	50	*	-0.354732
chr2L	11551	11600	50	*	0.917882
chr2L	11601	11650	50	*	1.58496
chr2L	11651	11700	50	*	1
chr2L	11701	11750	50	*	0
chr2L	11751	11800	50	*	-1.12149
chr2L	11801	11850	50	*	-0.159812
chr2L	11851	11900	50	*	0.840188
chr2L	11901	11950	50	*	0.533468
chr2L	11951	12000	50	*	-0.744774
chr2L	12001	12050	50	*	0.628756
chr2L	12051	12100	50	*	1.02652
chr2L	12101	12150	50	*	0.0284358
chr2L	12151	12200	50	*	-0.272585
chr2L	12201	12250	50	*	-0.221506
chr2L	12251	12300	50	*	0.0585385
chr2L	12301	12350	50	*	0.253104
chr2L	12351	12400	50	*	0.14333
chr2L	12401	12450	50	*	-1.35473
chr2L	12451	12500	50	*	-0.769769
chr2L	12501	12550	50	*	-1.1786
chr2L	12551	12600	50	*	-1.46653
chr2L	12601	12650	50	*	-0.66708
chr2L	12651	12750	100	*	1
chr2L	12751	12850	100	*	-1.97793
chr2L	12851	12950	100	*	0
chr2L	12951	13050	100	*	1
chr2L	13051	13100	50	*	0
chr2L	13101	13150	50	*	0.33292
chr2L	13151	13200	50	*	0.917882
chr2L	13201	13300	100	*	1.58496
chr2L	13301	13350	50	*	0.33292
chr2L	13351	13400	50	*	-0.66708
chr2L	13401	13450	50	*	1
chr2L	13451	13500	50	*	0.463475
chr2L	13501	13550	50	*	0.0220681
chr2L	13551	13600	50	*	1.53347
chr2L	13601	13650	50	*	3.16993
chr2L	13651	13700	50	*	2.80735
chr2L	13701	13800	100	*	2.58496
chr2L	13801	13850	50	*	2.32193
chr2L	13851	13900	50	*	1.58496
chr2L	13901	13950	50	*	2.58496
chr2L	13951	14000	50	*	1.91788
chr2L	14001	14050	50	*	0.463475
chr2L	14051	14100	50	*	-0.66708
chr2L	14101	14150	50	*	-1.12149
chr2L	14151	14200	50	*	0.255226
chr2L	14201	14250	50	*	1.53347
chr2L	14251	14300	50	*	1.91788
chr2L	14301	14350	50	*	1.33292
chr2L	14351	14400	50	*	1.20044
chr2L	14401	14450	50	*	1.34082
chr2L	14451	14500	50	*	1.87851
chr2L	14501	14550	50	*	0.878512
chr2L	14551	14600	50	*	-0.744774
chr2L	14601	14650	50	*	-0.121488
chr2L	14651	14700	50	*	-0.66708
chr2L	14701	14750	50	*	0.33292
chr2L	14751	14850	100	*	1.58496
chr2L	14851	14950	100	*	1
chr2L	14951	15000	50	*	0
chr2L	15001	15050	50	*	1
chr2L	15051	15100	50	*	0.917882
chr2L	15101	15150	50	*	0.33292
chr2L	15151	15200	50	*	-1.12149
chr2L	15201	15250	50	*	-1.46653
chr2L	15251	15300	50	*	0.917882
chr2L	15301	15350	50	*	-0.159812
chr2L	15351	15400	50	*	-1.74477
chr2L	15401	15500	100	*	0.33292
chr2L	15501	15550	50	*	1.58496
chr2L	15551	15600	50	*	0.917882
chr2L	15601	15650	50	*	-0.66708
chr2L	15651	15750	100	*	-1.12149
chr2L	15751	15900	150	*	0
chr2L	15901	15950	50	*	1
chr2L	15951	16050	100	*	1.58496
chr2L	16051	16100	50	*	1
chr2L	16101	16250	150	*	0
chr2L	16251	16300	50	*	0.33292
chr2L	16301	16350	50	*	0.463475
chr2L	16351	16400	50	*	1.33292
chr2L	16401	16450	50	*	2.32193
chr2L	16451	16500	50	*	1.33292
chr2L	16501	16550	50	*	0.11843
chr2L	16551	16600	50	*	-0.466532
chr2L	16601	16650	50	*	1.65485
chr2L	16651	16700	50	*	1.91788
chr2L	16701	16750	50	*	0.533468
chr2L	16751	16800	50	*	0.815193
chr2L	16801	16850	50	*	1.19199
chr2L	16851	16900	50	*	2.62093
chr2L	16901	16950	50	*	1.71466
chr2L	16951	17000	50	*	-0.977932
chr2L	17001	17050	50	*	-1.97793
chr2L	17051	17150	100	*	0
chr2L	17151	17250	100	*	-1.12149
chr2L	17251	17450	200	*	0
chr2L	17451	17550	100	*	2
chr2L	17551	17600	50	*	1.65485
chr2L	17601	17650	50	*	1.20044
chr2L	17651	17700	50	*	-0.66708
chr2L	17701	17750	50	*	2
chr2L	17751	17800	50	*	2.32193
chr2L	17801	17850	50	*	1
chr2L	17851	17950	100	*	0.463475
chr2L	17951	18000	50	*	1
chr2L	18001	18050	50	*	1.58496
chr2L	18051	18100	50	*	2
chr2L	18101	18150	50	*	3
chr2L	18151	18200	50	*	2.58496
chr2L	18201	18250	50	*	-0.66708
chr2L	18251	18300	50	*	2.80735
chr2L	18301	18350	50	*	1.48832
chr2L	18351	18400	50	*	0.205661
chr2L	18401	18450	50	*	0.795504
chr2L	18451	18500	50	*	1.02652
chr2L	18501	18550	50	*	0.312174
chr2L	18551	18600	50	*	-0.178599
chr2L	18601	18700	100	*	1
chr2L	18701	18750	50	*	0
chr2L	18751	18800	50	*	-0.66708
chr2L	18801	18900	100	*	0.33292
chr2L	18901	18950	50	*	-0.66708
chr2L	18951	19050	100	*	0
chr2L	19051	19100	50	*	0.917882
chr2L	19101	19150	50	*	1.33292
chr2L	19151	19200	50	*	1
chr2L	19201	19300	100	*	1.58496
chr2L	19301	19350	50	*	0.33292
chr2L	19351	19400	50	*	-0.159812
chr2L	19401	19450	50	*	0.11843
chr2L	19451	19500	50	*	1
chr2L	19501	19550	50	*	0.33292
chr2L	19551	19600	50	*	0.628756
chr2L	19601	19650	50	*	0.452623
chr2L	19651	19700	50	*	2.68587
chr2L	19701	19750	50	*	2.23391
chr2L	19751	19800	50	*	0.577154
chr2L	19801	19850	50	*	0.33292
chr2L	19851	19900	50	*	-0.466532
chr2L	19901	19950	50	*	-0.178599
chr2L	19951	20000	50	*	-0.159812
chr2L	20001	20050	50	*	-0.66708
chr2L	20051	20150	100	*	0
chr2L	20151	20250	100	*	-0.66708
chr2L	20251	20350	100	*	2
chr2L	20351	20400	50	*	-1.97793
chr2L	20401	20450	50	*	-1.1786
chr2L	20451	20500	50	*	0.917882
chr2L	20501	20550	50	*	1
chr2L	20551	20600	50	*	-0.66708
chr2L	20601	20650	50	*	2.33292
chr2L	20651	20700	50	*	2.11843
chr2L	20701	20750	50	*	1.11843
chr2L	20751	20800	50	*	0
chr2L	20801	20850	50	*	1.58496
chr2L	20851	20900	50	*	2
chr2L	20901	20950	50	*	3
chr2L	20951	21000	50	*	2.58496
chr2L	21001	21050	50	*	-0.66708
chr2L	21051	21100	50	*	0.917882
chr2L	21101	21150	50	*	1.28083
chr2L	21151	21200	50	*	0.449677
chr2L	21201	21250	50	*	0.795504
chr2L	21251	21300	50	*	1.0416
chr2L	21301	21350	50	*	0.1156
chr2L	21351	21400	50	*	-0.331293
chr2L	21401	21600	200	*	0
chr2L	21601	21700	100	*	-0.66708
chr2L	21701	23450	1750	*	0
chr2L	23451	23550	100	*	-0.66708
chr2L	23551	23700	150	*	0
chr2L	23701	23800	100	*	-1.12149
chr2L	23801	25450	1650	*	0
chr2L	25451	25500	50	*	-0.66708
chr2L	25501	25550	50	*	1.65485
chr2L	25551	25600	50	*	2.32193
chr2L	25601	25650	50	*	0
chr2L	25651	25750	100	*	1
chr2L	25751	26050	300	*	0
chr2L	26051	26150	100	*	1
chr2L	26151	26200	50	*	0
chr2L	26201	26300	100	*	-0.66708
chr2L	26301	30150	3850	*	0
chr2L	30151	30250	100	*	-0.66708
chr2L	30251	30550	300	*	0
chr2L	30551	30650	100	*	-1.12149
chr2L	30651	30750	100	*	1
chr2L	30751	31150	400	*	0
chr2L	31151	31250	100	*	-1.12149
chr2L	31251	31750	500	*	0
chr2L	31751	31850	100	*	-0.66708
chr2L	31851	32150	300	*	0
chr2L	32151	32250	100	*	-0.66708
chr2L	32251	32300	50	*	0
chr2L	32301	32400	100	*	-1.12149
chr2L	32401	32450	50	*	0
chr2L	32451	32550	100	*	1.58496
chr2L	32551	32650	100	*	0
chr2L	32651	32750	100	*	-0.66708
chr2L	32751	33450	700	*	0
chr2L	33451	33550	100	*	1
chr2L	33551	34000	450	*	0
chr2L	34001	34050	50	*	2
chr2L	34051	34100	50	*	1.33292
chr2L	34101	34150	50	*	-0.66708
chr2L	34151	34350	200	*	0
chr2L	34351	34450	100	*	-1.12149
chr2L	34451	34800	350	*	0
chr2L	34801	34900	100	*	-1.12149
chr2L	34901	36200	1300	*	0
chr2L	36201	36300	100	*	1
chr2L	36301	36350	50	*	-0.66708
chr2L	36351	36400	50	*	-1.46653
chr2L	36401	36450	50	*	-1.12149
chr2L	36451	37050	600	*	0
chr2L	37051	37150	100	*	-0.66708
chr2L	37151	37400	250	*	0
chr2L	37401	37500	100	*	-0.66708
chr2L	37501	38200	700	*	0
chr2L	38201	38250	50	*	-0.66708
chr2L	38251	38300	50	*	0.33292
chr2L	38301	38350	50	*	1
chr2L	38351	39100	750	*	0
chr2L	39101	39200	100	*	-1.12149
chr2L	39201	39250	50	*	0
chr2L	39251	39350	100	*	-0.66708
chr2L	39351	39650	300	*	0
chr2L	39651	39700	50	*	1
chr2L	39701	39750	50	*	-0.121488
chr2L	39751	39800	50	*	-0.66708
chr2L	39801	40050	250	*	0
chr2L	40051	40150	100	*	1
chr2L	40151	41100	950	*	0
chr2L	41101	41200	100	*	1
chr2L	41201	41500	300	*	0
chr2L	41501	41600	100	*	0.33292
chr2L	41601	41650	50	*	0
chr2L	41651	41750	100	*	-0.66708
chr2L	41751	43050	1300	*	0
chr2L	43051	43150	100	*	2.32193
chr2L	43151	44550	1400	*	0
chr2L	44551	44600	50	*	1
chr2L	44601	44650	50	*	0.917882
chr2L	44651	44700	50	*	0.33292
chr2L	44701	44750	50	*	0
chr2L	44751	44850	100	*	-0.66708
chr2L	44851	45950	1100	*	0
chr2L	45951	46050	100	*	1
chr2L	46051	46300	250	*	0
chr2L	46301	46400	100	*	-0.66708
chr2L	46401	47350	950	*	0
chr2L	47351	47450	100	*	1.58496
chr2L	47451	47500	50	*	0
chr2L	47501	47550	50	*	1.65485
chr2L	47551	47600	50	*	1.46347
chr2L	47601	47650	50	*	-0.466532
chr2L	47651	47700	50	*	-1.1786
chr2L	47701	47750	50	*	0.11843
chr2L	47751	47800	50	*	1
chr2L	47801	47850	50	*	1.33292
chr2L	47851	47900	50	*	1.65485
chr2L	47901	47950	50	*	1
chr2L	47951	48000	50	*	-0.121488
chr2L	48001	48050	50	*	-1.1786
chr2L	48051	48100	50	*	1.82942
chr2L	48101	48150	50	*	2.66592
chr2L	48151	48200	50	*	0.690686
chr2L	48201	48250	50	*	-1.06826
chr2L	48251	48300	50	*	1.65485
chr2L	48301	48350	50	*	2
chr2L	48351	48450	100	*	0
chr2L	48451	48500	50	*	-0.66708
chr2L	48501	48550	50	*	1.34082
chr2L	48551	48600	50	*	0.967196
chr2L	48601	48650	50	*	0.488317
chr2L	48651	48700	50	*	0.840188
chr2L	48701	48750	50	*	2.68587
chr2L	48751	48800	50	*	2.34269
chr2L	48801	48850	50	*	1.68587
chr2L	48851	48900	50	*	0.917882
chr2L	48901	48950	50	*	2.32193
chr2L	48951	49000	50	*	1.91788
chr2L	49001	49050	50	*	0.33292
chr2L	49051	49100	50	*	0.11843
chr2L	49101	49150	50	*	0.14333
chr2L	49151	49200	50	*	0.821401
chr2L	49201	49250	50	*	1.19199
chr2L	49251	49300	50	*	1.46347
chr2L	49301	49350	50	*	1.68587
chr2L	49351	49400	50	*	0.991326
chr2L	49401	49450	50	*	-0.0682589
chr2L	49451	49500	50	*	0.628756
chr2L	49501	49550	50	*	1.68587
chr2L	49551	49600	50	*	-0.121488
chr2L	49601	49700	100	*	0.11843
chr2L	49701	49750	50	*	-1.46653
chr2L	49751	49800	50	*	-0.159812
chr2L	49801	49850	50	*	2.04844
chr2L	49851	49900	50	*	2.14027
chr2L	49901	49950	50	*	0.878512
chr2L	49951	50000	50	*	0.917882
chr2L	50001	50050	50	*	-0.66708
chr2L	50051	50100	50	*	2.58496
chr2L	50101	50150	50	*	2
chr2L	50151	50200	50	*	1
chr2L	50201	50250	50	*	0.463475
chr2L	50251	50300	50	*	1.46347
chr2L	50301	50350	50	*	0.878512
chr2L	50351	50400	50	*	-0.121488
chr2L	50401	50450	50	*	1.33292
chr2L	50451	50500	50	*	2.14027
chr2L	50501	50550	50	*	1.9929
chr2L	50551	50600	50	*	1.8554
chr2L	50601	50650	50	*	1.46347
chr2L	50651	50700	50	*	1.25523
chr2L	50701	50750	50	*	1.19199
chr2L	50751	50800	50	*	1.34571
chr2L	50801	50850	50	*	1.1047
chr2L	50851	50900	50	*	0.33292
chr2L	50901	50950	50	*	-1.46653
chr2L	50951	51000	50	*	-0.0328038
chr2L	51001	51050	50	*	1.25523
chr2L	51051	51100	50	*	0.33292
chr2L	51101	51200	100	*	1
chr2L	51201	51600	400	*	0
chr2L	51601	51650	50	*	-0.66708
chr2L	51651	51850	200	*	0
chr2L	51851	51900	50	*	0.33292
chr2L	51901	52450	550	*	0
chr2L	52451	52500	50	*	1
chr2L	52501	52550	50	*	-0.568847
chr2L	52551	52600	50	*	-0.569662
chr2L	52601	53700	1100	*	0
chr2L	53701	53800	100	*	-0.66708
chr2L	53801	55150	1350	*	0
chr2L	55151	55250	100	*	0.33292
chr2L	55251	56750	1500	*	0
chr2L	56751	56850	100	*	-0.66708
chr2L	56851	58600	1750	*	0
chr2L	58601	58700	100	*	-0.66708
chr2L	58701	58750	50	*	0
chr2L	58751	58850	100	*	1
chr2L	58851	60700	1850	*	0
chr2L	60701	60750	50	*	-0.66708
chr2L	60751	60850	100	*	1
chr2L	60851	61850	1000	*	0
chr2L	61851	61950	100	*	-0.66708
chr2L	61951	62700	750	*	0
chr2L	62701	62750	50	*	1
chr2L	62751	62800	50	*	0.33292
chr2L	62801	62850	50	*	-0.66708
chr2L	62851	63650	800	*	0
chr2L	63651	63750	100	*	-0.66708
chr2L	63751	64100	350	*	0
chr2L	64101	64200	100	*	-0.66708
chr2L	64201	64300	100	*	0.917882
chr2L	64301	64650	350	*	0
chr2L	64651	64750	100	*	1.58496
chr2L	64751	64800	50	*	0
chr2L	64801	64850	50	*	-1.46653
chr2L	64851	64900	50	*	0.11843
chr2L	64901	64950	50	*	1.58496
chr2L	64951	65550	600	*	0
chr2L	65551	65650	100	*	-0.66708
chr2L	65651	65700	50	*	0
chr2L	65701	65900	200	*	-0.66708
chr2L	65901	66550	650	*	0
chr2L	66551	66650	100	*	1
chr2L	66651	66800	150	*	0
chr2L	66801	66900	100	*	1.58496
chr2L	66901	67000	100	*	0
chr2L	67001	67050	50	*	1
chr2L	67051	67100	50	*	1.58496
chr2L	67101	67150	50	*	0.11843
chr2L	67151	67200	50	*	-0.466532
chr2L	67201	67250	50	*	0.33292
chr2L	67251	67300	50	*	1
chr2L	67301	67350	50	*	-0.66708
chr2L	67351	67400	50	*	-0.392969
chr2L	67401	67450	50	*	0.577154
chr2L	67451	67500	50	*	2.50284
chr2L	67501	67550	50	*	1.11843
chr2L	67551	67600	50	*	-0.466532
chr2L	67601	67650	50	*	0
chr2L	67651	67750	100	*	1.58496
chr2L	67751	68150	400	*	0
chr2L	68151	68250	100	*	-1.12149
chr2L	68251	68400	150	*	0
chr2L	68401	68500	100	*	1.33292
chr2L	68501	68550	50	*	0
chr2L	68551	68600	50	*	0.917882
chr2L	68601	68650	50	*	0.878512
chr2L	68651	68700	50	*	-0.121488
chr2L	68701	68750	50	*	-1.46653
chr2L	68751	68800	50	*	-0.466532
chr2L	68801	68850	50	*	1.11843
chr2L	68851	68900	50	*	1.20044
chr2L	68901	69400	500	*	0
chr2L	69401	69500	100	*	1
chr2L	69501	69550	50	*	0
chr2L	69551	69650	100	*	1
chr2L	69651	69750	100	*	0
chr2L	69751	69800	50	*	1.58496
chr2L	69801	69850	50	*	2.80735
chr2L	69851	69900	50	*	2.14027
chr2L	69901	69950	50	*	1.46347
chr2L	69951	70000	50	*	0.855396
chr2L	70001	70050	50	*	-0.121488
chr2L	70051	70150	100	*	2
chr2L	70151	70250	100	*	0
chr2L	70251	70300	50	*	0.33292
chr2L	70301	70350	50	*	0.11843
chr2L	70351	70400	50	*	-0.466532
chr2L	70401	70450	50	*	0.33292
chr2L	70451	70500	50	*	1
chr2L	70501	70550	50	*	-0.66708
chr2L	70551	70600	50	*	0
chr2L	70601	70700	100	*	-0.66708
chr2L	70701	70750	50	*	-1.74477
chr2L	70751	70800	50	*	-2.1786
chr2L	70801	70850	50	*	0.0220681
chr2L	70851	70900	50	*	0.607031
chr2L	70901	70950	50	*	0.855396
chr2L	70951	71000	50	*	0.33292
chr2L	71001	71050	50	*	0.878512
chr2L	71051	71100	50	*	1.20044
chr2L	71101	71150	50	*	3.16993
chr2L	71151	71200	50	*	0.963597
chr2L	71201	71250	50	*	0.293412
chr2L	71251	71300	50	*	1.02764
chr2L	71301	71350	50	*	1.51381
chr2L	71351	71400	50	*	0.607031
chr2L	71401	71650	250	*	0
chr2L	71651	71700	50	*	1
chr2L	71701	71750	50	*	0.463475
chr2L	71751	71800	50	*	-0.121488
chr2L	71801	71900	100	*	0.878512
chr2L	71901	72000	100	*	1.58496
chr2L	72001	72100	100	*	1
chr2L	72101	72250	150	*	0
chr2L	72251	72350	100	*	-0.66708
chr2L	72351	72550	200	*	0
chr2L	72551	72650	100	*	-0.66708
chr2L	72651	72750	100	*	0.33292
chr2L	72751	72800	50	*	-1.12149
chr2L	72801	72850	50	*	-0.466532
chr2L	72851	72900	50	*	0.33292
chr2L	72901	72950	50	*	-1.46653
chr2L	72951	73000	50	*	-0.977932
chr2L	73001	73100	100	*	1
chr2L	73101	73150	50	*	1.46347
chr2L	73151	73200	50	*	1.20044
chr2L	73201	73250	50	*	0
chr2L	73251	73350	100	*	1
chr2L	73351	73400	50	*	0
chr2L	73401	73500	100	*	-0.121488
chr2L	73501	73550	50	*	1.65485
chr2L	73551	73600	50	*	2.33292
chr2L	73601	73650	50	*	1.33292
chr2L	73651	73700	50	*	-0.66708
chr2L	73701	73750	50	*	0.33292
chr2L	73751	73800	50	*	1
chr2L	73801	73950	150	*	0
chr2L	73951	74000	50	*	0.33292
chr2L	74001	74050	50	*	0.463475
chr2L	74051	74100	50	*	0.917882
chr2L	74101	74150	50	*	1
chr2L	74151	74200	50	*	0
chr2L	74201	74250	50	*	1
chr2L	74251	74300	50	*	2.33292
chr2L	74301	74350	50	*	2.50284
chr2L	74351	74400	50	*	1.58496
chr2L	74401	74450	50	*	0.33292
chr2L	74451	74500	50	*	-0.977932
chr2L	74501	74550	50	*	-0.178599
chr2L	74551	74600	50	*	1.20044
chr2L	74601	74750	150	*	1
chr2L	74751	74900	150	*	0
chr2L	74901	74950	50	*	0.878512
chr2L	74951	75000	50	*	2
chr2L	75001	75100	100	*	0
chr2L	75101	75200	100	*	0.917882
chr2L	75201	75250	50	*	0
chr2L	75251	75300	50	*	2.32193
chr2L	75301	75350	50	*	2.80735
chr2L	75351	75400	50	*	2.04844
chr2L	75401	75450	50	*	1.87851
chr2L	75451	75500	50	*	0.14333
chr2L	75501	75550	50	*	0.947749
chr2L	75551	75600	50	*	2.04844
chr2L	75601	75650	50	*	0.878512
chr2L	75651	75700	50	*	0.855396
chr2L	75701	75750	50	*	1.57715
chr2L	75751	75800	50	*	1.59471
chr2L	75801	75850	50	*	1.62585
chr2L	75851	75900	50	*	0.95553
chr2L	75901	75950	50	*	0.510636
chr2L	75951	76000	50	*	0.696848
chr2L	76001	76050	50	*	0.752349
chr2L	76051	76100	50	*	0.547499
chr2L	76101	76150	50	*	0.396888
chr2L	76151	76200	50	*	0.546591
chr2L	76201	76250	50	*	0.854262
chr2L	76251	76400	150	*	-0.66708
chr2L	76401	76450	50	*	2
chr2L	76451	76500	50	*	1
chr2L	76501	76850	350	*	0
chr2L	76851	76900	50	*	2.80735
chr2L	76901	76950	50	*	3.16993
chr2L	76951	77000	50	*	1.58496
chr2L	77001	77050	50	*	0
chr2L	77051	77150	100	*	1
chr2L	77151	77300	150	*	0
chr2L	77301	77350	50	*	1
chr2L	77351	77400	50	*	1.65485
chr2L	77401	77450	50	*	1.33292
chr2L	77451	77550	100	*	2.58496
chr2L	77551	77600	50	*	-0.66708
chr2L	77601	77650	50	*	0.33292
chr2L	77651	77700	50	*	-0.121488
chr2L	77701	77750	50	*	-0.66708
chr2L	77751	77850	100	*	1.58496
chr2L	77851	78000	150	*	0
chr2L	78001	78050	50	*	1
chr2L	78051	78100	50	*	1.91788
chr2L	78101	78150	50	*	1.65485
chr2L	78151	78200	50	*	0
chr2L	78201	78250	50	*	1
chr2L	78251	78300	50	*	2
chr2L	78301	78350	50	*	1.58496
chr2L	78351	78450	100	*	0
chr2L	78451	78550	100	*	1
chr2L	78551	78850	300	*	0
chr2L	78851	78900	50	*	-0.66708
chr2L	78901	78950	50	*	0.917882
chr2L	78951	79000	50	*	2
chr2L	79001	79100	100	*	1.58496
chr2L	79101	79150	50	*	2.80735
chr2L	79151	79200	50	*	2.32193
chr2L	79201	79250	50	*	-0.66708
chr2L	79251	79300	50	*	0.917882
chr2L	79301	79350	50	*	2
chr2L	79351	79400	50	*	2.32193
chr2L	79401	79450	50	*	2
chr2L	79451	79500	50	*	1
chr2L	79501	79850	350	*	0
chr2L	79851	79900	50	*	2
chr2L	79901	79950	50	*	2.32193
chr2L	79951	80000	50	*	1
chr2L	80001	80150	150	*	0
chr2L	80151	80250	100	*	1
chr2L	80251	80700	450	*	0
chr2L	80701	80800	100	*	1
chr2L	80801	80900	100	*	0
chr2L	80901	81000	100	*	1
chr2L	81001	81050	50	*	0
chr2L	81051	81100	50	*	1
chr2L	81101	81150	50	*	0.33292
chr2L	81151	81200	50	*	-0.66708
chr2L	81201	81700	500	*	0
chr2L	81701	81800	100	*	1
chr2L	81801	82200	400	*	0
chr2L	82201	82300	100	*	1
chr2L	82301	82450	150	*	0
chr2L	82451	82500	50	*	-1.12149
chr2L	82501	82550	50	*	-0.159812
chr2L	82551	82600	50	*	0.11843
chr2L	82601	82650	50	*	-0.66708
chr2L	82651	82700	50	*	-0.121488
chr2L	82701	82750	50	*	1.33292
chr2L	82751	82800	50	*	2
chr2L	82801	82950	150	*	1
chr2L	82951	83050	100	*	0
chr2L	83051	83100	50	*	1.58496
chr2L	83101	83200	100	*	0.463475
chr2L	83201	83250	50	*	2.14027
chr2L	83251	83300	50	*	1.65485
chr2L	83301	83950	650	*	0
chr2L	83951	84050	100	*	1
chr2L	84051	84100	50	*	2.14027
chr2L	84101	84150	50	*	1.57715
chr2L	84151	84200	50	*	1.06258
chr2L	84201	84250	50	*	0.33292
chr2L	84251	84300	50	*	0
chr2L	84301	84350	50	*	2
chr2L	84351	84400	50	*	1.33292
chr2L	84401	84450	50	*	0.917882
chr2L	84451	84500	50	*	1.58496
chr2L	84501	84550	50	*	1
chr2L	84551	84650	100	*	1.58496
chr2L	84651	84700	50	*	1
chr2L	84701	84750	50	*	4.03336
chr2L	84751	84800	50	*	4.61278
chr2L	84801	84850	50	*	4.68322
chr2L	84851	84900	50	*	4.58496
chr2L	84901	84950	50	*	4.62093
chr2L	84951	85000	50	*	4.44036
chr2L	85001	85050	50	*	2
chr2L	85051	85100	50	*	1.58496
chr2L	85101	85200	100	*	3.16993
chr2L	85201	85250	50	*	2
chr2L	85251	85300	50	*	3.70044
chr2L	85301	85350	50	*	4.16993
chr2L	85351	85400	50	*	3.45943
chr2L	85401	85450	50	*	2.32193
chr2L	85451	85500	50	*	2
chr2L	85501	85550	50	*	1.58496
chr2L	85551	85600	50	*	1
chr2L	85601	85650	50	*	1.58496
chr2L	85651	85700	50	*	3.16993
chr2L	85701	85750	50	*	3
chr2L	85751	85800	50	*	1
chr2L	85801	85850	50	*	1.33292
chr2L	85851	85900	50	*	2.65485
chr2L	85901	85950	50	*	2.8554
chr2L	85951	86000	50	*	2.4815
chr2L	86001	86050	50	*	2.20044
chr2L	86051	86100	50	*	4.64386
chr2L	86101	86150	50	*	4.85798
chr2L	86151	86200	50	*	3.7814
chr2L	86201	86250	50	*	4.06933
chr2L	86251	86300	50	*	3.86994
chr2L	86301	86350	50	*	1.91788
chr2L	86351	86400	50	*	3.70044
chr2L	86401	86450	50	*	4.16993
chr2L	86451	86500	50	*	3
chr2L	86501	86550	50	*	2.58496
chr2L	86551	86600	50	*	2
chr2L	86601	86650	50	*	1.58496
chr2L	86651	86750	100	*	2
chr2L	86751	86850	100	*	3
chr2L	86851	86900	50	*	2.32193
chr2L	86901	86950	50	*	2.80735
chr2L	86951	87000	50	*	2.58496
chr2L	87001	87050	50	*	1.58496
chr2L	87051	87100	50	*	1
chr2L	87101	87150	50	*	0
chr2L	87151	87250	100	*	1.58496
chr2L	87251	87300	50	*	1
chr2L	87301	87350	50	*	4.24793
chr2L	87351	87400	50	*	4.75489
chr2L	87401	87450	50	*	4.45943
chr2L	87451	87500	50	*	5
chr2L	87501	87550	50	*	4.64386
chr2L	87551	87600	50	*	3
chr2L	87601	87650	50	*	2.32193
chr2L	87651	87700	50	*	2.80735
chr2L	87701	87750	50	*	3.90689
chr2L	87751	87800	50	*	3.70044
chr2L	87801	87850	50	*	0.917882
chr2L	87851	87900	50	*	0.33292
chr2L	87901	87950	50	*	-0.66708
chr2L	87951	88000	50	*	1.65485
chr2L	88001	88050	50	*	3.58496
chr2L	88051	88100	50	*	3.90689
chr2L	88101	88150	50	*	3.32193
chr2L	88151	88200	50	*	2.32193
chr2L	88201	88300	100	*	2
chr2L	88301	88350	50	*	2.58496
chr2L	88351	88400	50	*	3.58496
chr2L	88401	88450	50	*	3.32193
chr2L	88451	88500	50	*	1
chr2L	88501	88550	50	*	0
chr2L	88551	88600	50	*	3.58496
chr2L	88601	88650	50	*	3.72524
chr2L	88651	88700	50	*	3.92291
chr2L	88701	88750	50	*	4.88751
chr2L	88751	88800	50	*	5.2854
chr2L	88801	88850	50	*	4.39232
chr2L	88851	88900	50	*	3
chr2L	88901	88950	50	*	1.91788
chr2L	88951	89000	50	*	2.33292
chr2L	89001	89050	50	*	4.80735
chr2L	89051	89100	50	*	4.82477
chr2L	89101	89150	50	*	3.95567
chr2L	89151	89200	50	*	3.48766
chr2L	89201	89250	50	*	1
chr2L	89251	89300	50	*	1.91788
chr2L	89301	89350	50	*	2.79235
chr2L	89351	89400	50	*	3.16993
chr2L	89401	89450	50	*	2.58496
chr2L	89451	89500	50	*	2.32193
chr2L	89501	89550	50	*	2
chr2L	89551	89600	50	*	2.32193
chr2L	89601	89700	100	*	1.58496
chr2L	89701	89750	50	*	2.58496
chr2L	89751	89800	50	*	3
chr2L	89801	89850	50	*	2.58496
chr2L	89851	89900	50	*	2.32193
chr2L	89901	89950	50	*	3.16993
chr2L	89951	90000	50	*	3.90689
chr2L	90001	90050	50	*	3.16993
chr2L	90051	90200	150	*	1
chr2L	90201	90250	50	*	2
chr2L	90251	90300	50	*	2.32193
chr2L	90301	90350	50	*	3.90689
chr2L	90351	90400	50	*	4.32193
chr2L	90401	90450	50	*	3.72524
chr2L	90451	90500	50	*	4.65987
chr2L	90501	90550	50	*	5.65485
chr2L	90551	90600	50	*	5.35529
chr2L	90601	90650	50	*	4.75918
chr2L	90651	90700	50	*	5.04439
chr2L	90701	90750	50	*	5.35755
chr2L	90751	90800	50	*	4.9542
chr2L	90801	90850	50	*	2.58496
chr2L	90851	90900	50	*	3.16993
chr2L	90901	90950	50	*	3.32193
chr2L	90951	91000	50	*	1
chr2L	91001	91050	50	*	2.58496
chr2L	91051	91100	50	*	3.45943
chr2L	91101	91150	50	*	3.32193
chr2L	91151	91200	50	*	1.91788
chr2L	91201	91250	50	*	1.33292
chr2L	91251	91300	50	*	1
chr2L	91301	91350	50	*	3.45943
chr2L	91351	91400	50	*	4.08746
chr2L	91401	91450	50	*	3.32193
chr2L	91451	91500	50	*	3.45943
chr2L	91501	91550	50	*	3.58496
chr2L	91551	91600	50	*	4.24793
chr2L	91601	91650	50	*	3.58085
chr2L	91651	91700	50	*	1.65485
chr2L	91701	91750	50	*	0
chr2L	91751	91800	50	*	3.45943
chr2L	91801	91850	50	*	4.08746
chr2L	91851	91900	50	*	2.33292
chr2L	91901	91950	50	*	0.33292
chr2L	91951	92000	50	*	1
chr2L	92001	92050	50	*	2.58496
chr2L	92051	92100	50	*	2.32193
chr2L	92101	92150	50	*	2.80735
chr2L	92151	92200	50	*	3
chr2L	92201	92250	50	*	1
chr2L	92251	92300	50	*	2.80735
chr2L	92301	92350	50	*	3
chr2L	92351	92400	50	*	2.32193
chr2L	92401	92450	50	*	4.32193
chr2L	92451	92500	50	*	3.97678
chr2L	92501	92550	50	*	3.42038
chr2L	92551	92600	50	*	4.90689
chr2L	92601	92650	50	*	4.42038
chr2L	92651	92700	50	*	3.85648
chr2L	92701	92750	50	*	2.65485
chr2L	92751	92800	50	*	2.91788
chr2L	92801	92850	50	*	3.80735
chr2L	92851	92900	50	*	2.58496
chr2L	92901	92950	50	*	0.917882
chr2L	92951	93000	50	*	-1.12149
chr2L	93001	93050	50	*	0.33292
chr2L	93051	93200	150	*	2.32193
chr2L	93201	93250	50	*	2.80735
chr2L	93251	93300	50	*	2
chr2L	93301	93350	50	*	1.58496
chr2L	93351	93400	50	*	2.58496
chr2L	93401	93450	50	*	2.32193
chr2L	93451	93500	50	*	3.32193
chr2L	93501	93550	50	*	3.58496
chr2L	93551	93600	50	*	3.16993
chr2L	93601	93650	50	*	3.58496
chr2L	93651	93700	50	*	2.58496
chr2L	93701	93800	100	*	1
chr2L	93801	93850	50	*	2.80735
chr2L	93851	93900	50	*	3.58085
chr2L	93901	93950	50	*	3.92291
chr2L	93951	94000	50	*	4.1909
chr2L	94001	94050	50	*	4.88751
chr2L	94051	94100	50	*	5.73649
chr2L	94101	94150	50	*	6.65821
chr2L	94151	94200	50	*	5.80925
chr2L	94201	94250	50	*	5.64754
chr2L	94251	94300	50	*	5.4331
chr2L	94301	94350	50	*	4.85648
chr2L	94351	94400	50	*	4.17732
chr2L	94401	94450	50	*	5.22101
chr2L	94451	94500	50	*	4.69177
chr2L	94501	94550	50	*	4.70044
chr2L	94551	94600	50	*	6.20945
chr2L	94601	94650	50	*	4.64754
chr2L	94651	94700	50	*	3.41439
chr2L	94701	94750	50	*	3.12644
chr2L	94751	94800	50	*	3.79235
chr2L	94801	94850	50	*	3.33292
chr2L	94851	94900	50	*	2.50284
chr2L	94901	94950	50	*	2.58496
chr2L	94951	95200	250	*	1
chr2L	95201	95300	100	*	-1.12149
chr2L	95301	95350	50	*	1.91788
chr2L	95351	95400	50	*	1.46347
chr2L	95401	95450	50	*	-1.46653
chr2L	95451	95500	50	*	0.463475
chr2L	95501	95550	50	*	2
chr2L	95551	95600	50	*	2.32193
chr2L	95601	95650	50	*	3.16993
chr2L	95651	95700	50	*	2.80735
chr2L	95701	95750	50	*	0.917882
chr2L	95751	95800	50	*	0.33292
chr2L	95801	95850	50	*	1
chr2L	95851	95900	50	*	-0.744774
chr2L	95901	95950	50	*	-1.74477
chr2L	95951	96000	50	*	1
chr2L	96001	96050	50	*	0.628756
chr2L	96051	96100	50	*	0.406364
chr2L	96101	96150	50	*	1
chr2L	96151	96200	50	*	1.58496
chr2L	96201	96250	50	*	1.87851
chr2L	96251	96300	50	*	1.46347
chr2L	96301	96350	50	*	0
chr2L	96351	96450	100	*	1.65485
chr2L	96451	96500	50	*	1.58496
chr2L	96501	96550	50	*	0.917882
chr2L	96551	96600	50	*	1.33292
chr2L	96601	96650	50	*	2.32193
chr2L	96651	96800	150	*	1
chr2L	96801	96900	100	*	0.33292
chr2L	96901	97000	100	*	0
chr2L	97001	97050	50	*	0.33292
chr2L	97051	97150	100	*	0.463475
chr2L	97151	97200	50	*	1.46347
chr2L	97201	97250	50	*	1.91788
chr2L	97251	97300	50	*	3
chr2L	97301	97350	50	*	2.58496
chr2L	97351	97400	50	*	0.821401
chr2L	97401	97450	50	*	1.15413
chr2L	97451	97500	50	*	1.34082
chr2L	97501	97600	100	*	1
chr2L	97601	97700	100	*	0
chr2L	97701	97800	100	*	-0.66708
chr2L	97801	97850	50	*	0
chr2L	97851	97900	50	*	-0.66708
chr2L	97901	98000	100	*	-1.12149
chr2L	98001	98050	50	*	-0.66708
chr2L	98051	98200	150	*	0
chr2L	98201	98250	50	*	2
chr2L	98251	98300	50	*	2.32193
chr2L	98301	98350	50	*	2
chr2L	98351	98400	50	*	3
chr2L	98401	98450	50	*	2.58496
chr2L	98451	98500	50	*	1
chr2L	98501	98650	150	*	0
chr2L	98651	98700	50	*	1
chr2L	98701	98750	50	*	2.32193
chr2L	98751	98800	50	*	1.33292
chr2L	98801	98850	50	*	0.33292
chr2L	98851	98900	50	*	0
chr2L	98901	98950	50	*	-0.66708
chr2L	98951	99000	50	*	0.33292
chr2L	99001	99050	50	*	1.58496
chr2L	99051	99100	50	*	0.533468
chr2L	99101	99150	50	*	0.11843
chr2L	99151	99350	200	*	0
chr2L	99351	99400	50	*	1
chr2L	99401	99450	50	*	0.33292
chr2L	99451	99500	50	*	-0.466532
chr2L	99501	99550	50	*	-0.121488
chr2L	99551	99750	200	*	1
chr2L	99751	99850	100	*	0
chr2L	99851	99950	100	*	1.33292
chr2L	99951	100050	100	*	0
chr2L	100051	100100	50	*	1.58496
chr2L	100101	100150	50	*	1.65485
chr2L	100151	100200	50	*	0.463475
chr2L	100201	100250	50	*	0.33292
chr2L	100251	100300	50	*	1.58496
chr2L	100301	100400	100	*	1.20044
chr2L	100401	100450	50	*	1.33292
chr2L	100451	100500	50	*	1.65485
chr2L	100501	100550	50	*	0.463475
chr2L	100551	100600	50	*	1.46347
chr2L	100601	100650	50	*	2
chr2L	100651	100800	150	*	1.58496
chr2L	100801	100850	50	*	0
chr2L	100851	100900	50	*	2.58496
chr2L	100901	100950	50	*	1
chr2L	100951	101000	50	*	0
chr2L	101001	101050	50	*	1
chr2L	101051	101150	100	*	0.855396
chr2L	101151	101200	50	*	1.65485
chr2L	101201	101250	50	*	2
chr2L	101251	101300	50	*	-0.159812
chr2L	101301	101350	50	*	1.1047
chr2L	101351	101400	50	*	2.34082
chr2L	101401	101450	50	*	1.90886
chr2L	101451	101500	50	*	1.68804
chr2L	101501	101550	50	*	1.68023
chr2L	101551	101600	50	*	2.30811
chr2L	101601	101650	50	*	2.55279
chr2L	101651	101700	50	*	1.25523
chr2L	101701	101750	50	*	1.42515
chr2L	101751	101800	50	*	2.87851
chr2L	101801	101850	50	*	2.23391
chr2L	101851	101900	50	*	2.30659
chr2L	101901	101950	50	*	2.39463
chr2L	101951	102000	50	*	2.29341
chr2L	102001	102050	50	*	1.42317
chr2L	102051	102100	50	*	1.20242
chr2L	102101	102150	50	*	1.07771
chr2L	102151	102250	100	*	-0.66708
chr2L	102251	102350	100	*	0
chr2L	102351	102400	50	*	0.533468
chr2L	102401	102450	50	*	0.343996
chr2L	102451	102500	50	*	-1.35473
chr2L	102501	102550	50	*	-0.211811
chr2L	102551	102600	50	*	0.273616
chr2L	102601	102650	50	*	1.52184
chr2L	102651	102700	50	*	2.10953
chr2L	102701	102750	50	*	0.494112
chr2L	102751	102800	50	*	-0.0882682
chr2L	102801	102850	50	*	0.793672
chr2L	102851	102900	50	*	0.802856
chr2L	102901	102950	50	*	0.255226
chr2L	102951	103000	50	*	-0.66708
chr2L	103001	103050	50	*	0.343996
chr2L	103051	103100	50	*	-0.0328038
chr2L	103101	103150	50	*	-0.354732
chr2L	103151	103200	50	*	0.0220681
chr2L	103201	103250	50	*	0.793672
chr2L	103251	103300	50	*	1.02764
chr2L	103301	103350	50	*	0.628909
chr2L	103351	103400	50	*	0.678319
chr2L	103401	103450	50	*	0.730786
chr2L	103451	103500	50	*	-0.159812
chr2L	103501	103550	50	*	1.09416
chr2L	103551	103600	50	*	1.00694
chr2L	103601	103650	50	*	0.84344
chr2L	103651	103700	50	*	0.781949
chr2L	103701	103750	50	*	0.139962
chr2L	103751	103800	50	*	-0.173753
chr2L	103801	103850	50	*	-0.152324
chr2L	103851	103900	50	*	0.311974
chr2L	103901	103950	50	*	0.189088
chr2L	103951	104000	50	*	0.548753
chr2L	104001	104050	50	*	0.458576
chr2L	104051	104100	50	*	0.255266
chr2L	104101	104150	50	*	0.423608
chr2L	104151	104200	50	*	1.48796
chr2L	104201	104250	50	*	1.50631
chr2L	104251	104300	50	*	1.12422
chr2L	104301	104350	50	*	0.963597
chr2L	104351	104400	50	*	0.269509
chr2L	104401	104450	50	*	0.516704
chr2L	104451	104500	50	*	0.577154
chr2L	104501	104550	50	*	2.33292
chr2L	104551	104600	50	*	0.840188
chr2L	104601	104650	50	*	0.878512
chr2L	104651	104700	50	*	3.16993
chr2L	104701	104750	50	*	3
chr2L	104751	104800	50	*	2
chr2L	104801	104850	50	*	1
chr2L	104851	104900	50	*	-0.66708
chr2L	104901	104950	50	*	0.33292
chr2L	104951	105000	50	*	0
chr2L	105001	105050	50	*	2
chr2L	105051	105100	50	*	1.65485
chr2L	105101	105150	50	*	1.33292
chr2L	105151	105250	100	*	1
chr2L	105251	105300	50	*	1.20044
chr2L	105301	105350	50	*	0.878512
chr2L	105351	105400	50	*	1.58496
chr2L	105401	105450	50	*	2.14027
chr2L	105451	105500	50	*	1.65485
chr2L	105501	105550	50	*	1.91788
chr2L	105551	105600	50	*	1.33292
chr2L	105601	105650	50	*	0
chr2L	105651	105700	50	*	2.58496
chr2L	105701	105750	50	*	2.80735
chr2L	105751	105800	50	*	1.33292
chr2L	105801	105850	50	*	1.20044
chr2L	105851	105900	50	*	1.33292
chr2L	105901	105950	50	*	1
chr2L	105951	106000	50	*	-0.66708
chr2L	106001	106050	50	*	1.33292
chr2L	106051	106100	50	*	0.855396
chr2L	106101	106150	50	*	-0.744774
chr2L	106151	106200	50	*	0.878512
chr2L	106201	106250	50	*	0.11843
chr2L	106251	106300	50	*	-1.74477
chr2L	106301	106350	50	*	0.463475
chr2L	106351	106400	50	*	1.58496
chr2L	106401	106450	50	*	-1.12149
chr2L	106451	106500	50	*	1.46347
chr2L	106501	106550	50	*	2.04844
chr2L	106551	106600	50	*	0.168666
chr2L	106601	106650	50	*	0.23366
chr2L	106651	106750	100	*	1.91788
chr2L	106751	106800	50	*	2.14027
chr2L	106801	106850	50	*	1.65485
chr2L	106851	106900	50	*	-0.121488
chr2L	106901	106950	50	*	-0.66708
chr2L	106951	107150	200	*	0
chr2L	107151	107200	50	*	1
chr2L	107201	107250	50	*	1.58496
chr2L	107251	107350	100	*	0.917882
chr2L	107351	107400	50	*	1.58496
chr2L	107401	107450	50	*	1.33292
chr2L	107451	107500	50	*	0.917882
chr2L	107501	107550	50	*	0
chr2L	107551	107650	100	*	1
chr2L	107651	107750	100	*	0
chr2L	107751	107800	50	*	1
chr2L	107801	107900	100	*	1.58496
chr2L	107901	107950	50	*	0.33292
chr2L	107951	108050	100	*	-0.66708
chr2L	108051	108100	50	*	0.463475
chr2L	108101	108150	50	*	0.815193
chr2L	108151	108200	50	*	0.635666
chr2L	108201	108250	50	*	0.850949
chr2L	108251	108300	50	*	1.81063
chr2L	108301	108350	50	*	1.89253
chr2L	108351	108400	50	*	3.33292
chr2L	108401	108450	50	*	3
chr2L	108451	108500	50	*	2.58496
chr2L	108501	108550	50	*	1.33292
chr2L	108551	108600	50	*	-0.0862901
chr2L	108601	108650	50	*	0.0281457
chr2L	108651	108700	50	*	0.473576
chr2L	108701	108750	50	*	-0.111387
chr2L	108751	108800	50	*	1.13654
chr2L	108801	108850	50	*	1.39521
chr2L	108851	109000	150	*	0
chr2L	109001	109100	100	*	2.80735
chr2L	109101	109150	50	*	0
chr2L	109151	109200	50	*	2.32193
chr2L	109201	109250	50	*	2.58496
chr2L	109251	109300	50	*	2
chr2L	109301	109350	50	*	1.46347
chr2L	109351	109400	50	*	1.68587
chr2L	109401	109450	50	*	2
chr2L	109451	109500	50	*	0
chr2L	109501	109550	50	*	0.33292
chr2L	109551	109600	50	*	3.05703
chr2L	109601	109650	50	*	3.28836
chr2L	109651	109700	50	*	1.87851
chr2L	109701	109750	50	*	1.65485
chr2L	109751	109800	50	*	2.58496
chr2L	109801	109850	50	*	2.32193
chr2L	109851	110050	200	*	1
chr2L	110051	110150	100	*	0.917882
chr2L	110151	110250	100	*	3
chr2L	110251	110300	50	*	1.58496
chr2L	110301	110350	50	*	2
chr2L	110351	110400	50	*	-0.121488
chr2L	110401	110450	50	*	-0.197144
chr2L	110451	110500	50	*	1.7391
chr2L	110501	110550	50	*	3.50284
chr2L	110551	110600	50	*	2.50284
chr2L	110601	110650	50	*	2.80735
chr2L	110651	110700	50	*	1.58496
chr2L	110701	110750	50	*	0.33292
chr2L	110751	110800	50	*	1.28083
chr2L	110801	110850	50	*	2.34862
chr2L	110851	110900	50	*	2.37559
chr2L	110901	110950	50	*	2.06933
chr2L	110951	111000	50	*	0.855396
chr2L	111001	111050	50	*	2.04844
chr2L	111051	111100	50	*	2.53347
chr2L	111101	111150	50	*	1.81519
chr2L	111151	111200	50	*	2.53271
chr2L	111201	111250	50	*	3.1068
chr2L	111251	111300	50	*	2.84019
chr2L	111301	111350	50	*	3.32193
chr2L	111351	111400	50	*	0.463475
chr2L	111401	111450	50	*	1.68587
chr2L	111451	111500	50	*	3.45943
chr2L	111501	111550	50	*	2.58496
chr2L	111551	111600	50	*	0.878512
chr2L	111601	111650	50	*	0.463475
chr2L	111651	111700	50	*	-0.66708
chr2L	111701	111750	50	*	0
chr2L	111751	111800	50	*	1.84019
chr2L	111801	111850	50	*	2.2432
chr2L	111851	111900	50	*	2.16883
chr2L	111901	111950	50	*	0.553724
chr2L	111951	112000	50	*	1.15413
chr2L	112001	112050	50	*	2.79235
chr2L	112051	112100	50	*	1.33292
chr2L	112101	112150	50	*	1.65485
chr2L	112151	112200	50	*	2.32193
chr2L	112201	112250	50	*	0.11843
chr2L	112251	112300	50	*	1.07328
chr2L	112301	112350	50	*	1.29567
chr2L	112351	112400	50	*	2.33794
chr2L	112401	112450	50	*	2.91788
chr2L	112451	112500	50	*	1.34082
chr2L	112501	112550	50	*	0.917882
chr2L	112551	112600	50	*	-0.121488
chr2L	112601	112650	50	*	1.65485
chr2L	112651	112700	50	*	1.71466
chr2L	112701	112750	50	*	0.931741
chr2L	112751	112800	50	*	0.628877
chr2L	112801	112850	50	*	0.470103
chr2L	112851	112900	50	*	0.677222
chr2L	112901	112950	50	*	0.871457
chr2L	112951	113000	50	*	0.154134
chr2L	113001	113050	50	*	-0.8844
chr2L	113051	113100	50	*	-0.460178
chr2L	113101	113150	50	*	-0.511683
chr2L	113151	113200	50	*	-0.651231
chr2L	113201	113250	50	*	-0.269214
chr2L	113251	113300	50	*	0.0276383
chr2L	113301	113350	50	*	-0.533739
chr2L	113351	113400	50	*	-1.35473
chr2L	113401	113450	50	*	-0.687826
chr2L	113451	113500	50	*	-0.278793
chr2L	113501	113550	50	*	0.0691302
chr2L	113551	113600	50	*	0.793672
chr2L	113601	113650	50	*	1.1047
chr2L	113651	113700	50	*	2.06933
chr2L	113701	113750	50	*	0.376069
chr2L	113751	113800	50	*	0.218793
chr2L	113801	113850	50	*	0.243848
chr2L	113851	113900	50	*	0.876147
chr2L	113901	113950	50	*	1.06409
chr2L	113951	114000	50	*	1.01061
chr2L	114001	114050	50	*	0.637433
chr2L	114051	114100	50	*	0.573103
chr2L	114101	114150	50	*	0.487675
chr2L	114151	114200	50	*	0.393848
chr2L	114201	114250	50	*	0.575818
chr2L	114251	114300	50	*	0.799368
chr2L	114301	114350	50	*	0.621364
chr2L	114351	114400	50	*	0.492457
chr2L	114401	114450	50	*	0.535732
chr2L	114451	114500	50	*	1.82942
chr2L	114501	114550	50	*	2.16883
chr2L	114551	114600	50	*	1.74146
chr2L	114601	114650	50	*	1.97278
chr2L	114651	114700	50	*	2.55216
chr2L	114701	114750	50	*	2.04844
chr2L	114751	114800	50	*	0.463475
chr2L	114801	114850	50	*	0.33292
chr2L	114851	114900	50	*	1.58496
chr2L	114901	114950	50	*	1
chr2L	114951	115000	50	*	0
chr2L	115001	115100	100	*	1
chr2L	115101	115150	50	*	0
chr2L	115151	115200	50	*	2.58496
chr2L	115201	115250	50	*	2.14027
chr2L	115251	115300	50	*	3.20044
chr2L	115301	115350	50	*	3.65485
chr2L	115351	115400	50	*	0.792057
chr2L	115401	115450	50	*	1.02793
chr2L	115451	115500	50	*	0.99486
chr2L	115501	115550	50	*	0.989166
chr2L	115551	115600	50	*	0.990246
chr2L	115601	115650	50	*	1.9929
chr2L	115651	115700	50	*	1.46347
chr2L	115701	115750	50	*	0.840188
chr2L	115751	115800	50	*	1.25523
chr2L	115801	115850	50	*	1.58496
chr2L	115851	115950	100	*	0
chr2L	115951	116000	50	*	2
chr2L	116001	116050	50	*	2.91788
chr2L	116051	116100	50	*	2.50284
chr2L	116101	116150	50	*	1
chr2L	116151	116200	50	*	0
chr2L	116201	116250	50	*	1
chr2L	116251	116300	50	*	1.58496
chr2L	116301	116350	50	*	2
chr2L	116351	116400	50	*	1.65485
chr2L	116401	116450	50	*	0.878512
chr2L	116451	116500	50	*	1.58496
chr2L	116501	116550	50	*	1
chr2L	116551	116800	250	*	0
chr2L	116801	116850	50	*	1.06258
chr2L	116851	116900	50	*	2.25523
chr2L	116901	116950	50	*	3.58496
chr2L	116951	117000	50	*	0.917882
chr2L	117001	117050	50	*	0.638796
chr2L	117051	117100	50	*	0.699621
chr2L	117101	117150	50	*	0.611577
chr2L	117151	117200	50	*	0.544936
chr2L	117201	117250	50	*	0.759302
chr2L	117251	117300	50	*	0.810363
chr2L	117301	117350	50	*	0.894971
chr2L	117351	117400	50	*	1.12124
chr2L	117401	117450	50	*	0.94092
chr2L	117451	117500	50	*	0.39456
chr2L	117501	117550	50	*	1.21072
chr2L	117551	117600	50	*	1.25459
chr2L	117601	117650	50	*	1.21133
chr2L	117651	117700	50	*	1.20378
chr2L	117701	117750	50	*	0.92533
chr2L	117751	117800	50	*	1.17312
chr2L	117801	117850	50	*	1.0911
chr2L	117851	117900	50	*	1.15942
chr2L	117901	117950	50	*	0.601027
chr2L	117951	118000	50	*	1.13654
chr2L	118001	118050	50	*	0.0691302
chr2L	118051	118100	50	*	-0.458586
chr2L	118101	118150	50	*	-0.460178
chr2L	118151	118200	50	*	0.933732
chr2L	118201	118250	50	*	1.24185
chr2L	118251	118300	50	*	0.599394
chr2L	118301	118350	50	*	0.449677
chr2L	118351	118400	50	*	0.321138
chr2L	118401	118450	50	*	1.18705
chr2L	118451	118500	50	*	0.577154
chr2L	118501	118550	50	*	1.10647
chr2L	118551	118600	50	*	0.966121
chr2L	118601	118650	50	*	0.738639
chr2L	118651	118700	50	*	0.775477
chr2L	118701	118750	50	*	0.810717
chr2L	118751	118800	50	*	1.00085
chr2L	118801	118850	50	*	0.636186
chr2L	118851	118900	50	*	-0.526424
chr2L	118901	118950	50	*	0.797601
chr2L	118951	119000	50	*	1.21054
chr2L	119001	119050	50	*	1.04722
chr2L	119051	119100	50	*	2.65485
chr2L	119101	119150	50	*	0.533468
chr2L	119151	119200	50	*	0.349566
chr2L	119201	119250	50	*	1.29652
chr2L	119251	119300	50	*	1.53622
chr2L	119301	119350	50	*	1.23817
chr2L	119351	119400	50	*	0.564755
chr2L	119401	119450	50	*	0.373152
chr2L	119451	119500	50	*	0.792057
chr2L	119501	119550	50	*	1.57578
chr2L	119551	119600	50	*	1.55216
chr2L	119601	119650	50	*	0.463475
chr2L	119651	119700	50	*	-1.46653
chr2L	119701	119750	50	*	-0.121488
chr2L	119751	119800	50	*	2.80735
chr2L	119801	119850	50	*	1.31723
chr2L	119851	119900	50	*	0.984667
chr2L	119901	119950	50	*	0.551794
chr2L	119951	120000	50	*	-0.221506
chr2L	120001	120050	50	*	0.126377
chr2L	120051	120100	50	*	0.521512
chr2L	120101	120150	50	*	2.79235
chr2L	120151	120200	50	*	1.23817
chr2L	120201	120250	50	*	1.20236
chr2L	120251	120300	50	*	1.57446
chr2L	120301	120350	50	*	1.42515
chr2L	120351	120400	50	*	1.1047
chr2L	120401	120450	50	*	1.18359
chr2L	120451	120500	50	*	1.24633
chr2L	120501	120550	50	*	0.926266
chr2L	120551	120600	50	*	1.24705
chr2L	120601	120650	50	*	1.85447
chr2L	120651	120700	50	*	1.19199
chr2L	120701	120750	50	*	1.33292
chr2L	120751	120800	50	*	0.917882
chr2L	120801	120850	50	*	1.87851
chr2L	120851	120900	50	*	2.79235
chr2L	120901	120950	50	*	1.8554
chr2L	120951	121000	50	*	1.344
chr2L	121001	121050	50	*	0.815193
chr2L	121051	121100	50	*	3.344
chr2L	121101	121150	50	*	3.77879
chr2L	121151	121200	50	*	2.46526
chr2L	121201	121250	50	*	3.16212
chr2L	121251	121300	50	*	2.20044
chr2L	121301	121350	50	*	1.65485
chr2L	121351	121400	50	*	0.917882
chr2L	121401	121450	50	*	1.33292
chr2L	121451	121500	50	*	1.91788
chr2L	121501	121550	50	*	1.11843
chr2L	121551	121600	50	*	0.533468
chr2L	121601	121650	50	*	1
chr2L	121651	121700	50	*	0.406364
chr2L	121701	121750	50	*	0.645268
chr2L	121751	121800	50	*	3.58496
chr2L	121801	121850	50	*	2.79235
chr2L	121851	121900	50	*	0.917882
chr2L	121901	121950	50	*	1
chr2L	121951	122000	50	*	1.58496
chr2L	122001	122150	150	*	0
chr2L	122151	122250	100	*	-0.66708
chr2L	122251	122350	100	*	0
chr2L	122351	122450	100	*	-0.66708
chr2L	122451	122550	100	*	0
chr2L	122551	122600	50	*	0.0020653
chr2L	122601	122650	50	*	0.348339
chr2L	122651	122700	50	*	0.457476
chr2L	122701	122750	50	*	0.556923
chr2L	122751	122800	50	*	0.608841
chr2L	122801	122850	50	*	0.484487
chr2L	122851	122900	50	*	0.477915
chr2L	122901	122950	50	*	0.698792
chr2L	122951	123000	50	*	0.828004
chr2L	123001	123050	50	*	0.366912
chr2L	123051	123100	50	*	0.829638
chr2L	123101	123150	50	*	1.01238
chr2L	123151	123200	50	*	1.17056
chr2L	123201	123250	50	*	1.38789
chr2L	123251	123300	50	*	0.846738
chr2L	123301	123350	50	*	0.782526
chr2L	123351	123400	50	*	0.349238
chr2L	123401	123450	50	*	0.708161
chr2L	123451	123500	50	*	1.1156
chr2L	123501	123550	50	*	0.160171
chr2L	123551	123600	50	*	0.343996
chr2L	123601	123700	100	*	1.20044
chr2L	123701	123750	50	*	1.02207
chr2L	123751	123800	50	*	-0.8844
chr2L	123801	123850	50	*	0
chr2L	123851	123900	50	*	-0.789458
chr2L	123901	123950	50	*	0.684547
chr2L	123951	124000	50	*	-0.271922
chr2L	124001	124050	50	*	-0.673231
chr2L	124051	124100	50	*	-1.00975
chr2L	124101	124150	50	*	-0.687826
chr2L	124151	124200	50	*	0.947749
chr2L	124201	124250	50	*	0.575208
chr2L	124251	124300	50	*	0.452623
chr2L	124301	124350	50	*	1.42515
chr2L	124351	124400	50	*	1.02207
chr2L	124401	124450	50	*	1.42515
chr2L	124451	124500	50	*	1.70339
chr2L	124501	124550	50	*	1.57715
chr2L	124551	124600	50	*	1.4815
chr2L	124601	124650	50	*	1.12478
chr2L	124651	124700	50	*	0.241854
chr2L	124701	124750	50	*	-0.794339
chr2L	124751	124800	50	*	1.39521
chr2L	124801	124850	50	*	1.60703
chr2L	124851	124900	50	*	0.855396
chr2L	124901	124950	50	*	1.65485
chr2L	124951	125000	50	*	1
chr2L	125001	125050	50	*	0
chr2L	125051	125100	50	*	1
chr2L	125101	125150	50	*	2.16212
chr2L	125151	125200	50	*	1.31723
chr2L	125201	125250	50	*	0.850331
chr2L	125251	125300	50	*	0.797601
chr2L	125301	125350	50	*	0.917882
chr2L	125351	125400	50	*	1.91788
chr2L	125401	125450	50	*	1.87851
chr2L	125451	125500	50	*	4.08781
chr2L	125501	125550	50	*	4.03336
chr2L	125551	125600	50	*	1.9929
chr2L	125601	125650	50	*	2.46347
chr2L	125651	125700	50	*	3
chr2L	125701	125750	50	*	1
chr2L	125751	125800	50	*	0
chr2L	125801	125850	50	*	0.533468
chr2L	125851	125900	50	*	1.34082
chr2L	125901	125950	50	*	2
chr2L	125951	126050	100	*	0
chr2L	126051	126100	50	*	1.33292
chr2L	126101	126150	50	*	-0.295406
chr2L	126151	126200	50	*	-0.189754
chr2L	126201	126250	50	*	0.840188
chr2L	126251	126350	100	*	0
chr2L	126351	126400	50	*	0.33292
chr2L	126401	126450	50	*	-1.46653
chr2L	126451	126500	50	*	-0.121488
chr2L	126501	126550	50	*	1.58496
chr2L	126551	126600	50	*	1
chr2L	126601	126650	50	*	0
chr2L	126651	126750	100	*	1
chr2L	126751	126800	50	*	0
chr2L	126801	126850	50	*	-0.66708
chr2L	126851	126950	100	*	0.33292
chr2L	126951	127000	50	*	0
chr2L	127001	127100	100	*	-1.12149
chr2L	127101	127150	50	*	0
chr2L	127151	127250	100	*	1
chr2L	127251	127400	150	*	0
chr2L	127401	127500	100	*	1
chr2L	127501	127550	50	*	-0.66708
chr2L	127551	127600	50	*	0.917882
chr2L	127601	127650	50	*	1
chr2L	127651	127850	200	*	0
chr2L	127851	127950	100	*	1
chr2L	127951	128000	50	*	0
chr2L	128001	128050	50	*	-0.66708
chr2L	128051	128100	50	*	0.33292
chr2L	128101	128150	50	*	-0.121488
chr2L	128151	128200	50	*	-1.12149
chr2L	128201	128300	100	*	0
chr2L	128301	128400	100	*	2.32193
chr2L	128401	128600	200	*	0
chr2L	128601	128700	100	*	1
chr2L	128701	128750	50	*	1.58496
chr2L	128751	128800	50	*	1.42515
chr2L	128801	128850	50	*	0.797601
chr2L	128851	128900	50	*	-0.00975413
chr2L	128901	128950	50	*	-0.744774
chr2L	128951	129000	50	*	-1.12149
chr2L	129001	129050	50	*	-1.35473
chr2L	129051	129100	50	*	-0.92672
chr2L	129101	129150	50	*	-0.460178
chr2L	129151	129200	50	*	0.452623
chr2L	129201	129250	50	*	1.33292
chr2L	129251	129700	450	*	0
chr2L	129701	129800	100	*	-0.66708
chr2L	129801	131050	1250	*	0
chr2L	131051	131150	100	*	-0.66708
chr2L	131151	131200	50	*	0
chr2L	131201	131300	100	*	-0.66708
chr2L	131301	131850	550	*	0
chr2L	131851	131900	50	*	1
chr2L	131901	131950	50	*	1.58496
chr2L	131951	132000	50	*	0.33292
chr2L	132001	132050	50	*	0.917882
chr2L	132051	132100	50	*	1.33292
chr2L	132101	132150	50	*	-0.283242
chr2L	132151	132200	50	*	-0.0743071
chr2L	132201	132300	100	*	0.533468
chr2L	132301	132350	50	*	1.58496
chr2L	132351	132450	100	*	0
chr2L	132451	132500	50	*	-0.744774
chr2L	132501	132550	50	*	-1.74477
chr2L	132551	132600	50	*	-0.66708
chr2L	132601	132700	100	*	1
chr2L	132701	132800	100	*	0
chr2L	132801	132850	50	*	-1.46653
chr2L	132851	132900	50	*	-0.466532
chr2L	132901	132950	50	*	1
chr2L	132951	133000	50	*	0
chr2L	133001	133050	50	*	-1.12149
chr2L	133051	133100	50	*	-0.121488
chr2L	133101	133150	50	*	2
chr2L	133151	133200	50	*	-0.121488
chr2L	133201	133250	50	*	0.33292
chr2L	133251	133300	50	*	0.878512
chr2L	133301	133350	50	*	1.68587
chr2L	133351	133400	50	*	2.58496
chr2L	133401	133450	50	*	-0.466532
chr2L	133451	133500	50	*	-0.769769
chr2L	133501	133550	50	*	-0.460178
chr2L	133551	133600	50	*	-0.0930609
chr2L	133601	133650	50	*	0.642758
chr2L	133651	133700	50	*	0.262713
chr2L	133701	133750	50	*	0.151173
chr2L	133751	133800	50	*	0.636186
chr2L	133801	133850	50	*	0.204977
chr2L	133851	133900	50	*	0.401045
chr2L	133901	133950	50	*	0.50034
chr2L	133951	134000	50	*	0.389098
chr2L	134001	134050	50	*	-0.209376
chr2L	134051	134100	50	*	0.312174
chr2L	134101	134150	50	*	-0.0999768
chr2L	134151	134200	50	*	0.163866
chr2L	134201	134250	50	*	0.387923
chr2L	134251	134300	50	*	0.814091
chr2L	134301	134350	50	*	0.574175
chr2L	134351	134400	50	*	0.772151
chr2L	134401	134450	50	*	0.692205
chr2L	134451	134500	50	*	0.144711
chr2L	134501	134550	50	*	-0.66708
chr2L	134551	135400	850	*	0
chr2L	135401	135450	50	*	1
chr2L	135451	135500	50	*	0.33292
chr2L	135501	135550	50	*	-0.66708
chr2L	135551	136900	1350	*	0
chr2L	136901	137000	100	*	2.32193
chr2L	137001	137050	50	*	0
chr2L	137051	137100	50	*	-0.66708
chr2L	137101	137150	50	*	1.33292
chr2L	137151	137200	50	*	2
chr2L	137201	137950	750	*	0
chr2L	137951	138050	100	*	1
chr2L	138051	138200	150	*	0
chr2L	138201	138300	100	*	1
chr2L	138301	138350	50	*	0
chr2L	138351	138400	50	*	-0.92672
chr2L	138401	138450	50	*	0.11843
chr2L	138451	138500	50	*	1.58496
chr2L	138501	138600	100	*	1
chr2L	138601	138700	100	*	0
chr2L	138701	138750	50	*	1
chr2L	138751	138800	50	*	0.33292
chr2L	138801	138850	50	*	-1.12149
chr2L	138851	138900	50	*	-0.66708
chr2L	138901	138950	50	*	0.33292
chr2L	138951	139000	50	*	0.917882
chr2L	139001	139050	50	*	1
chr2L	139051	139400	350	*	0
chr2L	139401	139450	50	*	0.991326
chr2L	139451	139500	50	*	0.299518
chr2L	139501	139550	50	*	0.0630531
chr2L	139551	139600	50	*	0.300068
chr2L	139601	139650	50	*	0.242433
chr2L	139651	139700	50	*	-0.350444
chr2L	139701	139750	50	*	-0.526424
chr2L	139751	139800	50	*	-0.5683
chr2L	139801	139850	50	*	-0.159598
chr2L	139851	139900	50	*	-0.58879
chr2L	139901	139950	50	*	-0.948776
chr2L	139951	140350	400	*	0
chr2L	140351	140450	100	*	1
chr2L	140451	140550	100	*	1.58496
chr2L	140551	140800	250	*	0
chr2L	140801	140900	100	*	-0.66708
chr2L	140901	141050	150	*	0
chr2L	141051	141100	50	*	2.06258
chr2L	141101	141150	50	*	1.5167
chr2L	141151	141200	50	*	0.954471
chr2L	141201	141250	50	*	1.34981
chr2L	141251	141300	50	*	1.74787
chr2L	141301	141350	50	*	1.02525
chr2L	141351	141400	50	*	0.154134
chr2L	141401	141450	50	*	-0.331293
chr2L	141451	141550	100	*	2.32193
chr2L	141551	141600	50	*	0.33292
chr2L	141601	141650	50	*	-0.66708
chr2L	141651	141850	200	*	-1.12149
chr2L	141851	141900	50	*	-0.66708
chr2L	141901	141950	50	*	-0.769769
chr2L	141951	142000	50	*	-0.354732
chr2L	142001	142050	50	*	0.33292
chr2L	142051	142150	100	*	-1.46653
chr2L	142151	142250	100	*	1
chr2L	142251	142600	350	*	0
chr2L	142601	142700	100	*	-0.66708
chr2L	142701	142850	150	*	0
chr2L	142851	142900	50	*	-0.66708
chr2L	142901	142950	50	*	-1.12149
chr2L	142951	143000	50	*	-0.66708
chr2L	143001	143050	50	*	0.463475
chr2L	143051	143100	50	*	0.878512
chr2L	143101	143150	50	*	1
chr2L	143151	143350	200	*	0
chr2L	143351	143400	50	*	-1.12149
chr2L	143401	143450	50	*	0.11843
chr2L	143451	143500	50	*	1.11843
chr2L	143501	143550	50	*	1.20044
chr2L	143551	143600	50	*	0.917882
chr2L	143601	143650	50	*	0.33292
chr2L	143651	143700	50	*	-1.97793
chr2L	143701	143750	50	*	-0.331293
chr2L	143751	143800	50	*	1.02525
chr2L	143801	143850	50	*	1.95567
chr2L	143851	143900	50	*	-0.111387
chr2L	143901	143950	50	*	0.168666
chr2L	143951	144000	50	*	0.349238
chr2L	144001	144050	50	*	0.260543
chr2L	144051	144100	50	*	0.50114
chr2L	144101	144150	50	*	0.543513
chr2L	144151	144200	50	*	0.383048
chr2L	144201	144250	50	*	0.195949
chr2L	144251	144300	50	*	0.348045
chr2L	144301	144350	50	*	0.0468528
chr2L	144351	144400	50	*	0.0995842
chr2L	144401	144450	50	*	0
chr2L	144451	144500	50	*	-0.66708
chr2L	144501	144550	50	*	1.33292
chr2L	144551	144600	50	*	1.58496
chr2L	144601	145000	400	*	0
chr2L	145001	145050	50	*	1
chr2L	145051	145100	50	*	0.33292
chr2L	145101	145150	50	*	-0.66708
chr2L	145151	145250	100	*	1
chr2L	145251	145850	600	*	0
chr2L	145851	145950	100	*	2
chr2L	145951	146100	150	*	0
chr2L	146101	146200	100	*	1.58496
chr2L	146201	147350	1150	*	0
chr2L	147351	147450	100	*	-0.66708
chr2L	147451	147800	350	*	0
chr2L	147801	147900	100	*	1.58496
chr2L	147901	148650	750	*	0
chr2L	148651	148750	100	*	1
chr2L	148751	148900	150	*	0
chr2L	148901	149000	100	*	-0.66708
chr2L	149001	149650	650	*	0
chr2L	149651	149750	100	*	-0.66708
chr2L	149751	150150	400	*	0
chr2L	150151	150200	50	*	-0.66708
chr2L	150201	150250	50	*	-1.12149
chr2L	150251	150300	50	*	-0.66708
chr2L	150301	150950	650	*	0
chr2L	150951	151050	100	*	1
chr2L	151051	151700	650	*	0
chr2L	151701	151800	100	*	1.58496
chr2L	151801	152350	550	*	0
chr2L	152351	152450	100	*	-0.66708
chr2L	152451	153350	900	*	0
chr2L	153351	153450	100	*	-0.66708
chr2L	153451	153500	50	*	0
chr2L	153501	153550	50	*	-0.121488
chr2L	153551	153600	50	*	0.428053
chr2L	153601	153650	50	*	0.404444
chr2L	153651	153700	50	*	0.397583
chr2L	153701	153750	50	*	1.34845
chr2L	153751	153800	50	*	1.44968
chr2L	153801	153850	50	*	0.0220681
chr2L	153851	153900	50	*	0.255226
chr2L	153901	153950	50	*	0.463475
chr2L	153951	154000	50	*	1.58496
chr2L	154001	154050	50	*	1.91788
chr2L	154051	154100	50	*	0.855396
chr2L	154101	154150	50	*	-0.159812
chr2L	154151	154200	50	*	1.58496
chr2L	154201	154300	100	*	-0.66708
chr2L	154301	154400	100	*	-1.46653
chr2L	154401	154800	400	*	0
chr2L	154801	154850	50	*	-0.66708
chr2L	154851	154900	50	*	-1.12149
chr2L	154901	154950	50	*	0.33292
chr2L	154951	155000	50	*	1
chr2L	155001	155100	100	*	-0.66708
chr2L	155101	155150	50	*	0.11843
chr2L	155151	155200	50	*	0.533468
chr2L	155201	155250	50	*	0.33292
chr2L	155251	155300	50	*	-1.12149
chr2L	155301	155350	50	*	-0.466532
chr2L	155351	155400	50	*	-0.219995
chr2L	155401	155450	50	*	-0.685104
chr2L	155451	155500	50	*	-0.932
chr2L	155501	155550	50	*	-0.458586
chr2L	155551	155600	50	*	-0.301495
chr2L	155601	155650	50	*	-0.541424
chr2L	155651	155700	50	*	0.619262
chr2L	155701	155750	50	*	0.748662
chr2L	155751	155800	50	*	0.293258
chr2L	155801	155850	50	*	0
chr2L	155851	155900	50	*	0.34254
chr2L	155901	155950	50	*	0.426245
chr2L	155951	156000	50	*	0.359795
chr2L	156001	156050	50	*	0.476112
chr2L	156051	156100	50	*	1
chr2L	156101	156150	50	*	-0.66708
chr2L	156151	156200	50	*	-0.121488
chr2L	156201	156250	50	*	0.33292
chr2L	156251	156350	100	*	-0.593636
chr2L	156351	156450	100	*	0
chr2L	156451	156550	100	*	-0.66708
chr2L	156551	156600	50	*	0
chr2L	156601	156700	100	*	1
chr2L	156701	156900	200	*	0
chr2L	156901	157000	100	*	1
chr2L	157001	157050	50	*	0
chr2L	157051	157100	50	*	-1.12149
chr2L	157101	157150	50	*	-1.1786
chr2L	157151	157200	50	*	-0.159812
chr2L	157201	157250	50	*	-0.710443
chr2L	157251	157300	50	*	0.0801301
chr2L	157301	157350	50	*	1.70339
chr2L	157351	157400	50	*	0.810246
chr2L	157401	157450	50	*	0.0044321
chr2L	157451	157500	50	*	0.237515
chr2L	157501	157550	50	*	0.44538
chr2L	157551	157600	50	*	0.366218
chr2L	157601	157650	50	*	0.424716
chr2L	157651	157700	50	*	0.218564
chr2L	157701	157750	50	*	-0.769769
chr2L	157751	157800	50	*	-0.159812
chr2L	157801	157850	50	*	0.1156
chr2L	157851	157900	50	*	0.162893
chr2L	157901	157950	50	*	-0.036143
chr2L	157951	158000	50	*	-0.354567
chr2L	158001	158050	50	*	-0.345972
chr2L	158051	158100	50	*	-0.0104021
chr2L	158101	158150	50	*	1.2531
chr2L	158151	158200	50	*	1.48832
chr2L	158201	158250	50	*	-0.653221
chr2L	158251	158300	50	*	-1.42479
chr2L	158301	158400	100	*	-0.593636
chr2L	158401	158450	50	*	-2.1786
chr2L	158451	158500	50	*	-2.51168
chr2L	158501	158550	50	*	0.343996
chr2L	158551	158600	50	*	0.855396
chr2L	158601	158650	50	*	-0.66708
chr2L	158651	158700	50	*	0
chr2L	158701	158800	100	*	0.33292
chr2L	158801	158900	100	*	0
chr2L	158901	159000	100	*	-1.12149
chr2L	159001	159050	50	*	1
chr2L	159051	159100	50	*	2.10953
chr2L	159101	159150	50	*	1.66871
chr2L	159151	159200	50	*	1.09275
chr2L	159201	159250	50	*	1.38101
chr2L	159251	159300	50	*	1.59216
chr2L	159301	159350	50	*	0.979793
chr2L	159351	159400	50	*	0.793672
chr2L	159401	159450	50	*	1.53347
chr2L	159451	159500	50	*	-0.392969
chr2L	159501	159550	50	*	0.126377
chr2L	159551	159600	50	*	0.39483
chr2L	159601	159650	50	*	1.66871
chr2L	159651	159700	50	*	1.51195
chr2L	159701	159750	50	*	0.277451
chr2L	159751	159800	50	*	-0.0919861
chr2L	159801	159850	50	*	0.115101
chr2L	159851	159900	50	*	0
chr2L	159901	160000	100	*	1
chr2L	160001	160050	50	*	0.623871
chr2L	160051	160100	50	*	1.06258
chr2L	160101	160150	50	*	1.60703
chr2L	160151	160200	50	*	2.14027
chr2L	160201	160250	50	*	1
chr2L	160251	160300	50	*	0.33292
chr2L	160301	160350	50	*	0.577154
chr2L	160351	160400	50	*	0.406364
chr2L	160401	160450	50	*	0.645268
chr2L	160451	160500	50	*	1.42515
chr2L	160501	160550	50	*	2
chr2L	160551	160600	50	*	0
chr2L	160601	160650	50	*	2
chr2L	160651	160700	50	*	2.58496
chr2L	160701	160750	50	*	1.20044
chr2L	160751	160800	50	*	0.343996
chr2L	160801	160850	50	*	1.11843
chr2L	160851	160900	50	*	1.58496
chr2L	160901	160950	50	*	1.25523
chr2L	160951	161000	50	*	1.43424
chr2L	161001	161050	50	*	2.37863
chr2L	161051	161100	50	*	1.90856
chr2L	161101	161150	50	*	2.03132
chr2L	161151	161200	50	*	3.16017
chr2L	161201	161250	50	*	3.80981
chr2L	161251	161300	50	*	2.8554
chr2L	161301	161350	50	*	2.65485
chr2L	161351	161400	50	*	2.11843
chr2L	161401	161450	50	*	1.11843
chr2L	161451	161500	50	*	1.91788
chr2L	161501	161550	50	*	2.46347
chr2L	161551	161600	50	*	2.65485
chr2L	161601	161650	50	*	2.33292
chr2L	161651	161700	50	*	3
chr2L	161701	161800	100	*	2.32193
chr2L	161801	161850	50	*	2.80735
chr2L	161851	161900	50	*	1.87851
chr2L	161901	161950	50	*	1.20044
chr2L	161951	162000	50	*	0
chr2L	162001	162050	50	*	1.58496
chr2L	162051	162100	50	*	2.33292
chr2L	162101	162150	50	*	2.33794
chr2L	162151	162200	50	*	1.06258
chr2L	162201	162250	50	*	2.65485
chr2L	162251	162300	50	*	3.17732
chr2L	162301	162350	50	*	2.64754
chr2L	162351	162400	50	*	1.60703
chr2L	162401	162450	50	*	1.71466
chr2L	162451	162500	50	*	1.90886
chr2L	162501	162550	50	*	3.24026
chr2L	162551	162600	50	*	2.00198
chr2L	162601	162650	50	*	1.14818
chr2L	162651	162700	50	*	1.20044
chr2L	162701	162750	50	*	1.87851
chr2L	162751	162800	50	*	1.57715
chr2L	162801	162850	50	*	0.533468
chr2L	162851	162900	50	*	-0.593636
chr2L	162901	162950	50	*	0.14333
chr2L	162951	163000	50	*	0.917882
chr2L	163001	163050	50	*	0
chr2L	163051	163100	50	*	4.24793
chr2L	163101	163150	50	*	4.39232
chr2L	163151	163200	50	*	2
chr2L	163201	163300	100	*	1.46347
chr2L	163301	163350	50	*	1
chr2L	163351	163400	50	*	2
chr2L	163401	163450	50	*	2.58496
chr2L	163451	163500	50	*	1.58496
chr2L	163501	163550	50	*	0
chr2L	163551	163650	100	*	-0.66708
chr2L	163651	163700	50	*	2.32193
chr2L	163701	163750	50	*	2.80735
chr2L	163751	163800	50	*	2
chr2L	163801	163850	50	*	2.65485
chr2L	163851	163900	50	*	2.50284
chr2L	163901	164000	100	*	0.33292
chr2L	164001	164050	50	*	1
chr2L	164051	164100	50	*	2.46347
chr2L	164101	164150	50	*	3.27083
chr2L	164151	164200	50	*	3.40207
chr2L	164201	164250	50	*	2.34496
chr2L	164251	164300	50	*	0.795504
chr2L	164301	164350	50	*	-0.0743071
chr2L	164351	164400	50	*	0.516704
chr2L	164401	164450	50	*	1.87851
chr2L	164451	164500	50	*	1.20044
chr2L	164501	164650	150	*	0
chr2L	164651	164700	50	*	1
chr2L	164701	164750	50	*	2.32193
chr2L	164751	164800	50	*	2
chr2L	164801	165050	250	*	0
chr2L	165051	165150	100	*	0.463475
chr2L	165151	165250	100	*	1
chr2L	165251	165300	50	*	2
chr2L	165301	165350	50	*	2.58496
chr2L	165351	165400	50	*	3.45943
chr2L	165401	165450	50	*	3.32193
chr2L	165451	165550	100	*	1
chr2L	165551	165600	50	*	0.33292
chr2L	165601	165650	50	*	-0.66708
chr2L	165651	165750	100	*	1.68587
chr2L	165751	165800	50	*	1.65485
chr2L	165801	165850	50	*	1.91788
chr2L	165851	165950	100	*	1
chr2L	165951	166000	50	*	2
chr2L	166001	166050	50	*	2.32193
chr2L	166051	166100	50	*	1.58496
chr2L	166101	166150	50	*	1
chr2L	166151	166200	50	*	1.46347
chr2L	166201	166250	50	*	2.11843
chr2L	166251	166300	50	*	3.42038
chr2L	166301	166350	50	*	3.37962
chr2L	166351	166400	50	*	3.03759
chr2L	166401	166450	50	*	3.6207
chr2L	166451	166500	50	*	3.74899
chr2L	166501	166550	50	*	3.7854
chr2L	166551	166600	50	*	3.95567
chr2L	166601	166650	50	*	3.37962
chr2L	166651	166700	50	*	1.91788
chr2L	166701	166750	50	*	3.32193
chr2L	166751	166800	50	*	3.90689
chr2L	166801	166850	50	*	2.65485
chr2L	166851	166900	50	*	2.62093
chr2L	166901	166950	50	*	3.12644
chr2L	166951	167000	50	*	2.33292
chr2L	167001	167050	50	*	1.46347
chr2L	167051	167100	50	*	1.20044
chr2L	167101	167150	50	*	0.463475
chr2L	167151	167200	50	*	0.917882
chr2L	167201	167250	50	*	1
chr2L	167251	167300	50	*	3.32193
chr2L	167301	167350	50	*	4.16993
chr2L	167351	167400	50	*	4.32193
chr2L	167401	167450	50	*	3.58496
chr2L	167451	167500	50	*	2
chr2L	167501	167550	50	*	3.58496
chr2L	167551	167600	50	*	3.16993
chr2L	167601	167650	50	*	1
chr2L	167651	167750	100	*	0
chr2L	167751	167850	100	*	2
chr2L	167851	167950	100	*	0
chr2L	167951	168000	50	*	2
chr2L	168001	168050	50	*	2.80735
chr2L	168051	168100	50	*	2.14027
chr2L	168101	168150	50	*	1.20044
chr2L	168151	168200	50	*	2.14027
chr2L	168201	168250	50	*	2.46347
chr2L	168251	168300	50	*	1.87851
chr2L	168301	168400	100	*	1
chr2L	168401	168450	50	*	1.58496
chr2L	168451	168500	50	*	0.917882
chr2L	168501	168550	50	*	1.33292
chr2L	168551	168600	50	*	3
chr2L	168601	168650	50	*	2.80735
chr2L	168651	168700	50	*	2.58496
chr2L	168701	168750	50	*	2
chr2L	168751	168800	50	*	1
chr2L	168801	168850	50	*	0
chr2L	168851	168950	100	*	3.16993
chr2L	168951	169000	50	*	1.58496
chr2L	169001	169050	50	*	2.58496
chr2L	169051	169100	50	*	2
chr2L	169101	169150	50	*	1
chr2L	169151	169200	50	*	2.80735
chr2L	169201	169250	50	*	2.32193
chr2L	169251	169350	100	*	0
chr2L	169351	169450	100	*	1
chr2L	169451	169550	100	*	0
chr2L	169551	169650	100	*	1.58496
chr2L	169651	169700	50	*	0
chr2L	169701	169800	100	*	1
chr2L	169801	169850	50	*	1.58496
chr2L	169851	169900	50	*	3
chr2L	169901	169950	50	*	2.58496
chr2L	169951	170000	50	*	0
chr2L	170001	170050	50	*	1.33292
chr2L	170051	170100	50	*	0.878512
chr2L	170101	170150	50	*	0.33292
chr2L	170151	170200	50	*	1
chr2L	170201	170450	250	*	0
chr2L	170451	170500	50	*	2.80735
chr2L	170501	170550	50	*	3
chr2L	170551	170600	50	*	2.58496
chr2L	170601	170650	50	*	2.32193
chr2L	170651	170700	50	*	2.80735
chr2L	170701	170750	50	*	3.16993
chr2L	170751	170800	50	*	2
chr2L	170801	170850	50	*	1
chr2L	170851	171000	150	*	0
chr2L	171001	171050	50	*	1.58496
chr2L	171051	171100	50	*	2.96598
chr2L	171101	171150	50	*	3.46347
chr2L	171151	171200	50	*	3.72524
chr2L	171201	171250	50	*	3.42038
chr2L	171251	171350	100	*	3
chr2L	171351	171400	50	*	2.58496
chr2L	171401	171450	50	*	2
chr2L	171451	171500	50	*	2.80735
chr2L	171501	171550	50	*	3.85648
chr2L	171551	171600	50	*	4.08781
chr2L	171601	171650	50	*	3.80735
chr2L	171651	171700	50	*	3.7854
chr2L	171701	171750	50	*	4.86994
chr2L	171751	171800	50	*	5.32146
chr2L	171801	171850	50	*	3.88005
chr2L	171851	171900	50	*	3.3463
chr2L	171901	171950	50	*	2.57715
chr2L	171951	172000	50	*	2.80735
chr2L	172001	172050	50	*	3.32193
chr2L	172051	172100	50	*	3.45943
chr2L	172101	172200	100	*	2
chr2L	172201	172300	100	*	2.58496
chr2L	172301	172350	50	*	2.57545
chr2L	172351	172400	50	*	3.01302
chr2L	172401	172450	50	*	3.16567
chr2L	172451	172500	50	*	4.06258
chr2L	172501	172550	50	*	4.344
chr2L	172551	172600	50	*	3.89908
chr2L	172601	172650	50	*	4.08781
chr2L	172651	172700	50	*	3.16212
chr2L	172701	172750	50	*	2.16212
chr2L	172751	172800	50	*	1.46347
chr2L	172801	172850	50	*	1
chr2L	172851	172900	50	*	3
chr2L	172901	172950	50	*	1.9929
chr2L	172951	173000	50	*	1.84019
chr2L	173001	173050	50	*	2.91788
chr2L	173051	173100	50	*	2.58496
chr2L	173101	173150	50	*	0
chr2L	173151	173200	50	*	1.58496
chr2L	173201	173250	50	*	0.917882
chr2L	173251	173300	50	*	-0.66708
chr2L	173301	173350	50	*	2.14027
chr2L	173351	173400	50	*	3.50284
chr2L	173401	173450	50	*	4.39232
chr2L	173451	173500	50	*	3.90689
chr2L	173501	173550	50	*	3.32193
chr2L	173551	173600	50	*	4
chr2L	173601	173650	50	*	5.32193
chr2L	173651	173700	50	*	5.00535
chr2L	173701	173750	50	*	3.97678
chr2L	173751	173800	50	*	0.463475
chr2L	173801	173850	50	*	-0.121488
[truncated: 910,229+ more rows]
