# Supplementary material for: Profiling RNA at chromatin targets in situ by antibody-targeted tagmentation
Source: Nat Methods. 2022 Oct 3;19(11):1383–92. doi: 10.1038/s41592-022-01618-9 (PMC9636022; doi:10.1038/s41592-022-01618-9)
Supplement: Source Data Fig. 3 — Statistical source data. [file 41592_2022_1618_MOESM5_ESM.xlsx]

## Sheet: Figure 3B
Gene Name	Fold Change (log2)	Adjusted p-value	Differential expression
Myo81F	0.633269	NA	NO
CR12798	1.50259	NA	NO
lncRNA:CR46123	-0.330695	NA	NO
CR40182	0.763996	NA	NO
Pzl	1.44562	0.64194	NO
spok	0.544934	NA	NO
Parp	-0.189662	0.565758	NO
Alg-2	-0.188604	0.420741	NO
lncRNA:CR46141	1.2392	NA	NO
Tim17b	-0.399435	0.149579	NO
CG41128	-0.270526	0.650201	NO
CG41099	0.383885	0.381204	NO
CG42402	2.73918	0.13111	NO
Gfat1	2.00665	NA	NO
lncRNA:CR41601	0.763996	NA	NO
CG40198	2.11063	0.392007	NO
CG12581	3.76199	0.0486661	UP
CR33294	3.1162	NA	NO
Dsk	0.620691	NA	NO
beta-Man	0.47611	0.0104718	NO
CG14636	0.602838	0.359786	NO
aux	-0.311799	0.32365	NO
CG31516	2.06952	NA	NO
DhpD	-0.14693	0.772834	NO
CG14641	-0.477777	0.282641	NO
abs	-0.180024	0.706684	NO
Gel	-0.390819	0.00267277	NO
asRNA:CR46255	-0.665355	0.626766	NO
CG14642	0.071563	0.911855	NO
CG34305	0.932421	NA	NO
TwdlU	0.932421	NA	NO
TwdlF	2.71636	0.189648	NO
TwdlG	0.55097	NA	NO
CG14644	2.78579	NA	NO
TwdlV	3.92312	0.0868886	NO
Or82a	2.76548	NA	NO
CG1092	-0.401906	0.000174861	NO
CG9766	0.475846	0.810554	NO
cpx	2.72517	0.0225149	UP
Nepl11	3.94178	0.0248848	UP
mir-929	0.742595	NA	NO
Vps24	0.0990626	0.793851	NO
MP1	-0.26702	0.446488	NO
asRNA:CR46140	1.10799	0.469761	NO
Suv3	0.526118	0.577273	NO
Syt14	1.09395	0.33478	NO
CG9795	0.434396	0.526612	NO
CG9776	0.344228	0.211781	NO
Skp2	0.0839535	0.888013	NO
CG14645	0.282615	0.888013	NO
CG1103	-0.29012	0.273726	NO
hkb	4.02635	0.017444	UP
CG1090	1.56883	0.500166	NO
lncRNA:CR44922	0.920336	0.694044	NO
Sfxn1-3	0.581816	0.113364	NO
Cont	0.358257	0.438267	NO
tub	-0.225136	0.764963	NO
CG14646	-0.111971	0.75077	NO
CG34112	-0.0969852	0.904724	NO
asRNA:CR46139	1.6691	0.460566	NO
asRNA:CR45999	-0.202921	0.857842	NO
CG9855	-0.272214	0.618212	NO
CG9853	-0.467832	0.411797	NO
CG14647	0.132307	0.828181	NO
lncRNA:CR45187	2.09241	0.387001	NO
lost	-0.344238	0.0764463	NO
CG32944	1.61232	0.332564	NO
CG31528	2.64081	0.302752	NO
srl	0.410228	0.24168	NO
CG31525	1.42601	0.481258	NO
eIF3a	-0.359095	0.0126708	NO
CG1074	0.448816	0.570636	NO
asRNA:CR46138	1.86663	0.40462	NO
CG9804	-0.28119	0.769397	NO
asRNA:CR44134	0.106826	0.964058	NO
CG14650	0.131124	0.818507	NO
CG31522	0.122961	0.852918	NO
asRNA:CR43629	0.924224	0.383163	NO
CG31523	0.0376211	0.903963	NO
CG14651	5.44614	0.000272551	UP
Fip1	-0.485685	0.139365	NO
CG34357	1.33623	0.000455002	UP
CG34425	4.0557	0.367258	NO
Mur82C	3.52825	0.190346	NO
CG32945	0.763996	NA	NO
lncRNA:CR45558	1.2392	NA	NO
lncRNA:CR44317	0.761375	NA	NO
5-HT2A	3.67938	0.0152171	UP
lncRNA:CR45673	1.19003	NA	NO
CG9775	0.154603	0.600456	NO
MED31	-0.0331732	0.944751	NO
slx1	-0.343168	0.898889	NO
Dlip2	0.322136	0.759186	NO
rpk	1.73183	NA	NO
asRNA:CR44155	2.33153	0.360225	NO
Karybeta3	-0.307401	0.126937	NO
spartin	0.810156	0.719233	NO
smash	0.509068	0.201596	NO
lncRNA:CR44156	1.27207	NA	NO
lncRNA:CR44157	3.19858	0.212948	NO
eIF3f1	-0.511613	0.00135319	NO
lncRNA:CR44923	0.747202	NA	NO
Nep2	2.39358	0.0945736	NO
tacc	0.272386	0.308029	NO
asRNA:CR46137	2.65197	0.160549	NO
mir-9384	0.747202	NA	NO
atms	-0.375978	0.603324	NO
CG44098	3.00853	0.0582381	NO
CG44088	0.204599	NA	NO
CG14655	1.59907	0.270064	NO
CG17387	3.5973	0.0737263	NO
ctrip	0.220209	0.483872	NO
Hus1-like	-0.215083	0.810215	NO
CG1129	-0.390958	0.165601	NO
BBS5	0.0459586	NA	NO
CG14657	0.301917	0.520766	NO
CG14658	1.6371	NA	NO
opa	2.98647	0.0882164	NO
laf	4.48082	0.00397107	UP
lncRNA:CR45580	3.11837	NA	NO
Gnf1	-0.42395	0.17966	NO
Cdep	0.480277	0.124177	NO
lncRNA:CR45188	2.71509	0.0311078	UP
snRNA:U1:82Eb	1.71962	NA	NO
Ubc6	-0.571912	0.0453188	NO
CG14661	1.83405	NA	NO
CG2016	3.65844	0.116168	NO
CG1124	-0.561945	0.604006	NO
CG14662	3.64059	0.137605	NO
asRNA:CR43478	2.17895	NA	NO
lncRNA:CR43424	1.84263	NA	NO
plh	1.57932	NA	NO
lncRNA:CR45585	2.5673	0.36025	NO
lncRNA:CR46352	1.21378	NA	NO
lncRNA:CR43635	0.212774	NA	NO
lncRNA:CR45588	0.426822	NA	NO
corto	3.67383	2.02393e-05	UP
CG43131	1.49837	NA	NO
CG12007	0.137279	0.847743	NO
CG12589	2.84428	0.359376	NO
dpr16	4.34474	0.0118359	UP
CG12590	1.30261	0.568562	NO
CR46401	0.747202	NA	NO
cno	0.638289	0.100223	NO
snRNA:U4atac	0.43115	NA	NO
Prosbeta2R2	-1.30419	NA	NO
CG1116	-0.186829	0.745817	NO
Sccpdh1	-0.173874	0.649945	NO
CG14664	1.6676	0.480812	NO
Vps37B	-0.394412	0.303404	NO
Kat60	0.152173	0.756863	NO
Mms19	0.290644	0.554664	NO
rtp	0.287659	0.890557	NO
CG12163	-0.39019	0.00897687	NO
CG33293	0.923019	NA	NO
asRNA:CR44019	0.431979	NA	NO
CG1113	0.760704	NA	NO
CG12173	-0.637601	0.154012	NO
Hph	-0.00982611	0.97762	NO
Tim17a2	1.24455	NA	NO
lncRNA:CR45793	-1.99485	NA	NO
mtd	0.990603	1.30171e-13	NO
CG31538	1.73458	0.309618	NO
Tim17b1	2.58313	0.332553	NO
CG11999	-0.441539	0.0428483	NO
CG1161	-0.306895	0.181119	NO
Prosbeta7	-0.460907	0.00712236	NO
Cerk	0.728552	0.00127939	NO
lncRNA:CR44103	0.542731	NA	NO
RpII18	-0.261692	0.313907	NO
hd	-0.317652	0.622615	NO
CG14667	-0.203236	0.896989	NO
7B2	0.620403	0.849566	NO
kkv	3.36283	0.00883109	UP
CG14668	1.7972	NA	NO
tRNA:Arg-TCG-4-1	0.742595	NA	NO
CG1172	0.0661073	0.919106	NO
Or83a	-1.50982	NA	NO
CG2663	3.62215	0.0627837	NO
Orco	0.621863	NA	NO
CG14669	3.33853	0.0335723	UP
CG12147	0.841775	0.780092	NO
PEK	0.0447196	0.920561	NO
RpL35A	-0.430251	9.03166e-06	NO
POLDIP2	-0.0386642	0.944751	NO
mRpL44	-0.14743	0.63794	NO
Snr1	-0.472237	0.123552	NO
Hcs	-0.0931207	0.918469	NO
ksr	0.0719236	0.908343	NO
CG31550	0.490137	0.255442	NO
NKCC	1.75724	0.23959	NO
Nmdar1	4.38959	0.00233625	UP
Itp-r83A	0.336201	0.366428	NO
CG43845	1.76041	NA	NO
CG2519	0.882072	0.0215799	NO
mia	-0.981359	0.2954	NO
Pcmt	-0.0609927	0.910419	NO
Snm1	-0.282572	0.810742	NO
Pi4KIIalpha	0.273408	0.546597	NO
CG14671	-0.18208	0.643728	NO
CG12746	-0.100723	0.898612	NO
CG2931	-0.278037	0.574576	NO
Rheb	-0.194088	0.68037	NO
CRMP	0.625935	0.462546	NO
CG2926	0.172068	0.446488	NO
Rev7	-0.233326	0.795273	NO
noi	-0.0672249	0.925198	NO
Vha26	-0.507798	0.00155268	NO
kra	-0.164437	0.383693	NO
snoRNA:Psi28S-3385b	0.747202	NA	NO
snoRNA:Psi28S-3385a	0.12737	NA	NO
snoRNA:Psi28S-3091b	0.12271	NA	NO
snoRNA:Psi28S-3091a	-0.353506	NA	NO
snoRNA:Psi28S-3571	0.763996	NA	NO
snoRNA:Psi28S-3186	-0.327527	NA	NO
snoRNA:Psi28S-2442b	-0.00284709	NA	NO
snoRNA:Psi28S-2442a	0.758242	NA	NO
CG1427	0.828613	0.295471	NO
asl	-0.0292019	0.96909	NO
Rga	-0.100124	0.824199	NO
asRNA:ASTR	0.593272	0.777615	NO
sisRNA:1	0.480537	0.870424	NO
asRNA:CR46135	0.652168	0.388249	NO
Atu	-0.195375	0.724037	NO
Spec2	-0.476063	0.706684	NO
CG2911	0.040108	0.977401	NO
RpL13A	-0.481069	6.31566e-07	NO
snoRNA:Me28S-U2134b	-0.0426571	0.990951	NO
CG31551	1.70888	0.372785	NO
CG31549	-0.297373	0.386386	NO
CG12171	-0.266745	0.507646	NO
CG31546	0.799313	NA	NO
CG31548	-0.424406	0.418966	NO
CG12170	0.380269	0.568764	NO
MTA1-like	0.329134	0.232025	NO
Sec23	-0.153833	0.359786	NO
elm	-0.424596	0.533046	NO
MED27	-0.0866837	0.867538	NO
CG2182	-0.170377	0.601724	NO
asRNA:CR44093	1.71728	NA	NO
Wdr33	0.205285	0.817802	NO
asRNA:CR46134	-0.234546	0.881319	NO
Xe7	1.56792	5.46661e-13	UP
Atg17	-0.0638856	0.931154	NO
Rab23	-0.191846	0.91853	NO
plx	0.622767	0.137605	NO
CG2104	2.84893	0.125847	NO
cas	2.77945	0.0485261	UP
lncRNA:CR44924	0.763996	NA	NO
CG1239	0.471304	0.656967	NO
CG2100	-0.526383	0.512752	NO
CG1236	-0.281974	0.568512	NO
Sym	-0.360477	0.475878	NO
Madm	-0.246126	0.583456	NO
CG2091	-0.25755	0.555422	NO
Sec8	0.0826349	0.849491	NO
CG2082	0.126496	0.952034	NO
jagn	-0.230566	0.536943	NO
kat-60L1	0.717122	0.519421	NO
Hat1	-0.53609	0.131034	NO
Rpn5	-0.370588	0.0563009	NO
CG1218	0.10969	0.859915	NO
CG2046	-0.156052	0.674353	NO
CG10979	-0.049556	0.860595	NO
CG11000	1.64066	0.172847	NO
CG42675	1.71838	0.367355	NO
Hpr1	-0.00724907	0.993401	NO
CG2023	0.69572	0.648824	NO
dgrn	-0.655996	0.378097	NO
glob3	1.50259	NA	NO
CG1208	3.32131	NA	NO
asRNA:CR45192	1.63069	NA	NO
CG1213	-0.411698	0.94542	NO
CG14676	3.58519	0.0337656	UP
CR10991	1.2392	NA	NO
disp	0.035417	0.944751	NO
CG34287	-0.830474	NA	NO
ECSIT	-0.0896619	0.926228	NO
CG2017	0.430223	0.212433	NO
asRNA:CR46133	0.681872	0.624865	NO
side-III	4.44693	3.46601e-05	UP
lncRNA:CR45761	0.769243	NA	NO
lncRNA:CR45762	1.48934	NA	NO
CG11373	0.763996	NA	NO
lncRNA:CR44925	0.21399	NA	NO
lncRNA:CR44926	1.58335	NA	NO
lncRNA:TS20	-0.547537	NA	NO
Obp83a	2.17776	NA	NO
lncRNA:CR44927	1.27207	NA	NO
lncRNA:CR44928	-0.327527	NA	NO
Rm62	0.033285	0.868926	NO
CG10280	1.07297	NA	NO
CG11459	3.35794	0.10998	NO
CR1075	2.17301	NA	NO
lncRNA:CR46221	1.63679	NA	NO
lncRNA:CR44921	2.18202	NA	NO
CG15580	1.51664	NA	NO
Or83c	0.426475	NA	NO
Gasp	3.28641	0.168016	NO
Obp83cd	0.920004	NA	NO
Obp83ef	1.57377	NA	NO
Obp83g	-0.435891	NA	NO
Vha14-2	2.43367	0.176038	NO
lncRNA:CR43486	2.16456	NA	NO
lncRNA:CR43487	0.742595	NA	NO
CG31559	3.68115	0.425258	NO
CG1077	1.21102	0.459986	NO
Osi1	2.22287	NA	NO
CR31562	1.18215	NA	NO
NPFR	2.57993	0.168711	NO
Osi24	3.09859	0.209249	NO
Osi2	2.45397	0.299949	NO
Osi3	3.56159	0.103362	NO
Osi4	2.43912	0.265469	NO
Osi5	1.56467	0.444561	NO
Osi6	1.77885	0.521277	NO
Osi7	2.40437	0.11994	NO
Osi8	3.15541	NA	NO
Osi9	2.19802	0.318729	NO
Osi10	2.19081	0.653647	NO
Osi11	0.84268	NA	NO
Osi12	2.6755	NA	NO
CG15597	1.77352	NA	NO
CG15594	1.7006	NA	NO
Osi13	2.26212	NA	NO
Osi14	3.42051	NA	NO
Osi15	2.19306	0.273266	NO
CG46396	1.98021	NA	NO
Osi16	0.049793	NA	NO
CG46026	1.72591	0.504054	NO
CG31560	1.95767	NA	NO
Osi17	2.60219	0.22807	NO
Osi18	4.07414	0.0155078	UP
Osi19	3.54904	0.0543731	NO
Osi20	2.28564	0.325899	NO
CG17917	1.86638	NA	NO
CG10298	-0.353506	NA	NO
CG17919	2.17112	NA	NO
SmD2	-0.436696	0.10046	NO
CG18048	-0.581727	0.47813	NO
Hr83	1.25546	NA	NO
Pak	0.178265	0.536507	NO
CG42724	1.68342	1.16341e-08	UP
CG10286	-0.393006	0.339522	NO
CRAT	0.382039	0.647621	NO
CG42564	1.43367	NA	NO
CG1024	-0.149959	0.916183	NO
CG42537	0.981622	0.50702	NO
TfIIFalpha	-0.0135815	0.978655	NO
gzl	0.0386794	0.919774	NO
Dmtn	0.747216	0.106167	NO
gpp	0.951291	0.000162134	NO
lncRNA:CR44017	2.63913	0.118291	NO
CG9727	0.213971	0.741965	NO
Zif	-0.111528	0.786835	NO
Neurochondrin	2.90493	0.124378	NO
CG15186	2.31876	0.0320542	UP
dpr11	1.02745	0.595607	NO
Pif2	2.65984	0.362509	NO
CG1137	0.229415	NA	NO
CG2336	1.91565	NA	NO
lncRNA:CR46131	1.84214	0.419245	NO
CG1138	3.53662	0.0452229	UP
CG31482	1.31488	NA	NO
glob2	2.1766	NA	NO
sowi	0.330985	NA	NO
CG15177	0.758242	NA	NO
sunz	1.85766	NA	NO
CG31286	2.02294	0.35424	NO
Ass	3.34488	NA	NO
Taf1	0.427531	0.434792	NO
CG1307	-0.351906	0.193125	NO
twr	-0.416074	0.00695732	NO
agt	-0.0812946	0.840654	NO
lab	4.8398	0.00160862	UP
Edg84A	5.01547	0.00283994	UP
Ccp84Ag	1.09434	NA	NO
Ccp84Af	3.22286	0.123398	NO
Ccp84Ae	-0.812532	NA	NO
Ccp84Ad	3.59881	0.0629815	NO
Ccp84Ac	3.40874	NA	NO
lncRNA:CR33938	2.04676	NA	NO
Ccp84Ab	2.19048	0.364562	NO
Ccp84Aa	1.48176	NA	NO
pb	3.42054	0.0180817	UP
zen2	2.99598	NA	NO
CG34297	1.63419	NA	NO
zen	3.46302	0.206575	NO
bcd	2.57144	0.313286	NO
lncRNA:CR45593	-1.25008	0.4282	NO
Ama	-0.356672	0.0109081	NO
lncRNA:CR44930	1.07297	NA	NO
lncRNA:CR42721	1.19335	NA	NO
lncRNA:CR43435	1.17632	NA	NO
Dfd	5.37608	5.49008e-05	UP
lncRNA:CR42651	1.75499	0.493013	NO
lncRNA:CR45915	2.20359	NA	NO
tRNA:Lys-CTT-2-1Psi	0.33256	NA	NO
7SLRNA:CR32864	1.04311	0.662936	NO
Scr	3.30896	0.0161887	UP
lncRNA:CR45901	0.672168	NA	NO
lncRNA:CR45902	2.57373	0.325172	NO
lncRNA:CR45903	0.950611	NA	NO
lncRNA:CR45905	3.86738	0.0995393	NO
lncRNA:CR45900	1.61667	NA	NO
ftz	2.85127	0.551404	NO
lncRNA:CR44931	0.279709	NA	NO
lncRNA:CR45559	3.22788	NA	NO
lncRNA:CR44932	1.38224	NA	NO
Antp	3.38909	0.00079964	UP
lncRNA:CR43252	2.54936	NA	NO
lncRNA:CR45899	4.63087	0.000418322	UP
lncRNA:CR44933	3.1324	0.131034	NO
Sodh-1	3.75997	0.0625069	NO
CG1979	4.51618	0.00548928	UP
dj	1.73382	0.505231	NO
djl	2.26783	0.152278	NO
CG1988	1.88917	0.0729346	NO
CG1105	0.289475	0.721967	NO
CG1965	1.10099	0.00901858	UP
Ufl1	-0.0775866	0.893969	NO
asRNA:CR45908	-0.246969	0.819802	NO
CG1943	-0.52383	5.91097e-05	NO
Ref1	0.0461489	0.906109	NO
Dpck	-0.233909	0.585533	NO
Tailor	0.574857	0.0340577	NO
asRNA:CR45907	-0.131375	0.945721	NO
alphaTub84B	-0.415275	9.88458e-07	NO
lncRNA:CR43685	-0.326501	0.738737	NO
e(y)2b	-0.265124	NA	NO
Alh	1.392	0.00735115	UP
lncRNA:CR45906	0.742595	NA	NO
Mlp84B	3.97575	0.00274289	UP
CG10098	-0.0841613	0.908117	NO
CG10068	-0.221802	0.760611	NO
CR42875	-1.31737	NA	NO
CG31248	1.33906	NA	NO
CG31493	2.19051	NA	NO
Fer1	2.50637	0.161077	NO
asRNA:CR42738	0.742595	NA	NO
CG14610	1.2392	NA	NO
CG2656	0.0805255	0.93856	NO
gfzf	-0.29174	0.706445	NO
Sas-4	0.280604	0.702868	NO
MAGE	-0.815308	0.17073	NO
sas	3.74711	0.00033356	UP
CG10055	0.239714	0.742302	NO
lap	2.13618	2.44616e-09	UP
CG14609	0.960239	0.599814	NO
CG1288	2.42254	NA	NO
CG14606	0.0611037	0.985527	NO
CG14605	0.661581	0.24696	NO
thw	-0.340697	0.0100161	NO
CG14607	2.67439	NA	NO
CG1234	-0.365609	0.524425	NO
CG10053	-0.835928	0.298676	NO
CG1227	0.0802095	0.937597	NO
CG10050	0.555807	0.620527	NO
Obp84a	-0.739893	NA	NO
Gld	2.04015	0.392472	NO
lncRNA:CR44338	2.01167	NA	NO
Syt4	1.70504	0.522579	NO
CR10032	0.903249	NA	NO
rn	3.02388	0.0899718	NO
RacGAP84C	2.32268	NA	NO
CG42544	1.72794	NA	NO
lncRNA:CR44334	0.0558329	NA	NO
lncRNA:CR46299	1.61769	NA	NO
CG44335	0.204725	NA	NO
lncRNA:TS14	0.186934	NA	NO
lncRNA:CR44337	0.954428	NA	NO
CG31496	0.996606	NA	NO
nxf4	0.908067	NA	NO
CG43290	0.427684	NA	NO
CG17944	2.43537	NA	NO
Mst84Dd	2.10939	NA	NO
Mst84Db	-0.555792	NA	NO
Mst84Da	0.209043	NA	NO
MstProx	1.48934	NA	NO
CG42650	0.203824	NA	NO
Ir84a	1.23497	NA	NO
CR46300	2.04147	NA	NO
wa-cup	1.72845	NA	NO
CG14598	-0.389997	NA	NO
tRNA:Val-CAC-2-1	0.742595	NA	NO
lncRNA:CR44934	0.742595	NA	NO
CG1142	-0.328553	0.620191	NO
scaRNA:MeU5-C46	-0.887028	0.532302	NO
snRNA:7SK	-1.16912	0.014323	DOWN
alpha-Est10	0.336284	0.732806	NO
CG42656	0.599579	NA	NO
alpha-Est9	0.224157	0.686253	NO
Mics1	4.97657	0.00412041	UP
alpha-Est8	2.50672	0.0791548	NO
Ubc84D	1.00549	0.374835	NO
alpha-Est7	-0.306398	0.298808	NO
alpha-Est6	2.92534	0.122401	NO
alpha-Est4aPsi	2.8662	NA	NO
Rtnl2	1.51681	NA	NO
alphaTub84D	-0.467117	0.00890782	NO
alpha-Est5	2.63783	0.13111	NO
alpha-Est4	0.573063	NA	NO
asRNA:CR46128	0.658354	0.676935	NO
alpha-Est3	0.645594	0.500166	NO
alpha-Est2	2.89892	NA	NO
asRNA:CR46129	0.996606	NA	NO
alpha-Est1	1.23481	0.205264	NO
CG45545	0.920004	NA	NO
Nlg3	2.13015	0.0738411	NO
lncRNA:CR44332	0.884597	NA	NO
Nlg1	3.60461	0.00492023	UP
lncRNA:CR44260	1.73621	NA	NO
CG2616	0.880761	NA	NO
lncRNA:CR44935	-0.330695	NA	NO
pyd3	-0.0978075	0.965044	NO
CG10919	0.920004	NA	NO
Sp7	-0.10152	0.763317	NO
CG11286	0.763996	NA	NO
lncRNA:CR46225	1.9605	NA	NO
lncRNA:CR46226	1.49496	NA	NO
CG18747	0.161244	0.93511	NO
CG18745	0.879471	NA	NO
CG18748	-0.313621	NA	NO
CG18746	1.26473	NA	NO
CG10086	0.957662	NA	NO
CG2641	-0.0382724	0.965715	NO
CG18744	2.67491	NA	NO
CG3014	4.42752	0.0110148	UP
CG18268	3.52342	0.162847	NO
CG2993	3.51108	0.0222983	UP
sgll	-0.367269	0.533799	NO
CG31473	0.310641	NA	NO
CG34384	3.7856	0.00213358	UP
CG17816	1.1413	0.0711439	NO
lncRNA:CR46127	1.6034	NA	NO
ArgRS-m	-0.0528127	0.943334	NO
mRpS9	-0.455893	0.182786	NO
wtrw	1.16409	0.540184	NO
EMC1	-0.0967421	0.731809	NO
Taf7	-0.400827	0.497564	NO
Prat	-0.501445	0.205428	NO
CG2846	-0.111615	0.835463	NO
CG2678	-0.331276	0.7682	NO
CG10445	-0.0270542	0.983295	NO
lds	-0.163143	0.823736	NO
dsx	1.24685	0.265775	NO
CD98hc	-0.223657	0.435646	NO
Os-C	0.426822	NA	NO
Sfp84E	0.216424	NA	NO
ELOVL	1.4782	0.213309	NO
lncRNA:CR46143	1.68263	NA	NO
lncRNA:CR46142	1.67994	NA	NO
PIG-H	0.279218	0.489334	NO
Kmn2	-0.308189	0.497853	NO
CG2698	0.678555	0.0185984	NO
CG2767	-0.237521	0.649112	NO
CG11052	0.763996	NA	NO
CG3223	-0.35262	0.561878	NO
CG10435	0.381202	0.504945	NO
Pbp95	-0.399408	0.746286	NO
CG2747	-0.191189	0.741965	NO
ImpE3	1.66735	NA	NO
CG10903	-0.6473	0.297592	NO
CG11035	-0.562175	0.459217	NO
unc-45	-0.494344	0.522714	NO
lncRNA:CR44936	1.94768	NA	NO
CG43060	1.47509	NA	NO
CG43618	-0.353506	NA	NO
CG43061	1.03106	NA	NO
mAChR-B	4.0718	0.000575945	UP
CG7910	2.78879	0.186535	NO
CG7900	-1.04995	0.139506	NO
puc	0.765549	2.13362e-05	NO
lncRNA:CR44331	2.70331	0.000942736	UP
CG7878	-0.326635	0.170853	NO
CG9667	0.313955	0.626766	NO
Arl8	-0.0947145	0.838488	NO
grn	3.78389	0.0010841	UP
lncRNA:CR43302	0.769243	NA	NO
lncRNA:CR43303	1.00694	NA	NO
CheA84a	0.742595	NA	NO
CG7800	-0.602804	0.040988	NO
CG18249	3.05896	0.0885972	NO
lncRNA:CR45551	3.39395	0.0131273	UP
lncRNA:CR45550	2.80575	0.0633372	NO
asRNA:CR45549	-0.353506	NA	NO
DNApol-iota	-0.0626374	0.929751	NO
Ada2b	0.257326	0.712078	NO
CG9636	-0.196439	0.818393	NO
CG15864	1.41269	0.252846	NO
mtg	2.37621	0.0805763	NO
CR18228	-0.281604	0.830423	NO
RpA-70	-0.334737	0.21495	NO
Mcm2	0.0102866	0.982469	NO
CG9630	-0.354902	0.631184	NO
ato	1.70495	NA	NO
lncRNA:CR44318	-0.361075	NA	NO
Nazo	-0.433688	0.113604	NO
CG11672	0.340081	NA	NO
CG31464	2.34202	NA	NO
CG9626	1.51478	0.0408763	UP
mRpL1	-0.294703	0.465993	NO
nac	-0.415628	0.219632	NO
Sgt1	-0.521673	0.0738411	NO
tex	-0.531905	0.2781	NO
CG11693	0.206003	NA	NO
CG11694	-0.353506	NA	NO
CG11698	1.96505	NA	NO
CG7483	-0.134445	0.646427	NO
Coq2	0.035424	0.972251	NO
lncRNA:CR45215	1.30356	NA	NO
Ctr1B	0.74058	0.73128	NO
Poxm	4.19264	0.348325	NO
Or85a	1.59451	NA	NO
CG7443	2.1754	NA	NO
COX7A	-0.352522	0.0320341	NO
Arl2	-0.479576	0.300375	NO
CG9601	-0.184147	0.791547	NO
COX7AL	-0.327527	NA	NO
DppIII	-0.484246	0.0508564	NO
CG7352	-0.396533	0.747849	NO
Atg13	-0.0908255	0.871832	NO
stck	0.21189	0.5573	NO
CG9684	-0.566139	0.204108	NO
CG7963	1.9776	NA	NO
CG45263	1.75167	8.18477e-05	UP
lncRNA:CR46126	1.50259	NA	NO
lncRNA:CR46125	1.51887	NA	NO
Or85b	2.20055	NA	NO
Or85c	2.56217	NA	NO
lncRNA:CR46228	0.747202	NA	NO
CG11737	-0.171442	0.817256	NO
CG31454	-0.327527	NA	NO
CG31259	4.07007	0.00151241	UP
lncRNA:CR45575	0.767504	NA	NO
lncRNA:CR45574	1.64435	NA	NO
Or85d	1.4868	NA	NO
pch2	-0.0511917	0.918469	NO
mRpS18A	-0.612368	0.210399	NO
CG31460	-0.604153	0.0761723	NO
asRNA:CR44291	-0.863627	0.237831	NO
Cenp-C	-0.23641	0.535778	NO
5-HT2B	2.90897	0.0332922	UP
lncRNA:CR46124	-0.327527	NA	NO
Or85e	1.41657	NA	NO
Cyp313b1	1.42424	NA	NO
Mkk4	-0.100757	0.812187	NO
SLIRP2	-0.172413	0.836391	NO
Dhod	-0.538397	0.0556046	NO
CG11753	0.0556958	0.920872	NO
CG42489	0.23845	0.885371	NO
bel	-0.290585	0.101456	NO
p	-0.250443	0.682808	NO
CG8032	0.0787883	0.946108	NO
CG8036	-0.543032	0.00626107	NO
mRpL19	-0.312461	0.399366	NO
CG9773	-0.564196	0.144204	NO
CG8043	-0.434541	0.647285	NO
CG11755	-0.509951	0.603463	NO
CG33325	0.624742	NA	NO
CG44227	0.932421	NA	NO
hb	4.0375	0.000754733	UP
Cks85A	0.0770738	0.898038	NO
CG8112	0.194622	0.681789	NO
TMEM216	1.39413	0.409239	NO
CG8136	1.1608	0.556503	NO
nom	-0.0590345	0.930741	NO
ouib	-0.567342	NA	NO
CG8159	0.0830886	0.924689	NO
ranshi	0.130319	0.951268	NO
M1BP	-0.355146	0.427088	NO
CG8202	0.346324	0.460335	NO
CG9801	2.5004	0.0974852	NO
CG8223	-0.257534	0.326223	NO
asRNA:CR44228	1.58196	NA	NO
CG8236	0.747202	NA	NO
CG13318	2.4233	NA	NO
CG34301	1.51681	NA	NO
Pif1A	3.5299	0.122683	NO
CG33191	0.967451	NA	NO
CG33189	1.49458	NA	NO
Ir85a	3.57777	0.0855639	NO
CCT7	-0.284927	0.045946	NO
CG9839	-0.698096	0.209977	NO
hng2	-0.676892	0.404251	NO
CG9837	0.102343	0.868235	NO
aqz	0.356948	6.87785e-05	NO
CG8369	-0.0538516	0.948376	NO
IscU	-0.289703	0.249057	NO
CG8379	0.211449	0.756934	NO
pyd	1.31685	4.31031e-17	UP
tRNA:Arg-TCG-2-4	2.565	NA	NO
asRNA:CR44020	1.28913	NA	NO
ScsbetaA	-0.273423	0.27071	NO
CG11964	-0.128765	0.786748	NO
ich	4.62618	0.000476888	UP
CAHbeta	0.690229	0.466118	NO
RagA-B	-0.58056	0.286037	NO
CG11970	0.508197	0.622378	NO
E(var)3-9	-0.721104	0.327114	NO
CG11975	-0.0870599	0.887563	NO
CG31100	3.19744	0.100873	NO
CG11980	-0.35992	0.43647	NO
Prosbeta3	-0.262349	0.228854	NO
Iru	-0.609588	0.430101	NO
CG11983	0.916265	0.710054	NO
Kcmf1	0.00296991	0.99682	NO
Sf3b5	-0.933461	0.0694534	NO
CG11986	-0.119336	0.918106	NO
tgo	-0.217959	0.730024	NO
neur	1.37501	0.0170248	UP
asRNA:CR31429	0.775688	NA	NO
hyx	0.136187	0.724291	NO
Nmdmc	-0.323322	0.236905	NO
Rel	-0.0348965	0.852503	NO
Mst85C	-0.0989989	0.900387	NO
Kdm2	0.382078	0.268948	NO
beag	-0.165945	0.8356	NO
Ada	0.547308	0.519421	NO
pum	0.939607	1.18766e-14	NO
CG11997	0.54046	NA	NO
lncRNA:CR45196	2.69962	NA	NO
D1	-0.243562	0.116235	NO
Vps15	0.520121	0.370148	NO
CG8420	2.81534	0.265806	NO
St2	1.39825	NA	NO
CR16735	1.04181	NA	NO
CG16734	0.077945	0.954286	NO
CG16736	0.547102	0.859821	NO
Ibf2	-0.513658	0.382639	NO
Ibf1	-0.429828	0.684122	NO
ATP6AP2	-0.361224	0.25789	NO
sage	1.1866	0.134375	NO
TrpRS	-0.501845	0.15712	NO
Vps16A	-0.1209	0.814378	NO
lncRNA:CR46350	1.4868	NA	NO
CG8861	1.12657	NA	NO
HP1e	-0.540611	NA	NO
CG12951	0.742595	NA	NO
CG16749	1.60874	0.269454	NO
Aduk	1.41245	0.354166	NO
pasi2	1.16596	0.0128627	UP
lncRNA:CR43301	0.637587	0.7331	NO
CG45050	0.491403	4.35866e-05	NO
snoRNA:Me18S-G1358a	1.25546	NA	NO
snoRNA:Me18S-G1358b	0.240994	NA	NO
CG43675	3.02084	NA	NO
CG18473	0.26197	0.849856	NO
Srr	2.23898	0.0411837	UP
FER	1.0109	4.85607e-07	UP
asRNA:CR46145	2.49832	NA	NO
Or85f	2.87016	NA	NO
CG34117	-0.105786	0.850415	NO
RpL34b	-0.492227	1.59658e-06	NO
CG8132	-0.575677	0.304876	NO
CG9356	-0.245386	0.771538	NO
CG44261	-0.187454	0.87621	NO
betaTub85D	1.13773	NA	NO
Task7	0.815289	NA	NO
alpha-Man-IIa	-0.149211	0.761202	NO
ps	0.3779	0.000233827	NO
GstZ1	-0.0407482	0.956279	NO
GstZ2	2.70167	NA	NO
CG16779	2.89215	5.13294e-06	UP
lncRNA:CR45203	2.12314	NA	NO
phu	1.03815	0.684122	NO
RhoL	-0.17991	0.816706	NO
CG8149	-0.313407	0.488379	NO
rump	-0.33325	0.13672	NO
Ras85D	-0.181539	0.664747	NO
Rlb1	0.0479325	0.954286	NO
mRpL47	-0.273407	0.500459	NO
CG8176	0.209604	0.475177	NO
JHDM2	0.17151	0.870878	NO
mir-2283	-0.327527	NA	NO
by	-0.230946	0.918469	NO
mura	0.535965	0.119347	NO
lncRNA:CR42549	0.85815	0.00626719	NO
RnpS1	-0.198148	0.606927	NO
CG9386	-0.279271	0.762262	NO
CG8199	-0.0356276	0.967916	NO
AP-1mu	-0.588403	0.118811	NO
MBD-like	0.141964	0.780958	NO
CG9393	-0.407093	0.303756	NO
Vps45	0.071718	0.923076	NO
CG16789	-0.847297	0.636817	NO
CG16790	0.37645	0.827888	NO
CG9396	1.72391	NA	NO
CG9399	0.235684	0.662036	NO
Kap-alpha3	-0.361082	0.0945837	NO
Son	-0.102356	0.890966	NO
CG8301	0.524262	0.606629	NO
CG33654	0.124987	NA	NO
P58IPK	-0.356649	0.0900437	NO
bocks	0.117192	0.850783	NO
CG8312	1.32939	0.0691676	NO
CG9427	1.67846	NA	NO
CG8319	-0.869348	0.330964	NO
Calr	-0.442671	1.57815e-06	NO
sisRNA:CR46357	0.737121	NA	NO
SpdS	-0.372379	0.33796	NO
asRNA:CR45053	-0.0702443	0.960042	NO
Scm	-0.334095	0.452565	NO
Dh44	3.13124	0.16542	NO
Fst	2.67718	NA	NO
CG9492	2.28165	0.00116949	UP
Nepl12	1.85985	0.122254	NO
p23	-0.564621	8.44822e-05	NO
nmdyn-D7	0.141355	0.835078	NO
CG9444	0.48273	0.767035	NO
eca	-0.402542	0.00735115	NO
CG18542	-0.327527	NA	NO
Unc-115b	0.767504	NA	NO
Unc-115a	0.327811	0.746208	NO
trbd	-0.0536354	0.956915	NO
dmt	-0.327302	0.527204	NO
scaRNA:PsiU1-6	-1.90248	NA	NO
hyd	-0.107531	0.820187	NO
FoxP	0.979799	NA	NO
alphaTub85E	1.48934	NA	NO
side-VII	2.14598	0.111662	NO
Pnn	-0.505956	0.401157	NO
CG34409	0.882318	0.69304	NO
CG31415	-0.907211	NA	NO
CG12948	-0.762769	0.610782	NO
PpD3	-0.225798	0.459834	NO
CG16908	0.519848	0.611568	NO
Rpt3R	-0.824041	0.438267	NO
CG8412	-0.131064	0.815136	NO
Mpi	-0.433272	0.272281	NO
Snap24	-0.689734	0.120508	NO
CG8478	0.0127911	0.984643	NO
MED6	-0.478268	0.431862	NO
Naa80	0.206002	0.70466	NO
CG9471	-0.551716	0.232175	NO
Whamy	3.3926	7.64196e-06	UP
topi	2.52151	0.126629	NO
RpS29	-0.490384	1.10523e-06	NO
asRNA:CR31514	-0.0202906	0.993406	NO
CG12947	1.51839	0.000172245	UP
MtnA	-0.30083	0.036456	NO
CG8500	0.446647	0.555422	NO
CG12945	-0.0753132	0.814711	NO
CG8507	-0.504263	0.015954	NO
CG8516	-0.295497	0.537502	NO
asRNA:CR46144	-0.42988	NA	NO
CG9467	-0.101403	0.801803	NO
CG8526	0.336584	0.802049	NO
FBXO11	-0.143488	0.73972	NO
asRNA:CR44035	1.06017	NA	NO
CG8534	0.742595	NA	NO
eloF	2.57075	NA	NO
CG16904	2.06493	NA	NO
CG9459	-0.348012	NA	NO
CG9458	3.46194	0.0545806	NO
CG42857	-0.288355	0.711416	NO
lncRNA:CR45790	0.420415	NA	NO
CG34302	1.4744	NA	NO
lncRNA:CR42858	1.6371	NA	NO
Teh1	2.6241	0.0701287	NO
Glut4EF	1.78803	4.27003e-27	UP
lncRNA:CR45029	3.69612	0.119219	NO
Art4	0.0254707	0.961297	NO
Gr85a	1.47519	NA	NO
Spn85F	1.89414	0.375893	NO
CG5359	0.0531389	0.968342	NO
Mical	1.10267	0.000150272	UP
CG3909	0.0111819	0.981745	NO
CG11722	0.429342	0.587062	NO
mtTFB2	-0.472751	0.486875	NO
CG12811	-0.239525	0.433472	NO
ohgt	0.341504	0.555422	NO
Fancl	-0.666148	0.35628	NO
asRNA:CR44192	2.1145	NA	NO
Npc2e	1.78684	NA	NO
Npc2d	1.73183	NA	NO
Npc2c	1.10401	NA	NO
asRNA:CR45205	2.45199	0.344921	NO
CG33630	2.78141	0.276052	NO
CG33631	1.95212	NA	NO
CG33783	0.769243	NA	NO
CG33784	2.63197	NA	NO
nerfin-2	1.02342	0.266783	NO
Alp13	1.43238	NA	NO
lncRNA:CR45054	3.49771	4.79473e-10	UP
mir-317	0.781028	NA	NO
lncRNA:CR43459	1.84926	5.10306e-24	UP
Fmr1	-0.206585	0.371259	NO
CAH7	-0.156486	0.324986	NO
gammaSnap2	1.66038	NA	NO
ATPsynepsilonL	-0.913608	0.684469	NO
knk	2.13017	0.103407	NO
asRNA:CR46038	1.75452	0.328272	NO
tws	-0.602467	0.0827871	NO
TAF1B	-0.214001	0.681325	NO
CG42759	0.767504	NA	NO
Invadolysin	0.556832	0.641516	NO
CG34303	0.767504	NA	NO
CG6254	-0.210264	0.775007	NO
Best1	0.821017	1.03603e-06	NO
CG12814	2.09183	0.273067	NO
Syn	1.65951	0.382223	NO
Timp	1.33776	0.608084	NO
CG12420	0.763996	NA	NO
CG12817	1.29348	NA	NO
CG34107	1.43941	0.551633	NO
CG42795	4.38503	7.82537e-07	UP
CG3999	1.34998	0.49577	NO
Sirt6	-0.757995	NA	NO
pont	-0.17136	0.657825	NO
Nuak1	0.0200513	0.948928	NO
CG6293	-0.47853	0.0027132	NO
Bruce	0.272698	0.210882	NO
CG12818	0.173458	0.860179	NO
sle	-0.0309298	0.95696	NO
CG12592	0.759351	0.605405	NO
CG18545	0.747202	NA	NO
CG31406	-0.860756	NA	NO
jumu	-0.146074	0.797747	NO
Rfx	1.28796	0.237762	NO
lncRNA:CR44938	1.79424	NA	NO
cwo	1.17425	4.39165e-23	UP
mthl11	0.310641	NA	NO
CG6325	0.262159	0.733528	NO
mir-318	0.996606	NA	NO
Irp-1B	-0.202639	0.415025	NO
Rrp46	-0.132494	0.835463	NO
CG6345	0.412831	0.818146	NO
CG46270	2.20359	NA	NO
Cyp12e1	0.366275	0.557526	NO
lncRNA:CR44939	0.981804	NA	NO
lncRNA:CR44955	2.54693	NA	NO
lncRNA:CR45576	3.54419	NA	NO
hth	2.63265	1.42842e-05	UP
asRNA:CR44018	2.85256	0.00411737	UP
CG6465	0.298093	NA	NO
CG14688	1.24285	0.635447	NO
lncRNA:CR44230	1.96682	NA	NO
Skeletor	3.54204	0.0305612	UP
pug	-0.508523	0.748703	NO
CG14683	-0.592931	0.143861	NO
CG31391	0.652674	NA	NO
CG31467	0.468072	0.760611	NO
CG14684	0.924802	NA	NO
CG31278	0.115856	0.947461	NO
CG31373	1.72059	NA	NO
CG14689	3.41193	0.0563009	NO
CG4073	0.965628	NA	NO
tomboy20	1.66089	NA	NO
TkR86C	3.58565	0.0961405	NO
CG14691	2.62298	0.264156	NO
CG31272	1.98463	NA	NO
asRNA:CR45015	3.45642	NA	NO
MED7	-0.308398	0.691871	NO
asRNA:CR45016	-0.442754	NA	NO
Cap-H2	0.83058	0.019794	NO
TfIIFbeta	-0.107897	0.879872	NO
CG45076	2.78436	0.210655	NO
fau	-0.353506	NA	NO
CG45078	1.18986	NA	NO
Desi	2.85955	0.245103	NO
CG42633	0.869444	NA	NO
mRpL37	-0.320871	0.558811	NO
Rbp1	0.128428	0.706872	NO
Art1	-0.243445	0.340542	NO
Mcm5	-0.48692	0.188411	NO
CG14687	0.763996	NA	NO
CG14692	0.973188	0.682752	NO
CG14693	2.29684	0.380726	NO
TTLL15	0.243803	0.850783	NO
Cad86C	3.42198	4.60295e-05	UP
CG42394	-0.902574	0.0807605	NO
CG4565	-1.72887	0.14651	NO
CG6567	-0.266853	0.603444	NO
CG4511	-0.460098	0.156517	NO
CG4570	-0.669434	0.179307	NO
CG14694	1.67023	0.472375	NO
CG6574	-0.0448071	0.984375	NO
SelR	0.184109	0.742302	NO
Tsp86D	-0.381431	0.186649	NO
Fdh	-0.383018	0.163714	NO
CG4596	1.65692	0.367189	NO
Sodh-2	-0.77798	NA	NO
asRNA:CR45195	-0.13829	NA	NO
CG14695	0.333762	0.897319	NO
Tpc1	-0.139253	0.82857	NO
CG14696	-0.191625	0.544971	NO
Leash	0.0850395	0.931505	NO
Adk3	1.07739	0.0914791	NO
CG6621	0.840311	0.127382	NO
lncRNA:CR45577	-0.327527	NA	NO
lncRNA:CR45578	1.50387	NA	NO
lncRNA:CR45561	1.49837	NA	NO
side-VI	2.18735	0.109188	NO
lncRNA:CR46007	3.69252	NA	NO
lncRNA:CR44940	0.832776	NA	NO
lncRNA:CR45579	0.742595	NA	NO
CG6629	0.427497	NA	NO
Ugt35C1	-0.570246	0.83142	NO
mAcon2	1.68318	NA	NO
CheA86a	-0.493942	NA	NO
Ugt302K1	2.00296	0.265806	NO
Ugt302C1	-0.379287	0.686692	NO
CG4757	2.72549	NA	NO
Ugt35E1	1.5055	NA	NO
Ugt35E2	1.26298	NA	NO
Ugt35B1	0.205522	NA	NO
Ugt35A1	-0.314212	0.738777	NO
Ugt304A1	0.426822	NA	NO
Ugt303A1	0.956146	NA	NO
CG18577	2.64753	NA	NO
cu	0.44903	0.123365	NO
SdhC	-0.289317	0.199778	NO
Tctp	-0.60505	3.8818e-06	NO
ZnT86D	-0.29651	0.582145	NO
RpS25	-0.249174	0.060688	NO
CG4820	0.260855	0.801362	NO
CG6689	-0.254366	0.798011	NO
CG6693	-0.123396	0.791281	NO
RpL3	-0.181271	0.209265	NO
asRNA:CR31144	-0.304957	0.635796	NO
snoRNA:Psi28S-291	0.193316	NA	NO
snoRNA:Me28S-G2017	0.546638	0.804383	NO
scpr-C	-1.77178	0.479898	NO
CG17726	-0.905661	0.307507	NO
GCC88	-0.140704	0.763195	NO
CG17187	-0.144985	0.936402	NO
CG14701	-0.665569	0.34803	NO
Arfip	0.1655	0.838734	NO
CG17721	-0.346591	0.556368	NO
CG31441	-0.189101	0.898612	NO
CG31388	-0.164607	0.913486	NO
scpr-B	0.742595	NA	NO
scpr-A	-0.327527	NA	NO
CG17734	-0.0365276	0.922342	NO
CG5214	-0.118826	0.651806	NO
lncRNA:cherub	2.05765	0.00645537	UP
lncRNA:CR31386	2.60823	0.245653	NO
lncRNA:TS25	1.49837	NA	NO
pros	3.18756	3.06967e-11	UP
lncRNA:CR46008	0.261325	NA	NO
lncRNA:CR46009	2.55115	NA	NO
lncRNA:CR46010	2.40511	NA	NO
mRpL40	-0.175765	0.702489	NO
mgr	0.0348827	0.927632	NO
Irbp	-0.143781	0.856081	NO
snoRNA:Irbp-a	0.767504	NA	NO
Ranbp9	-0.0467098	0.929534	NO
CG6723	1.49219	NA	NO
CG45676	-0.327527	NA	NO
ninaG	1.95988	0.379105	NO
CG5270	-0.0323656	0.973713	NO
Dtd	-0.547925	0.560111	NO
RpL24-like	-0.436804	0.0290924	NO
CG5276	-0.156287	0.779547	NO
Exd2	-0.258558	0.673079	NO
CG5281	-0.857558	0.474677	NO
sals	4.07031	0.0149265	UP
CG17230	0.371318	0.628273	NO
PGRP-LB	-0.305278	0.00867697	NO
lncRNA:CR45581	2.84882	NA	NO
dpr5	3.4106	0.192202	NO
dpr4	1.88577	0.147496	NO
asRNA:CR45056	1.70437	NA	NO
CG14708	2.60144	0.281183	NO
CG10898	-0.740474	0.329856	NO
fabp	-0.295866	0.0356559	NO
sea	-0.567342	NA	NO
Mrp4	-0.00936212	0.966623	NO
CG6790	1.58942	0.136882	NO
CG5342	1.96682	NA	NO
wkd	0.376851	0.683912	NO
CG6791	0.463129	0.399582	NO
Jupiter	-0.18916	0.0960063	NO
CG14710	0.25208	0.797747	NO
CG6808	-0.0189133	0.984406	NO
CG14711	0.0745251	0.944751	NO
CG6813	-0.0119155	0.99434	NO
CG18764	1.12926	0.290843	NO
CG14712	0.211656	0.731228	NO
Csk	0.34276	0.282411	NO
asRNA:CR44137	2.08625	NA	NO
Elp1	0.0129062	0.979275	NO
CG42327	0.788355	0.0916643	NO
CG14715	-0.444482	0.00518774	NO
CG18476	0.369148	0.636158	NO
Taf12	0.0568412	0.916244	NO
Ho	-0.315167	0.655582	NO
CG6830	0.536245	0.693703	NO
CG6834	1.58838	0.483269	NO
CG6908	1.87666	NA	NO
CG18765	0.131346	NA	NO
Fer3	0.189778	NA	NO
CG14717	0.737649	NA	NO
CG14718	2.31873	NA	NO
lncRNA:CR46011	1.23501	NA	NO
I-t	1.75892	0.330329	NO
CG14720	2.76688	NA	NO
CG12594	2.84768	0.0853839	NO
CG14721	-0.204437	0.715057	NO
Blm	-0.251373	0.711446	NO
CG14722	-0.503255	0.278707	NO
CG6923	0.47336	0.647233	NO
CG43062	1.25259	NA	NO
Lk6	0.109678	0.417062	NO
l(3)neo38	1.76147	0.0909889	NO
lncRNA:CR45595	0.726336	NA	NO
prd1	0.109039	0.906351	NO
HisCl1	0.18998	0.922442	NO
Sbf	0.085588	0.899565	NO
ClC-a	0.440746	0.339076	NO
glo	0.171689	0.693703	NO
COX5A	-0.231297	0.106364	NO
Kyat	-0.373393	0.320646	NO
CG6959	4.31574	0.0115022	UP
sad	0.16985	NA	NO
CG6962	-0.383452	0.629665	NO
CG31368	0.165943	0.755013	NO
mthl5	0.562021	0.519421	NO
Dnali1	0.0668216	0.975396	NO
Cad87A	0.543519	0.431015	NO
CG34307	0.763996	NA	NO
CG14731	1.87602	NA	NO
CG31211	1.53034	0.000455002	UP
Hsp70Aa	-0.829181	0.774366	NO
Hsp70Ab	0.657215	0.594895	NO
CG3281	-1.71481	0.248455	NO
aurA	-0.432029	0.575228	NO
CG12213	-0.464682	0.0613743	NO
GC1	-0.271036	0.82228	NO
Tango9	-0.0945383	0.821378	NO
GC2	-0.00802046	NA	NO
CG10005	2.56861	NA	NO
lncRNA:CR44135	1.62334	NA	NO
CG18547	1.25689	NA	NO
CG12224	0.736485	NA	NO
CG3397	0.971597	NA	NO
mfas	-0.230696	0.505214	NO
Tk	1.34502	NA	NO
Ect3	0.156273	0.432579	NO
KLHL18	-0.100941	0.888441	NO
GCC185	-0.314619	0.433776	NO
DCAF12	-0.893597	0.401427	NO
Spt3	0.0703884	0.967931	NO
CG31358	0.763996	NA	NO
ssp5	2.00033	0.41028	NO
CG14736	1.05003	NA	NO
CG14739	2.29771	NA	NO
CG14740	2.19197	NA	NO
ATP8B	1.59561	1.77249e-20	UP
dpr17	1.01341	0.0962626	NO
CG4702	2.64707	NA	NO
tRNA:Lys-TTT-2-5	0.99295	NA	NO
dpr15	3.28118	0.0848458	NO
Cpn	1.26472	0.621997	NO
eIF3d2	3.32316	0.14094	NO
CG43450	0.767504	NA	NO
CG3809	0.932421	NA	NO
CG4830	2.58053	NA	NO
Cog1	0.180271	0.730594	NO
CG14742	0.792064	NA	NO
CG4860	-0.165146	0.7367	NO
asRNA:CR46012	1.64841	0.408883	NO
CG10014	3.01367	NA	NO
CG17404	3.61393	0.170195	NO
CG12256	0.742595	NA	NO
asRNA:CR43477	2.47453	0.372553	NO
CG3916	2.5458	NA	NO
Pglym87	0.200108	NA	NO
Cyp313a5	0.763996	NA	NO
Cyp313a2	2.04276	NA	NO
Cyp313a3	0.909447	NA	NO
lncRNA:CR44036	1.41679	NA	NO
lncRNA:CR45582	0.258389	NA	NO
CG3942	4.10277	0.0197275	UP
lncRNA:CR46203	1.57932	NA	NO
svp	4.40474	3.64839e-05	UP
CG44037	0.981804	NA	NO
CG44038	3.521	0.175188	NO
lncRNA:CR46013	3.08848	NA	NO
lncRNA:CR44039	3.33157	0.0681606	NO
CG17738	1.953	NA	NO
Sfp87B	0.932421	NA	NO
lncRNA:CR46014	1.88313	NA	NO
CG4066	2.07321	0.335139	NO
CG10013	4.50411	0.306836	NO
lncRNA:CR45584	1.35957	NA	NO
lncRNA:CR45583	0.55097	NA	NO
lncRNA:CR44941	0.99295	NA	NO
CG44956	2.14886	NA	NO
CG10038	0.111047	0.785037	NO
CG10041	0.998892	0.662581	NO
MBD-R2	-0.2341	0.606128	NO
CG4115	2.17121	0.135455	NO
Tim17a1	2.35915	NA	NO
GstD10	1.05243	0.66894	NO
GstD9	-0.422958	0.278959	NO
GstD1	-0.197221	0.345429	NO
lncRNA:CR46015	2.12428	NA	NO
GstD2	0.952114	0.614483	NO
GstD3	-0.637737	0.0889785	NO
GstD4	0.415259	0.847394	NO
GstD5	-1.0821	0.283997	NO
GstD7	-0.652476	0.137829	NO
GstD8	0.920004	NA	NO
CG10035	1.39825	0.452445	NO
GstD11	1.92213	NA	NO
CG34402	3.01241	0.137187	NO
CG33098	1.56903	NA	NO
Cyp9f3	-0.421253	0.420741	NO
DNAlig3	-0.464957	0.300555	NO
Cyp9f2	-0.520728	0.406682	NO
Sccpdh2	-0.189146	0.612267	NO
CG5196	-0.0397475	0.916479	NO
Dip-C	-0.287217	0.594342	NO
pps	0.370301	0.40036	NO
Scgbeta	0.850875	0.717254	NO
CG17202	-0.138809	0.699231	NO
Pp1-87B	-0.675399	0.000323992	NO
NANS	-0.690132	0.711416	NO
CG5641	-0.319163	0.385308	NO
CG5245	0.263984	0.835806	NO
Prosalpha2	-0.35767	0.0424075	NO
Aos1	-0.126002	0.657768	NO
Srlp	-0.420115	0.297922	NO
Desat2	0.743006	NA	NO
Desat1	-0.470107	0.00459007	NO
vrs	1.12681	0.626317	NO
CG18549	-0.321633	0.0703763	NO
CG5509	3.82309	0.0551071	NO
trus	0.376359	0.614484	NO
CG5961	-0.322987	0.647621	NO
CG12267	-0.197355	0.814872	NO
CG5608	0.129732	0.861656	NO
Hsp70Ba	0.321992	NA	NO
lncRNA:alphagamma-element:CR32865	1.03935	0.539615	NO
Hsp70Bb	0.985529	NA	NO
Hsp70Bc	-0.258545	0.532752	NO
Octbeta3R	2.28501	0.0471429	UP
Hug	2.31609	NA	NO
lncRNA:CR46016	0.742595	NA	NO
Octbeta2R	2.31353	0.0301615	UP
lncRNA:CR46017	0.00921495	NA	NO
lncRNA:CR44942	0.99295	NA	NO
Vha55	-0.351219	0.0359583	NO
Snx3	-0.519042	0.00972075	NO
Not10	0.288746	0.533572	NO
CG18530	-2.00409	NA	NO
asRNA:CR46018	0.920004	NA	NO
CG11598	2.32279	NA	NO
CG11600	1.8098	NA	NO
CG11608	1.82296	NA	NO
CG6753	2.97228	0.218464	NO
lncRNA:CR46351	0.199817	NA	NO
Dtg	3.1788	0.166228	NO
CG6225	2.6113	0.000548454	UP
lncRNA:CR45586	1.61667	NA	NO
CG14395	2.99204	0.0804304	NO
Gnmt	0.89048	0.41531	NO
CG43630	0.567746	0.814298	NO
mbo	-0.398345	0.399844	NO
Cyp313a4	2.65483	NA	NO
kar	1.37697	0.118291	NO
Su(fu)	-0.238925	0.649945	NO
CG31347	-0.391357	0.849491	NO
Arp1	-0.275978	0.513311	NO
CG14391	-0.611119	NA	NO
NijC	1.97459	NA	NO
Past1	-0.0770967	0.643728	NO
CG12279	-0.519834	0.195871	NO
DNApol-theta	0.327935	0.555989	NO
Men	-0.444675	0.0129595	NO
lncRNA:CR44231	1.2392	NA	NO
Ugt37A2	-0.106358	NA	NO
Ugt37A3	1.6453	NA	NO
lncRNA:CR46238	0.967229	NA	NO
beat-Vc	2.42814	0.178878	NO
lncRNA:CR44233	0.767504	NA	NO
lncRNA:CR44232	1.27434	NA	NO
lncRNA:CR46217	-0.330695	NA	NO
beat-Va	2.86183	0.209281	NO
lncRNA:CR45587	0.767504	NA	NO
lncRNA:CR44234	0.747202	NA	NO
CG10126	0.380953	0.855145	NO
lncRNA:CR46218	2.05812	NA	NO
asRNA:CR44235	0.767504	NA	NO
d-cup	1.25689	NA	NO
CG10909	-0.343586	NA	NO
beat-Vb	2.02119	0.431862	NO
lncRNA:CR44236	1.95916	NA	NO
grsm	-0.00335174	0.995466	NO
Spc25	-0.644093	0.242266	NO
Cyp304a1	0.458859	NA	NO
CG14384	0.953674	NA	NO
CG7381	1.99142	0.000116039	UP
CG7091	2.03032	0.339609	NO
Paip2	0.240281	0.331454	NO
CG31342	0.0258706	0.931505	NO
CG14383	0.0558329	NA	NO
yellow-f	-0.323588	0.0622496	NO
yellow-f2	-0.199956	0.834872	NO
CG7488	-0.0380906	0.940827	NO
CG7518	0.252156	0.172193	NO
CG8031	0.0415211	0.948791	NO
CG11656	1.74983	NA	NO
CtBP	0.487436	8.91674e-06	NO
CG46280	-0.279078	0.149028	NO
CG46281	1.0189	NA	NO
l(3)87Df	-0.332359	0.45088	NO
ry	1.46694	0.0606159	NO
CG11668	1.89341	0.0691257	NO
snk	1.31265	0.182542	NO
CG11670	2.68055	0.0532322	NO
CG45122	0.240994	NA	NO
Hsc70-2	3.31443	0.0129034	UP
CG31157	1.18951	NA	NO
CG7966	3.01791	0.057885	NO
pic	-0.315813	0.250338	NO
sim	3.67543	0.00632054	UP
lncRNA:CR44967	0.987217	NA	NO
CG43063	1.27347	NA	NO
timeout	0.330544	0.626766	NO
lncRNA:CR46019	-0.327527	NA	NO
2mit	2.43823	0.0251214	UP
CG8138	-0.544303	NA	NO
CG8508	0.763996	NA	NO
CG14380	0.253289	NA	NO
CG8141	0.742595	NA	NO
CG8483	2.66366	NA	NO
CG8476	0.335573	NA	NO
Ace	1.28577	0.161077	NO
CG11686	-0.831294	0.319052	NO
Ravus	-0.311985	0.772834	NO
Su(var)3-7	0.288221	0.633621	NO
TBC1D5	0.00738044	0.99414	NO
CG8630	2.04945	0.411323	NO
CG15888	3.71695	NA	NO
apn	1.96866	NA	NO
Osi22	3.2755	0.15444	NO
wntD	0.913972	NA	NO
CG8773	1.37081	NA	NO
CG8774	2.78933	0.236457	NO
CG32473	0.14085	0.794273	NO
CG43208	0.767504	NA	NO
CR46407	2.75972	NA	NO
PK2-R2	2.00309	0.50986	NO
PK2-R1	1.08387	NA	NO
mthl12	2.09399	NA	NO
poly	-0.296064	0.621423	NO
Dic1	-0.120784	0.68454	NO
Lip3	2.41028	NA	NO
CG34309	-0.353506	NA	NO
CG9813	2.89646	0.111756	NO
lncRNA:CR44138	-1.78434	0.337887	NO
CG8870	0.309607	0.85244	NO
mRpS21	0.0121623	0.987931	NO
Droj2	-0.412284	0.0679049	NO
CG9799	-0.130959	0.820321	NO
CCHa2	1.57932	NA	NO
CG14374	1.00228	NA	NO
CG14377	0.407774	0.738001	NO
GILT1	-0.0776552	0.85521	NO
CG33977	-0.102812	0.823349	NO
yellow-e3	0.885538	NA	NO
yellow-e2	1.84507	NA	NO
yellow-e	1.05707	NA	NO
Ir87a	3.69066	0.0753348	NO
Act87E	2.88242	0.165892	NO
yrt	0.354854	0.483872	NO
lncRNA:CR42756	0.203824	NA	NO
lncRNA:CR45679	2.04015	0.413231	NO
side-IV	2.85176	0.0274626	UP
asRNA:CR17025	2.7441	NA	NO
asRNA:CR46354	3.28701	0.0363043	UP
lncRNA:CR45589	0.742595	NA	NO
CG12538	1.27207	NA	NO
CG31337	-0.0166752	0.995969	NO
CG14370	0.767504	NA	NO
CG14369	2.32165	NA	NO
CG9759	2.00943	0.207079	NO
CG9757	-0.353506	NA	NO
CG9269	2.92865	NA	NO
lncRNA:CR45680	1.2853	NA	NO
lncRNA:CR45594	0.920004	NA	NO
CG10841	3.48864	0.107666	NO
sqd	0.163203	0.163891	NO
rin	-0.349712	0.00209966	NO
Rbp4	-2.17236	NA	NO
Hrb87F	-0.0865509	0.701391	NO
B52	0.143946	0.438293	NO
Task6	2.31913	0.0388727	UP
CG9588	-0.178226	0.841878	NO
Lkb1	-0.153953	0.854974	NO
omd	0.265631	0.446488	NO
flfl	0.0861023	0.803017	NO
CG14367	1.15293	0.423834	NO
f-cup	0.55419	0.359786	NO
ninaB	3.96571	0.0874402	NO
Adgf-D	1.07752	NA	NO
Adgf-C	0.981804	NA	NO
CG31469	-0.0822691	NA	NO
lncRNA:CR34044	2.18598	NA	NO
CG34383	0.878699	9.11432e-05	NO
Ubc87F	2.39437	0.359376	NO
CG9312	0.252144	0.830003	NO
Cht5	3.07413	0.0776969	NO
CG9297	4.38256	0.0387552	UP
CG9286	-0.390371	0.703231	NO
Dip-B	-0.324258	0.152532	NO
lncRNA:CR45590	1.35957	NA	NO
tRNA:Phe-GAA-1-7	0.763996	NA	NO
lncRNA:CR43641	1.73732	NA	NO
lncRNA:CR43642	3.2428	NA	NO
Mst87F	0.763996	NA	NO
lncRNA:CR43300	2.17976	NA	NO
Nsf2	-0.00559518	0.99414	NO
CG31495	-0.263704	0.864443	NO
CG14362	0.767504	NA	NO
E5	5.10619	0.0020869	UP
ems	4.95427	8.25568e-05	UP
Art9	3.73375	0.123201	NO
Art6	2.58788	NA	NO
CG31517	0.914809	NA	NO
CG9926	1.33337	0.278867	NO
Ipp	0.432183	0.471145	NO
CG9925	2.66253	0.23322	NO
Orc2	-0.864138	0.274072	NO
rdx	0.928223	0.00497944	NO
asRNA:CR43460	1.77072	0.427425	NO
Cyp6d5	-1.31326	0.570929	NO
CG3061	-0.200673	0.526961	NO
CG9922	-0.379376	0.179891	NO
tRNA:Ser-GCT-2-2	-0.330695	NA	NO
foxo	1.26692	6.33534e-05	UP
Npc2b	0.00145534	0.999115	NO
CCHa1	3.60144	0.0398654	UP
CG9920	3.00135	NA	NO
PK1-R	2.84984	NA	NO
CG12402	1.9442	NA	NO
asRNA:CR44237	0.918593	NA	NO
Or88a	-0.300768	NA	NO
Kif19A	1.87613	0.452565	NO
Abi	-0.278954	0.482194	NO
twf	-0.240229	0.564097	NO
140up	-0.202245	0.738001	NO
RpII140	-0.153961	0.580082	NO
CG14356	1.86464	NA	NO
CG14355	3.209	0.0330954	UP
CG42500	0.629542	NA	NO
CG9722	0.767504	NA	NO
CG31533	1.4496	0.536408	NO
CG31327	1.82792	0.488379	NO
CG3199	1.9669	NA	NO
Dop1R1	3.2251	1.34736e-05	UP
CG9649	2.20705	0.369506	NO
CG31326	2.40395	0.130953	NO
CG33109	3.08727	0.141399	NO
Sp212	0.741677	0.0570585	NO
CG9631	1.31577	0.0746792	NO
CG9624	1.33074	0.176983	NO
CG43291	1.08999	0.000754691	UP
CG9616	-0.786544	0.260095	NO
MetRS-m	-0.10726	0.893474	NO
CG43179	0.155033	0.922226	NO
CG14840	1.96682	NA	NO
CG14841	1.25546	NA	NO
CG14839	1.1331	NA	NO
trx	1.08499	1.16475e-05	UP
asRNA:CR46020	1.38915	NA	NO
red	0.314547	0.132749	NO
IFT54	2.38601	0.317944	NO
su(Hw)	-0.182214	0.838499	NO
RpII15	-0.267716	0.541714	NO
CG31321	1.51936	0.439437	NO
Crz	0.247599	NA	NO
PR-Set7	-0.264512	0.416897	NO
Afti	0.275086	0.706445	NO
ATPsynE	-0.242315	0.25377	NO
spn-B	0.682934	0.690904	NO
NK7.1	0.944567	2.91981e-05	NO
HEATR2	0.904825	0.125172	NO
snoRNA:Me18S-G1189	3.36907	0.0418813	UP
lncRNA:CR44943	2.12028	NA	NO
soti	2.66889	0.308395	NO
cv-c	0.705832	1.10887e-05	NO
mir-2281	0.769243	NA	NO
natalisin	3.28426	0.0382106	UP
asRNA:CR44176	2.81738	0.12779	NO
lncRNA:CR44177	2.17436	NA	NO
HtrA2	-0.110153	0.929534	NO
mRpL11	-0.222803	0.71475	NO
CG8461	-0.240729	0.746303	NO
Pde6	3.25537	0.0010841	UP
CG34273	1.41206	NA	NO
Cyp313a1	2.19994	NA	NO
lncRNA:CR46021	0.863712	NA	NO
lncRNA:CR46022	-0.353506	NA	NO
lncRNA:CR46023	1.73381	NA	NO
CG14854	1.51681	NA	NO
CG14850	1.60608	NA	NO
CG14851	0.932421	NA	NO
CG8087	2.99165	NA	NO
CG14852	1.89133	NA	NO
CG31313	-0.313942	0.839104	NO
CG8066	-0.462362	0.381525	NO
asRNA:CR44095	-0.195054	0.514467	NO
Cys	-0.304445	0.0515587	NO
CG7987	0.398665	0.29738	NO
CG44094	0.913972	NA	NO
stumps	2.77444	0.016091	UP
lncRNA:CR46153	1.54731	NA	NO
CG14853	4.67429	0.0106483	UP
put	-0.473287	0.493551	NO
His4r	-0.597346	5.50192e-07	NO
CG7886	3.70805	0.00383209	UP
Cad88C	3.30894	0.0307645	UP
l(3)L1231	0.588512	0.0014856	NO
CG3505	-0.374973	0.160522	NO
Hexim	0.328201	0.480305	NO
Rad17	1.40746	0.010221	UP
BigH1	2.16516	0.285147	NO
Meltrin	0.420066	0.00848108	NO
kibra	0.629831	4.80503e-05	NO
CG7530	0.301027	0.356226	NO
eff	-0.693307	0.000392844	NO
jvl	1.28967	1.73231e-06	UP
smp-30	0.838108	0.477412	NO
CG7362	2.72106	0.000544801	UP
CG14855	-0.331047	0.911425	NO
CG14856	2.22528	0.200149	NO
CG14857	-0.185657	NA	NO
btsz	4.09662	1.9352e-12	UP
lncRNA:CR46024	2.46968	NA	NO
CG3610	1.86978	NA	NO
CG3631	0.175866	0.865862	NO
Rrp6	-0.181354	0.8548	NO
CG33332	-0.292666	0.784844	NO
CG33331	-0.79313	0.431801	NO
CycC	-0.273146	0.703674	NO
UQCR-C1	-0.312465	0.0917819	NO
CG7265	-0.00920841	0.985611	NO
CG14860	0.133329	0.898522	NO
Nup93-2	-0.215807	0.648824	NO
CG3817	-0.710999	0.0880455	NO
VhaPPA1-2	0.769243	NA	NO
RpS5b	0.753586	NA	NO
VhaPPA1-1	-0.481113	0.00741561	NO
lncRNA:CR46199	1.51512	NA	NO
Sdr	2.90797	0.133385	NO
lncRNA:CR45598	1.41818	0.521277	NO
CG14861	-0.555792	NA	NO
RpL10Aa	1.27207	NA	NO
lncRNA:CR44944	2.2076	NA	NO
dpr9	4.13528	0.0201115	UP
CG6974	-0.555792	NA	NO
CG6966	0.591737	0.123182	NO
CG42788	-0.10599	0.842756	NO
mir-2493	2.04317	NA	NO
CG6912	-0.459627	0.00902288	NO
asRNA:CR45600	-0.174494	0.806757	NO
CG3984	-0.231932	0.331496	NO
CG3987	1.28283	0.586284	NO
GlyS	-0.295486	0.272909	NO
Gyc88E	2.21332	0.0701531	NO
Mf	1.56781	0.0629321	NO
CG6752	-0.943823	0.7331	NO
CG42542	-0.275249	0.500166	NO
Spn88Ea	-0.341597	0.13111	NO
Spn88Eb	0.315422	0.918469	NO
Mau2	-0.20869	0.778664	NO
CG6654	-0.221508	0.79403	NO
CG4210	-0.107144	0.843263	NO
SIDL	0.278552	0.532147	NO
CG12241	-0.4027	0.556547	NO
Rpb7	-0.359287	0.483269	NO
CG31344	-0.213986	0.603592	NO
Caf1-55	-1.0265	0.0116948	DOWN
Art3	-0.742223	0.136959	NO
mRpS10	-0.542073	0.137673	NO
CG34316	2.13013	0.335464	NO
asRNA:CR43471	0.0658694	0.981363	NO
tefu	0.27401	0.369393	NO
Hsc70-4	-0.574737	1.43329e-05	NO
Amt	0.207076	NA	NO
CG42404	2.89578	0.00210139	UP
eIF2gamma	-0.548203	0.00568336	NO
Su(var)3-9	-0.170316	0.879427	NO
Set	-0.221129	0.504945	NO
ATPsynO	-0.153387	0.493551	NO
CG14864	-0.356781	0.893134	NO
Zip88E	-0.0965372	0.895644	NO
Cp190	-0.175005	0.60076	NO
CG4338	-0.434666	0.274339	NO
asRNA:CR46081	1.47614	0.29923	NO
MRG15	0.261093	0.772673	NO
l(3)neo43	-0.797905	0.27397	NO
Tm1	0.539313	4.09345e-06	NO
CG45218	0.815987	0.531046	NO
Tm2	2.52861	0.601724	NO
CG14866	3.04494	0.0643772	NO
CG6276	0.2746	0.798848	NO
CG44040	-0.844672	NA	NO
ear	-0.436781	0.313286	NO
CG6236	-0.461176	0.0819327	NO
ea	0.56187	NA	NO
mRpL9	-0.501957	0.183919	NO
Fkbp39	-0.421757	0.00355318	NO
Sra-1	-0.182179	0.514758	NO
CG6218	0.0644809	0.925198	NO
SerRS-m	0.175003	0.788229	NO
Surf4	-0.533181	0.0307645	NO
CG31301	-0.197061	0.765784	NO
Trs33	-0.384565	0.609388	NO
CG5038	0.171755	0.856528	NO
Atg4b	-0.366786	0.649112	NO
CG5044	-0.495392	0.270061	NO
ldlCp	-0.545666	0.239972	NO
Trax	-0.0758272	0.916664	NO
CG6171	0.184467	0.881319	NO
CG34404	-0.458186	0.51652	NO
CG14868	-0.543275	0.765267	NO
CG6136	-0.649241	0.454771	NO
Ccm3	-0.423922	0.366214	NO
Rbp	2.22308	1.26625e-07	UP
h-cup	1.81096	0.493013	NO
CG6125	1.26545	0.106311	NO
asRNA:CR46058	0.776735	0.767035	NO
Atx2	-0.0396268	0.901429	NO
lncRNA:CR45911	2.27514	0.221783	NO
CG6118	2.70975	0.137456	NO
Act88F	4.16373	0.0483826	UP
AdamTS-A	1.31816	0.0826268	NO
snoRNA:Or-ACA9	4.31598	0.00310425	UP
B9d1	1.2392	NA	NO
Rh6	2.11033	0.0797263	NO
obe	-0.314602	0.641986	NO
CG5213	2.19051	NA	NO
CG44014	-0.148713	0.561878	NO
CG44013	-0.680608	0.81795	NO
CG31296	2.91367	0.345552	NO
AOX1	0.0238235	0.968646	NO
AOX2	2.28706	0.19759	NO
AOX3	0.652955	0.394295	NO
AOX4	3.06328	0.026282	UP
CG43335	2.40862	NA	NO
CG43336	1.55417	0.600582	NO
pxb	1.11333	0.0293681	UP
lncRNA:CR43849	5.00543	0.00017605	UP
CG31446	1.47519	NA	NO
CG5399	-0.175149	0.659236	NO
lncRNA:CR45635	2.00353	0.098431	NO
lncRNA:CR45636	0.763996	NA	NO
CG5404	0.880318	0.757032	NO
CG31294	1.22658	NA	NO
CG34274	1.4256	NA	NO
CG4520	2.60301	NA	NO
CG12784	-0.327527	NA	NO
CG5623	2.866	0.128207	NO
Ttc26	1.60063	NA	NO
CG5614	1.8377	0.3918	NO
CG9590	-0.210156	0.676935	NO
Uros2	-0.184431	0.944751	NO
c(3)G	0.784082	0.368531	NO
Acyp2	-0.303906	0.675953	NO
nsl1	0.604763	0.000626375	NO
CG9593	0.916469	0.679357	NO
asRNA:CR45891	-1.18424	NA	NO
alpha-Man-IIb	0.910729	0.319751	NO
lncRNA:CR45211	0.747202	NA	NO
rec	0.61312	0.54941	NO
CG4576	2.34126	0.334094	NO
CG43318	0.747202	NA	NO
CG43317	0.186934	NA	NO
Arpc3A	-0.677595	0.0161296	NO
ND-23	0.0013618	0.997756	NO
spn-E	0.361983	0.649728	NO
Pbp45	-1.20785	0.611568	NO
cv-d	-0.171395	0.153484	NO
CG4546	0.623838	NA	NO
Hmt-1	-0.0168178	0.967741	NO
CG31183	4.19352	0.00148123	UP
CG9632	2.02149	NA	NO
CG14877	0.909219	NA	NO
glob1	-0.262817	0.524324	NO
EndoU	-0.311345	0.735315	NO
CG45105	3.4491	2.13673e-05	UP
Fbxl7	3.51724	0.261661	NO
lncRNA:CR46028	2.18098	NA	NO
CG34276	1.15262	NA	NO
CG5478	0.996606	NA	NO
blp	-0.0984093	0.857558	NO
Sap47	0.669187	0.00301656	NO
CG4287	-0.442509	0.389755	NO
CG5516	-0.149114	0.780838	NO
CG32856	0.122173	0.865633	NO
Rbf2	-0.395508	0.73758	NO
mor	-0.0614717	0.867538	NO
Hel89B	0.684808	3.80052e-07	NO
srp	0.641466	0.00396819	NO
lncRNA:CR44133	0.420019	0.680926	NO
lncRNA:CR42839	2.41764	0.0616804	NO
GATAe	-1.03805	0.597179	NO
pnr	0.380441	0.058267	NO
CG10264	0.522094	0.788229	NO
CG10407	0.391479	0.790129	NO
IKKbeta	-0.214367	0.844366	NO
lncRNA:CR45212	-2.04375	NA	NO
CG5013	-0.0447214	0.958183	NO
msps	-0.0142204	0.958117	NO
CG10185	0.73735	0.0933195	NO
Mhcl	1.40457	0.000293398	UP
CG32855	2.97166	0.0298497	UP
sxe2	3.32692	0.034788	UP
Akt1	-0.148363	0.632494	NO
Sb	2.26806	0.0691676	NO
CG5903	-0.333212	0.37092	NO
CG5916	0.746357	0.306836	NO
Fer2	1.14227	0.499487	NO
CG6006	0.318677	0.441387	NO
asRNA:CR43472	2.43537	NA	NO
CG8925	3.26346	0.0762144	NO
CG8927	0.0293188	0.986284	NO
Bin1	0.153396	0.66961	NO
sra	0.127496	0.816279	NO
CG6126	-0.0932619	0.918469	NO
CG31287	-0.312078	0.553434	NO
mtSSB	-0.253918	0.379154	NO
lncRNA:CR45639	1.41832	NA	NO
lncRNA:CR45640	-1.6712	NA	NO
lncRNA:CR45638	0.767504	NA	NO
lncRNA:CR45637	0.229824	NA	NO
lncRNA:CR45642	3.62969	0.0728906	NO
lncRNA:CR45641	2.83739	0.045946	UP
lncRNA:CR45643	1.4779	NA	NO
tara	0.934496	0.00349405	NO
bor	-0.310773	0.0923042	NO
asun	-0.361283	0.79916	NO
Mst89B	-0.454614	0.888013	NO
Mat89Ba	-0.559031	0.305998	NO
gish	0.880896	1.41346e-05	NO
Zip89B	1.60607	0.300301	NO
Sulf1	0.657589	0.099014	NO
tRNA:Phe-GAA-1-8	0.737121	NA	NO
CG6901	4.05688	0.0758945	NO
CG17929	3.11118	NA	NO
CG17930	2.4292	0.120378	NO
SF2	0.505319	0.00277801	NO
pad	0.222641	0.837106	NO
CG14879	1.02463	0.402998	NO
Manf	-0.690064	6.84772e-06	NO
CG10311	-0.525756	0.505231	NO
CG17931	-0.168998	0.914054	NO
CG14880	2.24049	0.212948	NO
CG10317	2.0943	0.261927	NO
lncRNA:CR45193	1.70668	NA	NO
ss	4.54202	4.36304e-07	UP
lncRNA:CR45630	2.30676	NA	NO
lncRNA:CR45631	2.42205	0.0574327	NO
CG31279	3.55931	0.0189392	UP
CG17565	-0.500665	0.467132	NO
CG14881	-0.363565	0.57978	NO
mRpS33	-0.229273	0.658215	NO
ema	-0.309191	0.598155	NO
CG14894	-0.32634	0.271376	NO
CG14882	-0.800616	0.265366	NO
Pak3	0.402328	0.177716	NO
CG10405	0.615387	0.716682	NO
CG14883	-0.00225824	0.997109	NO
CG42232	0.126868	0.601799	NO
CSN5	-0.40688	0.142176	NO
Gyc89Da	1.19817	0.479568	NO
asRNA:CR46029	1.88216	0.0578409	NO
Gyc89Db	2.99911	NA	NO
Dhfr	-0.26712	0.531658	NO
Sdhaf3	-0.4107	0.476106	NO
Der-2	-0.187675	0.688882	NO
Cad89D	2.80777	0.0255615	UP
Gr89a	0.769243	NA	NO
Decay	2.25673	0.423214	NO
CG42342	3.41167	0.000433656	UP
lncRNA:CR46030	2.12126	NA	NO
CG14891	3.50933	0.103239	NO
CG14903	-0.443986	0.375977	NO
Scp2	2.65983	0.327047	NO
CG14892	2.06532	0.167622	NO
CG10345	2.69569	NA	NO
NPF	0.620691	NA	NO
CG12783	2.10212	NA	NO
CG10340	-0.0837127	0.813046	NO
CG17562	2.76791	0.231713	NO
CG17560	2.57802	0.14517	NO
CG14893	1.88067	0.433286	NO
CG14905	1.96965	NA	NO
Fas1	0.66855	0.403887	NO
nonA-l	0.902301	0.537276	NO
Arl6IP1	-0.587666	0.0908114	NO
CG10324	-0.286475	0.738001	NO
CCT3	-0.464737	0.0016233	NO
CG14906	-0.111049	0.876778	NO
CG14907	-0.439722	0.339609	NO
modSP	0.313162	0.704243	NO
Ubx	2.41261	0.132513	NO
lncRNA:bxd	4.68074	0.00350405	UP
CG31275	2.1483	NA	NO
lncRNA:CR44945	2.46793	NA	NO
Glut3	3.19054	0.267313	NO
lncRNA:CR45750	1.61769	NA	NO
lncRNA:TS16	1.25607	NA	NO
abd-A	4.65936	6.12571e-06	UP
lncRNA:iab8	4.65452	0.000329561	UP
lncRNA:iab4	3.95536	0.000626375	UP
mir-iab-8	0.742595	NA	NO
lncRNA:CR43617	3.99293	0.0308932	UP
Abd-B	4.3886	2.68665e-10	UP
lncRNA:CR46267	4.26489	0.015893	UP
VhaM9.7-d	1.66089	NA	NO
Actn3	3.3216	0.144421	NO
AhcyL2	4.09858	0.00742085	UP
CG18622	-0.000257166	0.999549	NO
MESK4	1.65963	0.493418	NO
CG3678	-0.484107	0.444044	NO
lncRNA:CR45221	0.747202	NA	NO
CG31274	0.0738725	0.980962	NO
CG17556	0.0667963	0.888013	NO
CG3534	-0.030992	0.967792	NO
Sf3a1	-0.0895398	0.866384	NO
Irc	-0.331619	0.0225149	NO
CG8907	1.39483	0.228586	NO
Pxd	3.17205	0.0764276	NO
AdSL	-0.448623	0.318138	NO
CG5225	3.05166	0.519421	NO
CG31268	1.53557	NA	NO
CG4009	0.655188	NA	NO
CG18213	0.223345	0.694752	NO
CG5220	-0.37417	0.443647	NO
CG3995	0.139235	0.903026	NO
Patr-1	-0.413659	0.359786	NO
Dad	0.560565	0.556216	NO
Ns1	-0.361382	0.32316	NO
mRpS11	-0.318807	0.493013	NO
Keap1	1.26785	0.0287718	UP
kuk	-0.609955	0.0330954	NO
GckIII	-0.712177	0.17912	NO
cal1	-0.341977	0.228114	NO
cher	-0.325781	0.0955575	NO
CG34278	1.2392	NA	NO
CG42779	1.27207	NA	NO
CG45079	-0.330695	NA	NO
CG17477	0.564205	NA	NO
asRNA:CR44238	1.94184	NA	NO
CG31269	1.25546	NA	NO
CG31265	3.29195	NA	NO
CG17475	2.34656	NA	NO
CG4053	1.9669	NA	NO
CG31266	0.975483	0.753085	NO
CG31267	0.763996	NA	NO
CG5246	1.27175	NA	NO
CG5255	1.03404	NA	NO
CG5265	3.36637	NA	NO
TwdlW	1.82198	0.374835	NO
m-cup	0.498134	0.41903	NO
Det	-0.116105	0.903026	NO
CG5285	0.309911	0.847117	NO
CG5292	-0.0534497	0.966302	NO
Mur89F	3.96385	5.26051e-05	UP
CG31262	2.16802	NA	NO
beat-IIb	2.17848	0.38012	NO
CG44257	-0.327527	NA	NO
lncRNA:CR44258	2.19316	NA	NO
CG31418	0.953674	NA	NO
CG31419	1.05072	NA	NO
lncRNA:CR43489	0.767504	NA	NO
lncRNA:CR43490	2.56275	NA	NO
beat-IIa	2.59829	0.19357	NO
lncRNA:CR44256	0.370297	NA	NO
Brf	-0.304439	0.611568	NO
lute	0.236318	0.552245	NO
lncRNA:CR43196	3.9178	2.99996e-06	UP
asRNA:CR44160	-0.668133	0.420815	NO
sds22	-0.36553	0.0745898	NO
CREG	-0.852025	0.559578	NO
Sur-8	-0.250454	0.391948	NO
CG34279	1.25607	NA	NO
CG34280	-0.326018	NA	NO
CG42823	0.967451	NA	NO
CG42824	0.200252	NA	NO
CG42798	0.742595	NA	NO
CG17283	2.78293	NA	NO
CG5863	3.21318	NA	NO
CG42821	-0.447259	NA	NO
CG42822	0.996606	NA	NO
CG5866	1.49837	NA	NO
CG33333	1.04034	NA	NO
asRNA:CR46034	0.21399	NA	NO
CG42834	0.944172	NA	NO
CG42835	1.25689	NA	NO
CG14332	1.50129	NA	NO
cysu	2.60126	NA	NO
lncRNA:CR46052	2.08625	NA	NO
lncRNA:CR46053	1.05003	NA	NO
CG14331	1.53962	NA	NO
CG14330	2.09352	NA	NO
Dscam3	1.7938	0.068373	NO
lncRNA:CR44349	0.967451	NA	NO
CG5823	0.145111	0.811812	NO
P5cr-2	-0.0298603	0.962175	NO
l(3)07882	-0.0817986	0.88139	NO
SF1	0.682186	0.0102737	NO
Prx3	-0.196633	0.383966	NO
Hmx	2.08099	0.016383	UP
CG7587	1.50129	NA	NO
Sgs5	0.763996	NA	NO
CG7606	3.04466	NA	NO
sll	0.060605	0.907237	NO
CG14329	0.21399	NA	NO
Edg91	-0.834385	NA	NO
CG34281	0.767504	NA	NO
tRNA:Val-CAC-1-1	-0.353506	NA	NO
CG14323	0.747202	NA	NO
AttD	-0.316489	0.275834	NO
CG14325	1.51681	NA	NO
CG43175	-0.863647	5.13294e-06	NO
tRNA:Ala-AGC-2-5	0.767504	NA	NO
tRNA:Ala-AGC-2-6	0.747202	NA	NO
lncRNA:CR45223	2.96783	9.74554e-05	UP
CG14322	0.46564	0.367573	NO
tRNA:Ala-AGC-1-1	1.48934	NA	NO
lncRNA:CR45045	0.760229	0.611568	NO
tRNA:Ala-AGC-2-10	1.68737	NA	NO
CG7523	-0.600321	0.0670526	NO
Mps1	-0.00132842	0.998256	NO
alt	-0.290021	0.0322507	NO
CG7655	-0.472982	0.174116	NO
CG31251	-0.0725144	0.950517	NO
CG31360	-0.132868	0.874049	NO
CG31249	0.280964	0.60076	NO
osa	0.29182	0.196306	NO
lncRNA:CR46036	1.78962	0.00267277	UP
lncRNA:CR46035	1.81208	0.324663	NO
Pxt	3.92181	0.00323451	UP
Atg8b	0.987237	NA	NO
Lgr1	2.41796	0.166664	NO
CG14321	0.950611	NA	NO
TyrRII	4.20835	0.00122841	UP
TyrR	2.97186	0.0185289	UP
CG43102	2.83613	0.000289295	UP
pasi1	0.0511367	0.940007	NO
CG7379	-0.669767	0.150249	NO
CG17803	0.174684	NA	NO
CG17806	1.01417	0.423781	NO
CG17802	0.864614	0.418958	NO
CG17801	0.763996	NA	NO
Odj	-0.51906	0.409203	NO
Alg1	-0.0770171	0.898612	NO
tinc	2.71488	0.00323688	UP
Rim	2.11204	0.00309231	UP
CG12347	2.1881	NA	NO
CG43445	0.763996	NA	NO
cpo	1.81916	0.00116949	UP
DNaseII	0.981804	NA	NO
CG7785	-0.843965	0.384226	NO
CG7794	0.321668	0.739177	NO
htl	0.491072	0.620237	NO
CG14317	2.73739	0.204108	NO
sr	4.03454	0.000386619	UP
tRNA:Gly-TCC-1-4	0.763996	NA	NO
CG14316	1.04034	NA	NO
lncRNA:CR45103	2.40018	NA	NO
asRNA:CR45104	2.65765	0.256187	NO
CG14315	-0.327527	NA	NO
CG7218	-0.069317	0.921591	NO
Cbp20	-0.349767	0.416487	NO
wrd	0.242934	0.409239	NO
cdm	-0.201119	0.812607	NO
CG7208	2.33272	NA	NO
Arp5	-0.280288	0.647621	NO
CG12321	-0.359359	0.50986	NO
MED17	0.0896279	0.919808	NO
CG14313	-0.524068	NA	NO
Ssdp	-0.115678	0.621423	NO
CG7985	-1.01062	0.408845	NO
CG44158	0.715544	0.802709	NO
CG14314	1.8167	NA	NO
CG7183	-0.537358	0.634489	NO
CG7988	-0.0404754	0.967741	NO
mTerf5	-0.389571	0.498944	NO
Non3	-0.327364	0.317936	NO
CG7168	-0.176957	0.808974	NO
Mdh2	-0.390201	0.0192964	NO
repo	1.03266	0.427997	NO
CG7156	-0.413281	0.667178	NO
14-3-3epsilon	-0.469157	2.0488e-05	NO
CG12320	-0.312594	0.784302	NO
CG18598	0.767504	NA	NO
Ada2a	1.54353	NA	NO
CG18599	4.40488	0.025029	UP
Vps39	-0.0658968	0.922342	NO
eIF1A	-0.614404	7.22408e-08	NO
CG7142	0.24242	0.710463	NO
[truncated: 13,755 more rows]

## Sheet: Figure 3D
ncRNA	pre_miRNA	protein_coding	pseudogene	snoRNA	tRNA
157	1	1178	4	2	1
		protein coding	noncoding
		1178	165

## Sheet: Figure 3E
H3K27me3 Enriched (CPM)	Nonenriched (CPM)
0	1
0	0			Welch Two Sample t-test
0	0			p-value = 4.32e-10
1.5	0
0	0
8.5	0
0	109.5
0	105.5
1	0
3.5	44
0	9
0	18
0	0.5
0	0
80.5	0
0	0
0	0
2	0
0	146
37.5	3.5
0	41.5
0	0
0	37
0	14
2	27
0.5	80.5
0	6.5
1	21.5
0	0
0.5	0
5	0
6	1
0	0
0	0.5
7.5	0
0	216
0.5	0.5
0	0
0	69.5
0.5	41.5
1	19
8.5	1
0	2.5
1	2
1	50.5
17	26.5
1.5	3.5
0	25.5
1	0
63	0
0	11.5
2.5	15.5
6.5	6
2	42
32.5	45
2	4.5
0	13.5
1.5	12
11.5	7
83.5	7
10.5	3.5
7	102.5
23.5	0
1	0
66.5	12.5
1.5	0
0	138
0	16
2.5	7
4	3.5
1.5	7.5
0.5	7.5
1	4.5
10	8
16	31
0	149
1.5	0
0	0.5
0.5	0
0.5	0
1	0
2.5	0
0	48.5
0	60
0.5	0
0.5	1
4	0
0.5	0
0	44
0.5	0
13.5	3.5
0	0
0	0
2	377
9.5	0
100.5	1
0.5	78
0	14
0.5	0
0	13.5
0	0
0	0
0	0
1.5	0
38	26
1	10
2	54.5
0	0
0	10.5
2	0
0	0
1	0
0	20.5
5	9.5
0	0.5
0	20
0	0
8.5	0
0	3.5
0	0
0	0
0.5	0
1	0
0	0
2	0
0	0
0	0
0.5	0
0	6
0	0
4	0
0	0
1	9
4	0.5
5	0
0.5	16.5
2	32.5
3.5	1
5	18
0	7.5
0	13
0.5	0
0.5	99
0.5	0.5
0.5	1
8.5	0
0	41
0	20
0.5	0
0	0
0	57
82.5	0
0.5	0
0	94
1.5	60.5
1	171.5
0	30
1	3.5
33	146.5
1	9
1	2
6	0
4.5	0
0	0
31.5	4
2.5	0
2.5	0
119	0
0	0
28.5	16
0	3257
0	78
0.5	204.5
2.5	78
40.5	6.5
0	8
0	33.5
1.5	1
0	8
0.5	0
2	8.5
0	3.5
0	41
0.5	2
0.5	6.5
0	173.5
2	10.5
1	47.5
13	12.5
2.5	1.5
0.5	233
1.5	5
0	15
102.5	146.5
0	91
0	0
0	0.5
0	0
0	0.5
2	0
0	0
12	0
8.5	0
0.5	1.5
3	12.5
6	24.5
0	12.5
0	0
3.5	102
0.5	183
0	5.5
0	22
70	3607
1	3
0	0
0.5	47.5
1	21
0	0
1	20
0	11
15.5	46
0	279
0	22
27	5.5
1.5	111.5
1	5
336.5	6
236.5	7.5
4	28.5
5	0
0.5	4.5
1	0
2.5	0
0	4
0	7.5
6	19
0	10
1	22.5
1.5	29
0	27.5
0	1.5
0	30
0	5
0	10.5
50.5	183.5
0	20
0	55.5
9	41.5
7.5	1
0.5	0
0	11
17	2
5.5	5
0	0
0	0
0	0
67.5	0
0	0
3	30.5
2.5	1
28.5	11
1	35
1.5	15.5
1.5	0
0	0
0.5	0
0	0
1	0
0	0
1.5	0
1	0.5
0	0
0	158
0.5	0
0	0
4.5	0
5	0
2	1
4	0
1	0.5
0	0
3.5	0
0.5	0
0.5	0
0	0.5
0	1.5
79	0
1	1
0	0
0.5	0
58	0
2	0
0	0
0	0
1	0
0	0
0.5	0
0	0
0	1
0.5	0
21	0
14	0
0	0
0	0
0	0
0.5	0
3.5	0
0.5	0.5
0	1
1.5	0
0	0
0	1
1.5	0
0	0
9	0
5	0
0	0
0	3
0	2
0	191
1	7
1	0
0.5	30.5
2.5	20.5
0	10
1.5	1
0	8
0	3.5
0	229.5
1	34
1.5	10.5
0	179
0	2.5
22	3.5
107	35
0	0
0	0
0	0
5	0
0	0
0	1
1.5	0
1.5	0
35	0
0	0
0	0
10.5	0.5
10.5	0
11	10
327.5	129
5	299
0	50.5
1	0
0	0
1.5	0
814.5	0
27.5	0.5
3.5	0.5
7	0
1	0
1.5	0
3	0
1	0
1.5	0
4	7.5
4.5	165.5
0.5	0
0.5	0
0	0
46	0
0.5	0
73	0
10	23.5
1.5	0
0.5	0
0	0
0	0
0	0
0	0
10.5	0
0	0
0	0
0	0
88	0
0.5	0
16.5	0
0.5	0
7	3
1	3.5
2	20
7	1107.5
3	325
0.5	56
0	39
1.5	68.5
4	8
0	1701
0	1
176	0.5
54.5	0
1.5	8.5
1.5	17.5
10.5	0
0	0
2	0
0	0
0	0
0	0
6.5	7.5
2	10.5
1	23.5
0.5	4
0	15
1	0
0	0
24.5	0.5
0	3
0	84.5
0	1
0	22
1.5	8.5
3	7.5
1	3.5
47.5	1
12.5	0
0.5	3.5
5	0
1.5	0
0	0
1.5	0
1	0
1	0
2	0
0	0
3	0
0	0
11	0
4.5	0.5
1.5	4
0.5	0
2.5	0.5
0	0
0.5	0
2.5	0
40	0
23	0
0	0
0.5	0
0	0
2.5	0
1	0
0	66
0.5	2.5
0	1
2.5	0.5
1	1.5
4	1
0.5	2.5
0	19
2.5	0
160.5	0
1	1.5
2	137
40	0.5
3.5	0
7	4.5
2.5	3.5
5	0
4	0
89.5	1.5
0	0
1.5	0
7	3
0	0
0	0
0	0
0.5	0
4	0
5	42.5
0	0
50.5	0
0	0
1	0
6	0
0	0
0	0
0	0
2.5	4.5
48	0
0	0
4.5	9
3.5	0
5	7
5	0
0.5	85.5
2.5	182
1.5	0
0.5	29.5
8	18
1	12.5
0	28.5
0	3
3	9
4	6
10.5	4
57.5	22.5
0	0
0.5	0
0	1
3	0
284	0
4.5	30
14.5	30.5
0	12.5
1.5	6
4.5	0
0	10.5
334.5	11
1.5	5
1.5	5
1	0.5
0.5	3
0	15
0	4.5
2	0
0	0
0	0
1.5	0
2.5	0
2	7
0	341.5
0.5	190
2	13
0	21
3.5	0
4.5	0
0	0
1.5	12
0.5	0.5
0.5	0.5
0	0
0	5
1.5	9
1	10.5
1	3
1	1.5
1	0
36	26
6	31.5
137	11
0	0
0.5	0
0.5	62.5
1.5	0
0	0.5
55.5	56
0	25
21	30
6	30
0	0
1.5	0
0	0
1.5	66
0	4
0	1
1	2
0.5	0
10	0
94.5	0
12	265.5
4	21.5
1	10.5
17.5	0
0	61
0	1.5
2	35.5
19	33.5
46.5	4.5
3	0
6.5	0
226	0
0	0
1.5	0
0.5	0
5	7.5
6.5	0
1	0
0	0
0	0
1	37.5
0	25
0	28
0.5	23
2	15.5
0	0
0	0
1	0
2	31
0	28.5
0.5	73
0	44.5
0	1
0	167
6.5	6.5
104	4
1.5	53
0	45.5
0	65.5
0.5	9
0.5	1
0	0
40	0
2.5	37
0.5	19
7	3
3	0
0	22.5
8.5	0
0.5	12
20	0
0.5	15.5
1.5	8
0.5	0
5.5	44.5
0	0
0.5	0
0	0
0	0
0	1
65	0
1.5	0
2.5	0
5.5	235.5
0	99.5
0	0.5
1	5.5
0	1977
0	27
0	90
1	3.5
0.5	0
1	0.5
0.5	33
0	47.5
38	7.5
41.5	9
0	3.5
2	7.5
0	13
1	0
0	22
0	198
0.5	12.5
0	1.5
1	13.5
0.5	18.5
0	6.5
14	8
0	10.5
0	20
1	30.5
0.5	184
1	22.5
20.5	14.5
9.5	7.5
10	9
3	167
2	0
1	0
1.5	162
0	11
4.5	0
0	0
0.5	0.5
29	6
9	1
0.5	17.5
0	4
24	19
1	3.5
0.5	26
0.5	11.5
211.5	0
0	0
149.5	0
2.5	0
54	1.5
2	0.5
0	3.5
0	318
3.5	0
0	0
0	0.5
46.5	2.5
8.5	5
0	3
4	34.5
0.5	3760
0	13.5
0.5	21.5
0.5	0.5
0.5	0
0	0
0	11
121	1166
0.5	7.5
0.5	0
0	0
25	0.5
10.5	2.5
0.5	36.5
1.5	13
0.5	26.5
0	16.5
3	35
23	40.5
1	0.5
352.5	0
0	0.5
1.5	20.5
27	31
1.5	45
0	4.5
2	6
0	15
0	33.5
1.5	24
0	5.5
28	2
9.5	0.5
26	0
20	17.5
0.5	25.5
6	17.5
5.5	11
0	0.5
0	110.5
0.5	5.5
38.5	5.5
22	0
0	10
3.5	907
11	0
0	44
6	11.5
0	8.5
2	0.5
0	0
0.5	1.5
1.5	859.5
0.5	15
0	0
1	303
0	0
10.5	0
1	5.5
20	51
6.5	18.5
7	0.5
0	17.5
0	0
134.5	0
0	0
0	6.5
6	0
0	1
2.5	2
2.5	23.5
0	2.5
0	1.5
109	15
1.5	43
0.5	12
4	22.5
0	12
19.5	17
0.5	24.5
0.5	0.5
2	2668
2	4
0	8405
0.5	15.5
159.5	16
9	33
0	20.5
1	0
0	15.5
1	7
0	37
0	0
1.5	0
11	0
0	0
0	0
0	0
4	20.5
0.5	0
4	0
3	0
3.5	0.5
1.5	0
6	7.5
0	0
1.5	4.5
0	10.5
35	30.5
0	9.5
0.5	8.5
0	54.5
1	11.5
0	5
0.5	0
0	0.5
0	0
1	0
0	0
0.5	0
0	0
17	0
1	0
0	1
1.5	0.5
0	0
0	98.5
23.5	1339
0	0
2	2
2	0
0	0
0.5	20
26	10
0	0
0.5	1
1	0
8	6
6	23
7	0
1	1.5
0	0.5
1.5	0
0	0
0.5	0
0	0
0.5	0
2.5	55.5
0	231
0	33.5
36	25
16	5
3	75
19	1.5
37.5	0
0	0
4.5	4
24	0
0	0
0	0
10	5
5	0
3.5	32.5
57.5	19.5
4	1
34	0
1.5	4.5
2	0
18.5	0.5
30.5	0
0.5	0
0.5	0
2.5	0.5
0	1
40.5	49
1	0.5
0	1
0.5	0
4	6.5
0.5	0
1	0
10	0
4	0
30.5	0
25.5	0.5
10	0
19.5	1
1.5	9.5
0.5	0
84.5	8
0	9.5
0	0
0.5	0
2.5	1.5
0	0
1	0
0.5	10.5
19	53
1.5	79
0	17.5
3.5	0
2	1
0	0
5	0.5
1	21.5
30	4.5
103.5	21
156.5	14.5
28	7.5
2	0
0.5	0.5
0.5	23.5
1.5	23.5
218	41.5
1	1.5
0	4
9	1
6	1.5
42	2.5
8	51
1.5	3
0	4
0	12
0	0
0	0
61.5	0
2	0.5
2.5	0
12.5	0
54.5	0
150	0
53.5	0
172.5	0
2	0
0	0
1	1.5
0.5	0
8	0
0	0
0	0
1.5	2
0.5	0
51.5	0
6.5	0
0	66
0	149.5
0	350.5
1.5	11.5
0	14043.5
1	15.5
0	14.5
0.5	24
0.5	7444
0	392.5
1	0.5
46.5	0.5
3.5	0.5
0	1
154	25
3	4.5
23	4
0	12
6.5	14.5
0	5.5
0	10
0	0
0.5	0
27.5	61.5
7.5	38
6	0.5
24.5	0
4.5	0
10.5	0
24.5	0
102	89
0	412
7	7
2.5	0.5
2	18
0	0
11.5	0
0	0
234.5	2
0	2
0.5	163
81.5	5.5
13	9.5
70.5	3
83	6.5
0.5	211
0	0
0	0
165.5	1
0.5	1
0	0
3.5	9
0	1026.5
0	0
2	69.5
5	0.5
6	0.5
16	3
1	8.5
69.5	1314
4.5	5.5
7	23
5	2
4.5	3
6.5	1.5
0	7
0.5	26.5
304	0
0	46.5
8.5	2.5
6.5	96.5
2.5	9.5
0.5	49
0.5	10
2.5	1
2.5	0
6.5	0.5
1	0.5
4.5	0
0.5	0.5
0	0
0.5	0
0	0.5
243.5	0
1	0
1	7
0	12
1	11
12.5	2
1	0
0	745.5
1	1
37	0
2	15
2	1.5
1	7.5
11.5	6
0	10
0	872
0	50.5
0	0
0.5	3
0	16
0	1
0	3
1	4
2.5	0
5	0
0	1
20.5	47.5
2.5	0.5
11	6
1	18.5
0	1
0	77.5
2.5	0
63.5	0
7.5	0
42	0
4	0
0	0
0	13.5
2	0.5
1.5	426.5
18.5	11
1	12
0	1
1.5	1.5
0.5	0.5
6.5	0
553	0
9.5	0
0.5	0
12	10.5
1.5	0
0	0
0	0.5
0.5	0
7	0
3	0
0	0
1	0
4.5	22
0	0
0	28.5
0	4
39.5	0
0	0
1	0
0	0
45	0
21	0
2	0
85	0
0	0
0.5	0
6	0
3	0
0	0
129.5	0
0	0
3.5	0
1	0
1.5	0
0.5	0
0.5	0
0	0
19.5	0
1	1.5
0	0
28.5	0
0	53
0	0.5
11.5	7.5
1	0.5
0	0
0	0.5
0	28
1	256.5
5.5	1.5
3.5	9.5
1	56.5
0	3
0	6.5
0.5	21.5
2	0
1	0
4	1.5
8.5	0
0	0.5
0	6.5
1.5	16
0	3.5
2	26.5
0	35.5
0	7
0	18
0	1.5
0.5	112.5
0	207.5
1	0.5
22	84
0	6
0	122.5
0	50
1.5	22
0	0
1.5	118.5
1	0
9	37.5
0	0
0.5	5
1.5	19
1	9
0	12
0	2
0	17
0	6
0	147
5	0
9.5	0
8.5	0
0	0
31.5	89.5
0	69
0	45.5
30.5	0
0.5	0
1.5	0
2.5	0
0	0
13.5	0.5
0	0
0	0
2	0
5.5	0
1	4.5
0	1
4.5	31.5
0	0
5	1.5
0.5	17.5
2	12
0	20.5
0	0
0	2
0	925
38	55.5
35.5	14
1.5	71
0	0
0	0
0.5	0
2.5	0
5.5	0
35.5	0
0	0
0	0
24.5	0
18	0
2	0
3.5	0.5
0.5	0
0.5	0
0	0
0	0
0	0.5
8.5	0
6.5	69
1	6.5
0.5	0.5
0.5	0
2	3
3	85.5
0	83.5
0	0.5
1	42.5
6	8
1	53.5
0	90
8	12.5
0.5	0
0.5	985.5
0.5	100.5
6.5	0
0.5	20.5
0	11
0	0.5
1.5	2.5
0.5	0.5
0	0.5
155	0
1	0
1	43.5
1	0
2.5	0
0	31
0	0
0	0
0.5	0
2	0
1	0
7	0
0	0
2	2
1	4.5
0.5	1
0.5	10
0	3.5
2	0
2	0
2	0
11	0
0	0
0	0
0.5	0
1	18.5
0	0
1	0
0	0
0.5	0
0	0
5	15.5
0.5	60.5
2.5	0.5
1	0.5
97	1
3.5	2.5
6	1.5
1	39.5
0	68
60	15
5	0
0	0
0	22.5
39.5	16
66.5	12
3013	0
0	0
0	1.5
1.5	0
0	0
0	13.5
9	0
0	1
1	0
0	0
1.5	0
3.5	1.5
0	0
1	0
0	0
0.5	0
73	0
0.5	0.5
2	0
0	0.5
0	1338.5
20	428
0.5	1
0	140.5
1	154
0	6
0.5	8
0	36
7.5	24
0	2.5
0	8
0	0
0	0
1.5	0
0.5	1.5
0	0
0	30.5
10	0
0	2.5
1.5	1.5
1	6.5
0.5	73
21	0.5
5	0
0	0
3.5	2
0.5	0
12.5	0
0	10.5
12	0
0.5	0
72	0
0	0
0	0.5
2.5	0
1	12
20.5	0
3.5	0.5
35.5	14.5
0	1
35.5	1.5
5	58.5
11.5	100.5
10.5	0
1	4.5
	0
	0
	0
	0
	0
	0
	8.5
	23.5
	23
	129
	0
	0
	0
	0
	0
	0
	0
	0.5
	0
	19
	2
	0
	0.5
	2
	3
	0
	0
	0
	2
	79.5
	0
	2
	21.5
	1
	0.5
	12.5
	20
	638.5
	0.5
	101
	3
	0.5
	1
	64.5
	0
	0
	0
	3
	35
	13
	0
	0
	0
	0
	0
	0
	0
	0
	0
	0
	5
	17
	708.5
	430.5
	9
	0
	0
	2.5
	244
	72.5
	72.5
	28.5
	2
	74.5
	106.5
	11.5
	104.5
	1.5
	0
	0
	0
	0
	0
	1.5
	4.5
	5
	3.5
	15.5
	145
	99
	15.5
	26
	63
	0
	0
	49.5
	0
	0
	0
	0
	0
	0
	0
	22
	5
	0
	91
	43.5
	59.5
	0.5
	52
	3
	1.5
	0.5
	5
	48
	0
	12
	5
	15.5
	21.5
	5
	5
	23.5
	13.5
	66
	0.5
	0.5
	40.5
	491.5
	0
	37
	2.5
	54.5
	287.5
	2
	2.5
	44.5
	136
	12.5
	9
	15
	207
	3.5
	0.5
	0.5
	2
	0
	41
	33.5
	0
	45
	226.5
	74.5
	75
	25.5
	27
	20.5
	13.5
	2.5
	1.5
	26.5
	29.5
	8
	3.5
	6
	1
	75
	18
	0
	4
	9.5
	132
	0
	0
	1.5
	0
	4.5
	8.5
	0
	58
	0.5
	0
	31.5
	0.5
	4
	0
	1
	0
	35.5
	1
	0
	0
	0
	0
	0
	0
	0.5
	0
	0
	13
	1.5
	0
	22.5
	128.5
	4
	1
	1.5
	0
	16.5
	1
	0
	0.5
	51
	66
	3
	0.5
	540
	0
	12
	0
	0
	24.5
	1
	2
	0
	0
	1
	51.5
	303.5
	10.5
	95
	8.5
	4
	42
	66.5
	62
	2
	2.5
	0
	29.5
	0.5
	0.5
	1
	1
	21
	137.5
	16
	47.5
	0
	49
	1.5
	6.5
	87
	0
	0.5
	4
	51.5
	17
	4.5
	80.5
	101.5
	1
	1.5
	0
	0
	0
	0.5
	12.5
	48.5
	2
	0
	0.5
	206
	0
	6
	0
	0
	0.5
	0
	390
	1
	1.5
	147.5
	4
	5
	0
	0
	0
	0
	3
	5.5
	22.5
	55.5
	7
	42
	11
	23
	1.5
	7
	49.5
	70
	1.5
	2
	0
	32
	28
	9.5
	0
	0
	0
	0
	24.5
	0
	2
	0
	0
	0
	43.5
	0
	0
	0
	0
	3
	1
	35.5
	8.5
	371.5
	11.5
	11
	2.5
	0
	0
	0
	0
	0
	0
	0
	0
	0
	32
	1.5
	19.5
	0
	0
	38.5
	6
	13
	131
	2
	0
	22.5
	0
	0
	0
	2
	7
	1
	13
	2.5
	30
	48.5
	13
	3.5
	228
	79.5
	0
	0
	0
	0
	0
	0
	0.5
	0
	0
	0
	0
	1
	0
	0
	0.5
	26
	8.5
	1
	2
	0.5
	0
	0
	0
	0
	0
	0
	0
	0.5
	0
	6
	12.5
	26.5
	124.5
	1.5
	39
	0
	0
	0.5
	0
	0
	0.5
	0
	1
	0
	0
	0.5
	0
	0
	0
	0
	0
	0
	0
	0
	0.5
	1
	0
	44.5
	83
	71.5
	38
	96
	0
	0
	0
	17.5
	0
	0.5
	0
	0
	0
	24
	0
	25
	0
	0
	15
	0
	2
	0
	28
	15.5
	440
	17.5
	5.5
	8.5
	9
	61.5
	0.5
	0
	0
	0
	6
	7.5
	0
	1
	8.5
	0
	8.5
	15.5
	0
	0
	0
	5
	7.5
	1
	0
	0
	0
	0
	0
	0
	13.5
	125.5
	59
	1.5
	0
	16
	22
	7
	0
	88
	3
	2
	0
	5
	5
	18
	73
	21.5
	171.5
	13
	0
	2558.5
	7
	0
	0.5
	9
	153.5
	18
	0
	35.5
	0.5
	37.5
	188.5
	15
	0
	2
	0
	1
	0
	1
	19.5
	0
	0.5
	0
	0.5
	13
	63
	11.5
	12
	9
	16.5
	0
	0
	0
	9.5
	0
	0
	0
	13.5
	54.5
	35.5
	27.5
	0.5
	24.5
	15
	19.5
	0
	2.5
	9.5
	0
	0
	0
	0
	0
	0
	0
	248.5
	24.5
	3
	3.5
	15
	0
	0
	0
	0
	0
	0.5
	17
	0.5
	470
	4.5
	0
	14.5
	44
	77.5
	1
	6
	2
	26.5
	358.5
	22
	26
	10
	0
	67.5
	403.5
	11
	12
	13.5
	0.5
	13.5
	0.5
	3.5
	10.5
	16
	0
	4.5
	0
	0
	0
	742
	0
	0
	22
	0
	0
	0
	0
	0
	0
	0
	0
	30
	0
	0
	0
	0
	0
	0
	0
	15.5
	1
	17.5
	0
	0
	0
	0
	0
	0
	0
	53
	11
	0
	458.5
	55.5
	94.5
	0
	0.5
	0
	1
	5.5
	0
	0
	0
	0
	0
	0
	0
	0
	0
	0.5
	25.5
	18
	13
	18.5
	42.5
	4
	1.5
[truncated: 12,404 more rows]

## Sheet: Figure 3G
	IgG					K27me3
Gene Name	n1	n2	n3	n4	n5	n1	n2	n3	n4	n5		Stats p-value
lab	0	0	0	0	0	1.31908	5.45596	5.37275	1.6206	30.7706		0.00160862		Wald test p-value
pb	0	0	1.46384	0	2.43091	3.95723	8.18394	18.8046	0.810302	7.1798		0.0180817		with Benjamini-Hochberg correction
zen	0	0	0	0	0	2.63815	0	4.02956	5.67211	1.02569		0.206575
bcd	0	0	0	0	0.810304	0	0	1.34319	4.05151	11.2826		0.313286
Dfd	0	0	0	0	0.810304	6.59538	3.63731	12.0887	16.206	21.5394		5.49008e-05
Scr	0	0.92062	0	1.82937	0.810304	5.2763	1.81865	12.0887	7.29272	13.3339		0.0161887
ftz	0	0	0	0	0.810304	0	0	8.05913	2.43091	10.2569		0.551404
Antp	0	0	5.85536	2.43917	0.810304	9.23353	5.45596	24.1774	13.7751	16.411		0.00079964
Ubx	0	0	1.46384	3.65875	0.810304	2.63815	1.81865	8.05913	6.48241	5.12843		0.13251
abd-A	0	0	7.31921	0.609791	0	17.148	9.09327	29.5501	19.4472	23.5908		6.12571e-06
lncRNA:iab4	0	0	4.39152	1.21958	0	6.59538	3.63731	17.4614	10.5339	26.6679		0.000626375
lncRNA:iab8	0	0	1.46384	1.21958	0	13.1908	8.18394	13.4319	12.1545	12.3082		0.000329561
Abd-B	0	0	4.39152	3.04896	3.24121	27.7006	13.6399	61.7866	29.1709	78.9779		2.68665e-10
