# Supplementary material for: Profiling RNA at chromatin targets in situ by antibody-targeted tagmentation
Source: Nat Methods. 2022 Oct 3;19(11):1383–92. doi: 10.1038/s41592-022-01618-9 (PMC9636022; doi:10.1038/s41592-022-01618-9)
Supplement: Source Data Fig. 4 — Statistical source data. [file 41592_2022_1618_MOESM6_ESM.xlsx]

## Sheet: Figure 4B
Gene Name	Fold Change (log2)	Adjusted p-value	Differential expression
Myo81F	-0.257332	NA	NO
Pzl	0.633601	NA	NO
Parp	-0.0768215	0.900283	NO
Alg-2	-0.362912	0.218959	NO
Tim17b	-0.611912	0.113902	NO
CG41128	-1.18816	NA	NO
CG41099	0.556079	0.403565	NO
CG42402	-1.72067	NA	NO
Gfat1	-1.63741	NA	NO
CG12581	-0.785828	NA	NO
beta-Man	0.192403	0.568726	NO
CG14636	-0.251117	NA	NO
aux	-0.237505	0.68101	NO
CG31516	0.611812	NA	NO
DhpD	0.215228	0.767593	NO
CG14641	-0.140856	NA	NO
abs	0.377524	0.581468	NO
Gel	-0.266968	0.227456	NO
asRNA:CR46255	1.19118	NA	NO
CG14642	-0.373137	NA	NO
TwdlU	-1.16466	NA	NO
TwdlG	-0.608896	NA	NO
CG14644	0.611812	NA	NO
TwdlV	0.611812	NA	NO
CG1092	-0.297328	0.0736624	NO
CG9766	-1.45194	NA	NO
cpx	2.42032	NA	NO
Nepl11	1.24197	NA	NO
Vps24	-0.112054	0.859156	NO
MP1	0.280674	0.631664	NO
asRNA:CR46140	-0.516414	NA	NO
Suv3	0.398578	NA	NO
Syt14	0.140541	NA	NO
CG9795	0.330361	NA	NO
CG9776	0.225207	0.662878	NO
Skp2	0.023847	0.983311	NO
CG14645	0.870544	NA	NO
CG1103	-0.289913	0.426847	NO
CG1090	-0.785828	NA	NO
lncRNA:CR44922	0.614211	NA	NO
Sfxn1-3	0.448058	NA	NO
Cont	0.30919	NA	NO
tub	-0.790974	NA	NO
CG14646	0.27771	0.590422	NO
CG34112	-0.0565869	NA	NO
asRNA:CR46139	-1.74502	NA	NO
asRNA:CR45999	-0.0853823	NA	NO
CG9855	-0.284252	NA	NO
CG9853	-0.0347637	NA	NO
CG14647	0.00173951	NA	NO
lncRNA:CR45187	0.400316	NA	NO
lost	0.149783	0.583553	NO
CG32944	-3.67526	NA	NO
CG31528	-0.654203	NA	NO
srl	0.5078	0.360159	NO
CG31525	2.86729	NA	NO
eIF3a	-0.110734	0.695605	NO
CG1074	0.452085	NA	NO
asRNA:CR46138	0.781059	NA	NO
CG9804	-1.40597	NA	NO
asRNA:CR44134	0.0763083	NA	NO
CG14650	0.0434356	NA	NO
CG31522	-0.510896	NA	NO
asRNA:CR43629	-0.417091	NA	NO
CG31523	0.0268126	0.962808	NO
CG14651	-1.16466	NA	NO
Fip1	-0.0495357	0.955239	NO
CG34357	0.608198	NA	NO
lncRNA:CR31526	-1.16466	NA	NO
Mur82C	-1.16466	NA	NO
lncRNA:CR44317	1.00525	NA	NO
5-HT2A	1.41046	NA	NO
CG9775	0.0839591	0.89772	NO
MED31	0.0504743	0.959526	NO
slx1	-0.834785	NA	NO
Dlip2	-0.165634	NA	NO
Karybeta3	-0.214773	0.482495	NO
spartin	1.19682	NA	NO
smash	0.800603	0.107318	NO
lncRNA:CR44157	0.983812	NA	NO
eIF3f1	-0.31661	0.157656	NO
lncRNA:CR44923	0.611812	NA	NO
Nep2	-0.159715	NA	NO
tacc	0.154736	0.766363	NO
asRNA:CR46137	2.14254	NA	NO
atms	-0.363159	NA	NO
CG44088	-1.13765	NA	NO
CG14655	1.58152	NA	NO
CG17387	0.684276	NA	NO
ctrip	0.325103	0.55901	NO
Hus1-like	-0.742731	NA	NO
CG1129	0.05673	0.931542	NO
CG14657	0.458539	NA	NO
CG14658	-0.257332	NA	NO
opa	-0.608896	NA	NO
Gnf1	-0.0892633	0.898662	NO
Cdep	0.235307	0.716164	NO
lncRNA:CR45188	-0.127577	NA	NO
snRNA:U1:82Eb	0.983812	NA	NO
Ubc6	-0.414462	0.370865	NO
CG2016	-1.13765	NA	NO
CG1124	-0.078332	NA	NO
CG14662	0.611812	NA	NO
asRNA:CR43478	-1.49437	NA	NO
lncRNA:CR43424	-1.16466	NA	NO
lncRNA:CR45585	-1.49437	NA	NO
lncRNA:CR43635	-1.16466	NA	NO
corto	2.25111	NA	NO
CG12007	0.0807985	NA	NO
dpr16	0.684276	NA	NO
CG12590	-1.94806	NA	NO
cno	0.510545	0.463471	NO
snRNA:U4atac	-0.42756	NA	NO
Prosbeta2R2	-1.13765	NA	NO
CG1116	-0.0609396	NA	NO
Sccpdh1	-0.394959	0.491783	NO
CG14664	1.83149	NA	NO
Vps37B	-0.605054	0.307332	NO
Kat60	-0.275308	0.717023	NO
Mms19	-0.143482	NA	NO
rtp	1.03017	NA	NO
CG12163	-0.121233	0.698905	NO
CG33293	-1.13765	NA	NO
asRNA:CR44019	-1.13765	NA	NO
CG1113	-0.301169	NA	NO
CG12173	-0.447275	NA	NO
Hph	0.421007	0.175419	NO
lncRNA:CR45793	-1.07496	NA	NO
mtd	0.855371	4.99767e-05	UP
CG31538	1.51717	NA	NO
Tim17b1	0.551654	NA	NO
CG11999	-0.315695	0.303318	NO
CG1161	-0.186053	0.667757	NO
Prosbeta7	-0.382024	0.161229	NO
Cerk	0.465836	0.25271	NO
lncRNA:CR44103	1.00525	NA	NO
RpII18	-0.0808261	0.895339	NO
hd	0.119271	NA	NO
CG14667	0.01578	NA	NO
kkv	-0.153395	NA	NO
CG1172	0.139017	NA	NO
Or83a	-1.43327	NA	NO
CG2663	-0.257332	NA	NO
Orco	-1.13765	NA	NO
CG14669	0.633601	NA	NO
PEK	0.212903	0.75037	NO
RpL35A	-0.671978	7.24506e-07	DOWN
POLDIP2	-0.621905	NA	NO
mRpL44	-0.0307757	0.968135	NO
Snr1	-0.2535	0.686423	NO
Hcs	-0.186402	NA	NO
ksr	0.0507203	NA	NO
CG31550	0.621783	NA	NO
NKCC	-1.92539	NA	NO
Nmdar1	-1.1264	NA	NO
Itp-r83A	0.580393	0.265664	NO
CG2519	0.427028	NA	NO
mia	-0.698418	NA	NO
Pcmt	-0.277813	0.703636	NO
Snm1	-0.414255	NA	NO
Pi4KIIalpha	0.0220155	NA	NO
asRNA:CR46136	-1.16466	NA	NO
CG14671	-0.384791	0.478976	NO
CG12746	-0.0876922	NA	NO
CG2931	-0.290974	0.706315	NO
Rheb	-0.586136	0.296231	NO
CRMP	0.451978	NA	NO
CG2926	0.619272	0.0267405	UP
Rev7	-0.981248	NA	NO
noi	-0.00214292	NA	NO
Vha26	-0.270869	0.244148	NO
kra	-0.239461	0.396673	NO
snoRNA:Psi28S-3385a	-0.257332	NA	NO
snoRNA:Psi28S-3091b	1.76663	NA	NO
snoRNA:Psi28S-3091a	1.00525	NA	NO
snoRNA:Psi28S-3186	0.611812	NA	NO
snoRNA:Psi28S-2442b	-1.16466	NA	NO
snoRNA:Psi28S-2442a	0.969897	NA	NO
CG1427	-0.0749566	NA	NO
asl	0.27202	NA	NO
Rga	0.16765	0.8092	NO
asRNA:ASTR	0.340761	NA	NO
sisRNA:1	-1.34389	NA	NO
asRNA:CR46135	0.542576	NA	NO
Atu	0.335193	NA	NO
Spec2	-0.355582	NA	NO
CG2911	0.705997	NA	NO
RpL13A	-0.582021	2.68198e-07	NO
snoRNA:Me28S-U2134b	-1.75524	NA	NO
CG31551	-0.257332	NA	NO
CG31549	-0.395526	0.450735	NO
CG12171	-0.551921	0.369443	NO
CG31548	-0.305899	NA	NO
CG12170	0.0435043	NA	NO
MTA1-like	0.369448	0.347852	NO
Sec23	-0.137817	0.659903	NO
elm	-0.80226	NA	NO
MED27	-0.0875753	0.92271	NO
CG2182	-0.100661	0.870711	NO
asRNA:CR44093	0.557397	NA	NO
Wdr33	-0.171499	NA	NO
asRNA:CR46134	0.463121	NA	NO
Xe7	0.807524	0.083342	NO
Atg17	0.945418	NA	NO
Rab23	-0.836919	NA	NO
plx	0.389607	NA	NO
CG2104	-1.09507	NA	NO
cas	1.98653	NA	NO
CG1239	0.804261	NA	NO
CG2100	-0.749727	NA	NO
CG1236	-0.0225434	0.983311	NO
Sym	-0.138486	NA	NO
Madm	0.3028	NA	NO
CG2091	-0.157787	0.839761	NO
Sec8	0.400209	0.481824	NO
CG2082	-0.552199	NA	NO
jagn	-0.253879	0.671701	NO
kat-60L1	-1.6512	NA	NO
Hat1	-0.863621	0.0959118	NO
Rpn5	0.0534495	0.910621	NO
CG1218	-0.13304	NA	NO
CG2046	-0.246819	0.68101	NO
CG10979	0.272087	0.416511	NO
CG11000	0.495393	NA	NO
CG42675	1.01521	NA	NO
Hpr1	-0.100296	NA	NO
CG2023	-1.06863	NA	NO
dgrn	-0.565514	NA	NO
glob3	1.00525	NA	NO
CG1213	-0.232358	NA	NO
CG14676	1.30525	NA	NO
disp	0.460989	0.418405	NO
CG34287	-2.28967	NA	NO
ECSIT	-0.254459	NA	NO
CG2017	0.116843	0.8948	NO
asRNA:CR46133	-0.922833	NA	NO
side-III	-1.39097	NA	NO
lncRNA:CR44925	-1.16466	NA	NO
lncRNA:TS20	1.41046	NA	NO
Rm62	-0.00300762	0.994771	NO
CG15580	-1.16466	NA	NO
Gasp	-1.49437	NA	NO
lncRNA:CR44929	0.611812	NA	NO
Obp83ef	0.194617	NA	NO
Vha14-2	-1.56077	NA	NO
CG31559	-0.0552361	NA	NO
CG1077	-0.666069	NA	NO
Osi1	1.41046	NA	NO
CR31562	-1.09507	NA	NO
NPFR	0.308982	NA	NO
Osi24	-1.16466	NA	NO
Osi2	-1.94806	NA	NO
Osi4	-1.49437	NA	NO
Osi5	-2.70496	NA	NO
Osi6	0.611812	NA	NO
Osi7	-1.16466	NA	NO
Osi8	-1.16466	NA	NO
Osi10	-1.49437	NA	NO
Osi11	-1.13765	NA	NO
CG15594	1.44518	NA	NO
Osi15	1.11962	NA	NO
Osi16	-1.16466	NA	NO
CG46026	0.611812	NA	NO
Osi17	-0.271079	NA	NO
Osi18	-1.54687	NA	NO
Osi19	-1.09507	NA	NO
Osi20	0.633601	NA	NO
CG10298	0.611812	NA	NO
CG17919	-1.16466	NA	NO
SmD2	-0.624128	0.0741596	NO
CG18048	-0.347846	NA	NO
Hr83	-1.49437	NA	NO
Pak	0.219411	0.655804	NO
CG42724	1.3702	0.00145248	UP
CG10286	-0.297356	0.620561	NO
CRAT	-0.349271	NA	NO
CG42564	-0.996049	NA	NO
CG1024	0.562131	NA	NO
CG42537	1.68339	NA	NO
TfIIFalpha	0.256035	0.707675	NO
gzl	-0.00331448	0.995702	NO
Dmtn	0.223052	NA	NO
gpp	1.20557	0.000409315	UP
lncRNA:CR44017	-1.46112	NA	NO
CG9727	0.462893	NA	NO
Zif	-0.11151	0.878782	NO
Neurochondrin	-1.63741	NA	NO
CG15186	0.173768	NA	NO
dpr11	-1.94806	NA	NO
CG1137	-1.09507	NA	NO
CG2336	0.611812	NA	NO
lncRNA:CR46131	-1.09507	NA	NO
CG1138	-0.287624	NA	NO
CG31482	1.41046	NA	NO
glob2	-0.257332	NA	NO
sowi	1.44518	NA	NO
CG31286	-1.16466	NA	NO
Ass	-0.310549	NA	NO
Taf1	-0.143228	NA	NO
CG1307	-0.129447	0.815466	NO
twr	-0.459444	0.0431793	NO
agt	-0.136777	0.840418	NO
Ccp84Ag	0.611812	NA	NO
Ccp84Af	-1.16466	NA	NO
Ccp84Ae	-1.92539	NA	NO
lncRNA:CR33938	1.24197	NA	NO
Ccp84Aa	-1.16466	NA	NO
pb	-0.826493	NA	NO
bcd	-1.49437	NA	NO
lncRNA:CR45593	-0.562205	NA	NO
Ama	-0.157247	0.579156	NO
lncRNA:CR42721	-1.16466	NA	NO
tRNA:Lys-CTT-2-1Psi	-1.09507	NA	NO
7SLRNA:CR32864	0.0661424	NA	NO
Scr	-1.09507	NA	NO
lncRNA:CR45904	-1.49437	NA	NO
ftz	0.611812	NA	NO
lncRNA:CR44931	0.611812	NA	NO
lncRNA:CR44932	-1.16466	NA	NO
Antp	-0.126661	NA	NO
lncRNA:CR44933	-1.13765	NA	NO
Sodh-1	-1.16466	NA	NO
CG1979	-0.0552361	NA	NO
dj	-0.264594	NA	NO
djl	-1.94806	NA	NO
CG1988	0.0346879	NA	NO
CG1105	0.167061	NA	NO
CG1965	0.221745	NA	NO
Ufl1	-0.132708	0.887723	NO
asRNA:CR45908	0.40505	NA	NO
CG1943	-0.314204	0.106358	NO
Ref1	-0.229231	0.660689	NO
Dpck	-0.311301	NA	NO
Tailor	0.118865	0.857052	NO
asRNA:CR45907	-0.525024	NA	NO
alphaTub84B	-0.1998	0.179735	NO
lncRNA:CR43685	-0.000555638	NA	NO
e(y)2b	-0.218424	NA	NO
Alh	0.603682	NA	NO
Mlp84B	3.13102	NA	NO
CG10098	-0.0619692	NA	NO
CG10068	-0.191638	NA	NO
CR42875	-1.48538	NA	NO
Fer1	-1.94806	NA	NO
CG14610	0.0961152	NA	NO
CG2656	-0.619416	NA	NO
gfzf	0.296279	NA	NO
Sas-4	0.30419	NA	NO
MAGE	-0.473029	NA	NO
sas	1.79249	NA	NO
CG10055	-0.0380046	NA	NO
lap	1.18858	NA	NO
CG14609	1.43657	NA	NO
CG14606	-0.0144503	NA	NO
CG14605	-0.350647	NA	NO
thw	0.0358172	0.912054	NO
CG14607	-0.302275	NA	NO
CG1234	0.143471	NA	NO
CG10053	-0.130084	NA	NO
CG1227	-1.15269	NA	NO
CG10050	0.351854	NA	NO
Obp84a	-1.54687	NA	NO
Gld	0.969897	NA	NO
lncRNA:CR44338	-0.420171	NA	NO
Syt4	0.611812	NA	NO
rn	-1.16466	NA	NO
CG42544	0.611812	NA	NO
CG10029	-1.49437	NA	NO
lncRNA:TS14	-1.49437	NA	NO
nxf4	-0.00678102	NA	NO
CG43290	-0.301169	NA	NO
CG17944	0.611812	NA	NO
Mst84Dd	-0.218424	NA	NO
Ir84a	-0.294019	NA	NO
CG14598	-0.229478	NA	NO
CG1142	-0.442607	NA	NO
scaRNA:MeU5-C46	-0.254456	NA	NO
snRNA:7SK	-1.31358	NA	NO
alpha-Est10	-0.40173	NA	NO
CG42656	-0.294019	NA	NO
alpha-Est9	0.630495	0.320545	NO
Mics1	0.0961152	NA	NO
alpha-Est8	1.35533	NA	NO
Ubc84D	-0.727545	NA	NO
alpha-Est7	-0.237679	0.607849	NO
alpha-Est6	0.739373	NA	NO
Rtnl2	-1.16466	NA	NO
alphaTub84D	-0.0423558	0.922738	NO
alpha-Est5	1.4563	NA	NO
alpha-Est4	-1.46851	NA	NO
asRNA:CR46128	0.89367	NA	NO
alpha-Est3	0.953273	NA	NO
alpha-Est1	-1.42848	NA	NO
Nlg3	-0.956671	NA	NO
Nlg1	-1.49437	NA	NO
pyd3	-3.1039	NA	NO
Sp7	0.100357	0.862639	NO
lncRNA:CR46225	0.633601	NA	NO
CG18747	-0.904012	NA	NO
CG18745	0.633601	NA	NO
CG10086	0.611812	NA	NO
CG2641	-0.115098	NA	NO
CG3014	-1.94806	NA	NO
CG2993	-1.16466	NA	NO
sgll	-0.97616	NA	NO
CG31473	0.70741	NA	NO
CG34384	-0.818413	NA	NO
CG17816	-0.173885	NA	NO
ArgRS-m	0.0995328	NA	NO
mRpS9	-0.44576	0.371292	NO
wtrw	-0.582735	NA	NO
EMC1	-0.16471	0.716046	NO
Taf7	0.0666907	NA	NO
Prat	-0.107013	0.903513	NO
CG2846	-0.267898	0.719515	NO
CG2678	0.308628	NA	NO
CG10445	0.616171	NA	NO
lds	-0.114976	NA	NO
dsx	0.442099	NA	NO
CD98hc	-0.0929149	0.870711	NO
Sfp84E	-1.09507	NA	NO
ELOVL	1.14873	NA	NO
lncRNA:CR46143	-1.49437	NA	NO
PIG-H	-0.221192	0.812132	NO
Kmn2	-0.632556	0.312307	NO
CG2698	0.431268	0.409247	NO
CG2767	-0.770453	0.199537	NO
CG11052	-1.49437	NA	NO
CG3223	-0.408544	NA	NO
CG10435	0.0328066	NA	NO
Pbp95	0.363676	NA	NO
CG2747	0.271367	0.731	NO
ImpE3	0.684276	NA	NO
CG10903	-0.321676	NA	NO
CG11035	-0.251249	NA	NO
unc-45	0.0273492	NA	NO
lncRNA:CR44936	1.24197	NA	NO
CG43060	-1.18116	NA	NO
CG43618	-1.16466	NA	NO
mAChR-B	-2.33453	NA	NO
CG7910	0.611812	NA	NO
CG7900	-0.240607	NA	NO
puc	1.34532	1.12087e-09	UP
lncRNA:CR44331	2.08716	NA	NO
CG7878	-0.0269689	0.965759	NO
CG9667	0.213795	NA	NO
Arl8	0.0291022	0.977114	NO
lncRNA:CR43303	-1.94806	NA	NO
CG7800	-0.567419	0.145329	NO
CG18249	-1.03897	NA	NO
lncRNA:CR45551	1.52045	NA	NO
lncRNA:CR45550	1.24197	NA	NO
asRNA:CR45549	-1.16466	NA	NO
DNApol-iota	-0.276314	NA	NO
Ada2b	-0.868901	NA	NO
CG9636	-0.0101914	NA	NO
CG15864	0.314178	NA	NO
mtg	1.02792	NA	NO
CR18228	-0.791936	NA	NO
RpA-70	-0.131386	0.807883	NO
Mcm2	-0.249736	0.677016	NO
CG9630	-0.404769	NA	NO
lncRNA:CR44318	-1.13765	NA	NO
Nazo	-0.454543	0.262137	NO
CG31464	-1.92539	NA	NO
CG9626	-1.02837	NA	NO
mRpL1	-0.40257	0.55901	NO
nac	-0.0236647	0.981302	NO
Sgt1	-0.387593	0.419573	NO
tex	-0.376109	NA	NO
CG11693	0.611812	NA	NO
CG11694	1.00525	NA	NO
CG7483	-0.372857	0.286588	NO
Coq2	0.144825	NA	NO
lncRNA:CR45215	-0.483839	NA	NO
Ctr1B	0.071015	NA	NO
COX7A	-0.416689	0.0586968	NO
Arl2	-0.386679	NA	NO
CG9601	0.00956032	NA	NO
COX7AL	-1.63741	NA	NO
DppIII	-0.203414	0.646854	NO
CG7352	0.165284	NA	NO
Atg13	0.831272	0.117591	NO
stck	-0.0610085	0.94158	NO
CG9684	-0.368609	NA	NO
CG7963	0.633601	NA	NO
CG45263	0.997019	NA	NO
lncRNA:CR46228	-1.16466	NA	NO
CG11737	-0.727621	NA	NO
CG31454	0.611812	NA	NO
CG31259	0.633601	NA	NO
pch2	0.0295741	0.977057	NO
mRpS18A	-0.644978	NA	NO
CG31460	-0.693723	0.0820259	NO
asRNA:CR44291	-1.31253	NA	NO
Cenp-C	0.265812	0.669773	NO
5-HT2B	-1.08418	NA	NO
lncRNA:CR46124	0.633601	NA	NO
tRNA:Tyr-GTA-1-4	0.611812	NA	NO
Cyp313b1	0.611812	NA	NO
Mkk4	0.0661602	0.930509	NO
SLIRP2	-0.399413	NA	NO
Dhod	-0.24527	0.670281	NO
CG11753	-0.82327	NA	NO
CG42489	-0.743276	NA	NO
bel	0.310825	0.277202	NO
p	-0.190981	NA	NO
CG8032	-0.252091	NA	NO
CG8036	-0.343064	0.265377	NO
tRNA:Tyr-GTA-1-8	1.00525	NA	NO
mRpL19	-0.394804	0.503862	NO
CG9773	-0.504972	0.389131	NO
CG8043	-0.556552	NA	NO
CG11755	-0.335664	NA	NO
hb	1.00525	NA	NO
Cks85A	-0.074355	NA	NO
CG8112	0.0663424	NA	NO
TMEM216	2.197	NA	NO
CG8136	-2.27507	NA	NO
nom	0.223804	NA	NO
CG8159	0.108015	NA	NO
ranshi	0.913077	NA	NO
M1BP	-0.424876	0.512354	NO
CG8202	0.492782	NA	NO
CG9801	0.780273	NA	NO
CG8223	-0.246828	0.520375	NO
Pif1A	1.0237	NA	NO
CG33189	2.01266	NA	NO
Ir85a	0.611812	NA	NO
CCT7	-0.121423	0.669329	NO
CG9839	-0.0866324	NA	NO
hng2	-0.810856	NA	NO
CG9837	0.11138	NA	NO
aqz	1.37469	1.69866e-24	UP
lncRNA:CR43130	1.03699	NA	NO
CG8369	0.0489976	NA	NO
IscU	-0.13864	0.790847	NO
CG8379	-0.192457	NA	NO
pyd	2.34479	3.1116e-26	UP
tRNA:Arg-TCG-2-4	-1.13765	NA	NO
ScsbetaA	-0.15535	0.718215	NO
CG11964	-0.232221	NA	NO
ich	-1.16466	NA	NO
CAHbeta	0.571436	NA	NO
RagA-B	-0.295177	NA	NO
CG11970	-0.167858	NA	NO
E(var)3-9	-0.935827	NA	NO
CG11975	0.209802	NA	NO
CG31100	-0.257332	NA	NO
CG11980	-0.271112	0.725967	NO
Prosbeta3	-0.327929	0.312952	NO
Iru	-1.03371	NA	NO
CG11983	0.854163	NA	NO
Kcmf1	-0.0954898	NA	NO
Sf3b5	-0.777691	NA	NO
CG11986	-0.652701	NA	NO
tgo	-0.0645418	NA	NO
neur	0.324128	NA	NO
asRNA:CR31429	1.03699	NA	NO
hyx	0.306118	0.595489	NO
Nmdmc	-0.363228	0.40776	NO
Rel	0.199707	0.377295	NO
Mst85C	-0.242524	NA	NO
Kdm2	0.493943	0.359285	NO
beag	0.26498	NA	NO
Ada	-0.227241	NA	NO
pum	1.34901	4.26572e-20	UP
D1	0.000394264	0.999445	NO
Vps15	0.165728	NA	NO
CG8420	-0.826493	NA	NO
St2	-1.54687	NA	NO
CR16735	-1.16466	NA	NO
CG16734	-0.345559	NA	NO
CG16736	-1.12376	NA	NO
Ibf2	-0.415048	NA	NO
Ibf1	-0.850371	NA	NO
ATP6AP2	-0.254572	0.600606	NO
sage	-0.165331	NA	NO
TrpRS	-0.593452	0.217956	NO
Vps16A	0.128485	0.880886	NO
lncRNA:CR46350	0.633601	NA	NO
HP1e	-1.89545	NA	NO
CG16749	0.22786	NA	NO
Aduk	0.104409	NA	NO
pasi2	0.159969	NA	NO
lncRNA:CR43301	0.546579	NA	NO
CG45050	0.549524	0.0136004	NO
CG43675	0.611812	NA	NO
CG18473	-0.162483	NA	NO
Srr	1.54503	NA	NO
FER	0.797435	0.00953906	UP
asRNA:CR46145	-0.970773	NA	NO
Or85f	-0.257332	NA	NO
CG34117	-0.331597	NA	NO
RpL34b	-0.667454	2.97896e-07	DOWN
CG8132	-0.221733	NA	NO
CG9356	0.171727	NA	NO
CG44261	-0.869782	NA	NO
betaTub85D	0.611812	NA	NO
Task7	-0.408187	NA	NO
alpha-Man-IIa	0.319233	0.674847	NO
ps	0.442102	0.00854267	NO
GstZ1	-0.554203	NA	NO
GstZ2	-1.16466	NA	NO
CG16779	1.43393	NA	NO
lncRNA:CR45203	0.684276	NA	NO
phu	-1.92539	NA	NO
RhoL	-0.00922304	NA	NO
CG8149	-0.352841	0.631715	NO
rump	-0.205373	0.598673	NO
Ras85D	0.20342	0.783667	NO
Rlb1	-0.175784	NA	NO
mRpL47	-0.120124	0.890246	NO
CG8176	0.43716	0.268129	NO
JHDM2	-0.373549	NA	NO
by	-0.0749717	NA	NO
mura	0.363725	0.571829	NO
lncRNA:CR42549	0.680742	0.273571	NO
RnpS1	-0.221747	0.751821	NO
CG9386	-0.171534	NA	NO
CG8199	0.403547	NA	NO
AP-1mu	-0.320415	0.632	NO
MBD-like	-0.467579	NA	NO
CG9393	-0.0171951	0.986254	NO
Vps45	-0.0823568	NA	NO
CG16789	0.0684363	NA	NO
CG16790	-0.294663	NA	NO
CG9399	-0.361486	NA	NO
Kap-alpha3	-0.334273	0.288261	NO
Son	0.477566	NA	NO
CG8301	-0.0997973	NA	NO
CG33654	-2.25104	NA	NO
P58IPK	0.0283388	0.957196	NO
bocks	-0.521163	NA	NO
CG8312	1.57763	NA	NO
CG9427	0.611812	NA	NO
CG8319	-0.401402	NA	NO
Calr	-0.307566	0.0322379	NO
sisRNA:CR46357	-1.16466	NA	NO
SpdS	-0.405768	0.520262	NO
asRNA:CR45053	-0.678814	NA	NO
Scm	0.341899	0.606999	NO
Dh44	1.41046	NA	NO
CG9492	0.162016	NA	NO
Nepl12	0.194101	NA	NO
p23	-0.205749	0.51955	NO
nmdyn-D7	0.135087	NA	NO
CG9444	0.34697	NA	NO
eca	-0.36148	0.145329	NO
Unc-115a	1.66762	NA	NO
trbd	0.218355	NA	NO
dmt	0.449211	0.489509	NO
scaRNA:PsiU1-6	-1.48538	NA	NO
hyd	-0.0349157	0.96813	NO
FoxP	-1.16466	NA	NO
alphaTub85E	0.633601	NA	NO
side-VII	2.82231	NA	NO
Pnn	-0.114373	NA	NO
CG34409	2.23885	NA	NO
CG31415	0.222501	NA	NO
CG12948	-0.196007	NA	NO
PpD3	-0.0273577	0.972802	NO
CG16908	0.225913	NA	NO
Rpt3R	-1.02855	NA	NO
CG8412	-0.0546483	NA	NO
Mpi	-0.127731	0.88696	NO
Snap24	-0.244695	NA	NO
CG8478	-0.0397219	NA	NO
MED6	-0.603946	NA	NO
Naa80	0.414451	NA	NO
CG9471	-0.367876	NA	NO
Whamy	1.00396	NA	NO
topi	2.27068	NA	NO
RpS29	-0.685631	1.21798e-10	DOWN
asRNA:CR31514	-0.363581	NA	NO
CG12947	0.314762	NA	NO
MtnA	-0.403538	0.00318308	NO
CG8500	0.406241	NA	NO
CG12945	-0.0736845	0.898499	NO
CG8507	-0.404779	0.154996	NO
CG8516	0.20489	NA	NO
asRNA:CR46144	1.5583	NA	NO
CG9467	-0.209381	0.744293	NO
CG8526	0.571399	NA	NO
FBXO11	0.389569	0.48102	NO
asRNA:CR44035	1.00525	NA	NO
CG16904	-0.301169	NA	NO
CG9459	-1.09507	NA	NO
CG9458	0.095073	NA	NO
CG42857	-0.307168	NA	NO
lncRNA:CR45790	-0.301169	NA	NO
Teh1	0.959986	NA	NO
Glut4EF	2.08595	5.30656e-17	UP
lncRNA:CR45029	-1.16466	NA	NO
Art4	-0.0781232	0.936438	NO
Spn85F	2.02569	NA	NO
CG5359	-0.612161	NA	NO
Mical	0.631814	0.211361	NO
CG3909	0.208784	0.774583	NO
CG11722	-0.0788362	NA	NO
mtTFB2	0.256389	NA	NO
CG12811	-0.127438	0.826423	NO
ohgt	0.436712	NA	NO
Fancl	-0.461022	NA	NO
asRNA:CR45205	-1.16466	NA	NO
CG33631	2.20945	NA	NO
CG33784	-1.63741	NA	NO
nerfin-2	0.354606	NA	NO
Alp13	-1.09507	NA	NO
lncRNA:CR45054	2.99232	NA	NO
lncRNA:CR43459	1.10059	0.00217042	UP
Fmr1	0.390559	0.214758	NO
CAH7	-0.156656	0.569991	NO
gammaSnap2	-0.996252	NA	NO
ATPsynepsilonL	-0.164136	NA	NO
knk	-2.25699	NA	NO
asRNA:CR46038	0.633601	NA	NO
tws	0.209765	0.74428	NO
TAF1B	-0.123926	0.898509	NO
Invadolysin	1.06915	NA	NO
CG6254	-0.175447	NA	NO
Best1	0.203657	0.579156	NO
CG12814	0.657633	NA	NO
Syn	-1.13765	NA	NO
Timp	0.306424	NA	NO
CG12420	-1.49437	NA	NO
CG34107	-2.31859	NA	NO
CG42795	1.37195	NA	NO
CG3999	-1.94806	NA	NO
Sirt6	-1.02103	NA	NO
pont	-0.406394	0.412346	NO
Nuak1	0.0172428	0.977057	NO
CG6293	-0.167478	0.545648	NO
Bruce	0.375801	0.191867	NO
CG12818	0.560998	NA	NO
sle	0.727591	0.236141	NO
CG12592	-0.242136	NA	NO
CG31406	-1.09507	NA	NO
jumu	0.328696	NA	NO
Rfx	-0.0181343	NA	NO
cwo	0.901643	5.19658e-07	UP
CG6325	0.498209	NA	NO
Irp-1B	-0.206185	0.63317	NO
Rrp46	-0.431818	NA	NO
CG6345	-0.19011	NA	NO
CG46270	-1.49437	NA	NO
Cyp12e1	0.0800916	NA	NO
hth	0.140413	NA	NO
asRNA:CR44018	0.308982	NA	NO
CG14688	-0.799686	NA	NO
lncRNA:CR44230	-1.49437	NA	NO
Skeletor	-0.608896	NA	NO
pug	-1.66602	NA	NO
CG14683	-0.167937	NA	NO
CG31467	1.04358	NA	NO
CG14684	-1.86793	NA	NO
CG31278	-0.818507	NA	NO
CG14689	-0.247774	NA	NO
TkR86C	1.00525	NA	NO
CG14691	-1.16466	NA	NO
MED7	-0.194041	NA	NO
asRNA:CR45016	-1.92539	NA	NO
Cap-H2	0.410342	0.560796	NO
TfIIFbeta	-0.0308758	NA	NO
CG45078	0.611812	NA	NO
mRpL37	-0.801652	NA	NO
Rbp1	-0.472608	0.254858	NO
Art1	-0.308042	0.457455	NO
Mcm5	-0.246749	0.689834	NO
CG14692	-0.182184	NA	NO
CG14693	-0.674883	NA	NO
TTLL15	0.18775	NA	NO
Cad86C	1.1426	NA	NO
CG42394	-1.09123	NA	NO
CG4565	-0.524882	NA	NO
CG6567	0.190873	NA	NO
CG4511	-0.217014	0.685073	NO
CG4570	-0.534745	NA	NO
CG14694	1.91753	NA	NO
CG6574	1.13638	NA	NO
SelR	-0.395904	NA	NO
Tsp86D	0.0952064	0.877481	NO
Fdh	-0.350142	0.387586	NO
CG4596	0.0961152	NA	NO
Sodh-2	-1.25164	NA	NO
asRNA:CR45195	-3.60129	NA	NO
CG14695	-0.169776	NA	NO
Tpc1	-0.0880864	NA	NO
CG14696	-0.321132	0.50117	NO
Leash	0.93949	NA	NO
Adk3	0.394911	NA	NO
CG6621	0.651839	NA	NO
side-VI	0.613153	NA	NO
lncRNA:CR46007	0.684276	NA	NO
lncRNA:CR44940	-1.49437	NA	NO
Ugt35C1	1.10068	NA	NO
mAcon2	0.222501	NA	NO
CheA86a	-1.48538	NA	NO
Ugt302K1	1.4605	NA	NO
Ugt302C1	0.299716	NA	NO
Ugt35E2	0.684276	NA	NO
Ugt35B1	-1.94806	NA	NO
Ugt35A1	0.335732	NA	NO
Ugt303A1	-1.49437	NA	NO
CG18577	1.44518	NA	NO
cu	0.199048	0.749193	NO
SdhC	-0.342952	0.275806	NO
Tctp	-0.64811	1.06141e-06	DOWN
ZnT86D	-0.380033	NA	NO
RpS25	-0.523726	2.18314e-07	NO
CG4820	0.57326	NA	NO
CG6689	-0.0968949	NA	NO
CG6693	0.209043	0.771885	NO
RpL3	-0.247844	0.0703842	NO
asRNA:CR31144	0.256971	NA	NO
snoRNA:Psi28S-291	0.222501	NA	NO
snoRNA:Me28S-G2017	0.633601	NA	NO
scpr-C	-0.666131	NA	NO
CG17726	0.204181	NA	NO
GCC88	-0.254802	NA	NO
CG17187	-0.420713	NA	NO
CG14701	-0.52051	NA	NO
Arfip	0.213553	NA	NO
CG17721	-0.511897	NA	NO
CG31441	-0.386109	NA	NO
CG31388	0.105344	NA	NO
scpr-B	1.78325	NA	NO
CG17734	-0.0567053	0.934106	NO
CG5214	0.00304337	0.99561	NO
lncRNA:cherub	-0.597398	NA	NO
lncRNA:CR31386	0.684276	NA	NO
lncRNA:CR45055	1.00525	NA	NO
pros	0.032296	NA	NO
lncRNA:CR46008	0.611812	NA	NO
mRpL40	-0.218029	0.789	NO
mgr	0.000213955	0.99965	NO
Irbp	-0.376672	NA	NO
Ranbp9	-0.162695	0.826423	NO
CG6723	0.611812	NA	NO
CG45676	0.611812	NA	NO
ninaG	-1.09507	NA	NO
CG5270	1.07085	NA	NO
Dtd	0.350131	NA	NO
RpL24-like	-0.356273	0.270997	NO
CG5276	-0.511779	NA	NO
Exd2	0.00333182	NA	NO
CG5281	0.376816	NA	NO
CG17230	0.315237	NA	NO
PGRP-LB	-0.0863126	0.760492	NO
dpr4	-0.785828	NA	NO
CG14708	-1.76547	NA	NO
CG10898	-0.246865	NA	NO
fabp	-0.485952	0.000212002	NO
Mrp4	0.0726051	0.815763	NO
CG6790	0.820912	NA	NO
CG5342	-0.608896	NA	NO
wkd	0.160613	NA	NO
CG6791	0.411969	NA	NO
Jupiter	0.0458374	0.880886	NO
CG14710	0.41288	NA	NO
CG6808	0.549112	NA	NO
CG14711	-0.0141162	NA	NO
CG6813	-0.94612	NA	NO
CG18764	0.687637	NA	NO
CG14712	0.100534	NA	NO
Csk	0.822195	0.0273636	UP
asRNA:CR44137	-0.257332	NA	NO
Elp1	-0.0879588	0.913072	NO
CG42327	0.268997	NA	NO
CG14715	-0.457699	0.0366993	NO
CG18476	0.104353	NA	NO
Taf12	-0.188824	0.810895	NO
Ho	-0.239338	NA	NO
CG6830	0.0956879	NA	NO
CG6834	-0.264594	NA	NO
CG6908	-0.146554	NA	NO
CG18765	0.555937	NA	NO
Fer3	-1.57834	NA	NO
CG14717	-0.42756	NA	NO
CG14718	-2.72122	NA	NO
I-t	-1.48538	NA	NO
CG12594	-1.14215	NA	NO
CG14721	-0.319482	NA	NO
Blm	-0.0811702	NA	NO
CG14722	-0.626068	0.387757	NO
CG6923	0.481436	NA	NO
Lk6	0.308947	0.0938612	NO
l(3)neo38	1.0115	NA	NO
prd1	0.468265	NA	NO
HisCl1	0.595332	NA	NO
Sbf	0.147389	NA	NO
ClC-a	-0.192555	NA	NO
glo	-0.52426	0.278459	NO
COX5A	-0.287116	0.166857	NO
Kyat	-0.531656	0.380609	NO
CG6959	0.658385	NA	NO
sad	-1.49437	NA	NO
CG6962	-1.02898	NA	NO
CG31368	0.0974916	0.91259	NO
mthl5	0.0616522	NA	NO
Dnali1	0.521328	NA	NO
Cad87A	0.020837	NA	NO
CG31211	0.826961	NA	NO
Hsp70Aa	1.27786	NA	NO
Hsp70Ab	0.52865	NA	NO
CG3281	-0.0386345	NA	NO
aurA	-0.242249	NA	NO
CG12213	-0.0688807	0.905845	NO
GC1	-0.0200772	NA	NO
Tango9	0.0534486	0.944701	NO
GC2	0.134601	NA	NO
CG12224	1.24197	NA	NO
CG3397	-0.120072	NA	NO
mfas	-0.0715428	0.929545	NO
Tk	-0.289495	NA	NO
Ect3	0.022038	0.963076	NO
KLHL18	-0.142007	NA	NO
GCC185	0.118041	0.89584	NO
DCAF12	0.456136	NA	NO
Spt3	-1.63821	NA	NO
ssp5	-1.49437	NA	NO
CG14739	-1.16466	NA	NO
CG14740	1.00525	NA	NO
ATP8B	0.823341	0.00435973	UP
dpr17	0.927719	NA	NO
dpr15	-1.16466	NA	NO
CG4830	1.00525	NA	NO
Cog1	0.321012	NA	NO
CG14742	-1.13765	NA	NO
CG4860	-0.296427	0.716209	NO
asRNA:CR46012	-0.733372	NA	NO
CG10014	0.611812	NA	NO
CG17404	0.633601	NA	NO
Pglym87	-1.13765	NA	NO
Cyp313a5	-1.16466	NA	NO
Cyp313a3	-1.09507	NA	NO
lncRNA:CR45582	-1.16466	NA	NO
svp	-0.826493	NA	NO
CG44037	1.24197	NA	NO
lncRNA:CR44039	0.684276	NA	NO
CG4066	0.464905	NA	NO
lncRNA:CR45583	0.611812	NA	NO
lncRNA:CR44941	0.633601	NA	NO
CG10038	-0.462243	0.317068	NO
CG10041	0.522834	NA	NO
MBD-R2	-0.241831	0.720318	NO
CG4115	-1.03923	NA	NO
GstD10	-0.318949	NA	NO
GstD9	-0.81868	0.0931061	NO
GstD1	-0.370955	0.16835	NO
lncRNA:CR46015	0.287102	NA	NO
GstD2	0.516115	NA	NO
GstD3	-0.737079	0.566547	NO
GstD4	0.455335	NA	NO
GstD5	-0.174282	NA	NO
GstD6	1.41213	NA	NO
GstD7	-0.379376	NA	NO
GstD8	-0.826493	NA	NO
CG10035	3.13295	NA	NO
GstD11	-0.264594	NA	NO
CG34402	1.81601	NA	NO
CG33098	1.00525	NA	NO
Cyp9f3	0.08915	NA	NO
DNAlig3	-0.170707	NA	NO
Cyp9f2	-0.55628	NA	NO
Sccpdh2	-0.543182	0.426847	NO
CG5196	-0.145067	0.817674	NO
Dip-C	-0.475801	NA	NO
pps	0.39762	NA	NO
Scgbeta	1.4091	NA	NO
CG17202	-0.128348	0.850009	NO
Pp1-87B	-0.399143	0.130033	NO
NANS	0.211864	NA	NO
CG5641	-0.267081	0.620561	NO
CG5245	0.622611	NA	NO
Prosalpha2	-0.353954	0.218224	NO
Aos1	-0.296766	0.457455	NO
Srlp	0.0499483	0.962808	NO
Desat2	-1.16466	NA	NO
Desat1	-0.156814	0.481824	NO
vrs	1.84857	NA	NO
CG18549	0.051239	0.900913	NO
CG5509	1.94861	NA	NO
trus	0.732228	NA	NO
CG5961	-0.0134887	NA	NO
CG12267	0.0277539	NA	NO
CG5608	0.0657929	NA	NO
lncRNA:alphagamma-element:CR32865	-0.840895	NA	NO
Hsp70Bb	-1.08418	NA	NO
Hsp70Bc	-0.558436	0.326188	NO
Octbeta3R	-0.274543	NA	NO
Octbeta2R	2.25237	NA	NO
lncRNA:CR46017	-1.49437	NA	NO
lncRNA:CR44942	0.611812	NA	NO
Vha55	-0.174455	0.58187	NO
Snx3	-0.128309	0.790847	NO
Not10	-0.154165	NA	NO
CG18530	-0.656571	NA	NO
CG11608	1.24197	NA	NO
CG6753	1.44518	NA	NO
CG6225	0.403816	NA	NO
Gnmt	0.584475	NA	NO
CG43630	-2.7416	NA	NO
mbo	-0.0892065	NA	NO
Cyp313a4	-1.16466	NA	NO
kar	0.482394	NA	NO
Su(fu)	0.354586	NA	NO
CG31347	0.275778	NA	NO
Arp1	0.0355501	0.971881	NO
CG14391	-0.453787	NA	NO
Past1	0.203754	0.372615	NO
CG12279	-0.733484	0.149772	NO
DNApol-theta	0.509829	NA	NO
Men	-0.247322	0.325663	NO
lncRNA:CR44231	-1.49437	NA	NO
beat-Vc	0.33186	NA	NO
lncRNA:CR44232	0.611812	NA	NO
CG31345	-1.16466	NA	NO
beat-Va	-0.257332	NA	NO
CG10126	1.03625	NA	NO
d-cup	-1.16466	NA	NO
beat-Vb	-0.323424	NA	NO
lncRNA:CR44236	0.633601	NA	NO
grsm	-0.176728	0.805867	NO
Spc25	-0.363849	NA	NO
Cyp304a1	-1.92539	NA	NO
CG14384	0.633601	NA	NO
CG7381	0.609307	NA	NO
CG7091	-0.669563	NA	NO
Paip2	0.0748211	0.896731	NO
CG31342	0.146597	0.76479	NO
CG14383	-1.16466	NA	NO
yellow-f	-0.331979	0.275563	NO
yellow-f2	-0.342232	NA	NO
CG7488	0.145453	0.870711	NO
CG7518	0.210526	0.554523	NO
CG8031	-0.279897	NA	NO
CG11656	-1.16466	NA	NO
CtBP	0.532389	0.00234745	NO
CG46280	0.0873663	0.831383	NO
CG46281	0.815481	NA	NO
l(3)87Df	-0.588328	0.319786	NO
ry	-0.372627	NA	NO
CG11668	-1.06998	NA	NO
snk	-0.304884	NA	NO
CG11670	0.492727	NA	NO
CG45122	0.633601	NA	NO
Hsc70-2	0.429021	NA	NO
CG7966	0.833838	NA	NO
pic	0.128395	0.83897	NO
timeout	-0.366105	NA	NO
2mit	-2.28967	NA	NO
CG8138	-1.16466	NA	NO
CG14380	-1.16466	NA	NO
Ace	-0.0353517	NA	NO
CG11686	-1.00552	NA	NO
Ravus	0.0737165	NA	NO
Su(var)3-7	0.171041	NA	NO
TBC1D5	-0.262994	NA	NO
apn	-1.49437	NA	NO
Osi22	-1.16466	NA	NO
wntD	1.00525	NA	NO
CG8773	-1.63741	NA	NO
CG8774	-1.16466	NA	NO
CG32473	-0.0561323	0.960819	NO
CR46407	0.0961152	NA	NO
CG45080	-1.16466	NA	NO
PK2-R2	0.611812	NA	NO
PK2-R1	-1.16466	NA	NO
mthl12	0.0961152	NA	NO
poly	-0.290089	NA	NO
Dic1	-0.0185523	0.978662	NO
CheA87a	0.611812	NA	NO
Lip3	-0.218424	NA	NO
CG34309	0.684276	NA	NO
CG9813	-1.13765	NA	NO
lncRNA:CR44138	-1.05934	NA	NO
CG8870	-0.5835	NA	NO
mRpS21	-0.793648	NA	NO
Droj2	-0.121474	0.799431	NO
CG9799	-0.120113	0.899991	NO
CCHa2	-0.0552361	NA	NO
CG14374	0.611812	NA	NO
CG14377	0.0341808	NA	NO
GILT1	-0.273998	0.636168	NO
CG33977	-0.722853	0.164205	NO
yellow-e	-1.16466	NA	NO
Ir87a	1.79249	NA	NO
lncRNA:CR45591	0.633601	NA	NO
yrt	0.822913	NA	NO
lncRNA:CR45679	0.0961152	NA	NO
side-IV	0.594629	NA	NO
asRNA:CR17025	1.00525	NA	NO
asRNA:CR46354	1.94216	NA	NO
CG42778	-0.608896	NA	NO
CG31337	-2.32579	NA	NO
CG14369	-1.53048	NA	NO
CG9759	-0.0552361	NA	NO
CG9269	-0.301169	NA	NO
lncRNA:CR45680	1.261	NA	NO
CG10841	1.49798	NA	NO
sqd	0.294907	0.0767437	NO
rin	0.0223526	0.94158	NO
Rbp4	-0.0359522	NA	NO
Hrb87F	0.0245086	0.966095	NO
B52	0.022457	0.962808	NO
Task6	1.74141	NA	NO
CG9588	-0.832411	NA	NO
Lkb1	0.584634	NA	NO
omd	0.179031	0.806469	NO
flfl	0.0501423	0.934106	NO
CG14367	0.504644	NA	NO
f-cup	0.320177	NA	NO
ninaB	-1.56077	NA	NO
Adgf-D	0.633601	NA	NO
Adgf-C	-1.56077	NA	NO
CG31469	0.143606	NA	NO
CG34383	0.749106	0.0746715	NO
CG9312	-0.711776	NA	NO
Cht5	-0.818413	NA	NO
CG9286	0.0796183	NA	NO
Dip-B	-0.197446	0.59207	NO
tRNA:Phe-GAA-1-6	0.633601	NA	NO
tRNA:Phe-GAA-1-7	0.611812	NA	NO
lncRNA:CR43642	-1.16466	NA	NO
Nsf2	0.195133	NA	NO
CG31495	-0.625895	NA	NO
CR46415	1.03699	NA	NO
ems	-0.271079	NA	NO
Art9	-1.56077	NA	NO
Art6	-1.49437	NA	NO
CG31517	-1.13765	NA	NO
CG9926	0.202891	NA	NO
Ipp	-0.0110369	NA	NO
Orc2	-0.55055	NA	NO
rdx	1.03821	NA	NO
asRNA:CR43460	-0.238682	NA	NO
Cyp6d5	-0.833465	NA	NO
CG3061	0.116772	0.852168	NO
CG9922	-0.14849	0.817495	NO
foxo	0.652207	0.310361	NO
Npc2b	0.608151	NA	NO
CCHa1	1.03699	NA	NO
CG9920	-1.16466	NA	NO
PK1-R	-0.608896	NA	NO
Or88a	-1.13765	NA	NO
CG14357	0.611812	NA	NO
Kif19A	1.36271	NA	NO
Abi	0.0683621	0.931542	NO
twf	-0.414901	0.487004	NO
140up	-0.525078	NA	NO
RpII140	0.0383963	0.957111	NO
Dop1R1	2.22774	NA	NO
CG9649	0.684276	NA	NO
CG31326	0.901111	NA	NO
CG33109	0.684276	NA	NO
Sp212	0.217234	NA	NO
CG9631	0.289954	NA	NO
CG9624	1.27014	NA	NO
CG43291	1.04665	0.0378778	UP
CG9616	-0.687104	NA	NO
MetRS-m	-0.517838	NA	NO
CG43179	-0.205995	NA	NO
CG14840	0.611812	NA	NO
CG14839	-0.388155	NA	NO
trx	1.38517	1.60664e-05	UP
asRNA:CR46020	2.19945	NA	NO
red	0.391256	0.179597	NO
IFT54	2.15524	NA	NO
su(Hw)	0.439962	NA	NO
RpII15	-0.455086	0.495553	NO
CG31321	-0.209196	NA	NO
Crz	-1.13765	NA	NO
PR-Set7	0.0974432	0.910621	NO
Afti	0.871133	NA	NO
ATPsynE	-0.648412	0.0146416	DOWN
spn-B	0.929443	NA	NO
NK7.1	0.656821	0.140806	NO
HEATR2	0.447723	NA	NO
snoRNA:Me18S-G1189	-0.371269	NA	NO
lncRNA:CR44943	0.965874	NA	NO
cv-c	0.731452	0.00145255	UP
natalisin	0.633601	NA	NO
asRNA:CR44176	2.48463	NA	NO
HtrA2	1.00879	NA	NO
mRpL11	-0.261324	NA	NO
CG8461	-0.0960857	NA	NO
Pde6	2.08478	NA	NO
lncRNA:CR46023	-1.16466	NA	NO
CG14850	-1.09507	NA	NO
CG8087	0.611812	NA	NO
CG31313	-0.121688	NA	NO
CG8066	-0.494333	NA	NO
asRNA:CR44095	-0.638987	0.0844817	NO
Cys	-0.411563	0.0259023	NO
CG7987	0.155093	0.857306	NO
stumps	-1.56077	NA	NO
put	-0.0724047	NA	NO
His4r	-0.551509	0.000515343	NO
CG7886	-1.09507	NA	NO
Cad88C	-0.60894	NA	NO
l(3)L1231	0.442347	0.180522	NO
CG3505	-0.226593	0.650575	NO
Hexim	0.0457086	0.965041	NO
Rad17	0.67229	NA	NO
BigH1	1.4563	NA	NO
Meltrin	0.696277	0.000186385	UP
kibra	1.37863	0.000527752	UP
CG7530	0.111967	0.861996	NO
eff	-0.234902	0.432966	NO
jvl	0.882949	0.0668937	NO
smp-30	0.271659	NA	NO
CG7362	1.04911	NA	NO
CG14855	-1.01692	NA	NO
CG14856	-1.33333	NA	NO
CG14857	0.611812	NA	NO
btsz	0.529709	NA	NO
CG3631	0.307524	NA	NO
Rrp6	0.09895	NA	NO
CG33332	-0.0365584	NA	NO
CG33331	-0.0529998	NA	NO
CycC	-0.172221	NA	NO
UQCR-C1	-0.230539	0.359825	NO
CG7265	0.0343349	0.974424	NO
CG14860	-0.00508315	NA	NO
Nup93-2	0.00503601	0.99561	NO
CG3817	0.0780336	0.939912	NO
VhaPPA1-2	-1.16466	NA	NO
RpS5b	-0.984625	NA	NO
VhaPPA1-1	-0.368711	0.150712	NO
Sdr	0.633601	NA	NO
lncRNA:CR45598	-1.13765	NA	NO
lncRNA:CR44944	0.611812	NA	NO
dpr9	1.24197	NA	NO
CG6966	0.83881	0.107814	NO
CG42788	0.167862	0.816095	NO
mir-2493	3.17821	NA	NO
CG6912	-0.260266	0.418405	NO
asRNA:CR45600	0.0213577	NA	NO
CG3984	0.0469368	0.936438	NO
CG3987	-2.07732	NA	NO
GlyS	-0.0430138	0.95175	NO
Gyc88E	1.31915	NA	NO
Mf	-0.604688	NA	NO
CG6752	-0.672211	NA	NO
CG42542	-0.0575997	0.94158	NO
Spn88Ea	-0.200704	0.66335	NO
Spn88Eb	-0.578382	NA	NO
Mau2	-0.140687	NA	NO
CG6654	-0.0847615	NA	NO
CG4210	-0.736791	NA	NO
SIDL	-0.057367	0.957483	NO
CG12241	0.0297718	NA	NO
Rpb7	-0.578575	NA	NO
CG31344	-0.230587	0.740367	NO
Caf1-55	-0.734462	0.212859	NO
Art3	-0.0402197	NA	NO
mRpS10	-0.218263	0.797489	NO
CG34316	-0.218424	NA	NO
asRNA:CR43471	0.545408	NA	NO
tefu	0.303591	0.569991	NO
Hsc70-4	-0.476119	0.000216658	NO
Amt	-1.09507	NA	NO
CG42404	0.460368	NA	NO
eIF2gamma	-0.491668	0.0386711	NO
Su(var)3-9	-0.337277	NA	NO
Set	0.00268356	0.996076	NO
ATPsynO	-0.29627	0.223413	NO
CG14864	-0.474934	NA	NO
Zip88E	0.214276	NA	NO
Cp190	0.186753	0.711524	NO
CG4338	-0.506422	0.42696	NO
asRNA:CR46081	-0.560124	NA	NO
MRG15	0.360771	NA	NO
l(3)neo43	-0.121956	NA	NO
Tm1	0.439296	0.0329298	NO
CG45218	-0.0875248	NA	NO
Tm2	1.03699	NA	NO
CG14866	1.00525	NA	NO
CG6276	-0.128877	NA	NO
ear	-0.00659883	0.995066	NO
CG6236	-0.337601	0.459539	NO
ea	-1.12541	NA	NO
mRpL9	-0.257784	0.719515	NO
Fkbp39	-0.446482	0.0280989	NO
Sra-1	0.239105	0.547359	NO
CG6218	-0.467762	NA	NO
SerRS-m	0.416029	NA	NO
Surf4	-0.350319	0.340114	NO
CG31301	-0.950301	NA	NO
Trs33	-0.180911	NA	NO
CG5038	0.961784	NA	NO
Atg4b	0.682593	NA	NO
CG5044	-0.358065	NA	NO
ldlCp	-0.335403	NA	NO
Trax	-0.444152	NA	NO
CG6171	-0.0482054	NA	NO
CG34404	-0.293151	NA	NO
CG14868	-0.0576867	NA	NO
CG6136	-0.245654	NA	NO
Ccm3	0.12205	0.89772	NO
Rbp	0.722049	NA	NO
h-cup	-1.09507	NA	NO
CG6125	0.369879	NA	NO
asRNA:CR46058	1.30525	NA	NO
Atx2	0.330169	0.386423	NO
lncRNA:CR45911	-0.264594	NA	NO
CG6118	1.41213	NA	NO
AdamTS-A	2.92602	NA	NO
snoRNA:Or-ACA9	3.73193	NA	NO
Rh6	-0.303175	NA	NO
obe	0.325211	NA	NO
CG44014	-0.136159	0.767593	NO
CG44013	0.520903	NA	NO
CG31296	0.0961152	NA	NO
AOX1	0.532481	NA	NO
AOX2	-1.13765	NA	NO
AOX3	-0.651946	NA	NO
AOX4	1.00525	NA	NO
CG43335	-1.16466	NA	NO
CG43336	-2.40879	NA	NO
pxb	1.45423	NA	NO
lncRNA:CR43849	2.18047	NA	NO
CG5399	-0.123218	0.876438	NO
lncRNA:CR45635	1.80628	NA	NO
CG31294	-3.41153	NA	NO
CG34274	-1.56077	NA	NO
Ttc26	-0.257332	NA	NO
CG5614	-1.49437	NA	NO
CG9590	-0.0744295	0.939236	NO
Uros2	-1.70248	NA	NO
c(3)G	0.563444	NA	NO
Acyp2	-1.16933	NA	NO
nsl1	0.429273	0.180681	NO
CG9593	0.355153	NA	NO
asRNA:CR45891	1.4091	NA	NO
alpha-Man-IIb	0.416113	NA	NO
lncRNA:CR45211	-1.16466	NA	NO
rec	0.411303	NA	NO
CG4576	-0.301169	NA	NO
CG43318	0.969897	NA	NO
CG43317	3.20757	NA	NO
Arpc3A	-0.634654	0.132888	NO
ND-23	-0.567872	0.342328	NO
spn-E	0.102918	NA	NO
Pbp45	-1.59468	NA	NO
cv-d	0.0838638	0.713583	NO
CG4546	0.139057	NA	NO
Hmt-1	-0.17354	0.767593	NO
CG31183	1.98828	NA	NO
CG14877	0.611812	NA	NO
glob1	-0.428622	0.447053	NO
EndoU	-0.121229	NA	NO
lncRNA:CR46028	0.611812	NA	NO
CG34276	1.41213	NA	NO
CG5478	1.261	NA	NO
blp	-0.269	NA	NO
Sap47	0.682096	0.0991983	NO
CG4287	0.253971	NA	NO
CG5516	-0.176098	NA	NO
CG32856	0.229841	NA	NO
Rbf2	-0.0299933	NA	NO
mor	-0.241611	0.620561	NO
Hel89B	0.603405	0.00188253	UP
srp	0.492576	0.215365	NO
lncRNA:CR44133	0.478095	NA	NO
lncRNA:CR42839	1.22939	NA	NO
GATAe	-0.685509	NA	NO
pnr	0.620619	0.0106095	UP
CG10264	-0.992716	NA	NO
CG10407	0.580431	NA	NO
IKKbeta	0.685009	NA	NO
lncRNA:CR45212	-1.6673	NA	NO
CG5013	0.0385527	NA	NO
msps	0.111377	0.775787	NO
CG10185	0.00208091	NA	NO
Mhcl	0.145635	NA	NO
CG32855	-0.826493	NA	NO
sxe2	-2.56828	NA	NO
Akt1	-0.177743	0.720601	NO
Sb	-0.768761	NA	NO
CG5903	0.164422	0.817585	NO
CG5916	0.0417925	NA	NO
Fer2	-0.441639	NA	NO
CG6006	0.191566	NA	NO
CG8925	-0.761428	NA	NO
CG8927	-0.708248	NA	NO
Bin1	-0.172153	0.810282	NO
sra	0.159263	NA	NO
CG6126	-0.238955	NA	NO
CG31287	-0.168224	NA	NO
mtSSB	-0.411735	0.301673	NO
lncRNA:CR45639	-0.236719	NA	NO
lncRNA:CR45640	0.0961152	NA	NO
lncRNA:CR45637	-1.09507	NA	NO
lncRNA:CR45642	-1.16466	NA	NO
lncRNA:CR45641	-0.455437	NA	NO
lncRNA:CR45643	-0.301169	NA	NO
tara	0.099222	NA	NO
bor	-0.290311	0.296119	NO
asun	0.188192	NA	NO
Mst89B	1.74408	NA	NO
Mat89Ba	0.232337	NA	NO
gish	1.20326	1.45884e-06	UP
Zip89B	0.921865	NA	NO
Sulf1	0.801108	0.14983	NO
CG17929	0.969897	NA	NO
CG17930	-0.294019	NA	NO
SF2	-0.171543	0.659903	NO
pad	0.269293	NA	NO
CG14879	1.01548	NA	NO
Manf	-0.632499	9.7745e-05	DOWN
CG10311	-0.207523	NA	NO
CG17931	-0.121688	NA	NO
CG14880	-0.584639	NA	NO
CG10317	-1.09507	NA	NO
ss	-0.483839	NA	NO
lncRNA:CR45630	-1.13765	NA	NO
lncRNA:CR45631	1.4563	NA	NO
CG31279	2.01511	NA	NO
tRNA:Thr-AGT-1-4	0.684276	NA	NO
CG17565	-0.978368	NA	NO
CG14881	-0.472416	NA	NO
mRpS33	-0.355294	NA	NO
ema	0.0210652	NA	NO
CG14894	0.0281972	0.974022	NO
CG14882	-0.47119	NA	NO
Pak3	0.926319	0.0196752	UP
CG10405	-0.873085	NA	NO
CG14883	-0.181525	NA	NO
CG42232	0.681444	0.00918618	UP
CSN5	-0.432212	0.294977	NO
Gyc89Da	0.657633	NA	NO
asRNA:CR46029	1.45967	NA	NO
Dhfr	-0.342716	0.638693	NO
Sdhaf3	-0.204078	0.807845	NO
Der-2	-0.329277	0.607536	NO
Cad89D	-0.584639	NA	NO
CG42342	1.5428	NA	NO
CG14891	-0.608896	NA	NO
CG14903	-0.315945	NA	NO
CG14892	-1.16466	NA	NO
CG10345	1.44518	NA	NO
CG10340	-0.125193	0.8386	NO
CG17562	0.308982	NA	NO
CG17560	-1.68655	NA	NO
CG14893	-1.09507	NA	NO
CG14905	0.613153	NA	NO
Fas1	0.3753	NA	NO
nonA-l	0.829889	NA	NO
Arl6IP1	-0.261379	0.671958	NO
CG10324	0.598211	NA	NO
CCT3	-0.0228136	0.96158	NO
CG14906	0.312405	NA	NO
CG14907	-0.380955	NA	NO
modSP	-0.150091	NA	NO
Ubx	0.105612	NA	NO
lncRNA:bxd	-1.13765	NA	NO
lncRNA:CR44945	1.00525	NA	NO
abd-A	0.939197	NA	NO
lncRNA:iab8	-0.271079	NA	NO
lncRNA:iab4	1.69769	NA	NO
Abd-B	-0.608896	NA	NO
AhcyL2	-0.236719	NA	NO
CG18622	0.108809	0.898662	NO
MESK4	-0.889959	NA	NO
CG3678	0.0912451	NA	NO
CG31274	-0.320234	NA	NO
CG17556	-0.141771	0.848828	NO
CG3534	0.0609764	NA	NO
Sf3a1	-0.0501837	0.958395	NO
Irc	-0.0481269	0.890246	NO
CG8907	0.17565	NA	NO
Pxd	0.633601	NA	NO
AdSL	-0.185651	0.826423	NO
CG4009	-1.49437	NA	NO
CG18213	-0.450166	NA	NO
CG5220	-0.371308	0.616217	NO
CG3995	-0.235623	NA	NO
Patr-1	0.288803	0.659542	NO
Dad	1.58662	NA	NO
Ns1	-0.356629	0.521413	NO
mRpS11	-0.323837	NA	NO
Keap1	0.710256	NA	NO
kuk	-0.486995	0.258466	NO
GckIII	-0.0690078	NA	NO
cal1	-0.0693671	0.913267	NO
cher	0.292461	0.186485	NO
CG34278	0.633601	NA	NO
CG17477	0.684276	NA	NO
CG31269	0.611812	NA	NO
CG17475	1.00525	NA	NO
CG31266	-1.13765	NA	NO
CG5246	-1.94485	NA	NO
CG5265	-1.49437	NA	NO
TwdlW	-1.13765	NA	NO
m-cup	-0.0582566	NA	NO
Det	-0.141111	NA	NO
CG5285	-0.326548	NA	NO
CG5292	0.0507099	NA	NO
Mur89F	2.33292	NA	NO
CG31262	-1.49437	NA	NO
beat-IIb	0.684276	NA	NO
lncRNA:CR44258	-1.49437	NA	NO
CG31419	-1.16466	NA	NO
lncRNA:CR43489	0.611812	NA	NO
beat-IIa	-1.49437	NA	NO
lncRNA:CR44256	-1.13765	NA	NO
Brf	0.0160102	NA	NO
lute	0.18556	0.806469	NO
lncRNA:CR43196	0.839761	NA	NO
asRNA:CR44160	-0.480562	NA	NO
sds22	-0.154689	0.684086	NO
CREG	-0.0557392	NA	NO
Sur-8	0.0844179	0.894218	NO
CG34280	-0.42756	NA	NO
CG17283	-0.257332	NA	NO
CG42821	-0.239628	NA	NO
CG5866	-0.257332	NA	NO
CG33333	-1.16466	NA	NO
lncRNA:CR46052	-1.49437	NA	NO
CG14331	-1.71281	NA	NO
Dscam3	0.222501	NA	NO
lncRNA:CR44349	0.633601	NA	NO
CG5823	0.312893	NA	NO
P5cr-2	-0.0123936	NA	NO
l(3)07882	0.0265587	NA	NO
SF1	0.289157	0.584714	NO
Prx3	-0.229661	0.558075	NO
Hmx	-0.325272	NA	NO
Sgs5	0.611812	NA	NO
sll	-0.194337	0.815466	NO
Edg91	-1.16466	NA	NO
CG14324	-1.16466	NA	NO
AttD	-0.601149	0.0931061	NO
CG14325	0.633601	NA	NO
CG43175	-0.726109	0.00299971	DOWN
lncRNA:CR45223	1.01958	NA	NO
CG14322	-0.139387	NA	NO
tRNA:Ala-AGC-2-9	-1.49437	NA	NO
lncRNA:CR45045	-0.512674	NA	NO
tRNA:Ala-AGC-2-10	1.98828	NA	NO
CG7523	-0.287083	0.598884	NO
Mps1	-0.0748979	0.94158	NO
alt	0.148675	0.587752	NO
CG7655	-0.645061	0.206598	NO
CG31251	-0.576796	NA	NO
CG31360	-0.362544	NA	NO
CG31249	0.0767067	NA	NO
osa	0.617183	0.0316453	UP
lncRNA:CR46036	0.778292	NA	NO
lncRNA:CR46035	0.930823	NA	NO
Pxt	-0.236719	NA	NO
Lgr1	0.611812	NA	NO
TyrRII	-1.49437	NA	NO
TyrR	-0.0552361	NA	NO
CG43102	-0.0536799	NA	NO
pasi1	-0.385181	NA	NO
CG7379	-0.369392	0.599382	NO
CG17803	1.84143	NA	NO
CG17806	0.384133	NA	NO
CG17802	-0.069143	NA	NO
Odj	-0.300306	NA	NO
Alg1	-0.086639	NA	NO
tinc	0.959986	NA	NO
Rim	0.114956	NA	NO
cpo	-0.0240644	NA	NO
CG7785	-0.647099	NA	NO
CG7794	0.0351824	NA	NO
htl	0.144659	NA	NO
CG14317	0.611812	NA	NO
sr	1.83149	NA	NO
asRNA:CR45104	-1.13765	NA	NO
CG7218	0.151671	NA	NO
Cbp20	-0.364468	0.600966	NO
wrd	0.00570898	0.994771	NO
cdm	0.120693	NA	NO
CG7208	0.611812	NA	NO
Arp5	0.0249587	NA	NO
CG12321	-0.637081	NA	NO
MED17	0.545047	NA	NO
CG14313	-0.408187	NA	NO
Ssdp	0.665586	0.00854878	UP
CG7985	-1.33069	NA	NO
CG44158	-2.56828	NA	NO
CG7183	-1.52669	NA	NO
CG7988	-0.0312768	NA	NO
mTerf5	0.344349	NA	NO
Non3	-0.447877	0.335458	NO
CG7168	0.0924433	NA	NO
Mdh2	-0.301057	0.281502	NO
repo	-0.334746	NA	NO
CG7156	-0.284588	NA	NO
14-3-3epsilon	-0.194262	0.40061	NO
CG12320	-0.692876	NA	NO
CG18598	1.00525	NA	NO
Ada2a	0.633601	NA	NO
Vps39	-0.320593	NA	NO
eIF1A	-0.24719	0.190708	NO
CG7142	1.14467	NA	NO
CG14312	0.0681558	NA	NO
CG8064	-0.201954	0.760228	NO
CG7131	-1.68866	NA	NO
l(3)05822	0.55988	0.0494412	NO
Dlc90F	-0.0397411	0.933514	NO
CG18600	-0.714371	0.16835	NO
PKD	-0.446928	NA	NO
naz	0.633601	NA	NO
CG15803	0.557397	NA	NO
hmw	1.41046	NA	NO
WRNexo	-0.032387	NA	NO
Nup43	-0.0395514	NA	NO
gl	-0.232358	NA	NO
lncRNA:CR14310	-1.16466	NA	NO
lncRNA:CR44946	-0.608896	NA	NO
CG7675	-1.16466	NA	NO
CG14309	1.49514	NA	NO
Vha100-4	-1.56077	NA	NO
Vha100-2	-0.257763	0.525028	NO
Vti1b	-0.297888	0.491783	NO
CG12333	-0.00402181	NA	NO
koko	-0.238272	NA	NO
CG7685	-0.226513	NA	NO
CG31122	-0.523317	NA	NO
CG10864	0.969897	NA	NO
fru	1.19857	6.22425e-09	UP
CG7694	2.59261	NA	NO
fray	0.383918	0.484974	NO
qin	-0.0174785	NA	NO
CG7695	-0.310549	NA	NO
CG14301	-0.401719	NA	NO
CG31224	0.615295	NA	NO
CstF64	-0.529127	0.252614	NO
Cpsf73	0.190978	0.820305	NO
Gos28	-0.00121226	0.9992	NO
CG31231	-1.09507	NA	NO
CG31229	-0.279744	NA	NO
asRNA:CR45028	0.0833116	NA	NO
CG7702	0.047435	NA	NO
CG31230	1.41046	NA	NO
dind	-0.112273	NA	NO
CG7706	-0.159259	NA	NO
ChT	-1.16466	NA	NO
Muc91C	-0.608896	NA	NO
CG14300	1.00525	NA	NO
VAChT	-1.16466	NA	NO
ChAT	-1.09643	NA	NO
CG34283	1.00525	NA	NO
CG7714	-0.42756	NA	NO
CG7715	0.633601	NA	NO
CG14302	-0.437171	0.569991	NO
Mekk1	0.541628	0.152164	NO
CG7718	0.550932	NA	NO
gwl	-0.552676	NA	NO
Epg5	0.184933	0.790847	NO
CG7720	0.688952	0.0853676	NO
Octalpha2R	0.441434	NA	NO
CG14297	-1.13765	NA	NO
Rh2	0.0209302	NA	NO
CG14294	-1.49437	NA	NO
CG14292	1.81601	NA	NO
EndoA	0.485287	0.434195	NO
CG14291	-0.578922	NA	NO
Xrp1	0.889667	2.19731e-11	UP
Mpc1	-0.608314	NA	NO
CG42613	0.837656	NA	NO
Smu1	-0.0793076	NA	NO
dnk	-0.203986	0.572042	NO
snRNP-U1-C	-0.455535	0.392399	NO
gukh	1.19955	NA	NO
CG6005	-0.237406	NA	NO
CG14286	-0.485809	NA	NO
CG14285	-1.14951	NA	NO
GatA	0.194597	0.815466	NO
NP15.6	-0.332258	0.256304	NO
P5cr	-0.54653	NA	NO
Prp18	-0.640589	NA	NO
CG6013	0.028738	NA	NO
cdi	1.56652	2.971e-05	UP
mRpL55	-0.545406	0.326178	NO
ATPsynD	-0.409087	0.0605544	NO
CG6040	-0.134742	NA	NO
Cyp12a5	-0.307808	NA	NO
Cyp12a4	-0.33377	NA	NO
Ppcs	-0.00975027	NA	NO
CG5835	0.368044	NA	NO
asRNA:CR44107	-1.16466	NA	NO
CG11779	0.187341	NA	NO
nos	-0.269234	NA	NO
Nsun5	-0.547511	NA	NO
CG42359	-0.0543352	NA	NO
sqz	0.131111	0.879858	NO
CG14282	-1.54687	NA	NO
CG5555	-0.0905117	NA	NO
CG31475	1.24197	NA	NO
lncRNA:CR46039	-1.09507	NA	NO
cry	1.00525	NA	NO
vib	0.0572424	0.907503	NO
CG5250	-1.56077	NA	NO
Gdn1	0.0181571	0.986008	NO
unc79	0.74659	2.14184e-05	UP
CG5217	-0.420171	NA	NO
CG14280	-1.56077	NA	NO
Dl	0.315231	NA	NO
Ino80	-0.228773	NA	NO
CG3581	0.611812	NA	NO
CG3734	-0.608896	NA	NO
CG18493	1.24197	NA	NO
CG5316	0.0397627	NA	NO
CG31221	0.243393	NA	NO
CG3517	1.00525	NA	NO
Dys	0.652699	0.236141	NO
Cpr92A	-0.483839	NA	NO
CG7333	-1.16466	NA	NO
CG7342	2.83337	NA	NO
CG17751	1.46881	NA	NO
CG17752	-1.74644	NA	NO
CG16727	-1.63741	NA	NO
CG6231	0.0440311	0.900913	NO
subdued	0.36169	0.620561	NO
CG34138	2.75008	NA	NO
Vha13	-0.407345	0.0989878	NO
Nup58	-0.0727768	0.934106	NO
CG6195	-0.201254	0.715716	NO
CG31219	-0.120072	NA	NO
CG6184	-1.95817	NA	NO
CG7432	-0.257332	NA	NO
Naam	0.10496	NA	NO
CG34286	1.00525	NA	NO
GluClalpha	1.37631	NA	NO
CG11391	0.0961152	NA	NO
CG11407	0.611812	NA	NO
CG11453	-1.94806	NA	NO
bnl	1.97571	3.27502e-15	UP
CG4662	0.0306734	NA	NO
Ire1	0.298752	0.42158	NO
CG11447	-0.293398	0.676143	NO
CG4572	-0.0868317	0.835374	NO
CG4686	-0.207345	0.754372	NO
CG4562	-0.414039	NA	NO
CG17186	-1.1041	NA	NO
Arc42	-0.18902	0.790847	NO
Ask1	0.27233	0.707675	NO
ninaE	0.633601	NA	NO
CG4733	0.699942	NA	NO
CG4538	0.120527	NA	NO
Surf6	0.0981861	0.886031	NO
RhoGAP92B	0.671969	0.155458	NO
lncRNA:CR45047	-0.567253	NA	NO
lncRNA:CR45048	0.344371	NA	NO
CG4770	-1.16466	NA	NO
CG4462	0.633601	NA	NO
CG4459	-0.257332	NA	NO
Hs6st	0.714197	NA	NO
mira	0.462729	NA	NO
CG4783	2.59261	NA	NO
CG31213	3.72619	NA	NO
MED25	-0.758685	NA	NO
CG4836	1.39175	NA	NO
PIG-L	0.160771	NA	NO
psidin	-0.0626454	0.945514	NO
CG4424	0.126481	NA	NO
CG4854	1.06643	NA	NO
trem	0.0164778	NA	NO
CG4936	-0.0789458	NA	NO
CG10889	-0.407494	NA	NO
CG17193	1.00525	NA	NO
CG4390	-0.724147	0.0178691	DOWN
mdlc	-0.583638	NA	NO
CG5023	1.49751	NA	NO
Nlg4	-1.53048	NA	NO
CG17199	1.00525	NA	NO
cic	1.03752	0.000132568	UP
CG4362	1.76663	NA	NO
CG42668	0.865552	6.71243e-10	UP
CG4360	0.188382	0.706315	NO
asRNA:CR45800	0.245395	NA	NO
Sirt2	0.215854	NA	NO
Ir92a	0.79976	NA	NO
lncRNA:CR45023	1.00525	NA	NO
Gfrl	-1.89365	NA	NO
MtnB	0.611812	NA	NO
MFS9	-1.56077	NA	NO
MtnE	-2.47626	NA	NO
Stat92E	0.172578	0.567405	NO
DPCoAC	1.3283	NA	NO
CG5180	0.302553	NA	NO
CG15922	-0.386849	NA	NO
CG5191	-0.159071	0.844326	NO
CG10877	-0.646621	NA	NO
snoRNA:Psi18S-301	-2.27507	NA	NO
TFAM	0.0908752	0.885768	NO
CG5412	-1.36393	NA	NO
EloB	-0.0357951	NA	NO
Srp14	-0.193281	0.712458	NO
CG34008	0.108766	NA	NO
CG16953	0.00417211	0.995066	NO
2022-09-02	-0.0247698	0.96158	NO
asRNA:CR46044	-0.629762	NA	NO
Srp72	0.197207	0.643539	NO
Pus1	-0.10884	0.89571	NO
bon	0.72977	0.1761	NO
tRNA:Leu-TAA-1-1	-1.13765	NA	NO
CG15923	0.292813	NA	NO
CG5466	-0.409743	NA	NO
H	0.359302	0.413955	NO
Pi3K92E	0.018624	0.985254	NO
Lrrk	0.981385	NA	NO
GluRIIE	-0.42756	NA	NO
GluRIID	0.308982	NA	NO
Nep4	-1.49437	NA	NO
Cpr92F	0.633601	NA	NO
CG4000	-0.608896	NA	NO
Oamb	1.00525	NA	NO
CG31205	-1.49437	NA	NO
Cdk2	-0.107264	NA	NO
CG17267	0.318889	NA	NO
CG42322	1.43008	NA	NO
CG31199	-1.16466	NA	NO
CG31200	0.222501	NA	NO
Prosalpha4T1	0.633601	NA	NO
Syp	1.3353	3.83498e-09	UP
CG31195	-0.100003	NA	NO
Takl1	-0.257332	NA	NO
Fancd2	0.135429	NA	NO
CG17271	-0.112037	0.836267	NO
RpS20	-0.887884	1.70199e-13	DOWN
snoRNA:Psi28S-2562	-0.483839	NA	NO
CG17272	0.188724	0.803327	NO
AdSS	0.0898221	0.867645	NO
asRNA:CR44047	0.974451	NA	NO
CG31223	-0.0916112	NA	NO
Synd	-0.224212	0.670579	NO
CG15695	1.00833	NA	NO
RpS30	-0.75791	1.00505e-10	DOWN
Ir93a	-0.257332	NA	NO
KaiR1D	0.33186	NA	NO
TotA	-0.331475	NA	NO
TotC	0.633601	NA	NO
TotB	-1.16466	NA	NO
TotZ	-0.575975	NA	NO
Ktl	-1.16466	NA	NO
Grik	0.0961152	NA	NO
CG31191	-1.08418	NA	NO
asRNA:CR44106	-1.16466	NA	NO
snoRNA:CG31191-a	-1.09507	NA	NO
hdly	-0.0207349	0.982377	NO
Atpalpha	0.225989	0.314352	NO
Calx	-0.30122	NA	NO
CG43446	-0.120072	NA	NO
Alp5	-0.508371	NA	NO
CG5697	-0.628282	NA	NO
Rlip	0.0860024	0.92374	NO
CG17278	0.256943	0.462495	NO
Dhc93AB	1.02276	NA	NO
CG12278	-1.49437	NA	NO
CG31189	-1.49437	NA	NO
CG31207	-0.120072	NA	NO
CG7079	2.23107	NA	NO
CG17279	-0.487957	NA	NO
Mvl	0.192006	0.686856	NO
Cortactin	-0.18825	0.481824	NO
AnxB9	-0.182581	0.408204	NO
r-l	-0.252827	0.601808	NO
dmrt93B	2.17707	NA	NO
HHEX	-0.389105	NA	NO
RhoGAP93B	1.10895	NA	NO
lncRNA:CR44178	1.78325	NA	NO
CG7044	-0.209499	NA	NO
asRNA:CR46045	-0.815391	NA	NO
CG5745	-0.145811	NA	NO
Sec15	-0.163286	NA	NO
rtet	-0.253876	0.670579	NO
Rab11	-0.175075	0.716314	NO
ppan	0.316784	NA	NO
Bdbt	-0.113827	NA	NO
slmb	0.569762	0.171413	NO
CG5793	-0.128314	NA	NO
Ice2	-0.147688	NA	NO
CG7009	-0.491052	NA	NO
Usp8	-0.00612907	0.995066	NO
meigo	-0.142956	0.740856	NO
SNF4Agamma	0.710163	0.000561195	UP
cDIP	-0.582214	NA	NO
CG5810	2.76857	NA	NO
Snmp1	0.94426	NA	NO
CG5862	-0.390132	0.617125	NO
CR43975	-1.90839	NA	NO
Smyd5	-0.971225	NA	NO
Oga	0.509598	NA	NO
CG3337	-1.13308	NA	NO
lncRNA:CR44265	2.04452	NA	NO
Nelf-A	0.130319	NA	NO
e	-2.98858	NA	NO
ETHR	1.5336	NA	NO
Rab1	-0.577102	0.0210547	NO
asRNA:CR45798	-0.0865832	NA	NO
AP-2sigma	-0.836705	0.101643	NO
Idi	0.533335	0.399682	NO
CG3308	0.453773	0.288261	NO
CG3301	2.06632	NA	NO
SIFaR	-0.0552361	NA	NO
lncRNA:Hsromega	0.952567	0.0010827	UP
CG16791	0.495068	0.341665	NO
mod(mdg4)	0.90536	0.00173164	UP
tin	0.464905	NA	NO
bap	-2.33453	NA	NO
CG7907	0.611812	NA	NO
lbl	0.0961152	NA	NO
lbe	-0.575975	NA	NO
lncRNA:CR43453	0.611812	NA	NO
Fancm	0.0859682	NA	NO
lncRNA:CR44032	-1.92539	NA	NO
C15	-1.16466	NA	NO
CG7956	0.892942	0.00758942	UP
lncRNA:CR43372	0.633601	NA	NO
lncRNA:CR44033	-0.301169	NA	NO
slou	-1.16466	NA	NO
CG15498	-1.09507	NA	NO
InR	1.04499	3.084e-10	UP
lncRNA:CR43653	0.808787	NA	NO
E2f1	0.558003	0.00565795	NO
mir-998	1.41046	NA	NO
mir-11	-1.49437	NA	NO
asRNA:CR46055	2.89678	NA	NO
lncRNA:CR46056	0.0451052	NA	NO
lncRNA:CR46057	0.710309	NA	NO
Archease	0.0526883	NA	NO
CG15497	-0.604049	NA	NO
DNApol-alpha180	0.0135505	0.985871	NO
CG31176	0.47093	NA	NO
CR43096	0.633601	NA	NO
CG42869	-1.49437	NA	NO
CG34034	-0.272557	NA	NO
CG5849	-1.00423	NA	NO
CG31343	-1.49437	NA	NO
CG31233	1.78325	NA	NO
CG31198	1.00525	NA	NO
CG42335	0.149822	NA	NO
GABA-B-R2	0.955544	NA	NO
RpI12	-0.630236	NA	NO
tsl	1.00525	NA	NO
CASK	0.902613	NA	NO
mir-4969	1.41213	NA	NO
Gr93b	0.162146	NA	NO
asRNA:CR44087	-1.09507	NA	NO
glec	0.387113	NA	NO
lncRNA:CR45645	-1.16466	NA	NO
lsn	-0.127015	NA	NO
CG6569	0.679113	NA	NO
Cby	1.00525	NA	NO
CG31174	-1.18982	NA	NO
CG31431	0.796736	NA	NO
CG31178	-2.03146	NA	NO
CG6656	0.424178	NA	NO
CG34148	-0.712649	NA	NO
P5CDh2	2.58705	NA	NO
asRNA:CR45046	-1.16466	NA	NO
CG31465	2.7077	NA	NO
dnd	-0.979601	NA	NO
CG6678	1.43614	NA	NO
CG43844	0.633601	NA	NO
Eip93F	0.265557	NA	NO
CG6332	-1.13765	NA	NO
Idh3b	-0.00750125	0.994771	NO
Mitofilin	-0.0112343	0.990732	NO
mRpL35	-0.503533	0.15524	NO
CG6028	-0.31445	0.592544	NO
Cchl	-0.313577	0.570227	NO
ND-42	-0.21348	0.6885	NO
CG13409	-1.46112	NA	NO
pit	-0.072993	0.900913	NO
Fadd	-0.154267	NA	NO
how	0.355163	0.531822	NO
CG13407	-1.49437	NA	NO
Ir94a	-0.0552361	NA	NO
CG42390	-4.32542	NA	NO
SKIP	0.373429	NA	NO
Gld2	-0.294019	NA	NO
CG7084	0.464905	NA	NO
CG34377	-1.72067	NA	NO
asRNA:CR46261	-0.264594	NA	NO
Sar1	-0.467094	0.0239151	NO
PSR	-0.473781	NA	NO
CG5382	-0.464096	0.3279	NO
CG5380	-0.00741922	NA	NO
PyK	-0.247917	0.255132	NO
CG7069	1.53176	NA	NO
CG18596	0.0106547	NA	NO
CG34149	-1.01088	NA	NO
CG43342	0.78985	NA	NO
Gpdh3	0.204968	NA	NO
CAH8	1.56386	NA	NO
CG7059	-1.49437	NA	NO
CG13857	-1.16466	NA	NO
CG13856	0.0961152	NA	NO
CG13855	1.55563	NA	NO
CG13850	0.578078	NA	NO
lqfR	-0.0801833	0.931542	NO
[truncated: 10,517 more rows]

## Sheet: Figure 4D_Top
Cluster	ID	Description	GeneRatio	BgRatio	pvalue	p.adjust	qvalue	geneID	Count
UP	GO:0040007	growth	54/255	439/12234	5.35252e-27	1.10369e-23	5.33562e-24	pum/FER/Csk/kibra/cic/Syp/InR/plum/Trc8/kay/sima/wts/Pdk1/Hipk/Larp4B/Eip63E/S6k/sfl/Rac2/nmo/dally/scyl/Mob2/Frl/Abl/Ten-m/Nipped-B/Dscam1/shot/Prosap/sbb/ena/par-1/sgg/N/dnc/Mnt/Imp/dlg1/cac/hep/baz/mnb/pico/amn/kis/ex/PNUTS/tai/bun/kuz/CG9328/step/pan	54
UP	GO:0060562	epithelial tube morphogenesis	56/255	484/12234	1.21263e-26	1.25022e-23	6.04401e-24	puc/pyd/cv-c/osa/bnl/cic/wge/pnt/stg/kay/hdc/Gprk2/heph/Hipk/msn/sty/sfl/nmo/Gug/dally/RasGAP1/Rbfox1/RhoGAP71E/ftz-f1/Mkp3/CG42674/skd/EcR/psq/shot/mam/sbb/GEFmeso/par-1/cv-2/Slik/sgg/N/ct/dlg1/hep/sd/Rok/RhoGAP15B/baz/RhoGAP19D/Dd/spen/kis/cbt/S/Traf4/crol/step/pan/zfh2	56
UP	GO:0048569	post-embryonic animal organ development	55/255	479/12234	5.44571e-26	3.74302e-23	1.8095e-23	puc/cv-c/osa/cic/wge/pnt/stg/kay/Gprk2/heph/klar/Hipk/msn/sty/sfl/nmo/Gug/dally/RasGAP1/Rbfox1/RhoGAP71E/ftz-f1/Mkp3/CG42674/skd/EcR/lola/psq/pyr/mam/sbb/GEFmeso/par-1/cv-2/sgg/N/ct/dlg1/hep/sd/Rok/RhoGAP15B/RhoGAP19D/Dd/spen/kis/cbt/S/Traf4/Msp300/crol/crp/step/pan/zfh2	55
UP	GO:0016477	cell migration	45/255	319/12234	5.36845e-25	2.46839e-22	1.1933e-22	puc/pum/Csk/trx/kibra/gish/bnl/mod(mdg4)/InR/pnt/kay/sima/zfh1/wts/msn/sfl/Rac2/dally/Frl/Abl/CG42674/EcR/Dscam1/LRR/pyr/ttv/ena/par-1/egh/N/nej/Evi5/hep/baz/kis/ex/robo2/aop/Msp300/Pvf2/Pvf3/tai/bun/kuz/cta	45
UP	GO:0007552	metamorphosis	54/255	484/12234	6.77102e-25	2.46839e-22	1.1933e-22	puc/cv-c/osa/cic/wge/pnt/stg/kay/hdc/Gprk2/heph/Hipk/msn/sty/Eip63E/shep/sfl/nmo/Gug/dally/RasGAP1/Rbfox1/RhoGAP71E/ftz-f1/Mkp3/CG42674/skd/EcR/psq/mam/sbb/GEFmeso/par-1/cv-2/br/sgg/N/ct/dlg1/hep/sd/Rok/RhoGAP15B/RhoGAP19D/Dd/spen/kis/cbt/S/Traf4/crol/step/pan/zfh2	54
UP	GO:0007560	imaginal disc morphogenesis	50/255	410/12234	8.37959e-25	2.46839e-22	1.1933e-22	puc/cv-c/osa/cic/wge/pnt/stg/kay/Gprk2/heph/Hipk/msn/sty/sfl/nmo/Gug/dally/RasGAP1/Rbfox1/RhoGAP71E/ftz-f1/Mkp3/CG42674/skd/EcR/psq/mam/sbb/GEFmeso/par-1/cv-2/sgg/N/ct/dlg1/hep/sd/Rok/RhoGAP15B/RhoGAP19D/Dd/spen/kis/cbt/S/Traf4/crol/step/pan/zfh2	50
UP	GO:0048563	post-embryonic animal organ morphogenesis	50/255	410/12234	8.37959e-25	2.46839e-22	1.1933e-22	puc/cv-c/osa/cic/wge/pnt/stg/kay/Gprk2/heph/Hipk/msn/sty/sfl/nmo/Gug/dally/RasGAP1/Rbfox1/RhoGAP71E/ftz-f1/Mkp3/CG42674/skd/EcR/psq/mam/sbb/GEFmeso/par-1/cv-2/sgg/N/ct/dlg1/hep/sd/Rok/RhoGAP15B/RhoGAP19D/Dd/spen/kis/cbt/S/Traf4/crol/step/pan/zfh2	50
UP	GO:0003002	regionalization	54/255	495/12234	2.03154e-24	5.2363e-22	2.53141e-22	pum/cwo/pnr/osa/cic/Syp/pnt/Syx1A/Pkc98E/klar/sty/sfl/nmo/Gug/h/dally/RasGAP1/Rbfox1/tral/CrebA/DCP2/CG14073/Mkp3/Su(Tpl)/skd/EcR/psq/AGO1/sbb/GEFmeso/ena/par-1/cv-2/sgg/N/ct/fs(1)h/dlg1/hep/Dsp1/baz/Dd/spen/kis/cbt/S/robo2/lilli/capu/SoxN/dl/spir/step/pan	54
UP	GO:0048589	developmental growth	45/255	373/12234	3.91346e-22	7.33596e-20	3.54646e-20	pum/FER/Csk/kibra/cic/Syp/InR/plum/kay/wts/Pdk1/Hipk/Eip63E/S6k/sfl/Rac2/nmo/dally/Mob2/Frl/Abl/Ten-m/Dscam1/shot/Prosap/sbb/ena/par-1/sgg/dnc/Imp/dlg1/cac/hep/baz/mnb/pico/amn/kis/ex/PNUTS/bun/kuz/step/pan	45
UP	GO:0051674	localization of cell	45/255	381/12234	9.39926e-22	1.49087e-19	7.20737e-20	puc/pum/Csk/trx/kibra/gish/bnl/mod(mdg4)/InR/pnt/kay/sima/zfh1/wts/msn/sfl/Rac2/dally/Frl/Abl/CG42674/EcR/Dscam1/LRR/pyr/ttv/ena/par-1/egh/N/nej/Evi5/hep/baz/kis/ex/robo2/aop/Msp300/Pvf2/Pvf3/tai/bun/kuz/cta	45
UP	GO:0000904	cell morphogenesis involved in differentiation	50/255	484/12234	1.54958e-21	2.28231e-19	1.10335e-19	pum/FER/cwo/cv-c/fru/InR/kay/zfh1/wts/Gprk2/msn/S6k/Rac2/dally/Frl/RhoGAP71E/Abl/ftz-f1/Ten-m/jim/EcR/Dscam1/lola/E(Pc)/shot/CG6701/Prosap/ttv/sbb/ena/br/egh/sgg/N/dnc/ct/fs(1)h/hep/Rok/baz/CG34401/spen/kis/robo2/for/Traf4/Snoo/SoxN/kuz/cta	50
UP	GO:0031175	neuron projection development	47/255	479/12234	2.52875e-19	2.60714e-17	1.26038e-17	pum/FER/cwo/cv-c/fru/InR/kay/zfh1/wts/Spn/msn/S6k/Rac2/dally/Frl/Abl/ftz-f1/Ten-m/jim/EcR/Dscam1/lola/E(Pc)/shot/CG6701/Prosap/ttv/sbb/ena/br/egh/N/dnc/ct/fs(1)h/Imp/hep/Rok/CG34401/spen/kis/robo2/for/Snoo/SoxN/kuz/sky	47
UP	GO:0040008	regulation of growth	38/255	306/12234	3.37869e-19	3.16675e-17	1.53092e-17	pum/Csk/kibra/cic/Syp/InR/plum/Trc8/sima/wts/Pdk1/Hipk/Larp4B/S6k/sfl/nmo/dally/scyl/Mob2/Abl/Nipped-B/shot/sbb/ena/sgg/N/Mnt/dlg1/cac/mnb/pico/kis/ex/tai/bun/kuz/CG9328/step	38
UP	GO:0035220	wing disc development	43/255	401/12234	3.6054e-19	3.23232e-17	1.56261e-17	pyd/cv-c/osa/cic/pnt/kay/Gprk2/heph/Hipk/sty/sfl/nmo/Gug/dally/RasGAP1/Rbfox1/CG14073/Mkp3/Su(Tpl)/skd/EcR/psq/mam/sbb/GEFmeso/par-1/cv-2/sgg/N/ct/Smr/sd/Rok/Dd/spen/kis/cbt/S/lilli/crol/step/pan/zfh2	43
UP	GO:0048858	cell projection morphogenesis	45/255	447/12234	5.95207e-19	4.90927e-17	2.37331e-17	pum/FER/cwo/cv-c/fru/bnl/InR/kay/zfh1/wts/msn/S6k/Rac2/dally/Frl/Abl/ftz-f1/Ten-m/jim/EcR/Dscam1/lola/E(Pc)/shot/CG6701/Prosap/ttv/sbb/ena/br/egh/N/dnc/ct/fs(1)h/hep/Rok/CG34401/spen/kis/robo2/for/Snoo/SoxN/kuz	45
UP	GO:0120039	plasma membrane bounded cell projection morphogenesis	45/255	447/12234	5.95207e-19	4.90927e-17	2.37331e-17	pum/FER/cwo/cv-c/fru/bnl/InR/kay/zfh1/wts/msn/S6k/Rac2/dally/Frl/Abl/ftz-f1/Ten-m/jim/EcR/Dscam1/lola/E(Pc)/shot/CG6701/Prosap/ttv/sbb/ena/br/egh/N/dnc/ct/fs(1)h/hep/Rok/CG34401/spen/kis/robo2/for/Snoo/SoxN/kuz	45
UP	GO:0048598	embryonic morphogenesis	34/255	251/12234	1.91233e-18	1.46045e-16	7.06033e-17	puc/pyd/pum/FER/cv-c/InR/pnt/stg/kay/Gprk2/msn/sfl/Rac2/scyl/RhoGAP71E/Abl/EcR/pyr/shot/mam/ena/N/ct/dlg1/hep/Rok/baz/cbt/S/aop/Traf4/step/cta/pan	34
UP	GO:0045893	positive regulation of transcription, DNA-templated	43/255	441/12234	1.32416e-17	8.53253e-16	4.12492e-16	gpp/trx/Hel89B/pnr/osa/pnt/REPTOR/kay/sima/Tet/Pdp1/Rbfox1/tna/JIL-1/CrebA/CycT/Crtc/Eip75B/ftz-f1/Su(Tpl)/Nipped-B/EcR/lola/tou/mam/br/N/fs(1)h/mei-P26/nej/hep/gce/sd/Nup153/mnb/lilli/Ncoa6/SoxN/tai/CG9932/dl/CG8677/pan	43
UP	GO:1902680	positive regulation of RNA biosynthetic process	43/255	441/12234	1.32416e-17	8.53253e-16	4.12492e-16	gpp/trx/Hel89B/pnr/osa/pnt/REPTOR/kay/sima/Tet/Pdp1/Rbfox1/tna/JIL-1/CrebA/CycT/Crtc/Eip75B/ftz-f1/Su(Tpl)/Nipped-B/EcR/lola/tou/mam/br/N/fs(1)h/mei-P26/nej/hep/gce/sd/Nup153/mnb/lilli/Ncoa6/SoxN/tai/CG9932/dl/CG8677/pan	43
UP	GO:1903508	positive regulation of nucleic acid-templated transcription	43/255	441/12234	1.32416e-17	8.53253e-16	4.12492e-16	gpp/trx/Hel89B/pnr/osa/pnt/REPTOR/kay/sima/Tet/Pdp1/Rbfox1/tna/JIL-1/CrebA/CycT/Crtc/Eip75B/ftz-f1/Su(Tpl)/Nipped-B/EcR/lola/tou/mam/br/N/fs(1)h/mei-P26/nej/hep/gce/sd/Nup153/mnb/lilli/Ncoa6/SoxN/tai/CG9932/dl/CG8677/pan	43
UP	GO:0010557	positive regulation of macromolecule biosynthetic process	45/255	497/12234	3.71179e-17	2.12603e-15	1.0278e-15	gpp/pum/trx/Hel89B/pnr/osa/pnt/REPTOR/kay/sima/Tet/Pdp1/Rbfox1/tna/JIL-1/CrebA/CycT/Crtc/Eip75B/ftz-f1/Su(Tpl)/Nipped-B/EcR/lola/tou/mam/br/N/tyf/fs(1)h/mei-P26/nej/hep/gce/sd/Nup153/mnb/lilli/Ncoa6/SoxN/tai/CG9932/dl/CG8677/pan	45
UP	GO:2000026	regulation of multicellular organismal development	34/255	276/12234	3.8384e-17	2.13913e-15	1.03413e-15	pyd/FER/cwo/kibra/Pak3/osa/Syp/InR/pnt/plum/hdc/wts/Spn/msn/Rac2/nmo/h/Mob2/Abl/pyr/shot/ena/par-1/sgg/N/dlg1/cac/sd/mnb/Usp2/aop/SoxN/bun/cta	34
UP	GO:0001654	eye development	41/255	427/12234	1.42871e-16	7.0143e-15	3.39096e-15	puc/pyd/trx/kibra/cdi/bnl/cic/Efa6/pnt/msi/kay/wts/klar/Hipk/sty/nmo/Gug/dally/RasGAP1/Mob2/Frl/Abl/skd/Ten-m/lola/fl(2)d/mbl/ena/br/N/norpA/nej/sd/Rok/spen/ex/S/aop/Traf4/Ziz/bun	41
UP	GO:0048880	sensory system development	41/255	427/12234	1.42871e-16	7.0143e-15	3.39096e-15	puc/pyd/trx/kibra/cdi/bnl/cic/Efa6/pnt/msi/kay/wts/klar/Hipk/sty/nmo/Gug/dally/RasGAP1/Mob2/Frl/Abl/skd/Ten-m/lola/fl(2)d/mbl/ena/br/N/norpA/nej/sd/Rok/spen/ex/S/aop/Traf4/Ziz/bun	41
UP	GO:0150063	visual system development	41/255	427/12234	1.42871e-16	7.0143e-15	3.39096e-15	puc/pyd/trx/kibra/cdi/bnl/cic/Efa6/pnt/msi/kay/wts/klar/Hipk/sty/nmo/Gug/dally/RasGAP1/Mob2/Frl/Abl/skd/Ten-m/lola/fl(2)d/mbl/ena/br/N/norpA/nej/sd/Rok/spen/ex/S/aop/Traf4/Ziz/bun	41
UP	GO:0010558	negative regulation of macromolecule biosynthetic process	43/255	471/12234	1.51867e-16	7.11706e-15	3.44063e-15	gpp/pum/cwo/Hel89B/pnr/cic/eIF4EHP/msi/zfh1/heph/Larp4B/Unr/Gug/h/Rbfox1/JIL-1/upSET/Eip75B/jim/EcR/bin3/psq/Psc/fl(2)d/AGO1/sbb/br/Mnt/Tlk/CG32767/ct/fs(1)h/Smr/sd/Dsp1/kis/cbt/aop/Hnf4/crol/CG9932/CG8677/pan	43
UP	GO:2000113	negative regulation of cellular macromolecule biosynthetic process	43/255	471/12234	1.51867e-16	7.11706e-15	3.44063e-15	gpp/pum/cwo/Hel89B/pnr/cic/eIF4EHP/msi/zfh1/heph/Larp4B/Unr/Gug/h/Rbfox1/JIL-1/upSET/Eip75B/jim/EcR/bin3/psq/Psc/fl(2)d/AGO1/sbb/br/Mnt/Tlk/CG32767/ct/fs(1)h/Smr/sd/Dsp1/kis/cbt/aop/Hnf4/crol/CG9932/CG8677/pan	43
UP	GO:0040012	regulation of locomotion	23/255	120/12234	3.59062e-16	1.6453e-14	7.95397e-15	puc/bnl/InR/kay/sima/msn/S6k/Ten-m/Dscam1/LRR/lola/ena/par-1/Evi5/hep/CG34401/kis/robo2/aop/Pvf2/Pvf3/tai/kuz	23
UP	GO:0009890	negative regulation of biosynthetic process	43/255	487/12234	5.14717e-16	2.25818e-14	1.09168e-14	gpp/pum/cwo/Hel89B/pnr/cic/eIF4EHP/msi/zfh1/heph/Larp4B/Unr/Gug/h/Rbfox1/JIL-1/upSET/Eip75B/jim/EcR/bin3/psq/Psc/fl(2)d/AGO1/sbb/br/Mnt/Tlk/CG32767/ct/fs(1)h/Smr/sd/Dsp1/kis/cbt/aop/Hnf4/crol/CG9932/CG8677/pan	43
UP	GO:0030029	actin filament-based process	35/255	324/12234	8.10878e-16	3.41231e-14	1.64963e-14	puc/FER/cv-c/gish/Pak3/cdi/Gprk2/Svil/Spn/Rac2/tral/Frl/RhoGAP71E/DCP2/Abl/LRR/CAP/shot/Zasp52/Ehbp1/ena/Slik/N/CG34417/hep/Rok/pico/chinmo/capu/Traf4/Msp300/CG32982/spir/step/cta	35
UP	GO:0051270	regulation of cellular component movement	22/255	119/12234	3.59293e-15	1.48173e-13	7.16317e-14	puc/bnl/InR/kay/sima/msn/S6k/Dscam1/LRR/lola/ena/par-1/Evi5/hep/CG34401/kis/robo2/aop/Pvf2/Pvf3/tai/kuz	22
UP	GO:0042330	taxis	35/255	347/12234	6.73083e-15	2.72137e-13	1.3156e-13	FER/fru/InR/zfh1/Hipk/shep/S6k/Rac2/nmo/dally/Abl/Ten-m/Dscam1/lola/E(Pc)/shot/ttv/sbb/ena/br/egh/N/norpA/ct/rdgA/dlg1/hep/Clic/CG34401/spen/kis/robo2/for/SoxN/kuz	35
UP	GO:0030707	ovarian follicle cell development	34/255	329/12234	8.24123e-15	3.20631e-13	1.55004e-13	puc/kibra/cic/Syp/InR/kay/wts/msn/sty/lama/Rac2/EcR/mam/ena/par-1/br/egh/sgg/N/nej/dlg1/Smr/hep/baz/kis/ex/S/aop/capu/tai/bun/kuz/spir/Fs(2)Ket	34
UP	GO:0051253	negative regulation of RNA metabolic process	38/255	420/12234	1.45025e-14	5.53781e-13	2.67717e-13	gpp/pum/cwo/Hel89B/pnr/cic/zfh1/Gug/h/JIL-1/upSET/Eip75B/jim/EcR/bin3/CG46385/psq/Psc/fl(2)d/AGO1/sbb/br/Mnt/Tlk/CG32767/ct/fs(1)h/Smr/sd/Dsp1/kis/cbt/aop/Hnf4/crol/CG9932/CG8677/pan	38
UP	GO:0090130	tissue migration	26/255	188/12234	1.51089e-14	5.66447e-13	2.7384e-13	puc/kibra/bnl/InR/pnt/kay/wts/msn/sfl/dally/CG42674/EcR/pyr/ena/par-1/egh/N/hep/baz/kis/ex/robo2/aop/tai/bun/kuz	26
UP	GO:0007167	enzyme linked receptor protein signaling pathway	31/255	282/12234	2.55619e-14	8.64075e-13	4.17724e-13	pum/FER/cdi/bnl/cic/InR/pnt/sima/Pdk1/sty/S6k/Gug/dally/RasGAP1/Mkp3/pyr/ttv/cv-2/sgg/dlg1/hep/HDAC4/Dd/spen/cbt/aop/Pvf2/Pvf3/Snoo/kek1/step	31
UP	GO:0006468	protein phosphorylation	34/255	343/12234	2.84255e-14	9.45376e-13	4.57028e-13	puc/Csk/gish/Pak3/cdi/bnl/SNF4Agamma/InR/Pkc98E/kay/wts/Gprk2/Pdk1/Hipk/msn/sty/Eip63E/S6k/nmo/JIL-1/Abl/CycT/Mkp3/par-1/Slik/sgg/Tlk/Rok/mnb/chinmo/for/Traf4/kek1/step	34
UP	GO:0030036	actin cytoskeleton organization	32/255	310/12234	5.613e-14	1.72746e-12	8.35116e-13	puc/FER/cv-c/gish/Pak3/cdi/Svil/Spn/Rac2/tral/Frl/DCP2/Abl/LRR/CAP/shot/Zasp52/Ehbp1/ena/Slik/N/CG34417/hep/Rok/pico/chinmo/capu/Msp300/CG32982/spir/step/cta	32
UP	GO:0051093	negative regulation of developmental process	26/255	203/12234	9.70703e-14	2.86078e-12	1.383e-12	Csk/kibra/osa/cdi/cic/Syp/InR/pnt/plum/hdc/zfh1/wts/Spn/sty/RasGAP1/Mob2/Abl/ena/sgg/N/norpA/dlg1/sd/ex/aop/bun	26
UP	GO:0045165	cell fate commitment	32/255	323/12234	1.76754e-13	5.13333e-12	2.48163e-12	pyd/kibra/pnr/osa/cdi/pnt/msi/kay/wts/RasGAP1/skd/EcR/lola/pyr/shot/AGO1/mam/par-1/br/egh/N/nej/dlg1/baz/spen/S/robo2/aop/Traf4/bun/kuz/pan	32
UP	GO:0051241	negative regulation of multicellular organismal process	23/255	162/12234	3.03976e-13	8.58629e-12	4.15091e-12	Csk/kibra/osa/cdi/cic/Syp/InR/pnt/plum/hdc/wts/Spn/sty/RasGAP1/Mob2/Abl/ena/sgg/N/dlg1/sd/ex/aop	23
UP	GO:0044087	regulation of cellular component biogenesis	31/255	312/12234	4.02867e-13	1.07885e-11	5.21551e-12	pum/gish/Pak3/Syp/Efa6/plum/Svil/Spn/nmo/Mob2/DCP2/Abl/LRR/shot/ena/sgg/N/dlg1/cac/Sec16/hep/Dsp1/Rok/baz/mnb/pico/kis/chinmo/capu/Snoo/spir	31
UP	GO:0048638	regulation of developmental growth	27/255	234/12234	4.13399e-13	1.09286e-11	5.28325e-12	pum/Csk/kibra/cic/Syp/InR/plum/wts/Pdk1/Hipk/sfl/nmo/dally/Mob2/Abl/shot/sbb/ena/sgg/dlg1/cac/mnb/pico/kis/ex/kuz/step	27
UP	GO:0071310	cellular response to organic substance	33/255	362/12234	7.54905e-13	1.92175e-11	9.29038e-12	puc/bnl/InR/pnt/sima/Pdk1/msn/sty/S6k/dally/RasGAP1/Oatp74D/Crtc/Eip75B/ftz-f1/Mkp3/EcR/pyr/ttv/cv-2/br/sgg/hep/HDAC4/gce/Dd/cbt/aop/Traf4/Snoo/Hnf4/tai/step	33
UP	GO:0034330	cell junction organization	33/255	367/12234	1.10709e-12	2.78392e-11	1.34584e-11	pyd/pum/Csk/Pak3/Syp/Fur1/plum/kay/Pdk1/Spn/kst/S6k/Rac2/nmo/Mob2/Abl/Ten-m/brp/Prosap/ena/par-1/Magi/sgg/nej/Imp/dlg1/cac/Rok/baz/mnb/kis/Traf4/unc-13	33
UP	GO:0071495	cellular response to endogenous stimulus	27/255	245/12234	1.25554e-12	3.1192e-11	1.50793e-11	bnl/InR/pnt/sima/Pdk1/sty/S6k/dally/Oatp74D/Crtc/Eip75B/ftz-f1/Mkp3/EcR/pyr/ttv/cv-2/sgg/HDAC4/gce/Dd/cbt/aop/Snoo/Hnf4/tai/step	27
UP	GO:0007416	synapse assembly	23/255	174/12234	1.41807e-12	3.44007e-11	1.66305e-11	pum/Pak3/Syp/plum/kay/Pdk1/Spn/S6k/nmo/Mob2/Abl/Ten-m/Prosap/ena/par-1/sgg/nej/Imp/dlg1/cac/baz/mnb/kis	23
UP	GO:0034329	cell junction assembly	26/255	229/12234	1.68226e-12	4.03351e-11	1.94994e-11	pyd/pum/Pak3/Syp/plum/kay/Pdk1/Spn/kst/S6k/nmo/Mob2/Abl/Ten-m/Prosap/ena/par-1/sgg/nej/Imp/dlg1/cac/Rok/baz/mnb/kis	26
UP	GO:0048584	positive regulation of response to stimulus	38/255	500/12234	3.44343e-12	7.97793e-11	3.85681e-11	mtd/puc/Csk/kibra/pnr/gish/Ssdp/lncRNA:Hsromega/InR/Efa6/kay/Gprk2/Pdk1/Hipk/msn/Eip63E/Rac2/dally/CG42674/skd/lola/Prosap/ttv/Ehbp1/olf186-F/cv-2/nej/Imp/hep/Rok/spen/ex/cbt/Traf4/Pvf2/Snoo/dl/step	38
UP	GO:0010648	negative regulation of cell communication	32/255	366/12234	5.33979e-12	1.20996e-10	5.84937e-11	puc/pum/cv-c/cdi/InR/pnt/wts/Gprk2/Hipk/msn/sty/nmo/Gug/dally/RasGAP1/scyl/Mkp3/LRR/par-1/sgg/dnc/nej/NFAT/mnb/Dd/Usp2/aop/Snoo/SoxN/crol/kek1/sky	32
UP	GO:0023057	negative regulation of signaling	32/255	367/12234	5.74411e-12	1.28743e-10	6.22388e-11	puc/pum/cv-c/cdi/InR/pnt/wts/Gprk2/Hipk/msn/sty/nmo/Gug/dally/RasGAP1/scyl/Mkp3/LRR/par-1/sgg/dnc/nej/NFAT/mnb/Dd/Usp2/aop/Snoo/SoxN/crol/kek1/sky	32
UP	GO:0021700	developmental maturation	25/255	231/12234	1.34188e-11	2.82342e-10	1.36494e-10	cic/Syp/InR/Syx1A/plum/hdc/heph/klar/shep/DCP2/ftz-f1/EcR/psq/par-1/egh/mgl/Imp/dlg1/cac/Rok/baz/kis/capu/spir/unc-13	25
UP	GO:0051049	regulation of transport	28/255	293/12234	1.53199e-11	3.19086e-10	1.54257e-10	pyd/gish/CG7956/InR/Syx1A/wts/Gprk2/klar/tral/Abl/Prosap/olf186-F/sgg/norpA/mgl/Hk/cac/Sec16/NFAT/CG4928/mnb/Usp2/IA-2/S/lilli/Fs(2)Ket/sky/step	28
UP	GO:0048469	cell maturation	23/255	199/12234	2.38884e-11	4.89552e-10	2.36667e-10	cic/Syp/InR/Syx1A/plum/hdc/heph/klar/shep/DCP2/ftz-f1/EcR/psq/par-1/egh/Imp/dlg1/cac/Rok/baz/kis/capu/spir	23
UP	GO:0048585	negative regulation of response to stimulus	32/255	389/12234	2.68563e-11	5.37648e-10	2.59918e-10	puc/pum/cv-c/cdi/pnt/wts/Gprk2/Hipk/msn/sty/nmo/Gug/dally/RasGAP1/scyl/Mkp3/LRR/par-1/sgg/dnc/nej/Dsp1/Rok/mnb/Dd/Usp2/aop/Pvf2/Snoo/SoxN/crol/kek1	32
UP	GO:0071695	anatomical structure maturation	23/255	202/12234	3.25387e-11	6.45142e-10	3.11884e-10	cic/Syp/InR/Syx1A/plum/hdc/heph/klar/shep/DCP2/ftz-f1/EcR/psq/par-1/egh/Imp/dlg1/cac/Rok/baz/kis/capu/spir	23
UP	GO:0198738	cell-cell signaling by wnt	19/255	133/12234	3.3981e-11	6.67322e-10	3.22607e-10	gish/osa/Ssdp/wts/Hipk/Eip63E/sfl/nmo/dally/skd/Prosap/ttv/sgg/nej/spen/aop/SoxN/crol/pan	19
UP	GO:0016049	cell growth	20/255	150/12234	3.69619e-11	7.19014e-10	3.47596e-10	FER/cic/InR/kay/sima/Pdk1/Larp4B/S6k/Rac2/Frl/Dscam1/shot/dnc/Mnt/hep/amn/bun/kuz/CG9328/pan	20
UP	GO:0009968	negative regulation of signal transduction	29/255	339/12234	9.69662e-11	1.76942e-09	8.55398e-10	puc/pum/cv-c/cdi/pnt/wts/Gprk2/Hipk/msn/sty/nmo/Gug/dally/RasGAP1/scyl/Mkp3/LRR/par-1/sgg/dnc/nej/mnb/Dd/Usp2/aop/Snoo/SoxN/crol/kek1	29
UP	GO:0046530	photoreceptor cell differentiation	23/255	225/12234	2.91329e-10	4.92394e-09	2.3804e-09	kibra/osa/cdi/pnt/msi/kay/wts/klar/msn/sty/RasGAP1/Mob2/Ten-m/lola/mbl/br/N/nej/baz/ex/S/aop/bun	23
UP	GO:0001738	morphogenesis of a polarized epithelium	16/255	103/12234	3.53297e-10	5.87499e-09	2.84017e-09	gish/pnt/kay/Hipk/sty/nmo/Frl/lola/par-1/nej/dlg1/Rok/baz/spen/S/aop	16
UP	GO:0097435	supramolecular fiber organization	25/255	276/12234	6.27284e-10	1.02434e-08	4.95201e-09	FER/gish/Pak3/cdi/Efa6/Svil/Spn/Rac2/Abl/Ten-m/LRR/CAP/shot/Zasp52/ena/N/hep/Rok/pico/chinmo/capu/Msp300/CLIP-190/spir/cta	25
UP	GO:0007164	establishment of tissue polarity	15/255	93/12234	7.39885e-10	1.17357e-08	5.67345e-09	gish/pnt/kay/Hipk/sty/nmo/Frl/lola/par-1/nej/Rok/baz/spen/S/aop	15
UP	GO:0022603	regulation of anatomical structure morphogenesis	20/255	178/12234	8.3676e-10	1.3171e-08	6.36731e-09	pyd/FER/cv-c/gish/pnt/wts/Hipk/msn/Rac2/nmo/Frl/Abl/Dscam1/shot/par-1/sd/Rok/baz/aop/cta	20
UP	GO:0042127	regulation of cell population proliferation	22/255	217/12234	8.46751e-10	1.32273e-08	6.39453e-09	mtd/Csk/kibra/osa/Xrp1/bnl/InR/pnt/Pkc98E/stg/wts/Mkp3/EcR/pyr/Slik/N/sd/ex/SoxN/bun/dl/pan	22
UP	GO:0007163	establishment or maintenance of cell polarity	21/255	198/12234	9.10082e-10	1.41097e-08	6.82111e-09	Csk/cv-c/pnt/kay/heph/sty/Rac2/nmo/Frl/lola/par-1/Slik/egh/sgg/nej/dlg1/Rok/baz/S/aop/cta	21
UP	GO:0061061	muscle structure development	22/255	219/12234	1.00883e-09	1.5524e-08	7.50483e-09	Pak3/fru/pnt/zfh1/klar/sty/Rac2/Gug/skd/CAP/lola/pyr/mspo/Zasp52/mbl/br/N/sd/Rok/aop/Msp300/crp	22
UP	GO:0008283	cell population proliferation	26/255	305/12234	1.04111e-09	1.5902e-08	7.6876e-09	mtd/Csk/kibra/osa/Xrp1/bnl/InR/pnt/Pkc98E/stg/wts/Mkp3/EcR/pyr/AGO1/Slik/N/sd/baz/ex/S/Pvf2/SoxN/bun/dl/pan	26
UP	GO:0007611	learning or memory	19/255	167/12234	1.81708e-09	2.63861e-08	1.27559e-08	pum/gish/Pkc98E/Rbfox1/Mob2/Abl/Nipped-B/EcR/brp/AGO1/sgg/N/dnc/HDAC4/mnb/amn/kis/lilli/for	19
UP	GO:0050890	cognition	19/255	167/12234	1.81708e-09	2.63861e-08	1.27559e-08	pum/gish/Pkc98E/Rbfox1/Mob2/Abl/Nipped-B/EcR/brp/AGO1/sgg/N/dnc/HDAC4/mnb/amn/kis/lilli/for	19
UP	GO:0010629	negative regulation of gene expression	29/255	386/12234	2.05734e-09	2.96659e-08	1.43415e-08	gpp/pum/eIF4EHP/msi/hdc/heph/Larp4B/CG10077/Unr/Rbfox1/JIL-1/upSET/DCP2/jim/bin3/CG46385/psq/Psc/fl(2)d/AGO1/CG6701/br/N/Tlk/Usp2/aop/Hnf4/crol/CG8677	29
UP	GO:0010647	positive regulation of cell communication	31/255	439/12234	2.46342e-09	3.47916e-08	1.68195e-08	Csk/cv-c/kibra/gish/Ssdp/lncRNA:Hsromega/InR/Efa6/Gprk2/Pdk1/Hipk/msn/Eip63E/dally/CG42674/skd/lola/Prosap/ttv/Ehbp1/olf186-F/cv-2/nej/Imp/hep/spen/ex/cbt/Traf4/Snoo/step	31
UP	GO:0023056	positive regulation of signaling	31/255	439/12234	2.46342e-09	3.47916e-08	1.68195e-08	Csk/cv-c/kibra/gish/Ssdp/lncRNA:Hsromega/InR/Efa6/Gprk2/Pdk1/Hipk/msn/Eip63E/dally/CG42674/skd/lola/Prosap/ttv/Ehbp1/olf186-F/cv-2/nej/Imp/hep/spen/ex/cbt/Traf4/Snoo/step	31
UP	GO:0045595	regulation of cell differentiation	24/255	273/12234	2.56798e-09	3.60215e-08	1.74141e-08	cwo/kibra/osa/cdi/InR/pnt/hdc/zfh1/wts/sty/h/RasGAP1/EcR/pyr/shot/par-1/N/sd/mnb/ex/aop/SoxN/bun/dl	24
UP	GO:0051094	positive regulation of developmental process	22/255	234/12234	3.52594e-09	4.847e-08	2.34321e-08	Pak3/InR/pnt/Pdk1/Hipk/nmo/RasGAP1/tral/EcR/pyr/shot/Prosap/N/Imp/dlg1/cac/mnb/pico/kis/bun/dl/step	22
UP	GO:0010628	positive regulation of gene expression	20/255	200/12234	6.48714e-09	8.62999e-08	4.17204e-08	gpp/puc/pum/pnr/bnl/pnt/kay/Gprk2/Hipk/tna/JIL-1/Nipped-B/CG46385/lola/N/tyf/hep/aop/dl/pan	20
UP	GO:0002164	larval development	18/255	168/12234	1.28551e-08	1.61629e-07	7.81372e-08	pnt/klar/sty/Eip63E/Gug/CrebA/Oatp74D/skd/EcR/lola/pyr/sgg/N/dlg1/Msp300/SoxN/crp/pan	18
UP	GO:0007623	circadian rhythm	17/255	155/12234	2.32156e-08	2.83257e-07	1.36936e-07	cwo/unc79/InR/kay/Pdp1/Nipped-B/EcR/ITP/sgg/dnc/tyf/norpA/nej/Hk/dlg1/mnb/S	17
UP	GO:0032535	regulation of cellular component size	18/255	180/12234	3.79983e-08	4.53397e-07	2.19188e-07	gish/InR/stg/Pdk1/Svil/S6k/RasGAP1/Abl/Nipped-B/LRR/shot/pico/chinmo/capu/Pvf2/Pvf3/kuz/spir	18
UP	GO:0051240	positive regulation of multicellular organismal process	19/255	203/12234	4.61379e-08	5.43637e-07	2.62813e-07	Pak3/InR/Pdk1/Hipk/nmo/RasGAP1/tral/EcR/pyr/shot/N/Hk/dlg1/cac/mnb/Usp2/kis/bun/step	19
UP	GO:1901888	regulation of cell junction assembly	15/255	125/12234	4.73823e-08	5.4889e-07	2.65352e-07	pum/Pak3/Syp/plum/Spn/nmo/Mob2/Abl/ena/sgg/dlg1/cac/Rok/mnb/kis	15
UP	GO:0001932	regulation of protein phosphorylation	15/255	128/12234	6.53408e-08	7.4029e-07	3.57882e-07	puc/bnl/SNF4Agamma/kay/msn/sty/Mkp3/par-1/Slik/sgg/Rok/chinmo/Traf4/kek1/step	15
UP	GO:0002376	immune system process	29/255	452/12234	6.95998e-08	7.84234e-07	3.79126e-07	mtd/puc/FER/pnr/InR/pnt/kay/sima/zfh1/Gprk2/sty/Rac2/CG4080/Mkp3/EcR/LRR/lola/pyr/Atf3/N/norpA/nej/hep/Dsp1/Usp2/Pvf2/Pvf3/kuz/dl	29
UP	GO:0051493	regulation of cytoskeleton organization	17/255	167/12234	7.06016e-08	7.91198e-07	3.82493e-07	gish/Efa6/Svil/Rac2/Abl/LRR/shot/ena/sgg/hep/Rok/chinmo/lilli/capu/spir/step/cta	17
UP	GO:0050767	regulation of neurogenesis	15/255	129/12234	7.25778e-08	8.08949e-07	3.91074e-07	cwo/kibra/osa/InR/pnt/hdc/wts/h/pyr/shot/N/sd/aop/SoxN/bun	15
UP	GO:0009725	response to hormone	15/255	130/12234	8.0535e-08	8.92812e-07	4.31616e-07	InR/sima/Pdk1/S6k/Oatp74D/Eip75B/ftz-f1/Mkp3/EcR/sgg/HDAC4/gce/Hnf4/tai/step	15
UP	GO:0042325	regulation of phosphorylation	17/255	173/12234	1.186e-07	1.28712e-06	6.22237e-07	puc/bnl/SNF4Agamma/InR/kay/msn/sty/Mkp3/par-1/Slik/sgg/N/Rok/chinmo/Traf4/kek1/step	17
UP	GO:0035051	cardiocyte differentiation	8/255	30/12234	1.25642e-07	1.35511e-06	6.55106e-07	pnr/pnt/EcR/pyr/N/sd/robo2/kuz	8
UP	GO:0042067	establishment of ommatidial planar polarity	10/255	54/12234	1.38654e-07	1.47374e-06	7.12456e-07	pnt/kay/sty/nmo/Frl/lola/nej/Rok/S/aop	10
UP	GO:2000241	regulation of reproductive process	14/255	120/12234	1.91482e-07	1.97418e-06	9.54386e-07	puc/InR/Syx1A/stg/kay/klar/msn/par-1/egh/hep/kis/aop/tai/kuz	14
UP	GO:0050807	regulation of synapse organization	16/255	160/12234	2.21399e-07	2.26594e-06	1.09543e-06	pum/Pak3/Syp/plum/Spn/S6k/nmo/Mob2/Abl/Ten-m/ena/sgg/dlg1/cac/mnb/kis	16
UP	GO:0060341	regulation of cellular localization	14/255	122/12234	2.357e-07	2.37057e-06	1.14601e-06	gish/CG7956/Syx1A/wts/klar/dally/tral/Abl/Nipped-B/par-1/sgg/cac/Sec16/Fs(2)Ket	14
UP	GO:0007266	Rho protein signal transduction	9/255	47/12234	4.40002e-07	4.29992e-06	2.07873e-06	cv-c/Rac2/RhoGAP71E/CG42674/GEFmeso/Rok/RhoGAP19D/Ziz/cta	9
UP	GO:1901700	response to oxygen-containing compound	24/255	358/12234	4.56978e-07	4.40322e-06	2.12867e-06	pum/InR/Efa6/Pkc98E/sima/Pdk1/S6k/Oatp74D/Crtc/Eip75B/ftz-f1/Mkp3/EcR/br/sgg/dnc/dlg1/HDAC4/Clic/amn/S/for/Hnf4/step	24
UP	GO:0060560	developmental growth involved in morphogenesis	12/255	96/12234	6.87099e-07	6.31515e-06	3.05296e-06	FER/kay/Rac2/Frl/Abl/Dscam1/shot/dnc/hep/baz/kuz/pan	12
UP	GO:0032970	regulation of actin filament-based process	13/255	114/12234	6.89093e-07	6.31515e-06	3.05296e-06	gish/Svil/Rac2/Abl/LRR/ena/hep/Rok/chinmo/capu/spir/step/cta	13
UP	GO:0090066	regulation of anatomical structure size	19/255	243/12234	7.74076e-07	7.03147e-06	3.39926e-06	gish/InR/stg/Pdk1/Svil/S6k/RasGAP1/Abl/Nipped-B/EcR/LRR/shot/pico/chinmo/capu/Pvf2/Pvf3/kuz/spir	19
UP	GO:0070848	response to growth factor	12/255	99/12234	9.62017e-07	8.62469e-06	4.16947e-06	bnl/pnt/sty/dally/RasGAP1/pyr/ttv/cv-2/Dd/cbt/aop/Snoo	12
UP	GO:0120035	regulation of plasma membrane bounded cell projection organization	14/255	138/12234	1.0795e-06	9.63605e-06	4.6584e-06	cv-c/wts/Rac2/Abl/Dscam1/LRR/shot/ena/N/Imp/hep/Rok/baz/pico	14
UP	GO:0001558	regulation of cell growth	11/255	83/12234	1.11543e-06	9.91385e-06	4.7927e-06	cic/InR/sima/Pdk1/Larp4B/S6k/shot/Mnt/bun/kuz/CG9328	11
UP	GO:0051726	regulation of cell cycle	21/255	309/12234	1.98411e-06	1.67673e-05	8.1059e-06	gpp/puc/pum/cv-c/SNF4Agamma/stg/kay/dally/Nipped-B/Slik/sgg/N/Mnt/Tlk/nej/Smr/Rok/mnb/ex/Wdr62/crol	21
UP	GO:0050803	regulation of synapse structure or activity	16/255	191/12234	2.4092e-06	1.99508e-05	9.64493e-06	pum/Pak3/Syp/plum/Spn/S6k/nmo/Mob2/Abl/Ten-m/ena/sgg/dlg1/cac/mnb/kis	16
UP	GO:0042692	muscle cell differentiation	12/255	108/12234	2.45843e-06	2.00674e-05	9.70128e-06	Pak3/pnt/zfh1/sty/Rac2/mspo/Zasp52/br/N/sd/Rok/aop	12
UP	GO:0001763	morphogenesis of a branching structure	9/255	59/12234	3.26235e-06	2.54809e-05	1.23184e-05	pyd/bnl/pnt/hdc/sty/Mkp3/shot/Slik/baz	9
UP	GO:0048512	circadian behavior	12/255	111/12234	3.28968e-06	2.55974e-05	1.23747e-05	unc79/InR/kay/Nipped-B/EcR/ITP/sgg/tyf/nej/Hk/dlg1/S	12
UP	GO:0012501	programmed cell death	21/255	320/12234	3.45379e-06	2.67734e-05	1.29432e-05	puc/Csk/kibra/lncRNA:Hsromega/mod(mdg4)/pnt/hdc/wts/Pdk1/Hipk/scyl/EcR/lola/mbl/N/norpA/gce/ex/S/Traf4/bun	21
UP	GO:0065009	regulation of molecular function	26/255	460/12234	3.74672e-06	2.86138e-05	1.38329e-05	gpp/puc/SNF4Agamma/InR/CenB1A/pnt/kay/wts/msn/sty/RasGAP1/Crtc/Mkp3/Prosap/sgg/Hk/Evi5/HDAC4/Dsp1/RhoGAP15B/amn/RhoGAP19D/Traf4/kek1/sky/step	26
UP	GO:0017148	negative regulation of translation	9/255	60/12234	3.76899e-06	2.86777e-05	1.38638e-05	pum/eIF4EHP/msi/heph/Larp4B/Unr/Rbfox1/bin3/AGO1	9
UP	GO:0007548	sex differentiation	11/255	99/12234	6.49272e-06	4.66481e-05	2.25513e-05	puc/fru/InR/lola/ena/br/N/ct/hep/robo2/aop	11
UP	GO:0007417	central nervous system development	19/255	287/12234	9.02887e-06	6.31103e-05	3.05097e-05	fru/Trc8/Frl/Abl/CycT/ftz-f1/Nipped-B/EcR/Dscam1/Psc/shot/mam/Prosap/ct/robo2/chinmo/SoxN/bun/kuz	19
UP	GO:0009629	response to gravity	6/255	25/12234	9.81652e-06	6.78395e-05	3.2796e-05	Hipk/shep/nmo/br/dlg1/Clic	6
UP	GO:0032101	regulation of response to external stimulus	17/255	240/12234	1.12406e-05	7.72606e-05	3.73505e-05	mtd/puc/pnr/kay/sima/Gprk2/S6k/lola/norpA/rdgA/Imp/Dsp1/CG34401/Usp2/for/Pvf2/dl	17
UP	GO:0034249	negative regulation of cellular amide metabolic process	9/255	69/12234	1.22716e-05	8.40666e-05	4.06407e-05	pum/eIF4EHP/msi/heph/Larp4B/Unr/Rbfox1/bin3/AGO1	9
UP	GO:0030155	regulation of cell adhesion	8/255	53/12234	1.25706e-05	8.5265e-05	4.12201e-05	pyd/Ten-m/Zasp52/par-1/N/baz/robo2/aop	8
UP	GO:0007626	locomotory behavior	15/255	195/12234	1.40691e-05	9.48054e-05	4.58322e-05	unc79/InR/kay/shep/EcR/brp/sbb/ITP/sgg/tyf/norpA/nej/dlg1/cac/for	15
UP	GO:0032880	regulation of protein localization	11/255	108/12234	1.50656e-05	0.000100861	4.87598e-05	ATP8B/wts/dally/tral/Abl/Nipped-B/sgg/Evi5/Sec16/kis/S	11
UP	GO:0006955	immune response	19/255	299/12234	1.61252e-05	0.000107259	5.18525e-05	mtd/puc/FER/pnr/kay/sima/Gprk2/Rac2/CG4080/Mkp3/LRR/lola/Atf3/norpA/hep/Dsp1/Usp2/Pvf2/dl	19
UP	GO:0048588	developmental cell growth	9/255	75/12234	2.43936e-05	0.000157679	7.62275e-05	InR/kay/Frl/Dscam1/shot/dnc/hep/amn/kuz	9
UP	GO:0046847	filopodium assembly	7/255	43/12234	2.67179e-05	0.000169515	8.19495e-05	bnl/shot/ena/N/hep/baz/pico	7
UP	GO:0043067	regulation of programmed cell death	15/255	212/12234	3.76409e-05	0.000228281	0.000110359	puc/Csk/kibra/lncRNA:Hsromega/pnt/wts/Pdk1/Hipk/EcR/N/norpA/gce/ex/Traf4/bun	15
UP	GO:0022416	chaeta development	9/255	80/12234	4.11413e-05	0.000248258	0.000120017	pyd/pnr/msi/dally/skd/Ten-m/sgg/N/spen	9
UP	GO:0050776	regulation of immune response	13/255	165/12234	4.11757e-05	0.000248258	0.000120017	mtd/puc/pnr/kay/sima/Gprk2/Rac2/LRR/lola/Dsp1/Usp2/Pvf2/dl	13
UP	GO:0006897	endocytosis	13/255	167/12234	4.66913e-05	0.000278258	0.00013452	pyd/Gprk2/kst/Rac2/EcR/CG18659/norpA/mgl/rudhira/hep/mnb/aop/step	13
UP	GO:0019827	stem cell population maintenance	10/255	101/12234	4.71705e-05	0.000279499	0.000135119	InR/msi/S6k/dally/Su(Tpl)/AGO1/mam/sgg/N/lilli	10
UP	GO:0098727	maintenance of cell number	10/255	101/12234	4.71705e-05	0.000279499	0.000135119	InR/msi/S6k/dally/Su(Tpl)/AGO1/mam/sgg/N/lilli	10
UP	GO:1902692	regulation of neuroblast proliferation	7/255	47/12234	4.85714e-05	0.00028534	0.000137943	osa/InR/pnt/wts/N/sd/bun	7
UP	GO:0060249	anatomical structure homeostasis	13/255	174/12234	7.13836e-05	0.000401071	0.000193891	Csk/cv-c/InR/zfh1/JIL-1/Mkp3/mbl/N/norpA/rdgA/ZAP3/cac/tai	13
UP	GO:0035153	epithelial cell type specification, open tracheal system	4/255	12/12234	7.99927e-05	0.0004434	0.000214355	pyd/pnt/N/aop	4
UP	GO:0002682	regulation of immune system process	15/255	227/12234	8.22693e-05	0.000454797	0.000219865	mtd/puc/pnr/kay/sima/Gprk2/Rac2/EcR/LRR/lola/N/Dsp1/Usp2/Pvf2/dl	15
UP	GO:0032869	cellular response to insulin stimulus	9/255	88/12234	8.77052e-05	0.000482262	0.000233142	InR/sima/Pdk1/S6k/Mkp3/sgg/HDAC4/Hnf4/step	9
UP	GO:0010927	cellular component assembly involved in morphogenesis	12/255	155/12234	9.63054e-05	0.000523962	0.000253301	puc/bnl/cic/Syp/lama/Rac2/Zasp52/br/N/hep/S/bun	12
UP	GO:1902275	regulation of chromatin organization	10/255	110/12234	9.77406e-05	0.000530371	0.0002564	mod(mdg4)/Gug/JIL-1/upSET/jim/psq/Tlk/mamo/Ncoa6/crol	10
UP	GO:0030865	cortical cytoskeleton organization	8/255	70/12234	9.86782e-05	0.000532656	0.000257504	cv-c/Rac2/Frl/DCP2/brp/shot/Slik/Rok	8
UP	GO:0032868	response to insulin	9/255	93/12234	0.000134891	0.000705952	0.000341282	InR/sima/Pdk1/S6k/Mkp3/sgg/HDAC4/Hnf4/step	9
UP	GO:0097581	lamellipodium organization	5/255	25/12234	0.000142823	0.000738097	0.000356822	Rac2/Abl/LRR/ena/hep	5
UP	GO:0080134	regulation of response to stress	17/255	295/12234	0.000150805	0.000777402	0.000375823	mtd/puc/pnr/lncRNA:Hsromega/InR/kay/sima/Gprk2/Rac2/lola/sgg/Imp/hep/Rok/Usp2/Traf4/Pvf2	17
UP	GO:0048546	digestive tract morphogenesis	8/255	75/12234	0.000161244	0.000816918	0.000394926	puc/cv-c/pnt/EcR/N/ct/S/pan	8
UP	GO:0008037	cell recognition	10/255	117/12234	0.000163675	0.000825177	0.000398919	fru/Fur1/zfh1/Abl/Ten-m/Dscam1/lola/shot/robo2/Pvf3	10
UP	GO:0051348	negative regulation of transferase activity	5/255	26/12234	0.000173843	0.000870057	0.000420616	puc/sty/Mkp3/sgg/kek1	5
UP	GO:0007155	cell adhesion	14/255	217/12234	0.000182348	0.000910416	0.000440127	pyd/plum/Ten-m/EcR/mspo/Zasp52/par-1/egh/N/dlg1/baz/robo2/aop/crol	14
UP	GO:0060322	head development	11/255	142/12234	0.000186819	0.000930483	0.000449828	h/Frl/ftz-f1/Nipped-B/EcR/Dscam1/shot/Prosap/robo2/chinmo/bun	11
UP	GO:0070828	heterochromatin organization	7/255	58/12234	0.0001911	0.000940449	0.000454646	upSET/bin3/fl(2)d/Tlk/Hnf4/crol/CG8677	7
UP	GO:0007498	mesoderm development	9/255	98/12234	0.000201644	0.000987818	0.000477545	zfh1/sfl/pyr/mam/N/CG34417/Msp300/cta/pan	9
UP	GO:0044772	mitotic cell cycle phase transition	10/255	120/12234	0.000201683	0.000987818	0.000477545	puc/cv-c/stg/kay/wts/Eip63E/Slik/sgg/N/ex	10
UP	GO:0061024	membrane organization	15/255	247/12234	0.00020967	0.0010139	0.000490153	ATP8B/Syx1A/Fur1/klar/kst/Rac2/h/Ten-m/EcR/Sec16/hep/Dd/CG13784/CG33298/spir	15
UP	GO:0033157	regulation of intracellular protein transport	5/255	27/12234	0.000209752	0.0010139	0.000490153	wts/tral/Abl/sgg/Sec16	5
UP	GO:0070252	actin-mediated cell contraction	5/255	27/12234	0.000209752	0.0010139	0.000490153	Gprk2/RhoGAP71E/Rok/Traf4/cta	5
UP	GO:0017145	stem cell division	7/255	59/12234	0.000213024	0.00102391	0.000494991	pum/InR/msi/zfh1/dally/N/chinmo	7
UP	GO:0000226	microtubule cytoskeleton organization	19/255	366/12234	0.00024094	0.00113949	0.000550869	cv-c/Efa6/stg/heph/klar/tral/Ten-m/shot/par-1/Slik/egh/sgg/dlg1/Rok/baz/Wdr62/Msp300/CLIP-190/spir	19
UP	GO:0042386	hemocyte differentiation	6/255	43/12234	0.00024682	0.00115933	0.000560458	pnt/zfh1/sty/pyr/N/dl	6
UP	GO:0022610	biological adhesion	14/255	226/12234	0.0002776	0.00128632	0.00062185	pyd/plum/Ten-m/EcR/mspo/Zasp52/par-1/egh/N/dlg1/baz/robo2/aop/crol	14
UP	GO:0009611	response to wounding	10/255	127/12234	0.00032	0.0014566	0.000704172	puc/InR/kay/msn/kst/Rac2/shot/Imp/hep/Rok	10
UP	GO:0034097	response to cytokine	5/255	30/12234	0.000351842	0.00158753	0.000767465	puc/msn/hep/Traf4/dl	5
UP	GO:0008355	olfactory learning	6/255	46/12234	0.000359948	0.0015996	0.000773301	gish/AGO1/sgg/dnc/mnb/amn	6
UP	GO:0045229	external encapsulating structure organization	11/255	155/12234	0.000399617	0.00176448	0.000853009	puc/cic/Syp/lama/Rac2/Ehbp1/br/N/hep/S/bun	11
UP	GO:0007028	cytoplasm organization	8/255	88/12234	0.000486942	0.00210057	0.00101549	Syx1A/klar/DCP2/psq/par-1/dlg1/capu/spir	8
UP	GO:0051656	establishment of organelle localization	11/255	161/12234	0.000551541	0.00234937	0.00113577	cv-c/klar/msn/Slik/dlg1/Sec16/Rok/baz/Msp300/spir/unc-13	11
UP	GO:0007526	larval somatic muscle development	5/255	33/12234	0.000556872	0.00234937	0.00113577	Gug/skd/lola/pyr/crp	5
UP	GO:0035293	chitin-based larval cuticle pattern formation	4/255	20/12234	0.000686514	0.00278112	0.00134449	CrebA/sgg/SoxN/pan	4
UP	GO:0016197	endosomal transport	9/255	116/12234	0.000706277	0.00283335	0.00136974	gish/CG7956/kst/CG18659/Snx27/ex/S/CG13784/sky	9
UP	GO:0007617	mating behavior	10/255	141/12234	0.000732993	0.00293482	0.00141879	fru/InR/shep/Rac2/mbl/egh/dnc/dlg1/cac/amn	10
UP	GO:0008340	determination of adult lifespan	11/255	168/12234	0.000786985	0.00310874	0.00150287	puc/InR/pnt/S6k/EcR/CG42663/N/hep/kis/aop/bun	11
UP	GO:1903036	positive regulation of response to wounding	4/255	22/12234	0.0010031	0.00385177	0.00186208	InR/Rac2/Imp/Rok	4
UP	GO:0002831	regulation of response to biotic stimulus	11/255	177/12234	0.0012069	0.00450023	0.00217557	mtd/puc/pnr/kay/sima/Gprk2/lola/Dsp1/Usp2/Pvf2/dl	11
UP	GO:0007568	aging	11/255	177/12234	0.0012069	0.00450023	0.00217557	puc/InR/pnt/S6k/EcR/CG42663/N/hep/kis/aop/bun	11
UP	GO:0007631	feeding behavior	6/255	58/12234	0.00126318	0.00467625	0.00226066	InR/S6k/Rac2/dnc/mnb/for	6
UP	GO:0002759	regulation of antimicrobial humoral response	7/255	79/12234	0.00127215	0.0046848	0.00226479	pnr/kay/Gprk2/lola/Dsp1/Usp2/dl	7
UP	GO:0055088	lipid homeostasis	7/255	79/12234	0.00127215	0.0046848	0.00226479	SNF4Agamma/InR/S6k/ftz-f1/EcR/Atf3/hep	7
UP	GO:0033209	tumor necrosis factor-mediated signaling pathway	4/255	24/12234	0.00141025	0.00508381	0.00245769	puc/msn/hep/Traf4	4
UP	GO:0035168	larval lymph gland hemocyte differentiation	4/255	24/12234	0.00141025	0.00508381	0.00245769	pnt/sty/pyr/N	4
UP	GO:0010876	lipid localization	9/255	131/12234	0.00167287	0.00592689	0.00286526	ATP8B/SNF4Agamma/InR/klar/Rac2/Atf3/lilli/CG13784/CG33298	9
UP	GO:0040034	regulation of development, heterochronic	3/255	12/12234	0.00171274	0.00602044	0.00291049	ftz-f1/EcR/br	3
UP	GO:0045332	phospholipid translocation	3/255	12/12234	0.00171274	0.00602044	0.00291049	ATP8B/CG13784/CG33298	3
UP	GO:0019730	antimicrobial humoral response	8/255	107/12234	0.00176042	0.00615074	0.00297348	pnr/kay/Gprk2/lola/hep/Dsp1/Usp2/dl	8
UP	GO:0009607	response to biotic stimulus	20/255	465/12234	0.00176289	0.00615074	0.00297348	mtd/puc/FER/pnr/kay/sima/Gprk2/Rac2/Dscam1/lola/br/N/tyf/hep/Dsp1/Usp2/spen/Traf4/Pvf2/dl	20
UP	GO:0043207	response to external biotic stimulus	20/255	465/12234	0.00176289	0.00615074	0.00297348	mtd/puc/FER/pnr/kay/sima/Gprk2/Rac2/Dscam1/lola/br/N/tyf/hep/Dsp1/Usp2/spen/Traf4/Pvf2/dl	20
UP	GO:0051707	response to other organism	20/255	465/12234	0.00176289	0.00615074	0.00297348	mtd/puc/FER/pnr/kay/sima/Gprk2/Rac2/Dscam1/lola/br/N/tyf/hep/Dsp1/Usp2/spen/Traf4/Pvf2/dl	20
UP	GO:0001707	mesoderm formation	4/255	26/12234	0.00192036	0.00661066	0.00319582	sfl/pyr/mam/pan	4
UP	GO:0015748	organophosphate ester transport	4/255	26/12234	0.00192036	0.00661066	0.00319582	ATP8B/Rim2/CG13784/CG33298	4
UP	GO:0001894	tissue homeostasis	6/255	63/12234	0.00194491	0.00667289	0.00322591	Csk/cv-c/Mkp3/N/norpA/rdgA	6
UP	GO:0001505	regulation of neurotransmitter levels	8/255	110/12234	0.00209796	0.0071759	0.00346908	Syx1A/brp/nej/cac/NFAT/inaE/sky/unc-13	8
UP	GO:0007618	mating	10/255	162/12234	0.00209848	0.0071759	0.00346908	fru/InR/shep/Rac2/mbl/egh/dnc/dlg1/cac/amn	10
UP	GO:0060251	regulation of glial cell proliferation	3/255	13/12234	0.00219246	0.00739911	0.00357699	kibra/wts/pyr	3
UP	GO:0036335	intestinal stem cell homeostasis	4/255	28/12234	0.00254566	0.00839865	0.0040602	InR/N/hep/bun	4
UP	GO:0008354	germ cell migration	5/255	46/12234	0.00258145	0.00847603	0.0040976	pum/trx/mod(mdg4)/zfh1/ttv	5
UP	GO:0097035	regulation of membrane lipid distribution	3/255	14/12234	0.00274772	0.0088945	0.00429991	ATP8B/CG13784/CG33298	3
UP	GO:0050804	modulation of chemical synaptic transmission	9/255	142/12234	0.00290186	0.0093312	0.00451103	pum/Csk/cv-c/Syp/brp/Prosap/cac/NFAT/sky	9
UP	GO:0099177	regulation of trans-synaptic signaling	9/255	142/12234	0.00290186	0.0093312	0.00451103	pum/Csk/cv-c/Syp/brp/Prosap/cac/NFAT/sky	9
UP	GO:0048332	mesoderm morphogenesis	4/255	29/12234	0.00290525	0.0093312	0.00451103	sfl/pyr/mam/pan	4
UP	GO:0050795	regulation of behavior	7/255	92/12234	0.00306052	0.00978419	0.00473001	InR/EcR/AGO1/egh/Hk/mnb/S	7
UP	GO:1900424	regulation of defense response to bacterium	6/255	69/12234	0.00309409	0.0098609	0.0047671	puc/pnr/kay/Gprk2/lola/Usp2	6
UP	GO:0010256	endomembrane system organization	10/255	171/12234	0.00311043	0.00987548	0.00477415	ATP8B/Pkc98E/stg/kst/tral/Ten-m/Sec16/Dd/Msp300/CG33298	10
UP	GO:0035075	response to ecdysone	5/255	48/12234	0.00311782	0.00987548	0.00477415	Oatp74D/Eip75B/ftz-f1/EcR/br	5
UP	GO:0036314	response to sterol	5/255	48/12234	0.00311782	0.00987548	0.00477415	Oatp74D/Eip75B/ftz-f1/EcR/br	5
UP	GO:0061057	peptidoglycan recognition protein signaling pathway	5/255	48/12234	0.00311782	0.00987548	0.00477415	puc/kay/lola/hep/Usp2	5
DOWN	GO:0002181	cytoplasmic translation	59/97	133/12234	3.72098e-96	2.00189e-93	1.82132e-93	RpL35A/RpL34b/RpS29/RpS20/RpS30/RpS3/RpS27/RpL27/RpL34a/RpL4/RpS8/RpL32/RpS7/RpL23A/RpL28/eIF1/RpL18/RpL14/RpS9/RpL10Ab/RpS12/RpL38/RpL31/RpS15Ab/RpS11/RpS23/RpS15/RpL11/RpS18/RpL29/RpS16/RpS24/RpL12/RpL39/RpL41/RpL19/RpL36/RpL35/RpL17/RpS14a/RpS14b/RpS28b/RpS15Aa/RpL37a/RpS19a/RpS10b/RpLP1/RpS21/RpL40/RpL27A/RpL37A/RpS13/RpS2/RpS27A/RpL9/RpS26/RpL30/RpL21/RpS3A	59
DOWN	GO:0042254	ribosome biogenesis	20/97	221/12234	4.61716e-16	1.24202e-13	1.12999e-13	RpL35A/RpL34b/RpS27/RpL34a/RpS8/RpS7/RpL23A/RpL14/RpL10Ab/CG7637/RpS15/RpS16/RpL35/RpS14a/RpS14b/RpS28b/RpS19a/RpS10b/RpS21/hoip	20
DOWN	GO:0000028	ribosomal small subunit assembly	1997-07-01	25/12234	6.76626e-10	7.2805e-08	6.62382e-08	RpS27/RpS15/RpS14a/RpS14b/RpS28b/RpS19a/RpS10b	7
DOWN	GO:0042255	ribosome assembly	1997-08-01	52/12234	6.58261e-09	5.90241e-07	5.37003e-07	RpS27/RpL23A/RpS15/RpS14a/RpS14b/RpS28b/RpS19a/RpS10b	8
DOWN	GO:0071826	ribonucleoprotein complex subunit organization	1997-10-01	131/12234	8.01265e-08	5.38851e-06	4.90248e-06	RpS27/RpL23A/eIF1/RpL38/RpS15/RpS14a/RpS14b/RpS28b/RpS19a/RpS10b	10
DOWN	GO:0006364	rRNA processing	1997-10-01	149/12234	2.69748e-07	1.6125e-05	1.46705e-05	RpS8/RpS7/RpL10Ab/CG7637/RpS16/RpL35/RpS14a/RpS14b/RpS28b/RpS21	10
DOWN	GO:0016072	rRNA metabolic process	1997-10-01	156/12234	4.13719e-07	2.22581e-05	2.02505e-05	RpS8/RpS7/RpL10Ab/CG7637/RpS16/RpL35/RpS14a/RpS14b/RpS28b/RpS21	10
DOWN	GO:0046034	ATP metabolic process	1997-09-01	159/12234	4.54082e-06	0.00020358	0.000185218	ATPsynE/ND-MLRQ/levy/sesB/sun/ND-20/UQCR-14/COX5B/Cyt-c-p	9
DOWN	GO:0042775	mitochondrial ATP synthesis coupled electron transport	1997-06-01	85/12234	5.61238e-05	0.00201297	0.00183141	ND-MLRQ/levy/ND-20/UQCR-14/COX5B/Cyt-c-p	6
DOWN	GO:0009145	purine nucleoside triphosphate biosynthetic process	1997-04-01	30/12234	8.68813e-05	0.00246011	0.00223822	ATPsynE/awd/sesB/sun	4
DOWN	GO:0009205	purine ribonucleoside triphosphate metabolic process	1997-04-01	30/12234	8.68813e-05	0.00246011	0.00223822	ATPsynE/awd/sesB/sun	4
DOWN	GO:0009206	purine ribonucleoside triphosphate biosynthetic process	1997-04-01	30/12234	8.68813e-05	0.00246011	0.00223822	ATPsynE/awd/sesB/sun	4

## Sheet: Figure 4D_Bottom
Cluster	ID	Description	GeneRatio	BgRatio	pvalue	p.adjust	qvalue	geneID	Count
UP	GO:0008134	transcription factor binding	24/234	162/12141	5.84414e-15	1.68896e-12	1.28571e-12	pnr/cic/kay/Hipk/Gug/h/Rbfox1/Crtc/ftz-f1/EcR/bin3/tou/nej/Smr/NFAT/gce/sd/Dsp1/ex/lilli/Ncoa6/tai/dl/pan	24
UP	GO:0004672	protein kinase activity	25/234	223/12141	1.05153e-12	1.29823e-10	9.88273e-11	FER/Csk/gish/Pak3/cdi/InR/Pkc98E/wts/Gprk2/Pdk1/Hipk/msn/Eip63E/S6k/nmo/JIL-1/Abl/par-1/Slik/sgg/Tlk/hep/Rok/mnb/for	25
UP	GO:0000977	RNA polymerase II transcription regulatory region sequence-specific DNA binding	35/234	474/12141	6.22562e-12	4.49801e-10	3.42409e-10	cwo/pnr/cic/REPTOR/kay/sima/zfh1/Pdp1/h/CrebA/Eip75B/ftz-f1/jim/EcR/luna/Atf3/br/Mnt/CG32767/ct/NFAT/gce/sd/cbt/aop/Snoo/Hnf4/SoxN/crol/CG9932/crp/dl/MESR3/pan/zfh2	35
UP	GO:0000981	DNA-binding transcription factor activity, RNA polymerase II-specific	34/234	466/12141	1.79711e-11	1.03873e-09	7.90729e-10	cwo/pnr/cic/pnt/REPTOR/kay/sima/zfh1/Pdp1/h/CrebA/Eip75B/ftz-f1/jim/EcR/luna/Atf3/Mnt/CG32767/ct/NFAT/gce/sd/cbt/aop/Snoo/Hnf4/SoxN/crol/crp/dl/MESR3/pan/zfh2	34
UP	GO:0016301	kinase activity	27/234	320/12141	1.02189e-10	3.2179e-09	2.44961e-09	FER/Csk/gish/Pak3/cdi/InR/Pkc98E/wts/Gprk2/Pdk1/Hipk/msn/Eip63E/S6k/nmo/JIL-1/Abl/par-1/Slik/sgg/Tlk/rdgA/dlg1/hep/Rok/mnb/for	27
UP	GO:0016773	phosphotransferase activity, alcohol group as acceptor	26/234	298/12141	1.11346e-10	3.2179e-09	2.44961e-09	FER/Csk/gish/Pak3/cdi/InR/Pkc98E/wts/Gprk2/Pdk1/Hipk/msn/Eip63E/S6k/nmo/JIL-1/Abl/par-1/Slik/sgg/Tlk/rdgA/hep/Rok/mnb/for	26
UP	GO:0019899	enzyme binding	28/234	393/12141	2.1913e-09	5.75714e-08	4.3826e-08	puc/trx/Pak3/SNF4Agamma/Rac2/Mob2/tral/Frl/Mkp3/Su(Tpl)/AGO1/Pcf11/GEFmeso/Magi/N/nej/ZAP3/Evi5/Sec16/Smr/hep/Rok/pico/ex/PNUTS/Msp300/Fs(2)Ket/pan	28
UP	GO:0008289	lipid binding	16/234	202/12141	1.80353e-06	3.72299e-05	2.83411e-05	FER/cv-c/Efa6/CenB1A/Gprk2/Svil/kst/EcR/CG18659/Snx27/Clic/gce/RhoGAP15B/baz/step/unc-13	16
UP	GO:0046983	protein dimerization activity	21/234	362/12141	6.86739e-06	0.000132312	0.000100722	cwo/trx/pnr/Pak3/mod(mdg4)/REPTOR/kay/sima/h/ftz-f1/Ten-m/EcR/Dscam1/psq/Mnt/gce/robo2/tai/bun/crp/step	21
UP	GO:0003730	mRNA 3'-UTR binding	7/234	40/12141	9.79244e-06	0.000166471	0.000126726	pum/heph/Larp4B/shep/Unr/Rbfox1/Imp	7
UP	GO:0030695	GTPase regulator activity	13/234	165/12141	1.80968e-05	0.000290555	0.000221184	cv-c/Efa6/CenB1A/RhoGAP71E/CG42674/CG18659/GEFmeso/Evi5/RhoGAP15B/RhoGAP19D/Ziz/sky/step	13
UP	GO:0003682	chromatin binding	16/234	254/12141	3.29271e-05	0.00045314	0.000344951	trx/osa/Xrp1/mod(mdg4)/wge/upSET/Su(Tpl)/Nipped-B/Psc/N/fs(1)h/nej/Smr/mamo/Nup153/SoxN	16
UP	GO:0070851	growth factor receptor binding	5/234	23/12141	6.45618e-05	0.000811233	0.000617548	bnl/pyr/Pvf2/Pvf3/kek1	5
UP	GO:0003779	actin binding	10/234	119/12141	9.90063e-05	0.00102189	0.000777906	Svil/Spn/kst/Frl/DCP2/shot/Zasp52/Msp300/CLIP-190/spir	10
UP	GO:0003712	transcription coregulator activity	12/234	175/12141	0.0001458	0.00145298	0.00110607	Gug/tna/skd/mam/sbb/nej/Pits/Smr/mnb/lilli/tai/CG8677	12
UP	GO:0003707	steroid hormone receptor activity	4/234	16/12141	0.000203978	0.00184217	0.00140235	Eip75B/ftz-f1/EcR/Hnf4	4
UP	GO:0042562	hormone binding	4/234	16/12141	0.000203978	0.00184217	0.00140235	InR/EcR/mgl/gce	4
UP	GO:0030371	translation repressor activity	4/234	19/12141	0.000415093	0.00333227	0.00253668	pum/eIF4EHP/msi/heph	4
UP	GO:0008083	growth factor activity	4/234	21/12141	0.00062184	0.004608	0.00350782	bnl/pyr/Pvf2/Pvf3	4
UP	GO:0019904	protein domain specific binding	7/234	78/12141	0.000746338	0.00526077	0.00400474	mod(mdg4)/psq/ena/N/sd/pico/aop	7
UP	GO:0000900	translation repressor activity, mRNA regulatory element binding	3/234	12/12141	0.00136723	0.00840699	0.00639978	pum/msi/heph	3
UP	GO:0008157	protein phosphatase 1 binding	4/234	26/12141	0.00144033	0.00867197	0.0066015	trx/ZAP3/pico/PNUTS	4
DOWN	GO:0003735	structural constituent of ribosome	58/95	271/12141	4.45003e-73	6.00754e-71	5.24635e-71	RpL35A/RpL34b/RpS29/RpS20/RpS30/RpS3/RpS27/RpL27/RpL34a/RpL4/RpS8/RpL32/RpS7/RpL23A/RpL28/RpL18/RpL14/RpS9/RpL10Ab/RpS12/RpL38/RpL31/RpS15Ab/RpS11/RpS23/RpS15/RpL11/RpS18/RpL29/RpS16/RpS24/RpL12/RpL39/RpL41/RpL19/RpL36/RpL35/RpL17/RpS14a/RpS14b/RpS28b/RpS15Aa/RpL37a/RpS19a/RpS10b/RpLP1/RpS21/RpL40/RpL27A/RpL37A/RpS13/RpS2/RpS27A/RpL9/RpS26/RpL30/RpL21/RpS3A	58
DOWN	GO:0019843	rRNA binding	1995-06-01	39/12141	5.18433e-07	3.49943e-05	3.05603e-05	RpS9/RpL12/RpS14a/RpS14b/RpS13/RpL9	6
DOWN	GO:0009055	electron transfer activity	1995-07-01	95/12141	9.06106e-06	0.000407748	0.000356084	COX8/ND-MLRQ/levy/ND-20/UQCR-14/COX5B/Cyt-c-p	7
DOWN	GO:0004129	cytochrome-c oxidase activity	1995-04-01	22/12141	2.30981e-05	0.000445464	0.000389021	COX8/ND-MLRQ/levy/COX5B	4
DOWN	GO:0015002	heme-copper terminal oxidase activity	1995-04-01	22/12141	2.30981e-05	0.000445464	0.000389021	COX8/ND-MLRQ/levy/COX5B	4
DOWN	GO:0016675	oxidoreductase activity, acting on a heme group of donors	1995-04-01	22/12141	2.30981e-05	0.000445464	0.000389021	COX8/ND-MLRQ/levy/COX5B	4
DOWN	GO:0016676	oxidoreductase activity, acting on a heme group of donors, oxygen as acceptor	1995-04-01	22/12141	2.30981e-05	0.000445464	0.000389021	COX8/ND-MLRQ/levy/COX5B	4
DOWN	GO:0043021	ribonucleoprotein complex binding	1995-05-01	55/12141	6.73644e-05	0.00113677	0.000992738	eIF1/eIF3k/eEF5/RpLP1/RpS21	5
DOWN	GO:0015078	proton transmembrane transporter activity	1995-06-01	91/12141	7.64016e-05	0.00114602	0.00100082	ATPsynE/COX8/ND-MLRQ/levy/sun/COX5B	6
DOWN	GO:0031386	protein tag	1995-03-01	12/12141	9.70168e-05	0.00130973	0.00114378	RpL40/RpS27A/Nedd8	3

## Sheet: Figure 4F
Gene Names	IgG_controlRNAi	m6A_controlRNAi	IgG_METTL3RNAi	m6A_METTL3RNAi
mtd	95.0642	106.202	83.5419	101.767
CG2926	262.735	324.962	306.31	288.099
CG42724	52.1244	86.2196	61.5649	85.5968
gpp	74.4017	238.394	84.9766	145.135
puc	106.422	286.58	107.515	183.448
aqz	1721.44	3982.63	1967.1	2649.73
pyd	200.772	1065.75	191.647	583.255
pum	712.724	2044.47	703.724	1258.66
FER	109.73	163.685	156.671	177.038
Glut4EF	77.5353	276.922	67.5592	174.575
lncRNA:CR43459	36.2944	47.2964	32.9219	45.5268
cwo	199.067	411.925	192.154	294.882
Csk	72.2287	95.0751	78.955	83.7823
ATP8B	170.715	229.56	174.004	308.864
CG43291	17.5769	19.0067	10.6643	26.1954
trx	78.4358	235.552	106.052	182.208
cv-c	254.199	530.133	255.322	344.392
Meltrin	332.449	469.44	333.598	435.744
kibra	205.376	716.49	270.8	477.397
Hel89B	244.132	271.331	249.104	280.349
pnr	182.577	293.004	187.735	234.064
gish	181.31	506.388	230.478	340.025
Pak3	71.9104	167.397	78.6176	74.7766
CG42232	294.197	376.593	260.922	349.251
osa	189.12	277.731	206.729	251.731
Ssdp	244.99	468.353	236.161	282.12
fru	235.367	509.087	231.461	356.573
Xrp1	818.011	1191.71	878.495	1010.14
cdi	43.8162	188.199	45.1891	126.726
unc79	389.532	497.809	434.527	552.716
bnl	94.1277	357.304	85.6808	169.853
cic	133.208	350.145	139.508	258.004
CG42668	797.397	1349.13	936.644	1145.06
Syp	396.525	1086.46	365.394	572.853
SNF4Agamma	205.118	315.317	194.348	263.801
lncRNA:Hsromega	308.641	451.181	367.088	415.436
mod(mdg4)	102.22	146.991	110.581	114.736
CG7956	64.5627	77.4475	78.42	74.1015
InR	202.813	535.072	231.35	308.62
Efa6	81.6294	117.327	86.693	84.0697
wge	161.524	255.521	191.393	223.691
CenB1A	74.852	83.9307	73.4957	76.8517
pnt	451.255	1413.38	429.299	774.786
KrT95D	278.637	638.472	295.616	479.132
eIF4EHP	134.456	189.229	143.503	176.103
Syx1A	381.109	1400.17	361.093	772.787
REPTOR	149.266	408.119	172.204	248.45
Fur1	47.5681	112.716	49.6068	91.8425
msi	163.577	441.497	184.949	309.492
CG31324	167.179	266.098	191.842	205.864
plum	113.992	191.415	106.726	155.588
Pkc98E	160.125	178.07	165.788	207.965
CG11873	48.5766	223.121	67.3342	109.921
lncRNA:CR31044	68.2906	146.601	73.0742	94.4354
stg	538.719	833.852	520.018	579.552
Trc8	108.517	107.535	84.7497	101.714
kay	715.689	1538.99	695.879	976.342
sima	98.6	401.065	96.879	195.284
hdc	203.137	542.534	224.513	336.493
zfh1	1589.88	2094.12	1639.39	1844.81
wts	80.0266	195.202	70.6262	112.905
Gprk2	137.86	427.099	123.243	281.392
heph	81.4613	154.406	75.7471	97.7138
Pdk1	86.3058	154.419	124.482	163.892
lncRNA:CR42862	669.315	746.959	685.013	792.357
klar	173.464	487.406	226.902	350.404
Hipk	409.396	544.711	430.706	547.012
lncRNA:CR43334	655.683	1035.68	708.178	915.733
lncRNA:CR43423	20.6985	26.915	16.0384	27.4851
Svil	166.711	268.404	168.715	239.909
CG1146	145.748	212.4	146.627	166.298
Spn	244.798	352.335	259.374	306.571
msn	400.097	551.735	373.923	424.543
Tet	238.657	542.071	229.069	398.772
CG11486	111.963	172.02	122.934	145.042
Larp4B	490.611	661.415	532.345	550.727
kst	243.67	313.923	271.363	311.38
sty	3092.91	5760.26	3751.6	4408.09
Eip63E	70.6379	303.675	75.128	182.131
shep	762.579	1363.23	902.441	1053.41
lama	72.3607	121.977	75.2121	89.53
S6k	682.426	908.892	764.311	885.23
sfl	46.9018	144.193	43.6135	81.0455
CG10077	281.153	324.545	268.462	296.409
Rac2	184.402	324.624	162.721	225.797
CG32369	112.971	428.996	114.577	223.788
Pdp1	334.688	933.362	348.121	661.35
nmo	96.9852	188.287	98.0037	132.333
Ect4	378.216	732.8	353.185	550.006
Unr	1087.21	4543.32	931.083	2256.29
Gug	146.132	465.68	165.76	268.225
h	375.689	588.944	322.206	465.374
dally	63.5182	133.531	64.6046	87.7422
CG4080	119.419	184.667	124.96	147.939
CG8177	248.706	338.058	317.254	335.584
RasGAP1	68.6088	130.236	66.4335	85.7071
Rbfox1	137.668	263.419	156.474	196.567
tna	402.6	1158.02	374.117	767.428
JIL-1	146.534	416.498	150.229	214.368
CG42671	120.367	159.583	133.345	156.357
scyl	141.276	344.964	140.803	207.604
Mob2	168.181	210.571	196.261	225.766
tral	206.967	305.918	182.614	221.112
upSET	347.858	492.468	323.979	466.33
asRNA:CR46067	109.85	352.427	140.464	199.798
Frl	941.128	2004.46	971.759	1507.86
mnd	178.531	365.821	158.022	206.171
CrebA	989.26	2841.15	854.959	1436.18
RhoGAP71E	330.036	543.88	353.017	379.861
DCP2	163.205	350.46	155.996	230.148
CG5151	122.678	410.892	125.045	272.232
Abl	238.447	452.069	271.586	358.962
Oatp74D	52.9409	125.693	63.4222	104.865
CycT	153.582	185.934	149.694	167.662
Crtc	84.0847	215.147	89.3659	139.665
Eip75B	132.661	254.156	124.538	190.321
ftz-f1	40.7787	134.954	41.1655	81.4065
CG14073	58.3076	224.921	57.9072	143.17
Mkp3	199.775	661.816	261.232	415.7
Su(Tpl)	433.414	565.71	460.869	494.33
CG42674	259.235	509.173	253.184	364.279
skd	112.545	368.724	124.257	206.288
Ten-m	722.953	1457.61	688.337	1028.28
lncRNA:CR45962	106.5	254.368	104.306	177.8
jim	96.0967	296.453	70.6546	145.827
Nipped-B	300.008	385.744	294.489	383.039
EcR	23.7601	144.702	26.112	82.9302
bin3	291.184	593.081	303.692	406.841
Dscam1	126.514	202.123	138.325	189.048
LRR	68.7168	172.558	85.9057	119.866
CG46385	908.561	2180.87	837.322	1367.18
CG18659	101.734	95.5311	96.7939	119
brp	39.6621	58.4386	42.5162	70.1416
CAP	60.3366	90.9028	79.264	117.663
lola	449.7	626.065	478.906	590.901
psq	191.857	555.923	215.45	396.215
luna	163.271	1611.18	157.628	745.646
E(Pc)	91.4924	151.212	113.115	116.33
tou	114.172	208.223	118.489	170.165
pyr	230.943	542.665	312.859	446.364
CG42663	148.455	286.131	258.725	304.617
Psc	122.24	468.719	126.31	250.107
fl(2)d	74.852	209.144	75.4928	112.908
shot	158.835	251.367	184.387	265.843
AGO1	433.6	592.13	447.251	469.712
CG6701	184.125	269.999	196.431	199.614
mam	85.0092	151.6	94.2609	119.485
Prosap	283.602	1334.52	265.648	703.442
ttv	49.1349	176.772	55.6284	64.0498
mspo	45.203	73.6698	44.1759	50.4659
Pcf11	71.7424	97.8508	81.5712	102.005
Zasp52	125.05	155.708	109.933	130.867
lbk	48.0304	170.177	52.7012	76.4007
Ehbp1	111.903	162.674	152.985	163.665
mbl	302.049	1017.44	351.159	634.663
olf186-F	75.3622	119.146	68.544	99.2074
sbb	257.002	792.982	282.954	564.351
GEFmeso	31.0237	70.0281	35.5664	59.6354
ena	150.232	247.229	159.514	201.402
par-1	231.075	375.13	275.414	355.126
Magi	70.4517	154.41	74.284	109.015
cv-2	101.103	186.767	123.215	129.162
MESK2	134.108	249.448	127.238	140.671
Slik	141.606	210.646	148.795	180.116
ITP	55.7203	185.436	59.0896	107.903
Atf3	41.7752	91.8105	30.1922	62.2619
br	111.345	138.66	107.177	141.339
prage	61.2851	124.713	66.2927	118.312
CG2865	169.736	275.907	172.12	194.268
egh	609.591	902.608	708.063	612.033
sgg	118.956	349.689	154.703	258.04
N	44.3505	101.054	35.6222	48.9655
dnc	113.506	393.144	109.99	215.087
CG10803	115.24	154.452	119.84	142.318
Mnt	57.4071	132.198	65.477	82.0079
Tlk	296.706	488.359	310.39	393.01
tyf	179.377	213.303	159.88	187.842
norpA	85.6515	166.031	94.0086	155.08
CG32767	106.728	208.221	130.56	154.472
Snx27	72.895	149.837	88.2129	76.0797
CG34417	42.7357	63.9417	52.7863	49.1593
CG43736	107.358	145.625	124.172	139.291
ct	146.672	1385.8	170.264	657.389
Ir7g	48.7207	65.9063	60.7493	78.6528
fs(1)h	1013.15	1267.43	1019.69	1080.23
Trf4-1	91.9786	114.538	100.339	94.9335
rdgA	86.3778	95.0575	84.6392	99.8389
CG7766	97.2133	112.174	110.413	115.999
mei-P26	229.929	298.529	237.147	243.608
Zdhhc8	113.77	210.124	104.757	160.524
mgl	2955.6	4632.16	2859.23	2997.2
nej	305.411	755.735	322.572	481.318
ZAP3	158.985	166.465	169.53	194.351
Hk	83.7425	132.225	76.6195	127.906
stx	47.3761	161.356	36.3821	120.768
Imp	1251.81	1956.59	1295.53	1325.85
CG11122	66.1655	175.741	61.6217	121.526
dlg1	199.787	331.118	191.394	248.213
Evi5	145.37	199.797	138.269	182.856
rudhira	178.512	272.743	209.15	232.349
cac	109.508	140.541	82.3027	137.506
Pits	192.776	399.325	231.379	234.344
Sec16	70.7459	62.1483	57.7957	71.9561
Smr	981.312	2695.52	1242.51	2096.34
Pde9	112.665	313.033	135.85	214.682
hep	203.041	363.107	235.063	314.758
HDAC4	227.239	330.654	244.21	286.16
Rbp1-like	272.256	348.362	255.549	288.987
NFAT	166.783	302.331	170.965	199.742
inaE	57.7853	350.656	80.2773	184.667
Clic	259.44	446.2	229.973	253.653
mamo	250.387	909.019	257.741	576.84
gce	89.2593	409.434	116.266	237.512
sd	322.718	479.839	301.129	394.601
Dsp1	463.321	1048.84	489.99	640.127
Nup153	116.843	231.845	125.86	185.058
Rok	82.1757	132.584	87.6779	112.41
lncRNA:CR44754	45.9293	90.837	75.2121	68.7514
CG4928	228.176	362.074	213.816	267.003
RhoGAP15B	44.5186	101.574	51.9139	74.7632
baz	106.602	224.031	129.098	140.708
mnb	128.969	677.521	147.892	346.183
CG34401	57.7253	98.3375	55.291	75.2845
CG8034	42.4895	154.535	46.7657	77.9209
pico	212.226	288.917	202.255	240.326
amn	39.392	81.6505	71.1612	88.5241
RhoGAP19D	119.821	169.736	115.337	134.85
Dd	106.446	236.988	104.363	146.442
Usp2	174.755	263.355	193.448	231.106
spen	864.204	2233.51	941.801	1532.35
kis	512.462	731.866	519.035	690.359
ex	94.9922	185.919	98.7079	125.64
CG4297	57.8573	143.305	59.9336	96.5442
cbt	127.961	178.993	133.007	172.915
PNUTS	166.687	210.525	192.096	221.262
IA-2	94.0378	126.956	70.7367	95.8894
S	50.0594	272.195	44.3734	133.627
robo2	48.3126	214.121	35.5654	95.3113
chinmo	275.186	664.248	316.86	522.547
Rim2	69.0471	89.9381	72.061	91.5784
Wdr62	87.3503	182.295	81.4313	140.901
aop	145.442	474.417	136.3	259.196
lilli	35.6401	235.598	41.2223	118.97
for	54.5557	63.9636	50.2259	60.6013
capu	239.011	522.124	269.841	394.38
Traf4	96.0188	144.538	81.5702	100.083
Msp300	2370.49	3178.03	2569.44	3118.63
Ncoa6	169.394	290.9	154.252	202.361
Pvf2	206.907	362.206	201.494	294.825
Pvf3	64.1725	166.026	71.6395	121.861
CG13784	50.6657	235.136	48.397	119.288
Ziz	69.6293	112.163	83.3727	95.5818
Snoo	64.5868	383.962	62.3532	204.046
Hnf4	108.937	219.356	98.9045	166.358
SoxN	143.581	223.95	158.473	179.113
CG32982	53.5112	81.1484	49.9725	70.6095
tai	96.559	300.549	91.898	234.408
CG33298	46.8898	109.903	53.7154	92.6679
CG31712	263.786	295.727	250.987	288.379
crol	495.798	605.015	476.148	526.707
bun	649.926	1885.55	725.057	1151.48
kek1	174.292	479.361	159.232	228.256
CG9932	205.244	679.362	273.584	532.071
kuz	405.308	1355.35	448.826	860.44
crp	292.558	539.282	295.814	340.81
CG5953	96.0727	134.042	114.635	132.303
mtgo	288.951	645.975	285.796	449.521
CLIP-190	180.596	363.109	202.93	266.348
dl	157.49	211.494	167.813	249.078
Pde11	142.41	300.351	181.854	264.553
MESR3	231.195	435.797	217.194	321.104
spir	92.6329	305.363	97.6957	217.322
Fs(2)Ket	300.146	353.782	281.068	325.255
CG9328	120.343	288.49	157.094	219.157
sky	23.1898	113.606	33.9341	76.9753
CG8677	156.812	212.345	151.944	204.483
step	75.9805	121.032	90.3508	105.7
cta	45.9413	104.316	57.2323	65.5769
pan	81.0231	171.084	82.1629	133.506
zfh2	173.938	281.739	235.602	314.026
unc-13	194.703	316.008	253.693	327.136
