# Supplementary material for: Profiling RNA at chromatin targets in situ by antibody-targeted tagmentation
Source: Nat Methods. 2022 Oct 3;19(11):1383–92. doi: 10.1038/s41592-022-01618-9 (PMC9636022; doi:10.1038/s41592-022-01618-9)
Supplement: Source Data Fig. 5 — Statistical source data. [file 41592_2022_1618_MOESM7_ESM.xlsx]

## Sheet: Figure 5B
m6A Enriched	m6A Depleted	Nonenriched
57	3257	1
233	3760	0
37.5	2668	109.5		m6A Enriched vs m6A Depleted
179	350.5	105.5		Welch Two Sample t-test
341.5	638.5	44		p-value = 0.001265
1977	147.5	9
63	25	18
167	188.5	0.5		m6A Enriched vs Nonenriched
32.5	2265.5	0		Welch Two Sample t-test
83.5	4884	0		p-value = 2.979e-08
23.5	2928.5	146
66.5	2575.5	3.5
26.5	4780	41.5		m6A Depleted vs Nonenriched
16	510.5	0		Welch Two Sample t-test
9.5	2150	37		p-value = 0.0008931
100.5	6557	14
64.5	339	27
74.5	7701	80.5
106.5	4285.5	6.5
66.5	38	21.5
29.5	1811	0
206	39.5	1
23	1796.5	0
49.5	3479.5	0.5
61.5	279.5	216
88	2891	0.5
82.5	6437.5	0
470	9375	0
31.5	104646	69.5
119	2720	41.5
40.5	7447	19
78	19	1
166.5	520	2.5
116.5	180.5	2
172	35.5	50.5
102.5	370	26.5
56.5	41.5	3.5
28	24.5	25.5
149.5	1257.5	0
25.5	279	0
123	2351	11.5
70	81.5	15.5
296.5	101.5	6
336.5	3986.5	42
41	24.5	45
236.5	3726.5	4.5
81	322.5	13.5
28.5	7821	12
50.5	123	7
67.5	2579	7
64.5	116.5	3.5
79	20	102.5
26.5	10040.5	0
58	11414	0
166	3016.5	12.5
69	786	0
201.5	4459	138
43.5	1546	16
136.5	475	7
792	771.5	3.5
30	1971.5	7.5
107	5637	7.5
35	7045	4.5
10.5	6656.5	8
327.5	6319.5	31
50.5	4011	0
290.5	6050.5	149
814.5	4469	8.5
27.5	1305.5	0
23	34.5	0.5
57.5	106	0
88	2964.5	0
70.5	887.5	48.5
209.5	2133	60
50.5	8228	0
110	70.5	1
27.5	385.5	44
800	565	0
54.5	120	3.5
345	446.5	0
7	4721.5	377
465.5	1394	0
6.5	8.5	1
40	8893	78
184.5	4111.5	14
89	4090	13.5
160.5	1876	0
40	4097	0
199	37	0
889.5	160	26
89.5	99	10
188	269.5	54.5
50.5	1584	10.5
89	243	0
139.5	3938.5	0
31.5	3867	20.5
57.5	2506.5	9.5
284	101.5	1
58	273	0.5
144	13121	20
244.5	103.5	0
334.5	3502	3.5
150	65	0
152.5	25	0
362	1615.5	0
689	1089	0
138.5		0
588		3.5
563.5		6
120		0
137		0
163		9
15		0.5
139		0
42.5		16.5
48.5		32.5
10		1
94.5		18
126		7.5
296.5		13
226		0
75		99
262.5		0.5
104		1
48.5		0
57.5		41
20		20
139		0
65		0
14		0
360.5		94
38		60.5
20.5		171.5
24		30
211.5		3.5
149.5		146.5
54		9
33		2
46.5		0
1561.5		4
27.5		0
121		0
15.5		0
27		0
197		16
79		78
43.5		204.5
352.5		78
18		6.5
189.5		8
28		33.5
38.5		1
24.5		0
47.5		8
134.5		8.5
43.5		3.5
109		41
19.5		2
117.5		6.5
159.5		0
27		173.5
23		10.5
218.5		47.5
53.5		12.5
29.5		1.5
24		5
57.5		15
34		146.5
74.5		91
375		0.5
40.5		0
22.5		0.5
90		0
30.5		0
69		0
111.5		1.5
106		12.5
84.5		24.5
185		12.5
19		0
30		102
156.5		183
218		5.5
42		22
802.5		3607
71		3
61.5		0
54.5		47.5
150		21
172.5		20
3810.5		11
131		46
196.5		279
51.5		22
14.5		5.5
502		111.5
54.5		5
111.5		6
46.5		7.5
349		80.5
23		28.5
114		0
23.5		4.5
1243		0
102		0
61		4
115		7.5
234.5		19
81.5		10
70.5		22.5
179.5		29
83		27.5
69.5		1.5
304		30
187		5
47.5		10.5
67		183.5
243.5		20
174		55.5
7		41.5
67		1
66.5		0
17		11
91		2
210.5		5
11		0
63.5		0
110		0
45		30.5
553		1
140.5		11
22.5		35
7		15.5
38		2
39.5		0
45		0
26		158
85		0
184.5		0
42		0
129.5		0
167.5		0.5
19.5		1
12		0
213.5		0
56.5		0
640.5		0
70		0
51		0
10		0
38.5		0
10		0
30.5		1
35		0
175		0
38		0
35.5		0
36		1
35.5		0
632.5		1
300.5		0
115		0
62		0
155		0
122.5		3
97		2
104		191
39.5		7
66.5		0
73		30.5
80		20.5
38.5		10
118.5		1
29		8
21		3.5
116.5		229.5
17.5		34
9		10.5
72		2.5
37		3.5
35.5		35
		0
		0
		0
		0
		0
		1
		0
		0
		0
		0
		0.5
		0
		10
		129
		299
		50.5
		0
		0
		0
		0.5
		0
		2
		0
		7.5
		165.5
		0
		0
		23.5
		0
		0
		0
		0
		0
		1
		0
		0
		0.5
		0
		0
		3
		3.5
		5
		20
		1107.5
		325
		56
		39
		68.5
		8
		1701
		1
		0.5
		6
		0
		8.5
		17.5
		0
		0
		0
		7.5
		10.5
		23.5
		4
		0
		15
		7.5
		0
		0.5
		3
		84.5
		1
		22
		8.5
		7.5
		3.5
		1
		0
		3.5
		0
		0
		0
		0
		0
		0.5
		4
		0
		0.5
		0
		0
		66
		2.5
		5
		1
		0.5
		1.5
		0
		1
		2.5
		19
		0
		1.5
		137
		0.5
		0
		4.5
		3.5
		1.5
		0
		0.5
		0
		42.5
		0
		0
		0
		0
		4.5
		0
		0
		9
		0
		0.5
		7
		85.5
		182
		0
		29.5
		18
		12.5
		28.5
		3
		9
		6
		4
		22.5
		0
		1
		0
		30
		30.5
		12.5
		6
		0
		10.5
		11
		5
		5
		0.5
		3
		15
		4.5
		0
		0
		0
		1
		0
		7
		8.5
		190
		13
		21
		0
		12
		0.5
		1
		0.5
		0
		5
		9
		10.5
		3
		1.5
		0
		26
		31.5
		11
		0
		62.5
		0.5
		1
		56
		25
		30
		30
		0
		0
		66
		4
		1
		2
		265.5
		21.5
		10.5
		0
		61
		1.5
		35.5
		33.5
		4.5
		0
		17
		0
		7.5
		0
		1.5
		37.5
		25
		28
		23
		15.5
		0
		0
		0
		0
		31
		28.5
		73
		44.5
		1
		167
		6.5
		4
		53
		0
		45.5
		65.5
		9
		1
		1
		37
		19
		3
		0
		22.5
		12
		0
		15.5
		8
		0
		44.5
		1
		0
		0
		235.5
		99.5
		0.5
		5.5
		0
		27
		90
		3.5
		0
		33
		47.5
		0
		7.5
		9
		3.5
		7.5
		13
		0
		22
		198
		12.5
		1.5
		13.5
		18.5
		6.5
		8
		2.5
		10.5
		20
		30.5
		184
		22.5
		14.5
		7.5
		9
		162
		11
		0
		0
		0.5
		6
		1
		17.5
		4
		19
		3.5
		26
		11.5
		0
		0
		1.5
		0.5
		6.5
		3.5
		318
		0.5
		2.5
		2
		5
		3
		34.5
		13.5
		21.5
		0.5
		0
		0
		11
		1166
		7.5
		0
		2
		0
		0.5
		2.5
		36.5
		13
		26.5
		16.5
		35
		40.5
		0.5
		0.5
		20.5
		31
		45
		4.5
		6
		15
		33.5
		24
		5.5
		2
		0.5
		17.5
		25.5
		17.5
		11
		0.5
		110.5
		5.5
		5.5
		0
		10
		907
		0
		44
		11.5
		8.5
		0.5
		0
		1.5
		859.5
		15
		0
		303
		5.5
		51
		18.5
		0.5
		17.5
		0
		0
		0
		6.5
		0
		1
		2
		23.5
		2.5
		1.5
		15
		43
		12
		22.5
		12
		17
		24.5
		1.5
		0.5
		4
		11.5
		8405
		15.5
		16
		33
		20.5
		0
		15.5
		7
		37
		0
		0
		0
		0
		20.5
		0
		0.5
		0
		7.5
		4.5
		10.5
		10.5
		30.5
		9.5
		8.5
		54.5
		11.5
		5
		0
		0
		0
		1
		0.5
		7
		98.5
		1339
		0
		2
		0
		0
		20
		10
		1
		6
		23
		0
		1.5
		0.5
		0
		0
		1
		0
		0
		55.5
		231
		33.5
		25
		5
		75
		1.5
		0
		4
		0
		5
		32.5
		19.5
		1
		0
		4.5
		1.5
		0
		0
		0.5
		0
		1
		49
		1
		0
		6.5
		0
		0
		0.5
		9.5
		0
		8
		9.5
		1.5
		10.5
		53
		79
		17.5
		1
		0
		0.5
		2.5
		21.5
		4.5
		21
		14.5
		7.5
		0
		0.5
		23.5
		23.5
		41.5
		1.5
		4
		1
		1.5
		2.5
		51
		3
		4
		12
		0.5
		0
		0
		0
		0
		0
		0
		1.5
		0
		0
		2
		0
		0
		66
		149.5
		11.5
		14043.5
		15.5
		14.5
		24
		7444
		392.5
		0.5
		0.5
		0.5
		1
		25
		4.5
		4
		12
		14.5
		5.5
		10
		0
		61.5
		38
		4
		0.5
		0
		1.5
		0
		89
		412
		7
		18
		0
		0
		0
		2
		2
		163
		5.5
		9.5
		3
		6.5
		211
		1
		0
		9
		1026.5
		69.5
		0.5
		0.5
		3
		8.5
		1314
		5.5
		23
		2
		3
		1.5
		7
		0
		46.5
		2.5
		96.5
		9.5
		49
		10
		1
		0
		0.5
		0.5
		0
		0.5
		0
		0.5
		0
		7
		12
		11
		2
		745.5
		1
		15
		1.5
		7.5
		6
		10
		872
		50.5
		1
		0
		3
		16
		1
		3
		4
		10
		1
		47.5
		0.5
		6
		18.5
		1
		77.5
		0
		0
		0
		13.5
		0.5
		426.5
		11
		12
		1
		1.5
		0
		0
		0
		10.5
		0.5
		0
		22
		0
		28.5
		4
		0
		0
		0
		0
		0
		0
		1.5
		0
		0
		0
		1.5
		0
		53
		0.5
		7.5
		0.5
		0.5
		28
		256.5
		1.5
		9.5
		56.5
		3
		6.5
		0
		21.5
		0
		0
		1.5
		0
		0.5
		6.5
		16
		3.5
		26.5
		35.5
		7
		18
		1.5
		112.5
		207.5
		0.5
		84
		6
		122.5
		50
		22
		0
		118.5
		0
		37.5
		0
		5
		19
		9
		12
		17
		6
		147
		0
		0.5
		0
		0
		89.5
		69
		45.5
		0
		0
		0.5
		0.5
		4.5
		1
		31.5
		0
		1.5
		17.5
		12
		20.5
		0
		925
		55.5
		14
		71
		0
		0
		0
		0
		0
		0.5
		0
		0.5
		0
		69
		6.5
		0.5
		0
		1
		3
		85.5
		83.5
		0.5
		42.5
		8
		53.5
		90
		12.5
		0
		985.5
		100.5
		0
		20.5
		11
		0.5
		2.5
		0.5
		0.5
		2.5
		0
		43.5
		31
		0
		0
		0
		2
		4.5
		1
		10
		3.5
		0
		0
		0
		0
		0
		18.5
		0
		0
		0
		0
		0
		15.5
		60.5
		0
		0.5
		0.5
		1
		2.5
		1.5
		39.5
		68
		15
		0
		0
		22.5
		16
		12
		1.5
		0
		0
		13.5
		1
		0.5
		0
		0.5
		0
		1.5
		0
		0
		0
		0.5
		0.5
		1338.5
		428
		1
		140.5
		154
		4
		6
		8
		36
		24
		2.5
		8
		0
		0
		0
		1.5
		30.5
		2.5
		1.5
		6.5
		73
		0
		0
		2
		10.5
		0
		0
		0.5
		0
		0
		0.5
		0
		12
		0.5
		14.5
		1
		1.5
		58.5
		100.5
		13.5
		4.5
		0
		0
		0
		0
		0
		0
		8.5
		23.5
		23
		129
		2
		0
		0.5
		0
		19
		2
		0
		0.5
		2
		3
		0
		0
		2
		79.5
		0
		2
		21.5
		1
		0.5
		12.5
		20
		0.5
		101
		3
		0.5
		0.5
		0
		0
		3
		35
		13
		0.5
		0
		0
		0
		5
		17
		708.5
		430.5
		9
		0
		2.5
		244
		0
		0
		72.5
		72.5
		28.5
		1.5
		2
		11.5
		104.5
		38
		1.5
		1
		0
		0
		0
		2
		1.5
		4.5
		5
		3.5
		15.5
		145
		99
		15.5
		26
		63
		0
		0
		49.5
		0
		0
		0
		0
		22
		5
		0
		91
		43.5
		59.5
		0.5
		52
		3
		1.5
		0.5
		5
		48
		0
		12
		5
		15.5
		21.5
		5
		5
		23.5
		5
		13.5
		66
		0.5
		0.5
		40.5
		491.5
		0
		0
		37
		2.5
		54.5
		287.5
		2
		2.5
		44.5
		136
		12.5
		9
		15
		207
		3.5
		0.5
		0.5
		2
		41
		33.5
		0
		45
		226.5
		74.5
		75
		25.5
		27
		20.5
		13.5
		2.5
		1.5
		26.5
		29.5
		8
		3.5
		6
		1
		75
		18
		2
		0
		4
		9.5
		132
		0
		0
		1.5
		1
		4.5
		8.5
		58
		0.5
		0
		31.5
		0.5
		4
		0
		0
		1
		5
		0
		35.5
		1
		0
		0
		0
		0
		13
		1.5
		0
		22.5
		128.5
		4
		1
		1.5
		0
		16.5
		1
		0
		0.5
		51
		66
		3
		0.5
		540
		0
		12
		0
		0
		24.5
		1
		0
		0
		1
		51.5
		303.5
		10.5
		95
		8.5
		4
		42
		62
		2
		2.5
		0
		0.5
		0.5
		1
		1
		21
		137.5
		16
		8.5
		0
		0
		47.5
		0
		49
		1.5
		6.5
		87
		0.5
		4
		51.5
		17
		4.5
		80.5
		101.5
		1
		1.5
		0
		0
		0
		0.5
		12.5
		48.5
		2
		0
		0.5
		0
		6
		0.5
		0
		390
		1
		1.5
		4
		5
		0
		0
		0.5
		0
		3
		1
		0
		5.5
		22.5
		55.5
		7
		42
		11
		1.5
		7
		70
		1.5
		2
		32
		28
		9.5
		0
		2
		0
		24.5
		2
		0
		43.5
		0
		0
		0
		0
		3
		1
		35.5
		8.5
		371.5
		11.5
		11
		2.5
		0
		0
		0
		0
		0.5
		0
		4
		1
		32
		1.5
		19.5
		0
		38.5
		6
		13
		131
		2
		0
		22.5
		0
		2
		7
		1
		13
		2.5
		30
		48.5
		4
		13
		3.5
		228
		79.5
		0
		0
		0
		0
		0
		1
		0
		0.5
		26
		8.5
		1
		2
		5
		0.5
		0
		0
		0
		0
		0.5
		0
		6
		12.5
		0.5
		26.5
		124.5
		1.5
		39
		0
		0.5
		1
		0
		0.5
		0
		0
		1
		0
		44.5
		83
		71.5
		38
		96
		2
		0
		17.5
		0.5
		0
		24
		0
		3.5
		15
		0.5
		2
		0
		28
		15.5
		440
		17.5
		5.5
		8.5
		9
		5
		0.5
		0
		0
		0
		0.5
		0.5
		6
		7.5
		0
		1
		8.5
		8.5
		15.5
		0.5
		0.5
		8.5
		5
		7.5
		1
		0
		0
		0
		13.5
		125.5
		59
		1.5
		0
		16
		22
		7
		0
		3
		2
		5
		5
		18
		73
		21.5
		171.5
		13
		0
		2558.5
		7
		0
		0.5
		9
		153.5
		18
		0
		35.5
		0.5
		37.5
		188.5
		15
		2
		0
		1
		0
		1
		19.5
		0.5
		0
		0.5
		0
		0
		0
		13
		63
		11.5
		12
		9
		16.5
		0
		0
		9.5
		0.5
		0
		1.5
		13.5
		54.5
		35.5
		27.5
		0.5
		24.5
		15
		19.5
		0
		2.5
		9.5
		0
		1
		0
		0
		0
		0
		1
		0
		248.5
		24.5
		3
		3.5
		15
		33
		1
		0
		1
		0
		0.5
		17
		0.5
		4.5
		6
		14.5
		44
		77.5
		4.5
		1
		6
		2
		26.5
		358.5
		22
		26
		10
		67.5
		403.5
		2.5
		2.5
		11
		12
		13.5
		0.5
		13.5
		0.5
		3.5
		10.5
		16
		0
		4.5
		0
		0
		0
		742
		0
		22
		0
		0
		0
		30
		0
		0
		0
		15.5
		17.5
		0
		28.5
		0
		0
		0
		0
		0
		0
		53
		11
		0
		458.5
		55.5
		94.5
		0.5
		0.5
		1
		5.5
		0
		2.5
		0
		0
		0
		25.5
		18
		13
		18.5
		42.5
		4
		1.5
		51
		10
		0.5
		5.5
		18.5
		80
		10.5
		0.5
		27.5
		0
		0
		0
		4
		0
		0.5
		1.5
		12
		0.5
		28.5
		21
		3
		0.5
		2
		14.5
		11
		0
		7
		0.5
		3
		0
		0
		36
		3
		49
		0.5
		0.5
		2
		1
		0
		0
		104
		0.5
		5.5
		3.5
		30
		8.5
		0
		35
		2.5
		25
		112
		23.5
		55.5
		136.5
		115.5
		78
		22.5
		10.5
		0
		4.5
		1
		94
		13.5
		1.5
		4.5
		0
		0
		0.5
		0
		0
		0
		25.5
		1
		0.5
		0
		0
		0
		2
		0
		13.5
		53
		0.5
		183.5
		63.5
		2.5
		5.5
		19
		5
		0
		0.5
		2.5
		0.5
		0.5
		0
		0
		0
		0
		1
		0
		27.5
		209.5
		2
		0
		1
		27.5
		32
		311.5
		1
		0
		0
		0
		0
		0
		9.5
		64.5
		460
		74
		0.5
		31
		13
		2.5
		9
		10
		15
		10
		11.5
		59.5
		34
		54
		31
		21.5
		5.5
		11.5
		11.5
		33
		0
		0
		0.5
		48.5
		2
		9
		8.5
		15.5
		0.5
		20.5
		0
		1.5
		97.5
		108.5
		27.5
		27.5
		62
		1
		0
		27.5
		0
		0
		0
		0
		0
		0
		7.5
		0
		0
		0
		0.5
		2
		0
		17
		122.5
		0
		0
		11.5
		0.5
		0.5
		44
		2.5
		48.5
		2.5
		0
		0
		0.5
		1
		0
		0
		0
		0.5
		3.5
		10
		0
		12
		0
		0
		0
		14
		0
		26.5
		3.5
		1
		0
		1.5
		0
		2
		6
		17.5
		1
		0
		1
		13
		3
		8.5
		0
		15
		16
		27
		45.5
		105.5
		65
		0
		37
		15.5
		51
		0
		0
		0.5
		0.5
		0
		0.5
		0.5
		0
		183
		22
		83
		3.5
		237.5
		8.5
		2
		2.5
		1.5
		3
		0
		0
		0
		0.5
		0.5
		2.5
		13
		113.5
		14
		2
		20.5
		3
		40
		114
		27
		87
		14
		2
		6
		148.5
		1.5
		144.5
		15
		72
		0.5
		0
		20
		0
		0
		0
		0
		76.5
		78
		13
		44.5
		3.5
		8.5
		2
		0
		23
		39
		0
		1
		3.5
		122.5
		0
		10.5
		9.5
		0
		0
		0
		26.5
		1.5
		6.5
		139
		1
[truncated: 10,130 more rows]

## Sheet: Figure 5E
	no HS IgG	no HS m6A	HS IgG	HS m6A
n1	156.18	104.446	8666.33	6869.86
n2	156.496	160.475	11431.8	7637.23

## Sheet: Figure 5H
m6A Enriched PPPI	m6A Depleted PPPI	Nonenriched PPPI
13.8657	1.89319	0.64561		m6A enriched vs depleted
2.88714	1.06806	2.76863		Welch Two Sample t-test
9.09339	0.979701	1.36801		p<2.2e-16
6.96611	1.40846	0.46747
5.71858	0.579273	0.838563
1.03633	1.54848	0.957145		m6A enriched vs nonenriched
1.73615	4.03704	0.0754981		Welch Two Sample t-test
16.5896	3.46572	1.51421		p<2.2e-16
14.1366	1.63424	0.664504
1.61065	2.49795	3.74129
1.22724	0.940567	1.56294		m6A depleted vs nonenriched
16.3787	1.11189	0.594347		Welch Two Sample t-test
3.03209	0.494117	1.28806		p=0.0009435
9.20202	0.878289	0.416713
2.59123	1.66478	0.682882
0.358528	0.933867	0.598477
0.369192	2.55046	0.415606
0.267524	1.47815	0.101541
2.15277	1.33472	0.974735
4.43251	2.44627	4.95537
6.01842	0.99346	1.5571
3.56211	1.07018	1.53297
12.5545	1.32368	1.51996
19.0011	0.871361	1.78035
2.854	1.02975	1.1885
7.79932	0.875847	3.24799
5.89672	0.974134	1.48151
4.1999	1.63063	0.779975
4.49167	2.85792	0.897
2.81492	1.11718	0.636127
1.7628	0.614726	1.31908
10.0878	1.00309	1.31603
8.55514	1.14597	0.499602
19.9051	1.66929	0.98701
20.046	1.55379	0.94989
15.4198	0.790125	0.971166
3.75584	0.659087	1.42413
1.34424	1.40102	1.83926
15.0237	1.21083	1.76879
15.6531	1.51257	1.66785
0.538334	1.41067	1.83696
2.22787	1.61306	1.6759
5.20341	0.636153	0.505367
0.926806	2.75075	0.545746
3.43332	1.71603	1.06039
5.71261	0.831808	1.26038
3.70105	0.922384	1.33498
2.22596	1.46464	0.866676
1.52251	1.59976	7.06695
2.6283	0.847891	6.3894
1.12353	1.59531	0.412624
7.31991	1.69412	0.638351
16.317	1.58216	0.675274
6.57552	1.94561	0.0414282
15.3308	2.40467	0.948633
1.0886	1.07381	1.26734
0.692861	4.33518	1.54447
0.59975	0.734344	0.644038
4.89801	1.49293	1.80774
1.88592	0.750802	6.11961
0.696227	2.94174	4.35689
4.55805	2.46757	3.27194
2.26532	0.327629	0.877362
4.59976	1.38953	1.25086
11.0371	2.06405	1.15891
22.0527	0.96904	0.837465
4.96585	1.18154	2.69887
7.29351	1.90138	2.62944
5.80496	1.83167	0.988607
0.794305	0.8264	1.57177
3.73799	2.37221	0.418737
17.073	0.327612	2.79992
2.39512	0.340553	1.23992
9.89377	4.69939	1.16306
1.25533	0.865242	3.68843
10.2767	2.02257	5.62331
10.7302	2.09643	2.57195
1.94104	1.79853	2.51266
0.61269	1.72921	1.12807
0.12366	0.712409	0.883466
15.0353	2.50727	1.85568
9.66109	4.06809	1.45387
3.70109	1.52933	2.14161
7.08598	1.76248	1.64449
5.33728	1.13968	1.82949
10.0339	0.801401	1.2374
1.80675	1.90123	1.01215
3.70887	2.48429	1.45245
0.63042	0.650253	1.3462
1.45666	1.76465	0.948156
5.02813	1.10246	0.795543
15.7854	0.953194	1.10245
27.5248	4.07294	1.6842
8.87114	0.947435	0.755495
0.764366	1.46608	0.570928
3.02128	0.510681	1.09033
1.60921	1.88203	0.924774
2.62617	2.93667	1.01103
12.6606	1.90039	0.781432
0.708317	2.07005	0.32139
4.48625	0.90621	2.96032
2.15477	0.589017	1.06104
5.12488	2.72825	1.6989
0.358064	1.77108	1.33183
7.90201	4.47309	1.345
4.31549	0.341298	0.949673
1.88073		1.40636
3.40264		1.65802
4.58097		1.46872
3.13461		4.64564
1.72056		7.64205
8.92608		2.53198
5.82902		0.980269
12.9123		2.60776
8.5863		2.50385
5.03693		1.16792
7.64356		1.6046
4.888		1.18659
12.0144		1.17796
5.34851		0.869463
10.2456		0.541158
9.45711		0.728752
2.22611		0.412833
0.675398		0.625411
4.27351		0.909223
3.20328		0.923364
2.42143		0.938355
1.71175		0.614933
6.24229		2.54741
3.70083		3.83009
1.73059		1.11212
0.59823		3.51487
0.393053		2.479
5.27424		2.44
8.37879		1.04219
3.51874		1.42701
6.19369		1.90787
5.08418		0.734143
16.6655		1.38414
2.28742		1.44061
4.80074		0.537071
0.689795		1.46758
9.24591		1.60059
2.99424		8.45382
4.42105		1.59672
4.48136		0.521365
7.28269		0.810853
4.78443		0.710146
3.91774		1.09394
8.17769		1.7546
4.45429		1.05114
0.383687		2.70331
3.53192		3.25745
3.81167		1.99602
9.17885		2.01128
3.62936		2.09
3.78855		1.99434
1.98608		0.951952
10.6253		1.23515
16.1449		0.530676
13.0472		1.05699
3.48122		0.14548
2.45484		0.770056
8.16525		1.53584
3.55424		1.06015
1.22799		0.833454
10.0905		0.691455
21.3532		0.948342
20.2285		0.981883
9.27614		1.3569
6.76883		1.5501
10.4385		0.846991
2.87914		0.521798
3.01684		1.32213
1.20361		0.657622
1.44996		1.19852
2.74909		0.545012
1.10829		0.949597
1.59866		0.474368
12.8072		2.02744
0.478562		1.18395
9.90827		0.965709
10.434		0.87298
4.15833		1.06806
0.961547		2.43579
0.710768		1.05274
10.1695		1.47004
1.44331		1.57372
3.26977		1.22743
25.1462		1.30106
6.71198		2.03159
2.22991		1.20478
1.98945		1.81934
4.70654		0.629038
12.9575		1.02657
15.3214		0.69253
2.46185		0.513623
4.39702		0.703465
33.8206		1.11209
37.0312		1.28743
4.973		0.652127
25.7608		0.702572
5.1		0.841695
6.41078		0.852853
4.38073		0.61806
5.41941		1.70121
3.33676		0.952705
2.07018		1.87118
4.3082		3.0093
3.19933		1.88077
11.2426		1.54667
2.25444		1.77758
16.1328		0.879177
0.866343		0.559895
11.5769		0.942165
8.10582		1.10301
0.640869		0.605194
11.0355		2.79049
0.606875		0.857328
1.86009		1.35564
10.2436		1.91968
3.94653		2.55706
2.61551		0.484926
8.76662		1.2007
2.67984		1.68239
3.05131		1.22473
1.29253		1.85297
1.13353		8.75145
6.92651		1.01604
3.1964		3.254
1.8405		2.06782
10.1489		0.775844
0.932058		1.14082
0.575328		1.53461
7.26225		2.02285
0.900211		0.806944
9.12678		1.54279
3.37151		1.66124
6.11443		1.65284
6.75702		0.333291
5.27561		1.41406
6.59475		1.24647
12.5355		2.01245
3.22249		2.06566
3.3528		1.76275
2.82872		1.50604
20.4484		2.34553
0.3023		1.22654
6.17819		0.87669
6.62554		1.20662
7.85347		1.1785
6.40147		5.01576
1.47963		1.64527
11.7765		1.21555
4.65315		1.01015
4.73983		0.791487
6.85392		1.39926
3.39353		0.641521
1.57687		7.41352
5.39433		3.41109
5.40884		10.6544
10.5884		2.45594
9.71288		3.44441
7.66277		1.30811
3.76944		1.55978
NA		1.19292
11.3512		1.13599
3.4024		0.791737
6.98075		0.936973
0.21649		0.926398
4.36973		0.670996
3.849		1.19952
6.48588		0.924071
12.8006		1.22911
13.5448		0.78102
19.8208		0.643853
7.41208		9.0434
0.338741		7.38926
5.08699		1.17304
3.37798		0.417121
3.69265		1.36487
		0.241852
		0.780309
		0.598081
		2.08704
		2.57264
		1.67189
		1.03619
		1.42712
		0.66407
		0.765123
		0.759243
		3.78116
		0.119977
		2.91957
		0.670503
		0.748754
		3.88465
		4.09684
		0.838704
		2.11643
		4.52762
		2.80564
		1.28194
		1.3565
		1.28697
		1.964
		1.38052
		0.418362
		5.07368
		0.564502
		0.226617
		3.59869
		1.1132
		0.403197
		1.45156
		1.61367
		0.785489
		1.07089
		5.28007
		4.30863
		0.553561
		6.44094
		4.6758
		2.9111
		1.46753
		1.49544
		1.73393
		1.09479
		1.17688
		2.36398
		2.18836
		3.11216
		2.47099
		1.26028
		3.96068
		2.57403
		1.33567
		0.908499
		10.3792
		2.61955
		2.81723
		1.89066
		2.01654
		1.98658
		1.62456
		0.801484
		1.44248
		0.663882
		1.73843
		1.31276
		1.26605
		0.824552
		3.93073
		0.285567
		0.801518
		2.90188
		0.951112
		0.723246
		6.23584
		0.253103
		2.35332
		1.06991
		2.44753
		1.13906
		1.20394
		0.434595
		0.887823
		0.769201
		4.2747
		0.283068
		0.740009
		0.771511
		1.2748
		0.602189
		0.634728
		1.58071
		9.61551
		1.2526
		3.28077
		0.494043
		2.18963
		2.25278
		0.961877
		0.63372
		0.422499
		0.789918
		1.00197
		0.845094
		1.37313
		1.18092
		2.72767
		2.93713
		1.29827
		3.3043
		2.0424
		2.17718
		0.712838
		1.06067
		0.764821
		2.77917
		1.0074
		1.62124
		1.2273
		1.14148
		0.446811
		0.722431
		1.50299
		0.800721
		1.17964
		1.24636
		1.35034
		2.08854
		2.30923
		0.637119
		2.07097
		1.18459
		0.594009
		1.15414
		0.683962
		0.92208
		1.76569
		1.02962
		1.05541
		1.23274
		0.983355
		1.13803
		2.29372
		1.27636
		0.958607
		1.39858
		2.49129
		1.36692
		0.79236
		13.3172
		0.205217
		1.39891
		7.25133
		0.83731
		2.98882
		1.61499
		0.937667
		1.151
		1.17847
		1.97086
		2.60904
		1.76968
		0.831043
		1.71344
		1.28932
		0.965678
		0.852882
		2.24626
		1.49915
		4.63948
		2.10138
		1.10387
		1.2512
		0.52063
		0.799753
		0.665439
		3.48307
		1.40347
		6.47399
		0.497458
		0.894719
		1.01922
		0.817266
		1.14676
		3.1759
		4.67109
		1.65692
		0.647528
		0.950242
		0.807168
		0.629512
		3.04755
		2.4927
		2.56954
		2.18445
		1.30441
		1.33605
		2.36728
		1.35239
		2.69624
		2.56291
		1.65872
		1.27972
		10.7325
		0.68813
		0.294525
		0.980358
		0.491827
		0.590503
		0.817579
		1.07855
		0.624382
		1.2724
		0.994517
		1.1663
		1.77452
		3.72948
		0.766272
		0.646942
		0.854296
		0.982508
		1.21078
		1.19295
		0.838002
		2.35802
		1.55778
		3.02931
		0.763609
		1.59654
		2.39484
		0.366184
		1.85838
		1.11668
		0.663809
		11.0273
		0.366527
		0.353454
		0.582504
		2.29685
		2.88097
		1.15538
		0.756801
		0.458721
		0.503511
		0.728765
		1.74239
		0.695238
		0.601831
		2.69359
		0.757372
		1.56405
		2.95069
		1.85789
		0.832893
		3.21956
		8.15715
		5.60761
		1.60524
		1.7042
		11.9647
		0.466762
		1.34574
		1.94424
		1.31861
		1.47229
		1.61043
		1.31027
		1.8502
		1.4601
		10.5167
		1.96176
		2.1492
		0.864096
		1.24216
		0.656685
		0.998544
		0.519225
		0.426278
		0.793708
		0.462023
		2.86714
		0.44038
		0.986335
		1.20127
		2.30814
		1.43096
		0.980068
		1.6936
		0.938012
		0.927359
		0.997862
		1.38809
		0.980356
		1.24695
		1.282
		1.8075
		0.968792
		0.75256
		0.564152
		0.817127
		0.376284
		1.92694
		0.365516
		1.62543
		1.07649
		1.32046
		1.72936
		1.81808
		1.36675
		0.972243
		1.42112
		1.22663
		0.938377
		0.422498
		4.17674
		3.62342
		2.78847
		0.874742
		1.22049
		1.41753
		0.781602
		0.351225
		2.1042
		1.81452
		0.913673
		0.959303
		0.775991
		1.06439
		1.04659
		0.9694
		5.14311
		0.199008
		0.675841
		1.04621
		1.36457
		7.58321
		1.25343
		3.02681
		4.36282
		0.694131
		0.489125
		0.282675
		12.5388
		0.55035
		0.419063
		0.806246
		6.90194
		0.788602
		0.490167
		0.484293
		1.34633
		0.773694
		1.90852
		7.09746
		0.729976
		1.59403
		0.877381
		0.549801
		0.668656
		0.909969
		0.899604
		2.34298
		1.75167
		2.2275
		6.04013
		1.20174
		0.7781
		1.56547
		2.01493
		1.04589
		0.894105
		1.88861
		1.8096
		4.7266
		1.83708
		0.662488
		0.682338
		2.00053
		1.08931
		2.78543
		1.68
		1.11596
		1.18473
		1.26887
		1.48254
		2.88497
		0.87358
		3.60677
		3.0328
		8.39468
		0.268121
		0.961425
		0.861674
		0.46745
		0.487136
		0.229049
		1.76837
		1.1316
		0.92753
		1.54916
		4.02713
		6.92857
		5.8144
		0.783379
		1.12796
		1.41256
		0.544465
		1.43155
		0.739131
		6.8409
		1.92779
		6.07538
		1.87558
		1.53155
		3.06586
		2.4107
		4.26207
		1.31869
		4.85506
		2.31454
		3.45986
		8.7991
		2.73267
		2.64189
		6.02269
		2.45435
		0.249707
		6.64576
		0.761371
		0.499498
		0.64196
		5.46328
		0.603987
		2.54939
		2.25404
		1.23769
		1.84199
		0.908995
		0.599685
		0.881041
		1.09086
		1.22632
		10.5795
		6.96537
		1.61503
		1.84823
		1.09718
		0.515557
		2.12315
		4.7038
		0.654186
		0.975475
		3.88221
		1.80805
		0.814413
		2.2178
		1.80861
		3.23947
		0.552322
		0.41862
		1.60827
		0.579606
		1.00618
		11.4413
		0.256313
		1.31312
		2.90625
		1.57453
		0.63081
		0.445525
		0.878066
		3.52192
		3.37065
		2.44583
		0.250147
		0.745995
		3.2767
		3.45396
		5.01473
		0.573164
		0.938146
		2.77947
		1.11656
		1.63001
		1.69147
		1.67057
		1.56259
		0.907743
		2.81907
		2.63471
		0.641268
		1.50877
		0.998269
		1.18638
		7.40424
		1.91667
		2.08298
		2.5459
		1.85366
		1.89908
		2.67825
		1.42175
		0.784202
		1.60216
		1.33672
		0.897154
		1.94538
		0.436846
		2.89383
		2.68226
		1.03723
		0.836513
		1.03116
		0.401214
		0.936067
		1.01263
		1.53129
		0.70393
		1.05403
		2.42438
		1.68855
		0.524257
		0.296734
		1.60019
		1.91795
		0.577075
		0.530375
		1.18018
		2.24545
		2.04035
		1.56908
		0.379961
		1.06108
		0.472535
		0.556089
		0.279701
		5.72308
		1.55671
		0.210016
		1.21197
		0.615126
		0.735611
		1.00475
		1.04084
		0.43635
		5.95422
		2.2641
		1.21269
		1.26905
		1.13516
		0.562457
		6.6723
		2.21071
		1.20493
		0.523636
		0.534032
		2.79699
		5.72385
		4.70025
		1.0183
		3.92024
		4.16442
		1.3056
		2.05578
		0.640428
		1.24777
		2.33842
		0.65203
		0.468289
		1.37197
		1.42549
		2.32389
		1.31916
		0.168001
		0.377882
		1.69029
		2.11161
		6.71703
		2.2932
		0.326004
		1.13692
		1.05286
		1.68536
		0.872983
		0.931994
		3.53134
		1.52655
		0.321291
		1.16212
		1.06692
		1.17852
		3.57179
		1.84704
		1.61726
		6.09362
		0.970165
		13.2076
		3.03965
		1.41012
		2.43703
		2.66466
		0.918258
		0.671625
		2.67381
		1.31802
		15.6343
		1.20541
		0.963563
		2.58316
		1.61297
		1.60039
		0.648068
		5.23809
		0.65299
		2.73136
		2.53513
		2.50178
		1.35459
		0.498044
		2.6292
		0.850082
		7.46453
		0.24441
		0.761231
		1.1904
		0.530379
		7.281
		0.991079
		0.932914
		0.568366
		1.56122
		1.2839
		1.82391
		2.75692
		1.13624
		1.74234
		2.4323
		0.645828
		0.79019
		1.98926
		1.3221
		3.30531
		0.369033
		8.16648
		2.45316
		1.69102
		0.7955
		2.98695
		0.773214
		1.36041
		1.5562
		1.89384
		2.11848
		1.7312
		1.09786
		1.68318
		0.832242
		0.668529
		1.05433
		0.800807
		1.34605
		0.863558
		0.625114
		1.16516
		2.84716
		0.891107
		4.99625
		1.66241
		1.18303
		1.91475
		2.6902
		1.74846
		1.22443
		1.15877
		0.621799
		0.889626
		5.38093
		2.70596
		1.2059
		1.13319
		0.805256
		0.76263
		1.63474
		0.601964
		2.74047
		2.43976
		1.64189
		1.2833
		1.82058
		0.455641
		1.37772
		2.13645
		2.86515
		1.34228
		1.14472
		0.836929
		0.743556
		1.17491
		1.0872
		1.42346
		0.904012
		4.51134
		0.857955
		1.22384
		0.590685
		0.747291
		0.80722
		1.05338
		0.467983
		1.11596
		0.952553
		0.823682
		0.514408
		0.774308
		1.58976
		0.702347
		1.07026
		1.00395
		1.15454
		0.667703
		4.63807
		3.28186
		0.526641
		0.55319
		1.18736
		3.53832
		1.00774
		0.558793
		0.669436
		2.04751
		1.5244
		1.30374
		1.05971
		1.43342
		0.973745
		1.09283
		0.959874
		1.02558
		0.933896
		1.38003
		0.429146
		0.550857
		2.90445
		1.1113
		1.23495
		1.80436
		0.624484
		1.29994
		1.46018
		2.13961
		0.542225
		0.457715
		6.1273
		0.0946936
		0.940583
		2.22504
		1.22129
		1.01635
		0.942044
		2.33257
		2.9851
		0.579197
		0.418709
		0.678329
		1.54584
		5.51833
		2.37927
		1.16402
		1.42564
		0.916639
		0.803733
		1.85981
		0.897994
		4.84667
		0.689674
		1.18298
		1.55297
		10.5736
		2.72627
		3.8844
		0.684907
		1.75032
		3.39067
		0.332706
		1.97914
		3.292
		3.2063
		2.30899
		0.614387
		0.957648
		11.6661
		2.90614
		2.87764
		1.07478
		2.17318
		1.45803
		0.92172
		0.950259
		3.05665
		0.692876
		1.37622
		1.43568
		0.787561
		0.962281
		0.325021
		4.9845
		1.29241
		1.50372
		3.00425
		1.12661
		1.59544
		0.648804
		0.975197
		0.739214
		1.05996
		0.609076
		1.07227
		1.98618
		4.02368
		0.885164
		2.42312
		1.85236
		2.01523
		2.66925
		1.18678
		0.64499
		2.79794
		1.64717
		1.49899
		2.28146
		2.16484
		1.58322
		0.537109
		1.03899
		0.316475
		0.926566
		0.564178
		0.690927
		0.912138
		0.815623
		2.09859
		2.65333
		0.584078
		0.609047
		2.02836
		0.764926
		0.0922293
		1.00503
		1.96396
		2.71749
		1.33248
		2.60043
		0.9729
		0.929031
		0.704364
		1.39506
		0.695596
		2.52912
		1.45725
		0.672592
		2.58338
		2.14731
		1.58601
		1.63097
		1.33059
		0.729022
		3.55836
		1.67292
		1.89717
		1.19835
		1.32963
		2.44223
		1.8985
		1.63825
		1.0638
		2.24734
		0.268605
		1.62377
		0.626821
		0.55876
		2.16028
		1.57118
		1.27148
		0.356818
		2.37621
		3.73134
		3.35876
		1.01486
		1.67357
		1.14783
		1.27081
		0.228524
		1.10222
		0.46482
		0.939632
		1.35403
		1.64464
		1.36838
		1.61343
		2.39981
		1.31842
		2.47245
		2.93555
		1.40676
		1.45132
		0.211436
		2.68334
		2.06266
		1.62397
		1.27725
		2.32066
		1.74594
		2.39754
		1.19068
		1.16197
		2.98121
		0.626474
		1.16389
		2.74091
		1.01434
		1.89848
		1.05
		1.66493
		0.979755
		1.44554
		1.61129
		1.99248
		0.456175
		0.953619
		1.33703
		1.97273
		2.23953
		0.646326
		1.9154
		6.15827
		0.723952
		1.9556
		2.08201
		0.818504
		0.479089
		1.1049
		2.06646
		1.38386
		2.58416
		1.09671
		2.27283
		3.2336
		1.63869
		0.342874
		0.847834
		5.7545
		0.487551
		1.01199
		0.817864
		1.00619
		1.33474
		1.31612
		1.55851
		1.2556
		1.62125
		0.61268
		0.771186
		0.559371
		0.407281
		0.844662
		1.48201
		1.3927
		2.23884
		1.24378
		0.737828
		2.7013
		0.186175
		2.73261
		1.04051
		1.29164
		1.29801
		0.419717
		0.546964
		6.07301
		0.760008
		2.86379
		0.741845
		0.821906
		1.51055
		0.92483
		1.45782
		1.01625
		0.436879
		1.11083
		0.926502
		2.00852
		2.90563
		0.981111
		0.796289
		1.99487
		4.32762
		1.67349
		1.72111
		2.78102
		0.941166
		0.698905
		1.50263
		1.97006
		1.88253
		0.546472
		5.2571
		1.53678
		0.815803
		1.52524
		0.781957
		0.80682
		3.97426
		4.34348
		6.09264
		1.02023
		0.805074
		1.95338
		0.871072
		4.16504
		2.73581
		2.52747
		2.76444
		1.33632
		1.18117
		4.92028
		0.456655
		1.98263
		1.36067
		0.882677
		1.08108
		3.77063
		2.05785
		2.06144
		1.00757
		0.716917
		1.01938
		0.435701
		2.6246
		3.38712
		0.578902
		0.299515
		0.466775
		5.62627
		1.92006
		1.4752
		0.633448
		7.53554
		0.830835
		1.66086
		1.05513
		0.791095
		0.81756
		1.3594
		0.821075
		0.725038
		0.88056
		0.892562
		0.87812
		0.932292
		1.24295
		1.56457
		2.00601
		2.6949
		0.365831
		1.80055
		1.07288
		0.669776
		2.6075
		0.258173
		1.50223
		0.665904
		1.0794
		0.287578
		1.43589
		0.540689
		1.3458
		1.53105
		1.72121
		1.55586
		2.07206
		0.82973
		2.04093
		1.91469
		0.926636
		1.99822
		1.36971
		1.36564
		0.557973
		0.640821
		0.632769
		2.23641
		0.780253
		2.24443
		0.813572
		2.70642
		1.24233
		1.14346
		1.11311
		0.892265
		5.10489
		0.712426
		0.868361
		0.679177
		0.299033
		0.896417
		0.431551
		1.36675
		1.04084
		2.66685
		1.29342
		3.26887
		1.12569
		0.585947
		1.09355
		0.941847
		1.19884
		0.795971
		0.811716
		1.35693
		0.596804
		1.28173
		5.06532
		0.922168
		1.57265
		1.43636
		0.955184
		0.591437
		5.95408
		3.58555
		1.16085
		0.314386
		0.755219
		1.09495
		0.94743
		2.06788
		1.62713
		1.48519
		1.22953
		0.996384
		1.94667
		1.13633
		0.972078
		1.34923
		1.77211
		2.05042
		2.30736
		0.544066
		3.48283
		2.69941
		1.87702
		1.2783
		0.408781
		2.39449
		4.44327
		0.936146
		0.384649
		1.50245
		1.65597
		0.45483
		0.772214
		0.518308
		3.8586
		0.244763
		1.57853
		0.978358
		0.702707
		0.740956
		2.82291
		1.02503
		0.744119
		0.939384
		0.634752
		0.463709
		1.06281
		0.534013
		3.81239
		1.81995
		0.490252
		2.42443
		1.80578
		3.56692
		1.26266
		1.0562
		0.719048
		4.84949
		5.40074
		1.96505
		1.83892
		1.62824
		0.793201
		0.801273
		0.785454
		1.42473
		2.21274
		1.76022
		2.82709
		0.993225
		0.51819
		0.657158
		0.501503
		0.696277
		0.204009
		1.1233
		1.10781
		0.773433
		0.605074
		0.451463
		0.921513
		2.04791
		1.41789
		1.01252
		1.68164
		1.44144
		0.705538
		0.982397
		1.02002
		1.02102
		1.22265
		1.2432
		1.07243
		0.8368
		3.30028
		3.19699
		4.45004
		3.26804
		1.00922
		1.30298
		1.99306
		1.54939
		1.34371
		0.803177
		1.13741
		1.72108
		0.711095
		0.602738
		1.75907
		1.58612
		0.611222
		2.05265
		1.38596
		0.621509
		0.989162
		0.885994
		0.348892
		1.05562
		0.360438
		1.28666
		1.06417
		2.79008
		22.528
		0.842163
		0.828758
		0.913091
		0.457013
		1.18587
		1.522
		0.876066
		0.549398
		0.832772
		2.07687
		0.819599
		6.93082
		5.16626
		1.41968
		2.5382
		1.12253
		0.573005
		1.70788
		2.52923
		1.06566
		0.754091
		1.06602
		2.1499
		1.05336
		1.43743
		1.28988
		1.82975
		1.44347
		2.99294
		14.4973
		0.872761
		0.625093
		1.45433
		1.33116
		1.01374
		2.77613
		1.89
		1.0082
		0.653646
		0.849084
		0.898584
		0.467155
		0.968128
		1.10302
		0.43734
		0.706822
		0.841212
		0.771351
		0.968856
		0.782848
		0.581484
		0.624549
		0.708967
		1.17233
		0.645431
		0.792985
		0.949546
		2.22225
		1.52307
		0.827069
		1.0844
		1.1486
		0.359414
		6.57897
		1.62596
		8.35745
		1.03061
		3.77999
		0.502641
		0.704345
		0.585418
		2.85669
		3.7181
		0.874343
		0.755417
		0.894282
		0.800814
		8.11541
		0.659805
		0.879585
		0.637988
		7.67188
		0.651804
		0.909544
		2.84332
		0.706844
		1.0378
		1.37504
		0.589878
		1.00968
		18.0835
		0.39811
		0.8354
		0.893339
		1.66268
		1.3229
		1.44014
		1.08252
		0.425772
		0.609427
		1.43822
		1.4356
		1.21539
		1.0605
		0.603174
		0.704288
		1.28481
		1.50629
		1.15305
		0.734491
		1.13119
		2.84474
		3.16015
		1.02797
		1.26437
		2.28883
		1.15053
		2.12878
		3.60706
		5.03849
		1.17981
		2.07226
		0.470107
		0.491263
		0.7571
		1.13508
		1.71938
		1.90437
		1.29437
		0.71539
		1.2086
		0.552965
		0.717875
		0.975782
		0.53552
		0.352245
		0.812368
		0.832384
		13.9751
		1.92324
		0.963147
		0.299752
		1.00918
		0.743375
		3.89798
		0.637386
		0.953376
		1.51685
		0.280331
		0.661808
		0.527842
		0.663461
		2.53581
		1.02536
		1.22269
		0.545411
		0.533313
		0.743904
		1.51716
		0.864628
		1.11139
		1.53116
		5.71961
		0.511469
		2.93457
		0.642834
		3.07065
		1.56218
		0.828457
		1.12059
		0.711356
		1.45224
		1.06497
		0.693482
		1.01402
		1.26976
		0.985875
		0.592492
		1.74373
		2.13881
		0.560262
		0.72808
		0.647693
		1.51694
		0.66334
		0.327826
		1.10935
		1.05431
		2.20599
		0.65631
		0.843064
		0.958617
		0.382808
		2.70541
		2.00374
		0.715359
		1.12434
		2.7325
		0.776518
		0.612381
		1.11375
		0.916078
		2.54283
		2.03341
		1.66523
		1.12037
		1.81026
		3.66438
		2.21924
		2.14691
		3.23028
		0.575444
		1.61001
		1.39874
		1.54201
		1.06559
		4.47794
		2.81634
		2.40096
		1.19286
		3.60537
		1.36412
		2.03496
		4.93668
		8.90372
		6.78978
		1.08707
		0.806845
		0.553261
		1.13148
		0.856458
		0.666113
		1.24351
		0.385171
		0.6479
		1.11944
		1.45437
		6.17477
		0.633708
		0.9891
		0.583653
		1.30072
		2.30668
		1.95445
		3.25327
		1.63841
		1.75518
		0.764605
		1.02086
		1.69353
		0.958697
		1.83011
		4.04723
		1.69725
		0.924316
		0.704453
		0.694547
		2.75042
		0.521895
		1.98661
		0.163675
		18.9508
		0.203046
		4.0375
		3.90144
		0.64557
		0.481821
		0.771259
		1.8445
		1.74276
		0.945655
		1.89589
		5.33396
		1.3294
		0.705343
		0.651849
		0.654828
		1.2429
		0.803008
		0.827729
		1.15944
		0.928084
		1.40687
		0.990748
		1.07156
		0.5776
		1.29425
		0.874009
		0.884843
		0.59146
		18.23
		0.858802
		1.5433
		0.799435
		1.24375
		14.0591
		2.33101
		2.97153
		0.705034
		0.854076
		5.38128
		0.447538
		1.46449
		0.809877
		1.19818
		1.80097
		1.83494
		0.844207
		0.993309
		2.012
		1.99332
		1.26097
		0.604273
		0.854759
		1.53294
		0.952831
		0.5808
		0.29292
		3.82469
		0.368552
		0.825096
		0.924018
		0.805277
		0.712431
		1.07627
		0.56482
		0.425386
		0.732469
		1.16493
		2.504
		1.08878
		0.739866
		0.54238
		0.508452
		1.41453
		1.15993
		0.417387
		1.40431
		0.533059
		4.27213
		0.612463
		1.79898
		0.884529
		1.17218
		1.09236
		0.467263
		0.370966
		0.459081
		1.55697
		1.68488
		0.729331
		0.553496
		1.03943
		0.813546
		9.0109
		0.683165
		0.550696
		1.2188
		0.649932
		0.908718
		2.25789
		1.62544
		1.6215
		4.00493
		0.528954
		1.08511
		0.601669
		1.61929
		1.19391
		1.25412
		1.13984
		3.60667
		1.04775
		1.0471
		1.1703
		1.09306
		2.64828
		0.4072
		0.749355
		0.332748
		0.664963
		1.17505
		2.33633
		1.5357
		2.56161
		0.94935
		3.36338
		5.52671
		1.02137
		4.19745
		2.53425
		1.83461
		1.53567
		2.09047
		0.857793
		9.76829
		0.308931
		1.09813
		1.88226
		1.42544
		0.605073
		0.770555
		0.827932
		2.52516
		2.22526
		5.4476
		1.52139
		1.32916
		1.46618
		1.62826
		0.937116
		4.63459
		1.55785
		0.713943
		2.45483
		1.30174
		1.26533
		6.25106
		1.96097
		2.00339
		2.00939
		2.2469
		1.84549
		0.339876
		1.29471
		0.515134
		1.82263
		1.02075
		0.61948
		1.14057
		1.43212
		1.57432
		0.823528
		1.90221
		2.2424
		0.931465
		0.802029
		1.20744
		2.87533
		1.60921
		0.915284
		1.62322
		1.44898
		0.610175
		0.601533
		0.692912
		1.26692
		1.21073
		1.22667
		1.31506
		2.26608
		1.3531
		1.26512
		1.65
		2.64355
		0.257784
		1.46151
		0.585551
		0.434591
		0.870484
		6.02002
		1.14407
		0.800585
		0.621558
[truncated: 10,130 more rows]
