# Supplementary material for: Profiling RNA at chromatin targets in situ by antibody-targeted tagmentation
Source: Nat Methods. 2022 Oct 3;19(11):1383–92. doi: 10.1038/s41592-022-01618-9 (PMC9636022; doi:10.1038/s41592-022-01618-9)
Supplement: Source Data Extended Data Fig. 1 — Statistical source data. [file 41592_2022_1618_MOESM8_ESM.xlsx]

## Sheet: Extended Data Figure 1A
	roX2 enrichment for MSL2	Number of differentially enriched transcripts for H3K27me3
Co-TagRT Biotinylated oligo(dT)	22.5357	37
Co-TagRT Un-biotinylated oligo(dT)	71.2905	195

## Sheet: Extended Data Figure 1B
	roX2 enrichment for MSL2	Number of differentially enriched transcripts for H3K27me3	Number of differentially enriched transcripts for m6A
Co-TagRT Un-biotinylated oligo(dT)	22.5357	37	409
Pre-TagRT Un-biotinylated oligo(dT)	4.45702	42	0

## Sheet: Extended Data Figure 1C
MSL2 CoTagRT Biotinylated oligo(dT)			MSL2 CoTagRT Unbiotinylated oligo(dT)			MSL2 preTagRT Unbiotinylated oligo(dT)			H3K27me3 CoTagRT Biotinylated oligo(dT)			H3K27me3 CoTagRT Unbiotinylated oligo(dT)			H3K27me3 preTagRT Unbiotinylated oligo(dT)
Percentile of gene body	average wigsum		Percentile of gene body	average wigsum		Percentile of gene body	average wigsum		Percentile of gene body	average wigsum		Percentile of gene body	average wigsum		Percentile of gene body	average wigsum
1	14459.1		1	17887.6		1	14110.4		1	17193.7		1	18121.6		1	20248.4
2	17144.6		2	20471.2		2	17489		2	18887		2	20459.8		2	22540.9
3	19020.7		3	21764.7		3	20305		3	20332.1		3	21331		3	24266.5
4	21168.8		4	27778.1		4	22961.6		4	21795.2		4	28392.9		4	26431.8
5	23267.1		5	30221.6		5	25008.9		5	23318.7		5	29910.2		5	27970.2
6	24566.2		6	29573		6	25744.6		6	24808.7		6	28503.7		6	27698.8
7	23833.4		7	26352.6		7	25269.8		7	23905.1		7	24667.9		7	26179.8
8	23917.2		8	25930.6		8	24875.8		8	23909.4		8	24808.7		8	25457.4
9	26698.1		9	29250.6		9	25210		9	26202.6		9	28245.4		9	25303.6
10	31004.5		10	33022.2		10	26421.9		10	30193.8		10	32162.5		10	26896.6
11	31991.7		11	33288.9		11	26750.5		11	31306.1		11	32587.5		11	27043.8
12	46328.1		12	46062.7		12	30734.1		12	43939.9		12	43943.8		12	30771.4
13	46739.4		13	46233.6		13	30433.8		13	44225.9		13	44120.3		13	30684.8
14	55130.2		14	54478.5		14	32590.4		14	51502.4		14	51389.8		14	32031.9
15	53814.5		15	52353.6		15	33400.1		15	50526.3		15	49949.1		15	32126.5
16	57327.8		16	55430.6		16	35006.4		16	53854		16	52309.1		16	33960.4
17	51656.8		17	47121.9		17	33873		17	48358.6		17	45550.6		17	32671
18	50402.4		18	44942.9		18	34464.4		18	46980.1		18	43624.4		18	33110.5
19	43785.3		19	37775.6		19	32988.6		19	40784		19	37325.6		19	32038.7
20	42911.3		20	37492.2		20	32387		20	39812.3		20	36309.9		20	31690.9
21	42069.4		21	36501.1		21	30668.1		21	38651.3		21	35112.6		21	29971
22	37297.5		22	34019.2		22	27821.2		22	34519.1		22	32969.5		22	27759.1
23	39608.4		23	36847.3		23	30253.3		23	36500.4		23	35263.2		23	29339.9
24	35489		24	32855		24	28018.9		24	32841.9		24	32366.4		24	27535.2
25	38028.6		25	35428.4		25	28424.1		25	35054.1		25	35230.6		25	27935.3
26	39996.4		26	37097.3		26	28710		26	36354.8		26	36910.4		26	28185.4
27	46591.1		27	43051.1		27	30926.2		27	42298.9		27	42550.3		27	29971.9
28	46639.9		28	42097.9		28	30542.3		28	42331		28	42268.2		28	29295.4
29	46611		29	40326.8		29	31568.2		29	42087.4		29	40679.5		29	30004.5
30	44446.8		30	37963.3		30	30993.4		30	40096.8		30	38297.7		30	29628.3
31	43468.8		31	38108.9		31	30821		31	39359.9		31	38536.9		31	28944.3
32	48734.7		32	43312.9		32	35282		32	44086.8		32	42443.1		32	33113.2
33	49537.7		33	44874.2		33	36168.9		33	44924.4		33	44336.2		33	33805.2
34	53257		34	48472.2		34	38999.2		34	48267.3		34	46616		34	35441.2
35	55176		35	51781.8		35	41360		35	49780.1		35	48269.9		35	37436.1
36	55421.1		36	51102.3		36	41603.6		36	49756		36	48428.8		36	37351.3
37	55553.6		37	53123.4		37	42662.6		37	49567.6		37	49842		37	38066
38	56622.6		38	53889.9		38	43834.8		38	50395.1		38	50889.2		38	39328.2
39	55891.6		39	53695.7		39	42658.6		39	49880.9		39	50365.3		39	39011.5
40	55331.2		40	50100.5		40	39509.7		40	49400.5		40	47572.6		40	36238
41	61115.4		41	54622.4		41	41777.2		41	54974.1		41	51044.5		41	38118
42	66898.4		42	58328		42	43504.9		42	59819.9		42	53562.4		42	39837.9
43	65695.6		43	53740.1		43	42333.2		43	57829.8		43	50181.6		43	38112.9
44	64695.2		44	53420.4		44	42182.8		44	56266.8		44	50293.4		44	39571.9
45	69751.2		45	58686.1		45	43869.7		45	60663.5		45	54769		45	40779.5
46	69909.7		46	57605.8		46	43056.8		46	61249.4		46	54692.9		46	38020.9
47	71626		47	57298.5		47	45159.4		47	62221		47	55227.2		47	40493.5
48	74872		48	58801.4		48	47007.5		48	65464.7		48	56697.8		48	42154.6
49	74394.5		49	57075.7		49	47827.3		49	64800.6		49	55928.1		49	42782.4
50	74001.7		50	55804.4		50	48907.3		50	64433.1		50	55787.8		50	43182.7
51	74092		51	56352.4		51	49657.1		51	64557.4		51	56462.8		51	43682.8
52	72422.8		52	55424.1		52	48931		52	62639.2		52	56000.5		52	42931.4
53	74352.4		53	57625.8		53	49567.3		53	63793.2		53	57781.3		53	43362.2
54	79171.1		54	61307.6		54	51187.1		54	65811.8		54	61048.7		54	44696.9
55	78651.4		55	62055.8		55	51892.6		55	65581.2		55	62089.2		55	45480.3
56	81945.2		56	66882.3		56	55266.5		56	68307.5		56	66919.5		56	47591.3
57	82543.5		57	67905.8		57	57794.7		57	68859.1		57	69092.6		57	49598.1
58	81346		58	67296.1		58	57979.1		58	67839.2		58	68843.6		58	50354.9
59	87129.2		59	73838		59	61751		59	73742.3		59	74369		59	54330.9
60	90002.2		60	78137.6		60	62300.4		60	76335.3		60	77098.1		60	54728
61	94970.1		61	84009.3		61	66177		61	81003.9		61	82351.3		61	57999.7
62	99808.1		62	85419		62	67638.3		62	81918.2		62	83531.5		62	59895.5
63	100529		63	87651.6		63	69655.3		63	82248.4		63	85238.8		63	61613
64	103291		64	89404.9		64	72117		64	84748.6		64	87505.6		64	62960.6
65	108153		65	91662.3		65	74012.1		65	87955.3		65	88094.2		65	63235.6
66	110392		66	91390.8		66	75620.3		66	89618.3		66	88861.9		66	63349.9
67	111816		67	89846.8		67	77220.5		67	91129.7		67	88640.3		67	63908.8
68	114862		68	89831.7		68	78481.1		68	94191.2		68	89130		68	66183.4
69	107442		69	84893.8		69	77503.5		69	92226.5		69	87806.9		69	65049.2
70	111666		70	84678.4		70	81278.2		70	96256		70	88828.7		70	66779.3
71	117990		71	90125.4		71	83988.4		71	102126		71	93556		71	69191.2
72	123081		72	92567.3		72	87053.4		72	106252		72	97385.1		72	71475.7
73	125355		73	94920.5		73	89482.7		73	109702		73	100787		73	73279.4
74	130874		74	97221.8		74	94424.1		74	114685		74	104595		74	77984.2
75	136995		75	100662		75	98926.3		75	120109		75	107912		75	82083.5
76	143268		76	106443		76	104199		76	126100		76	112509		76	86077.4
77	150718		77	109540		77	108736		77	132510		77	117457		77	90803.9
78	156019		78	113298		78	114238		78	137209		78	121862		78	95516.4
79	164814		79	119334		79	119487		79	145195		79	128792		79	99657.5
80	173351		80	126370		80	126736		80	153585		80	135093		80	105538
81	177633		81	129886		81	131674		81	157417		81	139184		81	108802
82	182906		82	139549		82	139582		82	161743		82	146483		82	113970
83	187867		83	146831		83	147415		83	166570		83	152522		83	119108
84	199757		84	158811		84	158781		84	178154		84	162837		84	129145
85	204711		85	162861		85	163452		85	182844		85	166837		85	133304
86	211323		86	163980		86	170025		86	188945		86	169823		86	138176
87	216128		87	166574		87	179364		87	193691		87	173679		87	146630
88	223673		88	173041		88	187796		88	200983		88	180285		88	154426
89	233237		89	184004		89	198576		89	209190		89	190728		89	162550
90	246022		90	203317		90	213740		90	220763		90	205250		90	174411
91	251921		91	209010		91	224231		91	226506		91	210330		91	181486
92	258638		92	216005		92	233260		92	233198		92	218567		92	185993
93	264970		93	224694		93	245236		93	239518		93	225627		93	193371
94	270957		94	231722		94	258972		94	247127		94	232445		94	204073
95	273802		95	230473		95	270881		95	251920		95	229670		95	212773
96	274941		96	232732		96	281472		96	254493		96	230071		96	220883
97	272175		97	227342		97	283854		97	255231		97	226263		97	224036
98	249937		98	206754		98	273471		98	237210		98	205907		98	216941
99	213410		99	180860		99	248368		99	205797		99	177655		99	201236
100	146472		100	121678		100	168567		100	140849		100	118897		100	139100
