# Supplementary material for: Profiling RNA at chromatin targets in situ by antibody-targeted tagmentation
Source: Nat Methods. 2022 Oct 3;19(11):1383–92. doi: 10.1038/s41592-022-01618-9 (PMC9636022; doi:10.1038/s41592-022-01618-9)
Supplement: Source Data Extended Data Fig. 3 — Statistical source data. [file 41592_2022_1618_MOESM9_ESM.xlsx]

## Sheet: Extended Data Figure 3A
	H3K27me3 RT&Tag reads					m6A RT&Tag reads
		# Reads	% of total				# Reads	% of total
	# Exonic:	4758527	52.786			# Exonic:	3667532	70.1465
	# Intronic:	2224669	24.6781			# Intronic:	636022	12.1648
	# Intergenic:	2031558	22.5359			# Intergenic:	924833	17.6887
	Total	9014754				Total	5228387

## Sheet: Extended Data Figure 3B
H3K27me3 RT&Tag			m6A RT&Tag
Percentile of gene body	average wigsum		Percentile of gene body	average wigsum
1	15625.2		1	15752.2
2	17272.2		2	19114
3	18316.2		3	21121
4	19374.7		4	22950.8
5	20461.7		5	24750.3
6	21683.9		6	26269.5
7	21171.9		7	25250.1
8	21241.1		8	24891.9
9	23154.5		9	27506.5
10	26889.9		10	32785
11	28684.9		11	34527.2
12	42532.2		12	57473
13	42752.9		13	57695.3
14	50285.9		14	71000.2
15	50874.5		15	71647.6
16	54941.6		16	78145.1
17	51640.6		17	72684.3
18	51389.6		18	71471.6
19	44908.1		19	61050.1
20	42769.6		20	58636.8
21	40588.1		21	54589.5
22	33385.8		22	42310.3
23	34583.4		23	45426.2
24	30330		24	35817.2
25	30942.9		25	36746.8
26	31867.1		26	37741.3
27	37976		27	47541.2
28	38020.5		28	46602.4
29	38072.3		29	45784.2
30	36343.3		30	41922.9
31	34060.3		31	37333.7
32	36884.1		32	45175.8
33	37912.6		33	46706.6
34	40894.9		34	53820
35	41552		35	59312.1
36	40761.6		36	58157.4
37	40201.3		37	56032.4
38	40511		38	56601.1
39	41091.2		39	54566.9
40	41349.3		40	51989.4
41	46116.7		41	62367.3
42	49785.8		42	70689.7
43	48926		43	64669.5
44	46397.8		44	63115.1
45	50507.6		45	69078.6
46	50758.8		46	66997.9
47	51458.3		47	66577.9
48	55632.3		48	71972.8
49	55846.2		49	70249.7
50	55988.1		50	67657.4
51	55563.3		51	66042.8
52	52675.5		52	59822.9
53	52166.1		53	58765.6
54	52184.9		54	56945.9
55	51728.4		55	55736.2
56	53545.7		56	57308.2
57	53790.4		57	57588.8
58	52471.3		58	56386.1
59	57393.8		59	65413.3
60	62558.4		60	66684.1
61	66644.2		61	73539.6
62	65805.8		62	73080.2
63	63599.2		63	73118.2
64	67830.4		64	75281.3
65	70074.7		65	78872.1
66	68422.5		66	78793.8
67	69356.5		67	78900.8
68	72903.4		68	81805.7
69	69313.2		69	76488.1
70	71120.8		70	78897.4
71	75764.8		71	86777.5
72	77895.4		72	89102.9
73	80336.4		73	92688.8
74	83655.8		74	97960.6
75	87695.2		75	104080
76	91765.2		76	110240
77	95356.2		77	114548
78	98927.9		78	119088
79	104716		79	127430
80	113269		80	138467
81	116109		81	141843
82	116648		82	144026
83	119093		83	149431
84	128622		84	165651
85	132356		85	171287
86	135707		86	173276
87	139248		87	178234
88	145320		88	186593
89	150304		89	195857
90	158753		90	213352
91	162810		91	220126
92	167073		92	227975
93	172762		93	236775
94	180127		94	245377
95	184742		95	247838
96	189933		96	252915
97	194566		97	253955
98	185568		98	236225
99	167550		99	206266
100	120932		100	138342
