# Supplementary material for: Profiling RNA at chromatin targets in situ by antibody-targeted tagmentation
Source: Nat Methods. 2022 Oct 3;19(11):1383–92. doi: 10.1038/s41592-022-01618-9 (PMC9636022; doi:10.1038/s41592-022-01618-9)
Supplement: Source Data Extended Data Fig. 4 — Statistical source data. [file 41592_2022_1618_MOESM10_ESM.xlsx]

## Sheet: Extended Data Figure 4A
MSL2_Enriched_DistancetoMSL2peak	Nonenriched_DistancetoMSL2peak
3982385	0			Welch Two Sample t-test
4233816	776521			p<2.2e-16
459433	277114
2985058	174875
2577454	1082064
1519121	1243856
2199185	1355568
2115254	1371076
1497808	1467442
147313	1698652
0	1747155
0	1781323
64852	1795345
0	1810405
0	1817919
0	1825206
0	1832496
0	1839176
0	1848100
0	1851492
0	1853760
0	1855930
5255	1856007
14442	1861758
36037	1864319
0	1867733
188530	1869436
22797	1887483
0	1889934
0	1900934
0	1912987
0	1928148
0	1928621
0	1930657
0	1932268
0	1935168
38949	1940396
218	1948527
0	1955592
0	1955811
0	1958468
0	1965728
0	1980596
0	1995797
10471	1999313
5965	2002019
0	2008455
0	2011079
0	2012424
0	2014063
0	2016262
0	2016692
0	2019094
273867	2021223
92874	2023142
0	2023789
0	2027940
0	2037151
0	2043196
0	2047743
0	2050511
0	2054678
0	2055337
0	2056935
0	2057069
0	2058100
12608	2062128
0	2073418
0	2086134
0	2101525
0	2105721
0	2112656
0	2125325
0	2162069
0	2205891
0	2216996
834	2233583
0	2255688
0	2258723
0	2262676
0	2262676
0	2265362
0	2266694
9148	2267146
0	2269889
0	2275513
0	2280292
144303	2294690
6147	2333595
0	2340171
0	2354367
0	2358213
0	2370748
91	2371122
0	2395229
0	2398210
0	2406997
18718	2429049
25362	2432157
0	2437031
0	2438693
59666	2473526
123458	2496718
0	2527335
0	2531265
3250	2566791
0	2568646
0	2569468
0	2574219
0	2577712
0	2586158
0	2605211
33488	2636337
220655	2663365
0	2665920
52317	2673894
0	2698492
51668	2748800
245849	2771621
1288860	2780325
218237	2790717
	2815717
	2838464
	2840370
	2842345
	2844852
	2846871
	2848002
	2853256
	2856805
	2858364
	2860727
	2871626
	2873866
	2876157
	2877750
	2879049
	2884470
	2890829
	2896391
	2920858
	2974430
	2975805
	2977725
	2979586
	2989194
	2992508
	2993305
	2995735
	2997493
	2998806
	3007430
	3014635
	3018356
	3021307
	3027896
	3035240
	3046082
	3079276
	3086343
	3088491
	3090176
	3091639
	3095612
	3099103
	3106256
	3110218
	3129555
	3137830
	3143012
	3160223
	3168828
	3173536
	3175797
	3178376
	3181185
	3184690
	3185578
	3188215
	3189634
	3191821
	3200014
	3209586
	3210314
	3212476
	3216077
	3217239
	3217410
	3218728
	3219136
	3219351
	3222146
	3223949
	3227988
	3228512
	3229958
	3233993
	3234071
	3237357
	3242832
	3245187
	3245891
	3248565
	3252905
	3254340
	3255339
	3256614
	3257947
	3259368
	3269778
	3273353
	3275852
	3276949
	3280190
	3281348
	3283614
	3285852
	3290426
	3300767
	3306568
	3311604
	3333688
	3354226
	3355411
	3357461
	3358891
	3363223
	3374031
	3375645
	3379393
	3400028
	3402475
	3408050
	3410206
	3412592
	3414021
	3415418
	3423041
	3434322
	3439507
	3442739
	3445328
	3450775
	3461883
	3467933
	3470410
	3474045
	3477298
	3478796
	3478908
	3483578
	3586519
	3591473
	3615504
	3621139
	3675425
	3697517
	3709512
	3730355
	3732384
	3743305
	3747189
	3747942
	3770829
	3788196
	3805168
	3808028
	3830086
	3836545
	3839031
	3848225
	3855421
	3869707
	3875888
	3880924
	3884689
	3888304
	3899244
	3905175
	3908446
	3912450
	3922517
	3925960
	3927597
	3932485
	3950961
	3956075
	3960808
	3963715
	3964742
	3965713
	3966824
	3971609
	3989678
	3991739
	3995188
	3998062
	3998510
	4001180
	4003627
	4009875
	4027568
	4029691
	4070657
	4077801
	4089150
	4099024
	4148221
	4149882
	4179331
	4201497
	4206144
	4217338
	4221955
	4226710
	4247643
	4248917
	4250864
	4261945
	4267602
	4276743
	4278595
	4279519
	4307441
	4310315
	4311600
	4313445
	4315861
	4320273
	4322681
	4324797
	4328513
	4363848
	4376555
	4382226
	4383306
	4386198
	4387763
	4398830
	4412549
	4429509
	4431532
	4439979
	4440846
	4443211
	4443833
	4454076
	4485037
	4498391
	4515891
	4516966
	4621205
	4658591
	4673048
	4680028
	4681480
	4682888
	4684899
	4688114
	4692337
	4695489
	4695572
	4698617
	4702895
	4703938
	4706373
	4707312
	4713060
	4714648
	4715309
	4733563
	4745261
	4746984
	4748800
	4750033
	4756919
	4764200
	4765437
	4766593
	4772080
	4774951
	4779942
	4783521
	4804814
	4807707
	4821683
	4835052
	4838392
	4845127
	4864945
	4867803
	4868864
	4870508
	4871438
	4872776
	4884153
	4886778
	4892305
	4893330
	4933051
	4947194
	4952213
	4967443
	4969562
	4984020
	4985873
	4986563
	4986652
	5012126
	5027582
	5039651
	5041478
	5060473
	5093171
	5093620
	5095266
	5107296
	5113674
	5114634
	5121664
	5130056
	5139533
	5140276
	5145280
	5151466
	5154209
	5157400
	5158555
	5159685
	5166446
	5172721
	5190994
	5247595
	5278960
	5343130
	5359678
	5360891
	5368626
	5378835
	5380499
	5401597
	5404556
	5406883
	5408995
	5411346
	5414782
	5419977
	5423544
	5425378
	5431245
	5432527
	5435074
	5476295
	5504406
	5507758
	5509990
	5512044
	5523743
	5528046
	5530311
	5532730
	5534564
	5537312
	5541144
	5545036
	5595122
	5599672
	5600301
	5602530
	5616698
	5620545
	5621261
	5622275
	5626637
	5630113
	5631620
	5634504
	5636923
	5649166
	5651124
	5651843
	5654014
	5661937
	5679997
	5707965
	5710470
	5714837
	5726045
	5733412
	5743438
	5746003
	5747318
	5768081
	5822193
	5838670
	5840859
	5845992
	5848721
	5853941
	5854220
	5857345
	5861460
	5869151
	5871210
	5881419
	5882833
	5885683
	5888656
	5898765
	5907882
	5908589
	5910108
	5911953
	5914556
	5922153
	5923399
	5923906
	5920535
	5918402
	5914316
	5912637
	5911174
	5909975
	5895388
	5888137
	5887308
	5885664
	5884870
	5881715
	5879884
	5876363
	5869216
	5866626
	5751563
	5767980
	5716158
	5707802
	5705660
	5702513
	5683131
	5675212
	5667416
	5666587
	5665735
	5665382
	5659932
	5599184
	5616150
	5593302
	5583530
	5578384
	5577687
	5576264
	5575333
	5574414
	5568419
	5558496
	5561408
	5555478
	5553984
	5552567
	5550947
	5550225
	5549146
	5531358
	5510724
	5513917
	5507860
	5507860
	5506129
	5503823
	5502450
	5500810
	5499487
	5497482
	5493343
	5481505
	5475076
	5428004
	5449257
	5448391
	5432214
	5422946
	5423378
	5421599
	5415601
	5408498
	5408082
	5406342
	5405003
	5401901
	5297284
	5366175
	5293893
	5286153
	5284160
	5266143
	5246387
	5244865
	5238531
	5236231
	5233968
	5225530
	5223849
	5222954
	5221150
	5218906
	5214271
	5213839
	5212358
	5209158
	5189709
	5205162
	5186831
	5178625
	5181203
	5176949
	5165935
	5164102
	5162877
	4991498
	5050082
	4998903
	4988526
	4983311
	4977749
	4975666
	4974497
	4972449
	4971464
	4970679
	4968780
	4966590
	4965038
	4962276
	4958956
	4900669
	4906819
	4897295
	4894466
	4891721
	4889188
	4866186
	4874838
	4873793
	4869991
	4864342
	4861417
	4834634
	4834443
	4829629
	4829127
	4827954
	4826562
	4824911
	4821011
	4818898
	4816887
	4811916
	4773680
	4772634
	4768528
	4735503
	4732457
	4726599
	4723315
	4718856
	4716113
	4714353
	4713272
	4701943
	4708242
	4711581
	4696169
	4677374
	4677374
	4675433
	4673772
	4671404
	4669655
	4667647
	4665507
	4663088
	4659991
	4658966
	4654969
	4651447
	4647955
	4642532
	4645958
	4639599
	4638178
	4604107
	4602250
	4600504
	4598329
	4598740
	4595507
	4596104
	4591569
	4578474
	4554537
	4551402
	4549522
	4547678
	4544916
	4543704
	4542039
	4536405
	4523763
	4518143
	4514505
	4515415
	4503565
	4498308
	4495930
	4489201
	4486336
	4482813
	4484518
	4481436
	4478086
	4474494
	4472670
	4469867
	4467972
	4466030
	4463045
	4460196
	4459153
	4457638
	4454761
	4451237
	4449652
	4446487
	4446126
	4444810
	4439857
	4437959
	4436082
	4431426
	4433130
	4428154
	4425719
	4419812
	4415251
	4410785
	4409303
	4407989
	4405357
	4361060
	4350682
	4243120
	4228866
	4227904
	4186285
	4204030
	4184574
	4183638
	4181920
	4180383
	4177653
	4176311
	4174832
	4173097
	4168044
	4167202
	4160608
	4155419
	4153807
	4138655
	4137963
	4127824
	4119059
	4109099
	4107780
	4106860
	4103516
	4104768
	4089408
	4084996
	4070046
	4067849
	4058693
	4039577
	4006738
	4016173
	4004455
	4003593
	3977903
	3973912
	3967331
	3965281
	3920713
	3917567
	3897827
	3896485
	3890915
	3888308
	3879170
	3867568
	3851112
	3841795
	3828428
	3826214
	3821895
	3816311
	3814938
	3813134
	3800756
	3792476
	3767102
	3764202
	3738964
	3589612
	3583407
	3551929
	3548255
	3532910
	3525864
	3530204
	3524105
	3522317
	3521720
	3520840
	3519816
	3517932
	3513279
	3493223
	3477952
	3473546
	3468148
	3467383
	3462424
	3461376
	3451806
	3451806
	3446913
	3445088
	3442715
	3440954
	3438030
	3425225
	3414133
	3411690
	3380150
	3377392
	3375536
	3374729
	3372768
	3371114
	3369367
	3366192
	3360538
	3358625
	3356799
	3353598
	3350923
	3351397
	3349861
	3346992
	3344179
	3332762
	3339592
	3335649
	3331999
	3330599
	3258902
	3179005
	3194977
	3143692
	3127496
	3113474
	3100852
	3089438
	3083945
	3075331
	3069436
	3065682
	3061199
	3058934
	3056516
	3053772
	3031895
	3020547
	3019331
	3017282
	3014641
	3012893
	3011282
	3009116
	3007541
	3004007
	3006151
	3005390
	3004780
	3002499
	3000953
	2998580
	2997301
	2996641
	2994167
	2993103
	2991556
	2989066
	2987060
	2985181
	2982318
	2973057
	2923572
	2821553
	2892873
	2872579
	2820424
	2819305
	2816740
	2813038
	2810512
	2809885
	2807487
	2799211
	2798418
	2797598
	2795637
	2793477
	2791657
	2777389
	2761808
	2768628
	2686231
	2692907
	2674311
	2669303
	2662126
	2662126
	2653243
	2650435
	2643875
	2639034
	2609274
	2607452
	2603536
	2604232
	2602542
	2600728
	2595974
	2578474
	2573489
	2555206
	2554257
	2551064
	2549490
	2548204
	2544838
	2541047
	2539129
	2537381
	2534869
	2530853
	2526460
	2525472
	2524264
	2496701
	2492303
	2487397
	2485153
	2479151
	2464723
	2450052
	2448072
	2442166
	2439787
	2432232
	2415973
	2409841
	2408881
	2406687
	2359720
	2349426
	2346646
	2336798
	2342012
	2335883
	2280051
	2275142
	2272636
	2268271
	2266375
	2264354
	2261489
	2257494
	2254270
	2256284
	2251002
	2247118
	2244639
	2235865
	2223707
	2225664
	2218746
	2214121
	2212149
	2210630
	2193655
	2185727
	2166236
	2138568
	2117760
	2070585
	2062994
	2033606
	2018820
	2009494
	2013521
	2007716
	2007550
	2004161
	2002841
	2002931
	1996451
	1989914
	1988653
	1983827
	1972588
	1926395
	1967950
	1958957
	1952248
	1916061
	1903970
	1901177
	1898957
	1878536
	1877077
	1872915
	1865925
	1864500
	1863445
	1861616
	1859912
	1858081
	1856476
	1855367
	1854356
	1852608
	1851273
	1849925
	1848365
	1846489
	1843556
	1826278
	1830251
	1827341
	1823152
	1821073
	1817412
	1815421
	1807929
	1806751
	1805574
	1803263
	1801303
	1799898
	1797945
	1796624
	1795358
	1793537
	1791323
	1781564
	1780134
	1772825
	1775984
	1770736
	1768886
	1766762
	1763882
	1761404
	1750913
	1721041
	1717719
	1680951
	1700104
	1633455
	1613980
	1601351
	1598685
	1595992
	1594510
	1594436
	1592897
	1591204
	1586698
	1583103
	1576270
	1568320
	1555221
	1553096
	1552920
	1550128
	1539813
	1537712
	1536583
	1534948
	1534338
	1531801
	1524305
	1523362
	1516881
	1506738
	1487763
	1485500
	1483792
	1445964
	1460823
	1395455
	1380761
	1369934
	1354735
	1317888
	1294367
	1297853
	1261468
	1265931
	1263257
	1261468
	1251709
	1248645
	1243692
	1237637
	1240669
	1235979
	1234033
	1232255
	1220776
	1217870
	1218094
	1202905
	1198521
	1198873
	1197582
	1191160
	1188996
	1186410
	1185094
	1184651
	1181792
	1179886
	1177727
	1172455
	1151056
	1143204
	1065304
	1123689
	1073493
	1047026
	1039612
	1014715
	1008602
	969663
	966953
	965119
	959142
	957169
	944653
	942651
	937334
	930892
	926846
	916395
	915206
	895014
	884074
	873767
	862270
	859902
	858834
	857276
	855854
	849405
	851785
	847671
	847371
	843897
	840471
	832040
	830597
	827318
	826129
	813894
	800805
	794196
	789971
	785104
	764996
	763074
	763074
	683780
	636523
	619934
	612688
	610621
	594319
	582876
	574653
	572786
	568649
	562289
	554638
	552499
	549750
	541970
	535275
	533667
	528342
	526016
	523778
	519241
	464513
	462077
	458448
	447098
	443504
	442597
	391189
	389246
	364085
	324560
	283368
	279438
	278042
	268706
	265006
	262105
	197123
	254505
	197697
	194139
	192782
	184574
	141202
	136755
	132345
	131100
	126058
	120859
	118454
	118357
	110730
	106760
	104706
	103632
	99069
	77240
	76530
	75351
	71749
	68902
	14370
	11298
	8975
	7596
	5025
	2418
	35
	0
	0
	3201
	10266
	16545
	17516
	18987
	43229
	56586
	58613
	63247
	64520
	69012
	70196
	74349
	81105
	82209
	83571
	112514
	125833
	134821
	145841
	172751
	175909
	250536
	263207
	265996
	266797
	268059
	271200
	315093
	318481
	320590
	321769
	323120
	323261
	324630
	331375
	363800
	373188
	379913
	380834
	384636
	396830
	411605
	413596
	415334
	417608
	419065
	451847
	478918
	486572
	495740
	500059
	505906
	550463
	553144
	555931
	558250
	599201
	633615
	636656
	640614
	640614
	643162
	644389
	646550
	648942
	649861
	652897
	654590
	656488
	672786
	677361
	608559
	597467
	536295
	534216
	517870
	481575
	482642
	476497
	473380
	474494
	471786
	465970
	422259
	431991
	417291
	410427
	407054
	404739
	402154
	399843
	398656
	394627
	391130
	390321
	388172
	385937
	384093
	382985
	381815
	381998
	371265
	366887
	364364
	355736
	350043
	350043
	348248
	346811
	344963
	342969
	338260
	337027
	337284
	335392
	334833
	304722
	322702
	298304
	295216
	293432
	292810
	288222
	285232
	283093
	281913
	280368
	275136
	270245
	270283
	267325
	265489
	262506
	259575
	256577
	254238
	251844
	250651
	249644
	245836
	243556
	241289
	239264
	210958
	230550
	206431
	209794
	196224
	192791
	178763
	137308
	140853
	128802
	120191
	104615
	103584
	82028
	76209
	71087
	65313
	60668
	4376
	6076
	35091
	36886
	61994
	64149
	66182
	67189
	73584
	84413
	100654
	113562
	132023
	135154
	143324
	148713
	155611
	157429
	158381
	161596
	162690
	171183
	171762
	173156
	180556
	191927
	194655
	202370
	203556
	204956
	206327
	207054
	199861
	205006
	195972
	177503
	191964
	157364
	148799
	143075
	135435
	129255
	119708
	118502
	91318
	89575
	88681
	88091
	85304
	80529
	69991
	49361
	59777
	45369
	34309
	11646
	8610
	7312
	4021
	4021
	2749
	0
	0
	0
	0
	0
	3055
	19988
	48228
	50856
	53196
	58809
	75818
	84847
	89983
	90826
	101827
	107198
	108021
	112019
	112500
	113075
	113252
	117315
	118105
	127222
	129478
	165182
	168098
	170839
	172156
	176279
	209585
	214369
	225230
	225665
	231676
	242770
	246145
	249652
	253231
	254613
	261362
	264156
	272682
	275405
	278261
	310468
	332131
	334508
	336825
	338726
	339872
	340707
	345670
	347034
	348834
	358319
	359879
	362107
	373926
	376428
	377056
	384994
	385688
	386521
	388393
	402885
	406597
	430758
	475342
	477006
	498241
	500900
	513047
	517225
	519136
	521777
	524605
	529065
	544032
	547432
	548899
	551432
	553808
	555044
	556273
	560450
	645952
	654568
	687324
	711041
	652144
	718878
	677514
	603139
	621605
	597580
	593217
	587643
	584956
	583497
	582399
	580843
	579304
	575926
	573020
	568167
	562842
	547388
	554255
	544674
	541860
	539330
	535172
	533480
	532239
	526954
	504967
	502700
	501580
	495430
	490594
	487387
	483437
	449986
	450589
	448437
	447513
	446255
	441656
	440092
	438180
	436510
	432971
	425963
	424920
	423745
	421604
	373245
	352301
	310326
	309554
	290864
	289954
	286557
	209256
	203618
	184038
	185110
	192608
	183202
	182355
	180735
	172860
	171657
	168864
	167841
	165915
	161736
	160768
	157333
	157356
	156081
	153173
	128876
	134647
	118599
	69708
	40788
	38239
	35412
	30227
	28844
	6278
	22706
	25959
	27456
	34361
	37799
	41868
	47317
	63503
	64279
	73745
	84177
	84787
	85744
	87871
	90332
	99269
	100340
	101697
	102289
	104418
	117341
	120295
	136054
	141010
	142377
	153211
	166729
	184872
	211675
	212976
	215477
	218142
	219825
	224007
	226001
	228141
	289348
	323045
	327976
	336432
	438200
	440307
	461816
	497648
	507403
	568720
	574945
	575301
	577992
	581261
	584357
	595875
	600256
	602098
	604405
	605672
	607844
	609094
	616457
	625379
	632742
	634747
	637126
	638122
	640322
	641502
	642996
	652792
	656020
	659131
	667669
	669443
	687789
	691265
	694781
	699578
	700260
	703220
	705466
	715829
	716795
	719879
	747532
	778594
	780844
	783238
	784527
	789528
	791136
	794724
	798180
	802428
	803441
	806923
	813595
	816973
	819626
	821540
	822664
	826680
	830873
	976469
	989691
	989691
	1007627
	1009401
	1015291
	1033354
	1045067
	1045751
	1046254
	1044437
	1042011
	1040256
	1037830
	1036480
	1036081
	1030884
	1028024
	1025242
	1018824
	1012844
	1011852
	986647
	973219
	979129
	977095
	972529
	961969
	959522
	955203
	946690
	910394
	856339
	806221
	804544
	802630
	794808
	792641
	778574
	776904
	727475
	726754
	724239
	722814
	721913
	683127
	681533
	680710
	679360
	676706
	677548
	675404
	674292
	673154
	660870
	611293
	647044
	610658
	609292
	573634
	570859
	568427
	557653
	551877
	545685
	545361
	543263
	543263
	534987
	527577
	525025
	504467
	512535
	490121
	478912
	477383
	476287
	474731
	457427
	445431
	407868
	379346
	350679
	302410
	330774
	329540
	313431
	306996
	299269
	294298
	245252
	108275
	242497
	214448
	106608
	102934
	99088
	96241
	93126
	89779
	72845
	62841
	69684
	61177
	58657
	57153
	53133
	47697
	41891
	34736
	6821
	17741
	30815
	65776
	68272
	70548
	81099
	127871
	134337
	140934
	148636
	149543
	151522
	152443
	163000
	164763
	166745
	177715
	184398
	190691
	192190
	194707
	195429
	202894
	205533
	207623
	208770
	213348
	216303
	218825
	235469
	259924
	295973
	298802
	300898
	305295
	308730
	313513
	315084
	316586
	318849
	320907
	323447
	343444
	344774
	393962
	401864
	408086
	426174
	456461
	491835
	495227
	539796
	593242
	596370
	611300
	612555
	615491
	625999
	645865
	647334
	665484
	772162
	787018
	790128
	791814
	821047
	821988
	822349
	839411
	844956
	846734
	847891
	849512
	861932
	862271
	864079
	865248
	867141
	867709
	868796
	873155
	875029
	875737
	878050
	880165
	891775
	898277
	904909
	908964
	915998
	922506
	931180
	935621
	939593
	956597
	963250
	965209
	976044
	1022649
	1024351
	1027134
	1029826
	1031260
	1043755
	1044295
	1057854
	1097830
	1103471
	1106155
	1109207
	1109636
	1109952
	1110339
	1111693
	1114121
	1118153
	1119825
	1129166
	1134094
	1137542
	1138735
	1147213
	1158062
	1160014
[truncated: 11,511 more rows]
