# Supplementary material for: Profiling RNA at chromatin targets in situ by antibody-targeted tagmentation
Source: Nat Methods. 2022 Oct 3;19(11):1383–92. doi: 10.1038/s41592-022-01618-9 (PMC9636022; doi:10.1038/s41592-022-01618-9)
Supplement: Source Data Extended Data Fig. 5 — Statistical source data. [file 41592_2022_1618_MOESM11_ESM.xlsx]

## Sheet: Extended Data Figure 5A
Gene Name	Fold Change (log2)	Adjusted p-value	Differential Expression
roX2	7.50793	4.99033e-70	UP
roX1	6.46937	1.53528e-25	UP
RNaseP:RNA	-3.63366	2.76249e-24	DOWN
RpS29	2.7403	1.1445e-20	UP
mle	3.50161	7.2697e-18	UP
snRNA:7SK	-1.28098	5.60697e-11	DOWN
snRNA:U12	-2.57293	7.30481e-11	DOWN
RNaseMRP:RNA	-1.8612	1.39168e-09	DOWN
RpL41	-2.37597	2.23196e-08	DOWN
CR34335	-2.57412	3.86183e-08	DOWN
snoRNA:Psi28S-291	-2.39898	4.05672e-08	DOWN
RpL38	-2.62398	9.32807e-08	DOWN
snRNA:U2:34ABa	-2.26128	3.85043e-07	DOWN
CR43604	-2.36956	4.62091e-07	DOWN
snoRNA:229	-2.85602	1.56497e-06	DOWN
RpS20	-1.58949	2.29142e-06	DOWN
Lst8	1.04764	2.38941e-06	UP
snoRNA:185	-2.25782	6.74834e-06	DOWN
CR40469	-2.05196	8.31595e-06	DOWN
snRNA:U2:14B	-2.31084	2.00053e-05	DOWN
RpL39	-1.84085	2.8617e-05	DOWN
RpL30	-1.39926	2.92163e-05	DOWN
RpS28b	-1.24262	0.00016641	DOWN
snoRNA:684	-2.01994	0.00016641	DOWN
CR44034	3.68213	0.000227981	UP
CG12237	1.60782	0.000243246	UP
RFeSP	0.813812	0.000243246	NO
RpL37A	-1.21562	0.000284558	DOWN
RpL29	-1.80104	0.000444876	DOWN
lrRNA	-2.09295	0.000723602	DOWN
CR44092	3.0226	0.000723602	UP
Rcc1	0.782537	0.000788887	NO
RpLP1	-0.982628	0.000944101	NO
RpS26	-0.937455	0.00227194	NO
Akap200	0.798203	0.00302129	NO
DnaJ-H	1.13656	0.00302129	UP
RpL27	-1.06177	0.00454817	DOWN
RpS27A	-1.15685	0.00457985	DOWN
snmRNA:254	-2.66522	0.00457985	DOWN
Fdh	1.01548	0.00490911	UP
RpL37a	-0.971249	0.00490911	NO
snRNA:U5:63BC	-2.53346	0.00619269	DOWN
scaRNA:MeU5-C46	-1.18694	0.00644781	DOWN
RpS11	-0.902801	0.00644781	NO
Nipped-B	-1.03186	0.00644781	DOWN
scaRNA:PsiU1-6	-2.09135	0.00644781	DOWN
snmRNA:CR43603	-2.49392	0.00644781	DOWN
Sec61gamma	-1.1428	0.00700775	DOWN
RpL35	-0.966045	0.00775707	NO
RpL31	-1.10007	0.00775707	DOWN
l(2)37Bb	1.10855	0.00914166	UP
His2B:CG33868	-1.26257	0.0103973	DOWN
srRNA	-2.4179	0.0103973	DOWN
CG34132	-1.22905	0.0117751	DOWN
sun	-1.15595	0.0117751	DOWN
snoRNA:Psi18S-640a	-4.76964	0.0122071	DOWN
Uhg4	-1.56582	0.0124129	DOWN
CG31998	-0.996299	0.0129211	NO
CG32069	-1.55462	0.0134338	DOWN
CG32147	1.29489	0.0134466	UP
snoRNA:Psi18S-1397	-2.18335	0.014084	DOWN
CG4860	0.764079	0.0145108	NO
Ufm1	-1.18102	0.015264	DOWN
PAPLA1	-0.687117	0.0152879	NO
l(2)SH0834	-1.06645	0.0153101	DOWN
CG7637	-1.70731	0.0165241	DOWN
ATP6	-2.78026	0.0165241	DOWN
ATPsynF	-0.755645	0.0165241	NO
RpS17	-0.965007	0.0165241	NO
RpS21	-0.889365	0.0165645	NO
RpS24	-0.720244	0.0185408	NO
snRNA:U4:39B	-1.47444	0.0198721	DOWN
CG15543	1.96565	0.0208477	UP
CG15098	-0.822616	0.0208477	NO
Actn	1.80304	0.0214055	UP
RpL18A	-0.776398	0.0214055	NO
anne	-0.891402	0.0214055	NO
fabp	-1.42217	0.0214055	DOWN
PlexA	-0.742154	0.0214055	NO
snoRNA:Psi28S-1135d	-2.0992	0.0214055	DOWN
CG42336	-0.854033	0.0214055	NO
CG32276	-0.944216	0.0214055	NO
Mvd	0.903812	0.0214055	NO
snoRNA:Psi18S-1389a	-1.76605	0.0216869	DOWN
CG40045	-1.04196	0.0217677	DOWN
ATPsynG	-0.858337	0.0244942	NO
Trs20	-1.31686	0.0245305	DOWN
tea	-0.66649	0.0245305	NO
Nipped-A	-1.17831	0.0254331	DOWN
snoRNA:Me18S-A1576	-2.82825	0.0265481	DOWN
Vps13D	-0.826036	0.02863	NO
eIF4G1	-0.774458	0.0295096	NO
Gapdh1	0.479288	0.0313577	NO
Dad1	-0.909881	0.0322825	NO
CR43785	-1.47351	0.0322825	DOWN
Larp4B	-0.49289	0.0322825	NO
kud	-0.957913	0.0340526	NO
snoRNA:Psi28S-2444	-2.42443	0.0368876	DOWN
Cortactin	1.16781	0.0387471	UP
Nup107	1.00245	0.0394699	UP
CLIP-190	-0.616698	0.0394699	NO
PSR	0.686688	0.0394699	NO
RpL32	-0.704812	0.0394699	NO
cer	-1.06306	0.0394699	DOWN
Pgant1	0.779553	0.0394699	NO
bip2	-0.778076	0.0394699	NO
CG33170	-1.01182	0.0394699	DOWN
Ptip	-0.664525	0.0394699	NO
Neb-cGP	-0.817685	0.0394699	NO
snoRNA:Psi28S-1175c	-1.6306	0.0394699	DOWN
snoRNA:Psi18S-1389b	-2.15955	0.0394699	DOWN
snoRNA:Psi28S-2562	-1.89697	0.0394699	DOWN
CG42450	0.827191	0.0394699	NO
kug	-0.815504	0.0394699	NO
tth	0.60891	0.0394699	NO
Ulp1	-0.636753	0.0394699	NO
4E-T	-0.917112	0.0400813	NO
Tes	0.959296	0.0406054	NO
MED21	-1.45242	0.0406054	DOWN
Arp8	0.915682	0.0406054	NO
Zir	-0.767201	0.0406499	NO
ND2	-3.20324	0.0416643	DOWN
RpS27	-0.700098	0.0436585	NO
COX7C	-0.938557	0.0443655	NO
AGO2	-0.519681	0.0458257	NO
cni	-0.911494	0.0461393	NO
Flo1	0.744399	0.0480454	NO
CR44742	2.11635	0.0486048	UP
Ciao1	0.835856	0.0486849	NO
NA	1.10926	0.0492146	UP
CG14818	-1.03065	0.050612	NO
scaRNA:PsiU2-55	-1.32909	0.0511635	NO
CG12643	-0.967201	0.0560806	NO
pds5	-0.486485	0.058902	NO
VhaM9.7-b	-0.893342	0.0593906	NO
snRNA:U2:38ABb	-2.0611	0.0599949	NO
bug	0.566687	0.0599949	NO
His-Psi:CR33867	-1.15873	0.0599949	NO
RpL40	-0.642434	0.0599949	NO
Pp4-19C	0.497568	0.0625035	NO
Galk	0.717227	0.06339	NO
MED26	-0.874673	0.0636265	NO
CG41099	-0.741639	0.0665195	NO
CG33228	-1.0365	0.0665195	NO
Rpb12	-1.54505	0.0695897	NO
IntS3	-0.742414	0.0696588	NO
scaRNA:PsiU2-38.40.42	-1.93771	0.0696588	NO
CG7630	-0.961094	0.0696588	NO
CG11791	-0.897749	0.0703682	NO
Fer1HCH	0.510935	0.0703682	NO
ND-MLRQ	-1.31383	0.0703682	NO
PMCA	-0.672162	0.0703682	NO
CG13751	-0.880464	0.0715352	NO
CG17896	0.554668	0.0735567	NO
CG34163	-1.66371	0.0748497	NO
snoRNA:Psi28S-2149	-1.69258	0.0751266	NO
CCT6	0.594471	0.0751266	NO
eIF3a	0.693863	0.0771633	NO
CR43459	0.58914	0.0771633	NO
BthD	0.621638	0.0771633	NO
SMC5	-0.622166	0.0778485	NO
PlexB	-0.970539	0.0778485	NO
rgn	-0.546055	0.0802234	NO
Non1	0.600035	0.0811884	NO
Ser	0.830045	0.0812184	NO
h	-0.60918	0.0812184	NO
Fip1	0.75772	0.0841597	NO
RpS30	-0.528834	0.0841597	NO
RpS15	-0.532686	0.0841597	NO
Parp	-0.968959	0.0846675	NO
CG42394	-0.9855	0.0861092	NO
spen	-0.749953	0.0863773	NO
tef	-0.929613	0.0864766	NO
strat	-0.793739	0.088578	NO
Sec61beta	-0.515823	0.0886579	NO
snoRNA:Psi28S-3385b	-2.17623	0.0886579	NO
CrebB	0.526643	0.0886579	NO
CG32267	-1.21705	0.0886579	NO
CG11151	-0.717477	0.0886579	NO
snRNA:U11	-0.912889	0.089481	NO
oxt	0.641393	0.0897337	NO
lt	-0.709159	0.0898622	NO
dgrn	-1.0519	0.0915783	NO
Arf102F	-0.850632	0.0976595	NO
CG2694	0.768618	0.097716	NO
snoRNA:Psi28S-2442b	-1.68285	0.0993778	NO
CG34200	-0.91011	0.101468	NO
step	-0.505098	0.101468	NO
CG13795	-0.758878	0.105328	NO
Archease	0.956219	0.108597	NO
AP-1sigma	-0.676326	0.108597	NO
Eaf	-0.480494	0.108597	NO
Cals	-0.988915	0.108597	NO
CG14464	-0.942386	0.108597	NO
CR44024	2.35803	0.108597	NO
CR45517	-1.4172	0.108597	NO
tefu	-0.461012	0.108603	NO
pho	-0.963924	0.108603	NO
CG17163	-1.2363	0.108603	NO
RpL36	0.54708	0.1111	NO
snoRNA:Psi28S-3405c	-1.40587	0.112407	NO
Dyrk3	-0.710831	0.114876	NO
CG11771	0.56074	0.115804	NO
CG17765	-0.554952	0.116855	NO
snoRNA:SC35-a	-1.82592	0.119508	NO
CG31360	-0.791186	0.121926	NO
GlnRS	0.575457	0.121926	NO
CG12170	0.808192	0.122307	NO
SamDC	-0.84419	0.122307	NO
snRNA:U2:38ABa	-2.83236	0.122307	NO
Dhod	0.585447	0.122307	NO
Atg8a	-0.796238	0.122307	NO
Thd1	-0.667488	0.122307	NO
pen-2	-1.22585	0.122307	NO
Mob3	-0.903468	0.122307	NO
RNASEK	-1.05539	0.122307	NO
snoRNA:CG31191-a	-1.8746	0.122307	NO
Rab7	-0.788712	0.123573	NO
CG7222	-0.817607	0.123664	NO
ghi	-1.0005	0.124439	NO
Aef1	-0.54399	0.125454	NO
eEF1delta	0.480438	0.125454	NO
COX3	-2.47211	0.125454	NO
snoRNA:Or-aca5	-2.1285	0.125454	NO
UQCR-11	-1.09543	0.125454	NO
p120ctn	-0.756071	0.125454	NO
snoRNA:lola-a	-1.69375	0.125454	NO
Cyt-c-p	-0.502232	0.125454	NO
eIF1	-0.698199	0.125454	NO
CR43264	-1.18904	0.127717	NO
mab-21	0.610168	0.128751	NO
GATAd	-0.763413	0.128751	NO
CG9344	-0.976296	0.130687	NO
CG1827	0.605338	0.130687	NO
Ufd1-like	0.540126	0.131326	NO
snoRNA:2R:9445205	-1.69862	0.131727	NO
kis	-0.738765	0.131859	NO
CG32039	-1.1067	0.131859	NO
mRpL33	-1.17353	0.132742	NO
Pi3K21B	-0.450575	0.132742	NO
CG1354	0.390754	0.132742	NO
CG33217	-1.1517	0.135908	NO
Ipp	0.834588	0.135908	NO
CG6005	0.981159	0.135908	NO
ox	-1.47861	0.135908	NO
tacc	-0.485814	0.135908	NO
sro	2.53542	0.135908	NO
CR44611	1.09281	0.135908	NO
viaf	0.650642	0.135908	NO
Pdp1	-0.854417	0.135908	NO
CG4972	-0.625698	0.136788	NO
scaRNA:MeU5-U42	-1.52153	0.136788	NO
Rab19	-0.721265	0.136788	NO
CG5038	-0.821133	0.136869	NO
TfIIA-S	-0.731384	0.136869	NO
E(bx)	-0.625987	0.136869	NO
UQCR-Q	-0.769882	0.136869	NO
Wnk	-0.476202	0.137927	NO
GCS2beta	0.46112	0.138754	NO
Nct	-0.545902	0.138754	NO
CG2116	0.6338	0.138754	NO
LTV1	0.630942	0.138754	NO
Rpi	0.752064	0.138754	NO
rump	0.515459	0.138754	NO
CG1927	-0.567397	0.138754	NO
CG33941	-1.48133	0.14055	NO
CG31955	-0.964934	0.140652	NO
CkIIalpha-i3	-0.744147	0.141789	NO
Irbp18	-0.96527	0.141789	NO
Atu	0.469266	0.144579	NO
Unr	-0.679803	0.144579	NO
Npc1a	-0.407907	0.144952	NO
CG7381	0.97374	0.144952	NO
Xrp1	-0.379252	0.144952	NO
snoRNA:lola-c	-2.2845	0.144952	NO
Egm	0.547854	0.145266	NO
Nop56	0.443577	0.147536	NO
ND3	-2.99683	0.150185	NO
l(3)L1231	-0.465552	0.151161	NO
Got2	0.461242	0.152626	NO
CG8860	-1.03698	0.154765	NO
CG18081	-0.968157	0.154994	NO
snoRNA:Psi28S-1175a	-1.37753	0.157038	NO
prd1	-0.537187	0.159837	NO
CG3342	0.656483	0.161427	NO
Map205	-0.634316	0.161427	NO
snoRNA:Psi28S-1135e	-1.82307	0.161427	NO
InR	-0.536635	0.161427	NO
Trxr-1	0.49389	0.165003	NO
CG40191	-0.750614	0.165349	NO
Zyx	-0.772206	0.166026	NO
CG14057	-1.13634	0.166334	NO
CG40439	-1.60784	0.166725	NO
CR40190	-1.09846	0.166725	NO
coro	0.389945	0.166725	NO
pim	-1.01182	0.167244	NO
STUB1	-0.658503	0.167244	NO
CG2218	0.508405	0.167244	NO
CG30108	-0.970219	0.167244	NO
Tm1	-0.459531	0.167244	NO
Uhg5	-0.839768	0.167244	NO
snoRNA:CG32479-b	-1.23752	0.167244	NO
CG15715	-1.06983	0.167244	NO
CG42232	-0.723693	0.170118	NO
kdn	0.507318	0.172702	NO
snRNA:U4:38AB	-2.16049	0.172919	NO
ATPsynE	-0.568672	0.172919	NO
CG33774	-1.14597	0.172919	NO
CG10268	0.820646	0.173254	NO
SNRPG	-0.780703	0.173852	NO
CG5235	-0.582105	0.173852	NO
CG13369	0.677799	0.174342	NO
crn	0.669554	0.174342	NO
dbr	-0.53381	0.174342	NO
CG5694	-0.818589	0.174342	NO
Hs2st	-0.79045	0.174342	NO
COX7A	-0.504665	0.174342	NO
CG5902	0.539824	0.174342	NO
CG11920	-0.814124	0.174342	NO
CG3226	0.457305	0.174342	NO
mei-P26	-0.543514	0.174342	NO
CG8475	-0.44488	0.174342	NO
trnW	-2.05211	0.174342	NO
Fib	0.597939	0.174342	NO
asRNA:CR44381	1.02553	0.174342	NO
Patr-1	-0.595045	0.174342	NO
CG32243	-0.645815	0.174342	NO
spidey	0.420843	0.174406	NO
Eph	-0.767362	0.174406	NO
CG1824	0.57269	0.174764	NO
CG15547	1.01435	0.175157	NO
Su(var)2-HP2	-0.518907	0.175157	NO
RpS23	-0.427072	0.175157	NO
CG17724	-1.45482	0.175157	NO
CG12384	-0.76375	0.175157	NO
Ephrin	-0.673382	0.175157	NO
Rad23	-0.69639	0.175157	NO
CG33494	-1.35475	0.175157	NO
pan	-0.833306	0.175157	NO
alph	0.51272	0.175157	NO
tna	-0.496832	0.175157	NO
Srp9	-0.592105	0.175157	NO
CG32425	0.53222	0.175339	NO
Uhg2	-0.782226	0.175339	NO
Not3	-0.464706	0.175898	NO
CG13384	-0.415089	0.177014	NO
M1BP	0.566343	0.177014	NO
spt4	-1.01069	0.177014	NO
crc	-0.688117	0.177014	NO
Alg-2	-0.822305	0.177014	NO
Pvf3	-0.558753	0.177014	NO
CG42239	-0.949841	0.177014	NO
snoRNA:CG32479-a	-1.76565	0.177014	NO
snoRNA:Tudor-SN-a	-1.21921	0.177783	NO
CG3862	0.902112	0.18002	NO
RpL6	0.453535	0.18002	NO
nop5	0.500737	0.180212	NO
Ranbp16	-0.607154	0.180277	NO
CG9705	0.412416	0.180277	NO
CG17514	-0.928805	0.180905	NO
mEFTu1	0.538951	0.181224	NO
dare	0.595356	0.181224	NO
CR43883	-1.05475	0.181634	NO
CG15083	-0.702547	0.181768	NO
GstE8	-0.886434	0.181768	NO
PyK	0.549986	0.18226	NO
Nplp2	-0.673431	0.18226	NO
Ssb-c31a	-0.700029	0.185049	NO
cype	-1.1001	0.185799	NO
CG7332	0.538345	0.185866	NO
CG18528	0.574932	0.186268	NO
lectin-46Cb	0.913432	0.186268	NO
Rpb10	-0.759563	0.186686	NO
CG34250	-1.2417	0.187486	NO
Paip2	-0.741669	0.187835	NO
mRpS7	-0.885787	0.188374	NO
CG11141	0.465304	0.188374	NO
CG42748	-0.441888	0.190233	NO
snoRNA:Psi28S-3308	-1.35077	0.191168	NO
gek	-0.446593	0.191561	NO
UBL3	-0.706294	0.194838	NO
CG1529	0.653737	0.194838	NO
CG8369	-1.11433	0.195383	NO
CG2277	0.592964	0.195383	NO
Hil	1.19983	0.196774	NO
Vps11	-0.932263	0.19739	NO
CG9034	-0.934468	0.19739	NO
snoRNA:Psi18S-1347b	-1.52675	0.19739	NO
heph	-0.580778	0.197747	NO
CG32368	-1.09413	0.197747	NO
CG4199	0.494819	0.19926	NO
galla-2	-0.944634	0.19926	NO
ATPsynCF6	-0.606038	0.202595	NO
CG7220	-0.606792	0.202595	NO
DIP2	-0.422165	0.203778	NO
Pkc98E	0.430282	0.205317	NO
CG5721	0.473055	0.205812	NO
Nmda1	-0.550408	0.206751	NO
Anp	-1.23984	0.206751	NO
RpL13A	-0.379551	0.206836	NO
CG5412	0.717618	0.208377	NO
Vps13B	-0.590591	0.208377	NO
CG17508	-0.654326	0.208377	NO
Uhg1	-0.839887	0.208377	NO
ND-75	0.494079	0.208377	NO
Oda	-0.57343	0.208377	NO
CG1674	-0.868852	0.208377	NO
Scox	0.599936	0.208377	NO
ksh	-0.893156	0.208377	NO
IntS11	0.442557	0.208664	NO
CG2017	0.435188	0.208798	NO
CG10232	-0.552778	0.208798	NO
UQCR-6.4	-1.01411	0.208798	NO
CG17760	-0.567027	0.208798	NO
snoRNA:Psi28S-3436b	-1.33579	0.208798	NO
Taldo	0.38	0.208798	NO
shop	1.11457	0.208798	NO
CG7414	0.516909	0.210595	NO
CG9281	0.324015	0.210642	NO
Madm	0.464056	0.21098	NO
mRpS9	0.457614	0.21098	NO
GPHR	-0.769984	0.21098	NO
snoRNA:Psi28S-3405a	-1.19078	0.21098	NO
Hcf	-0.488468	0.212471	NO
CG31999	-0.767868	0.212754	NO
RpL21	-0.761322	0.213601	NO
CG10395	-0.963657	0.213601	NO
snoRNA:Me28S-U1230	1.69437	0.213601	NO
His4r	-0.456965	0.213702	NO
CG10214	-0.686238	0.213702	NO
CG10663	1.13924	0.213702	NO
Tango6	-0.580784	0.215543	NO
CG12081	0.540024	0.216785	NO
CG8839	0.407458	0.21682	NO
CG33977	-0.927704	0.21682	NO
CCT3	0.485448	0.217575	NO
7SLRNA:CR32864	-1.00387	0.21777	NO
Pnn	-0.637746	0.21777	NO
Bap111	0.538118	0.217887	NO
Uhg8	-1.07457	0.218842	NO
CG42588	-0.513642	0.218842	NO
mRpS21	-1.00872	0.220257	NO
aux	-0.381568	0.22067	NO
REPTOR	-0.501712	0.22067	NO
CG34195	-0.727616	0.22067	NO
PIG-Q	-0.830971	0.22067	NO
fwd	-0.495134	0.22067	NO
CCT8	0.427108	0.22067	NO
CR32027	-0.82693	0.22067	NO
QIL1	-0.592312	0.22067	NO
CG15168	-0.854875	0.222643	NO
Nepl16	-1.33679	0.222643	NO
cuff	-1.68877	0.222643	NO
uex	-0.917761	0.222643	NO
RpL36A	-0.705325	0.223373	NO
Bet5	-0.925442	0.223373	NO
Lamp1	-0.571172	0.223863	NO
sesB	-0.493897	0.224596	NO
Rpb11	-0.734184	0.22489	NO
ABCD	-0.652333	0.22489	NO
zip	2.14116	0.22489	NO
RpS16	-0.424934	0.229014	NO
CR44779	1.14917	0.230688	NO
CG32767	-0.526441	0.231325	NO
Ptp69D	-0.64112	0.231886	NO
CG11403	0.471655	0.233077	NO
CG5938	0.47277	0.234376	NO
CG14812	-0.682222	0.234464	NO
RpS7	-0.391801	0.234464	NO
SelG	-0.626018	0.234464	NO
Or67b	-2.22071	0.234464	NO
CG34404	0.501654	0.235806	NO
Uba1	0.372307	0.237074	NO
CR42549	-0.811775	0.237074	NO
CG9270	0.509672	0.239556	NO
Ltn1	-0.375837	0.241309	NO
asRNA:CR31514	1.15195	0.241384	NO
snoRNA:Psi28S-1135f	-1.8024	0.241384	NO
CG8974	-0.590606	0.241384	NO
Tango14	0.571155	0.241384	NO
Pfdn1	-0.574022	0.243573	NO
CG2898	2.9645	0.243573	NO
Nrk	0.67119	0.246499	NO
Hsp70Ab	-1.47909	0.247928	NO
Nxf3	-0.685343	0.250115	NO
mth	-0.58744	0.250115	NO
Pp2C1	0.450052	0.251135	NO
ND-B14	-0.689699	0.251135	NO
snoRNA:Dek-a	-1.04184	0.251135	NO
RpS15Aa	-0.456103	0.251135	NO
Eb1	-0.537186	0.252604	NO
CG3164	-0.325619	0.252604	NO
Rpt3	0.38336	0.253857	NO
CNBP	0.528816	0.254396	NO
JhI-21	-0.385631	0.254685	NO
Nurf-38	0.361218	0.254685	NO
RpL35A	-0.513471	0.254687	NO
pre-rRNA:CR45856	-1.00667	0.255006	NO
CG17528	-0.528606	0.255893	NO
Camta	-0.406502	0.25645	NO
scaRNA:PsiU5-44	-1.47645	0.25645	NO
CG11360	-0.523545	0.258246	NO
CG30466	-0.712776	0.259383	NO
CG3939	-0.70816	0.25994	NO
Alg9	-0.429391	0.25994	NO
hdc	-0.476841	0.25994	NO
Stlk	-0.865904	0.25994	NO
Rap2l	-0.78728	0.25994	NO
CG12112	-0.538993	0.265003	NO
CG31886	-0.536348	0.26793	NO
CG7785	-0.749694	0.268183	NO
TfIIA-L	0.383509	0.268183	NO
snoRNA:Or-CD2	-0.95401	0.268183	NO
eEF5	-0.678537	0.268183	NO
CG5504	0.412713	0.269165	NO
Tim8	-0.627938	0.271314	NO
CG2862	-0.509059	0.271314	NO
Spase22-23	-0.438732	0.271498	NO
Osbp	0.519299	0.271498	NO
eIF2D	0.623407	0.271498	NO
phr	0.652056	0.271498	NO
sra	-0.480045	0.271498	NO
CG3894	0.666837	0.271498	NO
CG7556	0.54324	0.271498	NO
Sdc	-0.622602	0.271706	NO
vig2	0.403126	0.272198	NO
Chmp1	0.439761	0.272538	NO
Ada	0.834911	0.273133	NO
CG12948	0.683248	0.273133	NO
CG5913	0.50526	0.273133	NO
CG13185	-0.647885	0.273133	NO
Prosalpha3	0.504416	0.273133	NO
CG12091	0.418236	0.273133	NO
Nop60B	0.506159	0.273823	NO
CCT4	0.326971	0.27571	NO
eIF4G2	-0.47881	0.27571	NO
Uhg3	-0.945493	0.276059	NO
CG42542	-0.594254	0.276059	NO
snoRNA:Psi18S-996	-1.67194	0.276521	NO
CG17698	-0.67621	0.276788	NO
barc	0.432306	0.277103	NO
CG9175	0.603531	0.277103	NO
CG9684	-0.584076	0.277103	NO
Rpt2	0.4192	0.277103	NO
CG8635	0.513261	0.277103	NO
l(1)G0007	0.592884	0.277103	NO
zfh2	-0.641623	0.277103	NO
UQCR-C2	0.408408	0.277103	NO
UQCR-14	-0.500615	0.277103	NO
CG6610	-0.937492	0.277103	NO
CG12947	0.617643	0.277954	NO
myo	-0.718943	0.277954	NO
lgs	-0.366017	0.277954	NO
Ubi-p5E	-0.502784	0.277954	NO
futsch	-0.87847	0.277954	NO
Vha14-1	-0.496971	0.277954	NO
sqd	-0.625679	0.277954	NO
CG11752	-0.757049	0.277954	NO
CG16989	0.569917	0.278285	NO
CG3436	0.538481	0.278285	NO
CG7133	-0.597833	0.278285	NO
homer	-0.4807	0.278285	NO
Hrb27C	0.58382	0.278285	NO
hrm	-0.427342	0.278285	NO
SdhB	0.387933	0.278285	NO
Mapmodulin	-0.569895	0.278285	NO
RpLP2	-0.502455	0.278285	NO
krimp	-0.424584	0.278285	NO
Ank	-0.471984	0.278285	NO
cher	1.79421	0.278285	NO
Sema2a	-0.40948	0.281015	NO
Tmem18	-0.783305	0.281015	NO
mmy	0.406123	0.281015	NO
Pino	-0.426708	0.281015	NO
CR46268	-1.31841	0.283379	NO
RpL22	0.440766	0.286305	NO
srl	-0.376608	0.286305	NO
COX5B	-0.531643	0.286305	NO
tai	-0.49	0.286305	NO
CG5708	-0.739826	0.286305	NO
gny	-0.533678	0.286305	NO
GMF	-0.828777	0.286305	NO
mRRF2	0.786132	0.286305	NO
ttk	-0.405901	0.286305	NO
HisRS	0.518397	0.286305	NO
CG12279	-0.678002	0.286898	NO
coil	-0.624261	0.286898	NO
CG15237	0.850108	0.287006	NO
Seipin	0.475146	0.288893	NO
CG14015	0.953958	0.288893	NO
Lrrk	-0.543762	0.290918	NO
Cchl	0.486574	0.290918	NO
CG34267	2.62963	0.290918	NO
CG5532	-0.492316	0.290918	NO
Amun	0.48445	0.292464	NO
grh	-0.499156	0.293055	NO
asRNA:CR45479	1.26441	0.293055	NO
Usp5	0.546908	0.293055	NO
dbo	-0.406749	0.293055	NO
RpL15	-0.501032	0.293089	NO
snoRNA:Psi28S-2566	-1.50477	0.293268	NO
Kcmf1	0.555949	0.29393	NO
Syp	-0.599308	0.29393	NO
CG34263	-1.04584	0.29393	NO
ebd1	0.534733	0.29393	NO
jvl	-0.310957	0.29393	NO
CG8924	-0.610979	0.29393	NO
vig	-0.406505	0.296633	NO
ATPsynC	-0.492071	0.296887	NO
Vha16-1	-0.522216	0.297345	NO
S1P	-0.507325	0.297572	NO
CG9436	0.602299	0.297572	NO
olf186-M	-0.534524	0.297572	NO
snRNA:U1:82Eb	-1.17605	0.299543	NO
Gel	1.50158	0.299543	NO
CG17597	1.04331	0.299543	NO
Hexo2	0.578778	0.299543	NO
endos	-0.595633	0.299543	NO
mute	-0.497023	0.299543	NO
RhoGEF2	0.305842	0.299917	NO
CG12730	0.55684	0.300425	NO
Fkbp39	0.457444	0.300425	NO
CalpA	0.364831	0.300425	NO
CYTB	-1.78227	0.300425	NO
asRNA:CR44896	2.48773	0.300425	NO
Srp54k	0.379565	0.300425	NO
PMP34	0.573987	0.302636	NO
Aldh7A1	0.557556	0.303386	NO
Upf3	0.621636	0.304811	NO
CR45018	-0.690505	0.304811	NO
PRL-1	-0.613296	0.305058	NO
CG17059	-0.868765	0.305409	NO
CG18731	-0.630128	0.305667	NO
ND-51L1	1.31662	0.306721	NO
CG7460	0.811337	0.306721	NO
pita	0.408543	0.309536	NO
CG34229	-1.35906	0.310149	NO
RpLP0-like	0.445621	0.311212	NO
Mlf	-0.382165	0.311229	NO
CoRest	0.313056	0.311229	NO
RpL11	-0.407632	0.311385	NO
CG11307	-0.702394	0.311822	NO
CG7985	0.797366	0.311822	NO
conu	-0.542631	0.311995	NO
Muc14A	-1.02049	0.31273	NO
Tsp39D	-0.541675	0.313229	NO
eIF2gamma	0.401051	0.313229	NO
RpL14	-0.462296	0.314426	NO
Not11	-0.985328	0.314426	NO
Cyp4ac2	-0.631823	0.31446	NO
Usp20-33	0.453708	0.315796	NO
Ppat-Dpck	0.76193	0.315796	NO
CR45102	-0.873658	0.31865	NO
mus81	0.607283	0.319837	NO
betaggt-I	0.334504	0.319837	NO
RpS13	-0.505721	0.319837	NO
CG8010	0.692237	0.319837	NO
CG30423	-0.564403	0.320342	NO
CG33460	-0.641941	0.321431	NO
CG2991	-0.289158	0.322608	NO
Utx	-0.404742	0.322608	NO
eIF2alpha	0.543859	0.322608	NO
CG3632	-0.357318	0.322608	NO
NA	-0.472847	0.323106	NO
Vps2	0.367707	0.323174	NO
Gnpnat	0.664471	0.323174	NO
Prp3	0.50377	0.323174	NO
cold	-0.663931	0.323916	NO
Mpc1	-0.73429	0.324211	NO
RSG7	1.43761	0.324211	NO
Crtc	-0.464666	0.324211	NO
Muc68Ca	-0.997389	0.324211	NO
Rab39	-0.494771	0.325239	NO
CG7049	0.556775	0.326865	NO
Ndc80	0.552024	0.326955	NO
CG12253	-0.842224	0.327662	NO
CG15514	0.421057	0.327913	NO
ppk10	-0.692573	0.327913	NO
rush	0.431615	0.328405	NO
nmd	0.396634	0.330984	NO
eIF3c	0.469543	0.330984	NO
Gbp1	-1.02995	0.330984	NO
CG8818	0.406737	0.330984	NO
udd	-0.777928	0.330984	NO
RpL5	-0.414298	0.330984	NO
CG42327	-0.815496	0.330984	NO
how	-0.731555	0.330984	NO
asRNA:CR45807	2.05199	0.330984	NO
Agpat3	-0.341623	0.330984	NO
CG10163	-1.36442	0.330984	NO
AdSS	0.457517	0.331136	NO
CG17883	-0.580678	0.331136	NO
Plap	0.43951	0.331136	NO
Pgant3	0.419165	0.331976	NO
CG32813	0.532057	0.332567	NO
CG31460	-0.596708	0.332567	NO
CG11753	-0.637965	0.332567	NO
snoRNA:Psi28S-1192b	-1.11432	0.332567	NO
RpL27A	-0.411862	0.332567	NO
scyl	-0.748484	0.332567	NO
CG5644	-0.859854	0.332567	NO
CG8038	0.498546	0.332567	NO
CG7025	-2.85043	0.333753	NO
hyd	-0.537557	0.333878	NO
CCT5	0.405096	0.333878	NO
CG4281	0.360441	0.334	NO
Tctp	-0.573154	0.334009	NO
CG9922	-0.461673	0.334009	NO
lolal	-0.681153	0.334009	NO
ArgRS-m	0.606506	0.334577	NO
CG34025	-1.19512	0.334577	NO
CG44242	-0.705116	0.334577	NO
CG4194	0.992635	0.33475	NO
awd	-0.324803	0.335099	NO
fand	0.400674	0.335099	NO
bark	-0.619784	0.335099	NO
CG4882	0.542377	0.335718	NO
CG11562	-0.782042	0.336824	NO
snoRNA:Psi18S-531	-1.01195	0.336824	NO
rept	0.507079	0.336824	NO
CG15435	0.65024	0.336824	NO
CG8379	-0.361597	0.339793	NO
sol	0.544569	0.339793	NO
CG31510	-0.609435	0.339807	NO
SWIP	-0.437807	0.339807	NO
CG2924	-0.349967	0.342388	NO
smt3	-0.507783	0.342824	NO
Rpn8	0.470803	0.344472	NO
CG32758	0.456817	0.346396	NO
adp	0.434297	0.346396	NO
Fibp	-0.533006	0.346396	NO
CR43951	0.906329	0.346396	NO
upSET	-0.480285	0.346396	NO
CG10657	0.537443	0.347781	NO
CG12004	-0.446572	0.347902	NO
Rrp47	-0.795482	0.348067	NO
U3-55K	0.612647	0.348863	NO
l(2)10685	0.648351	0.348863	NO
CG17776	-1.01673	0.349124	NO
CR45994	1.3715	0.349124	NO
Atf6	-0.603898	0.349285	NO
pdgy	-0.738963	0.349285	NO
rngo	0.463197	0.349285	NO
CG1486	0.606557	0.349285	NO
Cyp6a13	1.50781	0.349423	NO
CG11400	-0.607254	0.35213	NO
snoRNA:Psi18S-640b	-1.46747	0.35213	NO
caps	-0.434374	0.35213	NO
Trl	-0.946108	0.353366	NO
CR43496	-0.980471	0.35441	NO
FAM21	-0.485004	0.356676	NO
AIMP1	0.604153	0.356676	NO
7SLRNA:CR42652	-0.866146	0.356676	NO
CG10869	1.17684	0.356676	NO
CG33506	0.546309	0.356833	NO
CG2260	0.593995	0.356931	NO
mRpL34	-1.20088	0.357127	NO
Ahcy	0.444351	0.357127	NO
CalpC	0.560696	0.357359	NO
AP-2alpha	-0.363869	0.358559	NO
CG5377	0.724841	0.358699	NO
Galphaq	-0.829032	0.358699	NO
RpII15	-0.522137	0.359293	NO
NijA	-0.662022	0.359293	NO
ImpL2	-0.323346	0.359882	NO
CG5973	-0.522931	0.361889	NO
Karybeta3	0.326858	0.361889	NO
snoRNA:Psi28S-2648	-1.28651	0.362546	NO
HPS4	-0.428832	0.362625	NO
Mrtf	-0.422856	0.362788	NO
CG12535	-0.921289	0.363479	NO
CG6700	-0.506699	0.363479	NO
Grx1	-0.928591	0.363479	NO
CG1074	0.453651	0.364073	NO
CG31111	-1.03833	0.364396	NO
AP-1mu	0.359555	0.364499	NO
Pten	-0.653225	0.364543	NO
Fancd2	-0.457144	0.365662	NO
Su(P)	0.427404	0.365874	NO
ecd	0.573733	0.366473	NO
CG10958	0.997915	0.366721	NO
ps	-0.525826	0.366721	NO
snoRNA:SC35-b	-1.55135	0.366904	NO
Mocs1	0.616642	0.367751	NO
RhoGEF3	-0.406337	0.367751	NO
MCTS1	-0.4398	0.368133	NO
Nhe2	-0.664407	0.368133	NO
Prat	0.449649	0.368133	NO
eff	-0.531034	0.368133	NO
CG12320	0.714799	0.368133	NO
Haspin	-0.815891	0.368133	NO
Sccpdh1	0.484827	0.368999	NO
tomboy40	0.901419	0.368999	NO
rl	-0.710986	0.369656	NO
Adf1	-0.487083	0.369656	NO
POLDIP2	0.492994	0.370781	NO
snoRNA:Psi28S-2949	-1.83692	0.370781	NO
CG45544	2.70237	0.370781	NO
Sec13	0.477762	0.37126	NO
Hsp60A	0.560962	0.37126	NO
arg	0.526352	0.371633	NO
CG15317	-0.880756	0.371633	NO
CG9044	-0.395479	0.372507	NO
Pgant35A	0.544313	0.372507	NO
CG33116	-0.43833	0.372507	NO
Alg1	0.396257	0.372507	NO
tmod	-0.369317	0.372507	NO
snoRNA:Psi28S-3436a	-0.922867	0.372507	NO
CG7492	0.345778	0.372507	NO
Msr-110	0.277094	0.372507	NO
Ercc1	-0.910959	0.373027	NO
srp	-0.463243	0.373027	NO
ebi	0.330342	0.373205	NO
Acyp2	-0.831394	0.374996	NO
CG33510	2.16275	0.374996	NO
CG17754	0.390743	0.375257	NO
CG42813	0.480992	0.375257	NO
OXA1L	0.473215	0.375257	NO
CG30062	0.957405	0.375368	NO
Cul4	-0.297825	0.375436	NO
CR43242	0.65722	0.375436	NO
CG10341	0.492976	0.375592	NO
Jwa	-0.502369	0.375592	NO
CG12241	0.537271	0.375592	NO
CG14543	0.813642	0.375592	NO
Smr	-0.568752	0.375592	NO
CG11342	-0.908258	0.375592	NO
CG15209	0.450377	0.375592	NO
Rchy1	-1.12899	0.375636	NO
CG11210	-0.30777	0.375636	NO
snoRNA:Psi18S-841d	-2.4094	0.375636	NO
CG11486	-0.548592	0.375636	NO
Pex19	0.383782	0.376258	NO
AnxB10	0.478507	0.376932	NO
kst	1.82342	0.377029	NO
CG34437	-0.665377	0.377942	NO
mRpL10	-0.444326	0.378595	NO
Phf5a	-0.74891	0.378595	NO
pasi2	-0.571433	0.37912	NO
snoRNA:Psi28S-1180	-1.5428	0.37912	NO
CG6983	-0.559989	0.379798	NO
omd	0.432139	0.380443	NO
CG5674	-0.550165	0.381535	NO
CG14304	2.3603	0.381535	NO
CR44531	-0.745196	0.381671	NO
blw	0.370031	0.382671	NO
c(3)G	-0.706062	0.382704	NO
Cul2	-0.380193	0.382704	NO
CstF64	0.647071	0.382704	NO
RpL12	-0.315967	0.382704	NO
eIF4A	0.346969	0.383212	NO
CR44206	0.573974	0.383212	NO
CG17264	0.465942	0.383212	NO
Asph	-2.23334	0.384033	NO
trx	-0.516425	0.385104	NO
snoRNA:Psi28S-612	-1.97964	0.385104	NO
snRNP-U1-70K	0.455739	0.385353	NO
CG17162	-1.15364	0.385378	NO
bon	-0.423554	0.38595	NO
mRpL54	-0.915872	0.38595	NO
jar	1.7217	0.38595	NO
CG11279	-0.763067	0.387424	NO
aop	-0.410211	0.387526	NO
CG8036	0.293887	0.387572	NO
ND-51L2	1.92674	0.387572	NO
trbl	0.389761	0.388368	NO
ND-B15	-0.841237	0.388368	NO
CG32576	-0.498165	0.388368	NO
FucTB	-0.513891	0.388368	NO
asRNA:CR44976	-0.524169	0.388368	NO
ND-B17.2	-0.524846	0.388368	NO
noe	-0.77281	0.388624	NO
CG11686	-1.10247	0.389101	NO
Vsp37A	-0.407355	0.389101	NO
Mitf	-0.642318	0.389101	NO
CR46094	-1.63294	0.389101	NO
Cdc42	0.388563	0.389101	NO
CG14141	-2.5078	0.389101	NO
Arf79F	-0.472265	0.391273	NO
tra2	-0.602994	0.391554	NO
CG7506	-0.709783	0.392005	NO
Piezo	-0.548488	0.392515	NO
opm	0.397159	0.393005	NO
kirre	-0.362082	0.393152	NO
CG4364	0.314974	0.393152	NO
CG12499	-0.533807	0.393152	NO
eIF3b	0.276721	0.393152	NO
CG32537	0.507148	0.393152	NO
Pgd	0.504854	0.395026	NO
mre11	0.443763	0.395026	NO
Zpr1	0.396829	0.395026	NO
CG9581	0.495173	0.395026	NO
Dis3l2	-0.351953	0.395026	NO
CG1951	-0.421244	0.396248	NO
Syt7	-1.00003	0.398972	NO
snoRNA:Psi28S-3186	-0.821845	0.398972	NO
Bap60	0.387783	0.399478	NO
mon2	-0.388646	0.400249	NO
CG1620	0.437599	0.400249	NO
Hsc70-4	0.355282	0.400249	NO
CG3652	-0.586308	0.400882	NO
CG1418	-0.466725	0.402753	NO
Marf1	-0.689063	0.405731	NO
d4	-0.475191	0.40579	NO
Arp6	0.3831	0.406114	NO
FANCI	-0.353209	0.406296	NO
CkIIalpha	-0.485998	0.406296	NO
CG11417	0.49216	0.407462	NO
CG4045	0.446735	0.407462	NO
Rcd4	-0.73841	0.407462	NO
CG9743	0.703013	0.407462	NO
mago	-0.422258	0.407462	NO
san	-0.532801	0.407462	NO
Cf2	-0.519051	0.407462	NO
Nf1	-0.411786	0.407462	NO
RASSF8	-0.476803	0.407462	NO
asRNA:CR44030	-1.12433	0.407462	NO
stai	-0.652988	0.407462	NO
Vha26	-0.369029	0.407462	NO
CG11695	0.682379	0.407462	NO
CG10809	-0.469473	0.407462	NO
CG31800	-0.547715	0.409644	NO
CG34213	-0.84909	0.409644	NO
CR44833	-1.33319	0.409896	NO
Rh4	-1.2793	0.410275	NO
RtcB	0.603936	0.410393	NO
GCC185	-0.364701	0.410393	NO
Crk	-0.543756	0.410393	NO
asRNA:CR45162	1.36635	0.410393	NO
CG11263	-0.876786	0.410393	NO
CG32032	0.340202	0.410393	NO
alpha-PheRS	0.439931	0.411134	NO
Vps13	-0.518246	0.411134	NO
RabX6	0.472478	0.411134	NO
ths	-1.83859	0.412045	NO
alc	0.407543	0.412045	NO
HP4	-0.611001	0.412143	NO
eIF4EHP	-0.55169	0.412167	NO
ClC-b	-0.351663	0.412167	NO
CG12822	0.452124	0.412167	NO
RNaseX25	-0.371444	0.412167	NO
snoRNA:Psi18S-1295	-1.4459	0.412167	NO
AGO1	-0.417458	0.412167	NO
Mcad	0.357688	0.412167	NO
p47	0.380756	0.413113	NO
sls	0.808412	0.413113	NO
ck	1.38224	0.414283	NO
ABCB7	0.501225	0.414283	NO
Uev1A	0.589874	0.414283	NO
CG11929	-0.416356	0.414283	NO
CHES-1-like	-0.424219	0.414667	NO
ORMDL	-0.645804	0.415029	NO
Myd88	-0.31607	0.41527	NO
Mcr	-0.310606	0.41527	NO
Prestin	-0.325102	0.416255	NO
mRpS5	-0.627976	0.417028	NO
Top3beta	0.49499	0.417931	NO
CG5381	-0.845266	0.417931	NO
Mtl	-0.42654	0.417931	NO
CHKov1	-0.503564	0.418293	NO
CG14443	0.621091	0.418293	NO
Nxt1	-0.567063	0.418293	NO
Drak	0.482842	0.419023	NO
CG5180	0.738928	0.419946	NO
crm	0.484909	0.420317	NO
CG13126	0.491066	0.420317	NO
CG4908	0.68132	0.420317	NO
msps	-0.36616	0.420317	NO
fra	-0.414321	0.420317	NO
CG15012	-0.354704	0.420317	NO
Gbs-70E	-0.441124	0.420317	NO
nod	0.523044	0.421107	NO
Edem1	0.362389	0.421797	NO
Pdss2	0.442643	0.421797	NO
Dbp45A	0.403148	0.421797	NO
snoRNA:Or-aca1	-0.923595	0.422541	NO
sno	-0.445866	0.422541	NO
CDC45L	0.550866	0.422588	NO
snoRNA:Psi18S-1820	-0.964736	0.422588	NO
para	-1.5183	0.422588	NO
WDR79	0.473753	0.422774	NO
Arpc1	0.48555	0.422774	NO
row	-0.341025	0.422774	NO
Slip1	-0.52212	0.422774	NO
CG4049	-0.394626	0.422774	NO
ND-MWFE	-0.726858	0.422774	NO
Thor	-0.574022	0.422774	NO
betaTub60D	0.433223	0.422774	NO
Sf3b3	0.386684	0.422774	NO
Pcyt1	0.427506	0.422774	NO
Hexo1	0.609056	0.422774	NO
Hlc	0.280114	0.422774	NO
Vps37B	0.359395	0.423765	NO
CG17271	-0.50043	0.423765	NO
Nup37	0.578159	0.423765	NO
ZnT49B	0.401293	0.423765	NO
z	0.392266	0.423765	NO
ND-AGGG	-0.761567	0.423765	NO
CG9114	0.418255	0.423765	NO
CG5830	-0.482874	0.423765	NO
vsg	-0.644648	0.423765	NO
loj	-0.328087	0.423765	NO
Ntf-2	-0.542109	0.423765	NO
CG17278	-0.47533	0.424237	NO
roh	-0.659776	0.424401	NO
GILT1	-0.312218	0.424693	NO
PIP4K	-0.497919	0.425145	NO
Nnf1b	-0.627107	0.427916	NO
CG31715	-0.610143	0.427916	NO
pad	-0.701452	0.427916	NO
CG5292	0.677614	0.427916	NO
CG4038	0.364581	0.427916	NO
lig	0.461911	0.427916	NO
CG7800	-0.570164	0.429064	NO
CCT7	0.277063	0.429064	NO
Ptp99A	-0.437427	0.429064	NO
snoRNA:Psi28S-2996	-0.807605	0.429064	NO
su(r)	0.458298	0.429064	NO
CG32280	-0.527277	0.429064	NO
CG15043	-0.886459	0.429064	NO
Pfdn5	-0.467203	0.429222	NO
CG5810	0.741114	0.42937	NO
Argl	0.56262	0.42949	NO
chico	-0.345371	0.429588	NO
sm	-0.661774	0.429588	NO
CG33635	-0.497981	0.429588	NO
CG9941	0.451547	0.429588	NO
fmt	-0.384011	0.429588	NO
CG17454	-0.682282	0.42982	NO
CG12713	-0.615364	0.42982	NO
Stat92E	-0.480119	0.430141	NO
Ucp4A	0.475909	0.430141	NO
mbl	-0.667051	0.431362	NO
Urm1	-1.46678	0.431362	NO
Taf11	0.603848	0.432076	NO
mRpL23	-0.612282	0.432931	NO
Vha100-2	0.251957	0.433085	NO
shams	-0.603186	0.433085	NO
Fak	-0.337808	0.433085	NO
CG13018	-0.903257	0.433085	NO
CG7324	-0.310841	0.433128	NO
mIF2	0.676737	0.433128	NO
snoRNA:Psi28S-3327b	-0.960614	0.433128	NO
CR44526	-0.88495	0.433128	NO
Bub1	-0.337541	0.433611	NO
morgue	0.517882	0.433611	NO
Rab27	0.640424	0.433712	NO
Pomp	-0.430043	0.433712	NO
COX6B	-0.438183	0.434395	NO
CG31908	0.330115	0.435168	NO
CG4557	0.577394	0.435699	NO
dap	-0.867235	0.435699	NO
snoRNA:hts-a	-1.1801	0.437597	NO
CG2269	2.38214	0.438082	NO
pch2	0.340074	0.438422	NO
dmrt93B	1.71102	0.438422	NO
CG30345	0.705492	0.438422	NO
RpL8	0.257421	0.438422	NO
Vps4	0.380048	0.438422	NO
CG9018	0.532043	0.438422	NO
Msh6	-0.390414	0.438422	NO
tam	0.416594	0.438972	NO
tws	-0.436463	0.438972	NO
CG5045	-0.46582	0.439143	NO
Drep4	-0.537747	0.439143	NO
CG4631	0.780424	0.439143	NO
LysRS	0.413677	0.439143	NO
snoRNA:U3:54Ab	-0.897961	0.439143	NO
Dbp80	-0.617895	0.439143	NO
CR43417	-1.96319	0.439143	NO
snoRNA:lola-b	-0.995651	0.439143	NO
Sxl	-0.440148	0.439143	NO
Maf1	-0.746492	0.439143	NO
Fitm	0.408122	0.439143	NO
CG32669	0.758759	0.439872	NO
Arpc3A	-0.475198	0.440359	NO
CG7737	0.427927	0.440359	NO
Bka	-0.759978	0.440359	NO
brk	-0.473432	0.440359	NO
cno	-0.398346	0.440359	NO
aPKC	-0.373116	0.440359	NO
CR42839	1.68479	0.440359	NO
CR45409	-1.56126	0.440359	NO
dmt	-0.343468	0.440359	NO
poe	-0.567137	0.441174	NO
Rab18	0.445618	0.442604	NO
CG9391	0.417789	0.442604	NO
Trx-2	-0.354749	0.442604	NO
Rab8	0.343281	0.442604	NO
CG5676	-0.48551	0.443222	NO
CR15345	-1.39534	0.443222	NO
Smyd4-3	1.24135	0.443222	NO
snoRNA:Psi28S-3385a	-1.06831	0.443222	NO
spoon	-0.386654	0.443222	NO
TSG101	-0.333006	0.443222	NO
Wbp2	-0.389226	0.443222	NO
SerRS	0.501904	0.443222	NO
oaf	-0.510115	0.443222	NO
Kebab	-0.774416	0.443222	NO
Atg4a	0.337663	0.443222	NO
CG14229	-0.573887	0.444244	NO
Su(fu)	0.363738	0.445701	NO
gbb	0.329172	0.446719	NO
CR46036	1.61783	0.446719	NO
CG3704	0.389137	0.446741	NO
CG9396	-2.57693	0.446741	NO
snoRNA:lola-d	-1.08747	0.446741	NO
ap	-0.419119	0.446741	NO
wek	0.544676	0.447333	NO
CG1344	-0.40245	0.447333	NO
mbt	0.371685	0.447333	NO
Sec63	0.363947	0.447412	NO
CG2794	0.489306	0.44758	NO
CG11504	0.508085	0.44758	NO
RpL10	-0.335939	0.447601	NO
Cks30A	-0.767856	0.447601	NO
Cyp304a1	1.1997	0.447601	NO
CG8031	-0.370678	0.447601	NO
Trf2	-0.390817	0.447601	NO
asRNA:CR43464	1.68674	0.447601	NO
snoRNA:gcl-a	-1.53609	0.447601	NO
CG7408	-0.47579	0.447601	NO
SmE	-0.534312	0.448186	NO
Tpi	0.297378	0.449158	NO
Tom20	0.32559	0.449158	NO
CG2656	0.582081	0.449521	NO
Cpr	0.31885	0.45157	NO
CG14253	-0.747414	0.451998	NO
Lap1	-0.38065	0.455194	NO
Nlp	-0.292052	0.456475	NO
NC2alpha	-0.635942	0.456475	NO
CR43130	-1.31209	0.456475	NO
CG11679	0.588569	0.456475	NO
CDC50	-0.418478	0.456475	NO
DCTN6-p27	-0.644738	0.456493	NO
CG3703	0.494436	0.457742	NO
CG7611	0.284914	0.457742	NO
CG10413	-0.343662	0.457742	NO
nau	-0.39827	0.457742	NO
snoRNA:Psi18S-1854a	-1.15452	0.457742	NO
nmo	-0.440939	0.457742	NO
CG15445	0.390965	0.457742	NO
Best4	-1.14313	0.458427	NO
snoRNA:Psi28S-1192c	-1.341	0.45887	NO
mRpL42	-0.571382	0.45909	NO
Rbf	0.335033	0.459408	NO
Vinc	0.46793	0.459408	NO
Calx	0.989688	0.459408	NO
HDAC4	0.435386	0.459408	NO
snoRNA:2R:9445410	-1.04856	0.459408	NO
fok	-0.535567	0.459408	NO
CG9921	-0.615782	0.459408	NO
Cds	-0.35116	0.459408	NO
vtd	-0.507171	0.460887	NO
peng	0.432978	0.460887	NO
CG10194	-0.703498	0.461821	NO
CG3420	-0.58771	0.461821	NO
CSN4	0.399837	0.461821	NO
CG34031	-1.162	0.461821	NO
yki	-0.354026	0.461821	NO
CR43967	-0.892431	0.461821	NO
CG6299	-1.39035	0.463181	NO
Pcd	-0.45805	0.463397	NO
Gem2	-0.565226	0.46445	NO
cav	0.530274	0.464529	NO
kra	-0.241173	0.464529	NO
CG4455	-0.736301	0.464962	NO
CG14512	-1.03147	0.464962	NO
CG8187	-0.579958	0.464962	NO
CG9784	0.581012	0.464962	NO
CG9837	0.542796	0.464962	NO
COX2	-1.28055	0.464962	NO
Samtor	0.526651	0.464962	NO
sicily	0.54982	0.464962	NO
ECSIT	0.545374	0.46551	NO
HmgD	-0.546949	0.46638	NO
CG33509	1.36599	0.46638	NO
NHP2	-0.444183	0.46638	NO
eIF3h	0.255839	0.466409	NO
Klp98A	-0.370379	0.466409	NO
CG4645	-0.362261	0.466409	NO
CG3732	0.477034	0.469518	NO
DCTN3-p24	0.480201	0.469518	NO
CG13663	-0.59097	0.470882	NO
Smox	-0.262889	0.471314	NO
CG10621	1.82967	0.471577	NO
CG31875	-0.789671	0.473151	NO
CG11334	0.370655	0.473398	NO
CG2921	-0.421517	0.473398	NO
RhoGAP16F	0.336078	0.473398	NO
cmet	-0.426565	0.473898	NO
CG13364	-0.468264	0.473978	NO
beta4GalNAcTA	-0.558307	0.473978	NO
CG15117	0.469536	0.473978	NO
me31B	-0.39669	0.476287	NO
snoRNA:Psi28S-3091b	-1.00912	0.476287	NO
CG31688	0.549165	0.476682	NO
CG5039	-0.789111	0.476925	NO
Sac1	0.494441	0.476925	NO
CG6617	0.464691	0.477447	NO
MtnA	-1.28968	0.477776	NO
sunn	-0.967726	0.478564	NO
CG12025	-0.347427	0.478564	NO
CG2321	0.487925	0.479303	NO
CG9005	0.408776	0.479303	NO
gus	-0.426258	0.479303	NO
snoRNA:Psi28S-1175b	-1.22841	0.479303	NO
CG10353	0.29725	0.479725	NO
ND-13A	-0.483915	0.483085	NO
Coprox	0.414308	0.483085	NO
Slmap	-0.427195	0.483085	NO
CG7872	0.389502	0.483085	NO
CG5953	0.344981	0.48337	NO
Tif-IA	-0.62789	0.48337	NO
fuss	-1.97271	0.48337	NO
CG32163	-0.581365	0.48337	NO
Mkk4	-0.40058	0.486285	NO
CG4610	0.442005	0.486285	NO
Atg18b	-0.434115	0.486787	NO
Ggamma1	-0.502417	0.486787	NO
Tob	-0.551236	0.486787	NO
Hsp27	0.481265	0.486787	NO
MTPAP	0.488253	0.486985	NO
Cont	-0.302678	0.486985	NO
Uxt	-0.676256	0.486985	NO
Ect4	0.275352	0.486985	NO
CG2681	0.529645	0.487856	NO
CG13252	-0.474799	0.487856	NO
CG9253	0.369024	0.487856	NO
emc	-0.663974	0.487856	NO
TyrRS-m	0.43488	0.487856	NO
CR45625	-1.94087	0.487856	NO
CG10801	0.759553	0.487904	NO
CG5262	-0.489658	0.487904	NO
CG11247	-0.317238	0.487904	NO
Mtor	-0.398004	0.487904	NO
Sbp2	-0.590548	0.487904	NO
CG43367	-0.373819	0.487904	NO
Syx8	0.502239	0.487904	NO
Spg7	0.596985	0.487905	NO
ND-51	0.363177	0.487905	NO
CG18547	0.85953	0.487905	NO
CG7794	-0.654593	0.487905	NO
RpS14a	-0.251246	0.487905	NO
mRpS16	-0.576215	0.487905	NO
pyr	-0.536559	0.487905	NO
CG1888	0.398336	0.487905	NO
GramD1B	-0.348906	0.487905	NO
CG42376	-0.916933	0.487905	NO
SmD2	-0.44975	0.487905	NO
Ptp61F	0.270433	0.487905	NO
CG6294	-1.75168	0.487905	NO
CG9279	1.3659	0.487905	NO
CG7430	0.26369	0.487905	NO
CG5157	-1.14294	0.487905	NO
mex1	-0.981095	0.487905	NO
CG7616	0.734307	0.487905	NO
mst	0.470795	0.487905	NO
ND-B14.5A	-0.618551	0.488047	NO
CG8195	-0.411111	0.488047	NO
eIF3d1	0.263295	0.488047	NO
Dhfr	-0.681883	0.488047	NO
CG41128	-1.0798	0.488047	NO
CG12702	0.455342	0.488047	NO
CG18809	0.597466	0.488047	NO
Arl4	-0.588952	0.488525	NO
snoRNA:Psi18S-1086	-0.852343	0.488525	NO
Ythdf	-0.36743	0.48997	NO
LPCAT	-0.301706	0.48997	NO
Ziz	-0.38427	0.48997	NO
CG42797	0.319281	0.48997	NO
lute	0.339359	0.48997	NO
RpL18	-0.385779	0.48997	NO
CG10576	0.204366	0.48997	NO
Tl	-0.442243	0.490976	NO
Galphas	-0.348599	0.490976	NO
Glg1	0.306196	0.490976	NO
Sting	-0.36732	0.491158	NO
Mco4	0.82243	0.491158	NO
CG10417	-0.383178	0.492913	NO
CycD	-0.314406	0.492921	NO
CG8578	0.296719	0.493129	NO
GNBP3	0.524075	0.493186	NO
Eato	-0.346346	0.493391	NO
CG2911	-0.609485	0.493967	NO
CG10600	-0.408208	0.493967	NO
Arv1	-0.61022	0.493967	NO
Tim17b	-0.345127	0.493967	NO
CG13926	-0.596298	0.493967	NO
l(3)87Df	-0.700371	0.494978	NO
Stt3B	0.199853	0.494978	NO
Bsg	-0.50589	0.495923	NO
Prosbeta7	0.32365	0.495972	NO
Syx16	0.467464	0.495972	NO
Ndfip	-0.465528	0.49696	NO
CG7888	-0.399996	0.49696	NO
CG8516	0.324366	0.496994	NO
CG3662	0.262446	0.496994	NO
Tango4	0.405987	0.497162	NO
CR45045	1.72103	0.497448	NO
pigs	0.543952	0.497536	NO
PIG-N	-0.473338	0.498748	NO
CG45050	-0.477517	0.499551	NO
CG10333	0.452036	0.499562	NO
CG4269	0.549296	0.499562	NO
CG8204	-0.725899	0.499755	NO
CG4793	-0.398358	0.5004	NO
CG9330	0.281307	0.5004	NO
CG7565	-0.298156	0.500571	NO
Ndf	0.3422	0.500711	NO
CR46064	-0.505909	0.500711	NO
Or19b	0.754302	0.501426	NO
Apoltp	-0.514289	0.501426	NO
CG9636	-0.376756	0.501426	NO
CG4686	-0.427443	0.501426	NO
Sox14	-0.381555	0.501426	NO
l(1)10Bb	-0.464959	0.501426	NO
Cyp1	-0.336912	0.501426	NO
CtsB1	0.273367	0.502896	NO
CG32320	-0.623653	0.503027	NO
eEF2	0.365077	0.503092	NO
cdc14	-0.351533	0.50336	NO
noi	0.373523	0.504311	NO
CG32984	-0.50757	0.504559	NO
CG8765	-0.342053	0.504559	NO
CG40178	-0.701272	0.504559	NO
Atg12	-0.981277	0.504751	NO
CR43972	1.24043	0.504751	NO
side-III	-1.32498	0.506299	NO
AstA	0.890046	0.506756	NO
CG5445	0.368986	0.507628	NO
Psi	-0.37787	0.508226	NO
AIMP3	-0.396638	0.508846	NO
ScpX	0.397001	0.510443	NO
mud	-0.469947	0.510443	NO
Ak6	-1.09856	0.510652	NO
rpr	-0.541343	0.511118	NO
lectin-28C	-0.486269	0.51131	NO
GCS1	0.343071	0.51131	NO
CG14806	-0.553942	0.511446	NO
cv	0.409663	0.511446	NO
mRpL1	0.412877	0.511446	NO
CG31142	-0.658858	0.511446	NO
Roc2	-0.618485	0.51154	NO
CG42540	0.550017	0.51154	NO
Hip1	-0.335821	0.512111	NO
Dcr-2	-0.339872	0.512268	NO
CG12065	0.554341	0.512268	NO
snoRNA:Psi28S-3405d	-1.06425	0.512802	NO
CG3281	0.503101	0.512802	NO
wls	0.301251	0.513483	NO
RpL19	-0.326914	0.513595	NO
CG1103	-0.346177	0.513806	NO
CG11964	0.38847	0.513806	NO
CG30289	-0.798859	0.513806	NO
CG6695	0.359402	0.513806	NO
Cdc37	0.405107	0.513806	NO
p23	-0.300407	0.514255	NO
hep	0.289287	0.516294	NO
hbs	-0.565343	0.516344	NO
CG30467	0.542544	0.516495	NO
CG30383	-0.671212	0.516495	NO
CG2147	-0.579206	0.51733	NO
CG33307	-0.661003	0.517397	NO
KLHL18	0.460293	0.517397	NO
Mfe2	0.313301	0.517397	NO
TyrRS	0.325599	0.517397	NO
Cad87A	-0.504465	0.518292	NO
elm	0.441879	0.520309	NO
CG9168	-0.504463	0.520561	NO
MED11	-0.486523	0.520819	NO
NA	-1.7357	0.521063	NO
Debcl	0.273216	0.522045	NO
Ehbp1	-0.277822	0.522253	NO
CG12341	-0.526806	0.522302	NO
CG11975	-0.379143	0.522502	NO
ND-15	-0.382783	0.522703	NO
CG12338	0.59731	0.522703	NO
CG8300	0.366174	0.523118	NO
Ppt1	-0.345244	0.523118	NO
CG11857	-0.371474	0.523186	NO
CG34242	-1.17813	0.523186	NO
CG7692	-0.364806	0.523186	NO
CG4853	0.264308	0.524451	NO
shot	1.07576	0.524451	NO
CG6321	-0.494335	0.524451	NO
CG6638	0.866974	0.524451	NO
RpLP0	-0.363462	0.525056	NO
CG31601	-0.887663	0.525056	NO
Kaz1-ORFB	-0.889861	0.525056	NO
mri	0.333764	0.525056	NO
Taf13	-0.431185	0.525107	NO
hrg	-0.307183	0.52531	NO
c(2)M	-1.54525	0.526083	NO
CG32815	0.686904	0.526321	NO
eIF3g1	0.354221	0.526321	NO
RfC38	0.424698	0.526321	NO
CG5027	0.388639	0.526321	NO
pelo	0.296607	0.527233	NO
CG32850	-0.55542	0.527233	NO
PGRP-LA	-0.588799	0.527864	NO
CG5828	0.522568	0.528918	NO
asRNA:CR44108	1.27276	0.529126	NO
CR18228	-0.558103	0.530762	NO
CG30496	0.415621	0.531624	NO
CSN3	-0.311827	0.531642	NO
CG11137	-0.378594	0.531642	NO
CG5861	-0.329953	0.531642	NO
IKKepsilon	0.36015	0.531642	NO
asRNA:CR43465	1.13286	0.531642	NO
EloC	-0.335578	0.531642	NO
shn	-0.380824	0.532869	NO
CG8892	0.407757	0.532869	NO
CG4390	0.284538	0.533324	NO
CG14490	1.21278	0.533324	NO
zfh1	-0.291383	0.533324	NO
Rb97D	-0.413647	0.533324	NO
CG1578	0.370638	0.533324	NO
Larp7	0.484539	0.533324	NO
hwt	0.724178	0.533324	NO
Ubc6	-0.525096	0.533724	NO
unk	-0.470394	0.534782	NO
eEF1gamma	0.268887	0.534782	NO
Hakai	0.408164	0.534782	NO
Mer	0.395313	0.534782	NO
Cerk	0.381034	0.535061	NO
CG4511	-0.318316	0.535061	NO
CG2126	-0.461634	0.535061	NO
snoRNA:Psi28S-3316b	-1.15308	0.535061	NO
snoRNA:Psi28S-3571	-0.787752	0.535061	NO
Not1	-0.341345	0.535061	NO
CG44303	-1.12246	0.535061	NO
Bruce	-0.435192	0.535061	NO
Gk2	0.769172	0.535061	NO
FRG1	0.640625	0.535061	NO
CG14621	-0.349295	0.535061	NO
CG10348	-0.935016	0.535489	NO
dj-1beta	0.332997	0.535489	NO
Tsr1	0.284901	0.535663	NO
p115	0.420445	0.535663	NO
Bx42	0.348045	0.535663	NO
CG10465	-0.513464	0.535663	NO
Hk	0.324592	0.535663	NO
Sms	0.327765	0.535663	NO
alien	-0.288623	0.537026	NO
CG44286	1.6713	0.537513	NO
Rab14	-0.428749	0.537548	NO
CG1943	-0.405662	0.538014	NO
CG10338	0.350826	0.53886	NO
RpL24-like	0.326355	0.53886	NO
robl	-0.57451	0.53886	NO
sty	-0.42179	0.53886	NO
RpL26	-0.354109	0.53886	NO
rogdi	-0.407415	0.539242	NO
bif	0.375356	0.539854	NO
CG6607	0.442459	0.540636	NO
CG5174	-0.315863	0.540636	NO
CG5446	-0.39891	0.541645	NO
CG12772	0.394189	0.541819	NO
CG10321	0.323335	0.541819	NO
CG1143	0.991973	0.541819	NO
Hsp23	0.298497	0.541819	NO
mRpS28	-0.591694	0.54187	NO
TfIIFalpha	0.48337	0.541897	NO
SAK	-0.510897	0.542825	NO
CG11155	-0.868113	0.544026	NO
CG2201	-0.332211	0.544026	NO
CG13603	-0.366493	0.545029	NO
Pka-C1	-0.272801	0.546848	NO
GAA1	0.303623	0.546864	NO
CCDC53	-0.782462	0.546864	NO
CG7970	-0.345187	0.546864	NO
CG2258	-0.603866	0.547669	NO
pcs	0.285864	0.547678	NO
Tsp5D	0.685684	0.547911	NO
CG31538	0.877023	0.547911	NO
L2HGDH	0.364667	0.547911	NO
Arl2	-0.47806	0.547911	NO
ZnT86D	0.252267	0.547911	NO
CG30440	-0.641726	0.547911	NO
grau	0.418422	0.547911	NO
asRNA:CR44027	-0.634728	0.547911	NO
SH3PX1	0.284639	0.547911	NO
asRNA:CR43964	0.64141	0.548341	NO
TfIIEalpha	0.355522	0.550607	NO
tos	0.49075	0.550869	NO
CG6175	0.501415	0.550869	NO
NA	-0.382051	0.551382	NO
BubR1	-0.3622	0.554037	NO
IRSp53	-1.36828	0.554037	NO
ITP	-0.426302	0.554491	NO
RPA3	-0.441664	0.554491	NO
CG5521	-0.367956	0.554514	NO
sktl	0.288054	0.554514	NO
shg	-0.315334	0.555279	NO
CG17715	-0.390856	0.555279	NO
CG32026	0.989791	0.556069	NO
ND-39	0.251786	0.556128	NO
CG11200	0.42329	0.556608	NO
RpS3A	-0.330918	0.556608	NO
CCT1	0.306841	0.557615	NO
B52	0.254382	0.557615	NO
nopo	-0.565681	0.557615	NO
Axs	0.432659	0.557615	NO
trnC	-1.25344	0.557615	NO
CG43248	-1.91827	0.557615	NO
Taf10	-0.493445	0.557615	NO
PQBP1	-0.699039	0.558056	NO
Ir7g	0.478386	0.558056	NO
Cul5	-0.28669	0.558085	NO
Hem	-0.489744	0.558098	NO
CG10462	-0.350273	0.558098	NO
Surf6	0.615774	0.558269	NO
snoRNA:Psi28S-3305a	-0.780427	0.558269	NO
Sec5	0.456062	0.558269	NO
aph-1	-0.4234	0.558655	NO
Yeti	-0.47251	0.559412	NO
mRF1	0.747382	0.559782	NO
Hmg-2	0.456356	0.559782	NO
CG15387	-0.77904	0.559782	NO
Tis11	-0.602729	0.559782	NO
qkr58E-3	-0.370595	0.559782	NO
gol	-0.375774	0.559782	NO
Zn72D	0.268171	0.559782	NO
stas	-0.373999	0.559782	NO
Pgant4	1.4325	0.559782	NO
CG2818	0.420908	0.559782	NO
Tango5	0.429343	0.560329	NO
MESR4	-0.322752	0.560329	NO
ATbp	-0.775663	0.560329	NO
CG3793	0.353036	0.561221	NO
ND-B17	0.375546	0.561221	NO
CG5862	0.527035	0.561221	NO
nero	0.327428	0.561221	NO
vret	-0.363288	0.561916	NO
CG13004	-1.66623	0.561916	NO
Hacd2	-0.524762	0.561982	NO
CG8321	-0.471136	0.561982	NO
Cyp12d1-p	1.30442	0.561982	NO
eIF3i	0.235238	0.561982	NO
CG32756	-0.51804	0.564455	NO
crol	-0.298902	0.564455	NO
BuGZ	-0.406165	0.564455	NO
Arp1	0.289985	0.564455	NO
kar	0.560776	0.564455	NO
CG8768	0.52759	0.564455	NO
Updo	0.388331	0.564455	NO
slv	-0.438074	0.564455	NO
CG18858	0.671365	0.564455	NO
snoRNA:Psi28S-3327a	-0.715943	0.564455	NO
CG45049	-0.43374	0.564455	NO
CG9231	-0.46251	0.564455	NO
glo	0.3633	0.56545	NO
CG11596	0.327149	0.566241	NO
gd	1.62315	0.566241	NO
elB	-1.70714	0.567319	NO
mei-218	-1.13518	0.567934	NO
CG10565	0.329972	0.568155	NO
Nedd8	-0.377424	0.568544	NO
ATPsyngamma	0.223129	0.568544	NO
asRNA:CR45126	-0.842712	0.568544	NO
CG14712	-0.302133	0.569749	NO
pnr	-0.244851	0.569749	NO
Ady43A	0.418909	0.569749	NO
vih	-0.422926	0.569749	NO
CYLD	-0.369114	0.570366	NO
Lar	-0.740017	0.570577	NO
snoRNA:Psi18S-920	-1.329	0.570577	NO
MED30	0.414946	0.571939	NO
lin-52	0.497046	0.572055	NO
shv	0.396364	0.572055	NO
PIG-H	-0.44825	0.572055	NO
mura	-0.456777	0.572055	NO
sav	0.387264	0.572055	NO
CG5515	0.383447	0.572055	NO
sotv	-0.390226	0.572055	NO
porin	0.234133	0.572055	NO
asRNA:CR45124	-1.1535	0.572055	NO
CG8184	-0.508788	0.572055	NO
Irbp	0.328416	0.572708	NO
mrn	0.463586	0.573073	NO
CG5044	-0.292375	0.573182	NO
NA	0.322573	0.573557	NO
Pgant6	0.384388	0.57455	NO
Rep	0.331265	0.575012	NO
CG8372	-0.482788	0.576002	NO
wkd	0.363355	0.576002	NO
snoRNA:Psi18S-1854b	-0.83227	0.576049	NO
Dark	-0.271138	0.578235	NO
Pfas	0.422631	0.578472	NO
Cyp6a15Psi	1.21493	0.578472	NO
CG31712	-0.317105	0.579639	NO
CG17486	-0.390182	0.580815	NO
Kr-h1	-0.618554	0.580815	NO
HemK1	0.547202	0.58162	NO
mGluR	-1.85111	0.582634	NO
deltaCOP	0.428896	0.583042	NO
Csp	-0.319668	0.583042	NO
Yif1	-0.285788	0.583042	NO
Sirt7	0.542109	0.583042	NO
CG2006	0.719058	0.583042	NO
spdo	0.80435	0.583042	NO
CG14223	0.623051	0.583042	NO
IntS4	0.320745	0.583049	NO
CG9547	0.450423	0.583077	NO
CG9596	0.398754	0.583077	NO
cta	-0.481401	0.583077	NO
IntS2	0.36472	0.583077	NO
Atet	0.303517	0.583077	NO
CG5399	-0.678123	0.583151	NO
Bin1	0.396155	0.583151	NO
CG17333	0.343168	0.583151	NO
NA	-0.472696	0.583411	NO
Atox1	-0.386064	0.584148	NO
CG33298	-0.269241	0.584148	NO
bnl	-0.326048	0.584148	NO
CG14410	-0.785165	0.584148	NO
CG33172	-0.377524	0.584148	NO
l(3)04053	0.364263	0.585828	NO
BoYb	-0.371912	0.585828	NO
phr6-4	0.417738	0.585828	NO
CG11180	-0.3998	0.585828	NO
Gpo1	0.419509	0.585828	NO
PhKgamma	0.340487	0.585828	NO
sdt	0.355532	0.585828	NO
REG	-0.261597	0.585828	NO
Adi1	-0.428599	0.585828	NO
Rrp1	0.267618	0.585828	NO
CG42364	-1.3394	0.586069	NO
Xpd	0.323051	0.586566	NO
CG16749	1.69631	0.586912	NO
r-l	0.356437	0.586912	NO
CG10932	0.34588	0.586912	NO
CG2064	0.36519	0.586912	NO
CG15210	-1.27121	0.586912	NO
Pka-C3	-0.378934	0.586912	NO
CG32115	-0.551705	0.587056	NO
CG7834	0.251452	0.587378	NO
CAHbeta	-0.460152	0.587821	NO
Pi3K68D	-0.330708	0.587821	NO
plum	-0.480517	0.587911	NO
CG10915	0.337058	0.587911	NO
Pgant7	0.278697	0.587911	NO
RpL34b	-0.21159	0.587999	NO
mRpS31	0.340366	0.588233	NO
cv-d	-0.353036	0.588281	NO
CG17075	0.549189	0.588292	NO
CG16908	-0.355222	0.588292	NO
snoRNA:Psi28S-1837c	-0.841879	0.588292	NO
Lrpprc2	0.543855	0.589245	NO
CG14945	0.657805	0.589245	NO
path	-0.386624	0.589364	NO
Alp12	0.338936	0.589708	NO
CG14232	0.385537	0.590019	NO
Nup153	-0.348572	0.590677	NO
Proc	-1.1128	0.590863	NO
Pdp	0.376604	0.590863	NO
hpRNA:CR32207	0.808961	0.590863	NO
mtsh	-0.426003	0.590863	NO
CG30424	0.648628	0.590863	NO
snoRNA:Irbp-a	-1.44746	0.590863	NO
Rcp	-0.559556	0.590863	NO
Nckx30C	-1.22376	0.59087	NO
CG6523	-0.305318	0.59087	NO
Rme-8	-0.361679	0.59087	NO
mEFTu2	0.348632	0.591363	NO
Nipsnap	-0.380358	0.591363	NO
capt	0.310756	0.591363	NO
CG18213	-0.338069	0.591365	NO
Cp110	0.377119	0.591365	NO
CR43670	-0.767739	0.591365	NO
Zip71B	-0.751243	0.591365	NO
lilli	-0.326424	0.592277	NO
CG11109	0.34354	0.592502	NO
CG6693	0.327259	0.592502	NO
CG5641	0.350487	0.592502	NO
TpnC4	-0.560333	0.592502	NO
snoRNA:Me28S-A3407a	-1.54878	0.592502	NO
CG6550	0.484045	0.592502	NO
CG1882	0.446309	0.592502	NO
RpL23	-0.304808	0.592502	NO
Phk-3	-0.766967	0.592502	NO
Rcd5	0.294398	0.592502	NO
asRNA:CR45831	1.25289	0.592502	NO
ND-ACP	-0.36195	0.592502	NO
CG9213	0.414691	0.592502	NO
CG17032	0.611002	0.592502	NO
CG3107	-0.418128	0.592558	NO
Paics	0.287494	0.593112	NO
comm2	-0.978787	0.593112	NO
CR43857	0.436227	0.593704	NO
hdly	-0.305733	0.59429	NO
CG15706	-0.405013	0.59429	NO
Sik2	0.524204	0.594323	NO
CG17019	0.270243	0.594323	NO
CG33978	-0.941992	0.594323	NO
mRpL17	-0.401556	0.594323	NO
Hsc20	-0.888862	0.594323	NO
CG7394	-0.468224	0.595738	NO
RhoBTB	0.287667	0.596375	NO
CG2685	0.38105	0.597022	NO
Rpn3	0.224724	0.597022	NO
JIL-1	-0.290759	0.597517	NO
Spn77Ba	0.346866	0.597895	NO
Eno	0.342769	0.597895	NO
CG13690	0.423155	0.597953	NO
Caf1-180	0.40042	0.597953	NO
spd-2	0.347336	0.597953	NO
Vps20	0.370955	0.598005	NO
Kmn2	-0.800144	0.598005	NO
IntS10	-0.417008	0.598005	NO
CG8360	-0.444788	0.598266	NO
dgt2	0.406572	0.598383	NO
CG5059	-0.433361	0.598636	NO
MED31	-0.375774	0.598636	NO
MED28	-0.51042	0.598636	NO
snoRNA:Psi28S-3405b	-0.685996	0.598636	NO
Gtp-bp	0.268817	0.598636	NO
Cbl	-0.401569	0.598636	NO
O-fut2	0.522795	0.601233	NO
Tsp26A	-0.495218	0.601233	NO
spz	-0.319942	0.601233	NO
dmpd	0.314405	0.601233	NO
gw	-0.253241	0.601285	NO
CG2852	0.230168	0.601336	NO
l(2)gl	-0.317893	0.60356	NO
CG5110	-0.47165	0.60356	NO
CG5961	0.36576	0.60356	NO
CG14556	0.889523	0.60356	NO
mei-W68	0.539229	0.60356	NO
Lsm11	0.702514	0.60356	NO
hang	-0.328405	0.60356	NO
CG14341	0.48303	0.60356	NO
CR45979	1.30255	0.603664	NO
CG31229	0.501472	0.605375	NO
Syx1A	-0.380491	0.605375	NO
Gip	0.450491	0.605375	NO
Fen1	0.348703	0.605375	NO
COX1	-0.980821	0.605375	NO
Desat1	-0.24093	0.605375	NO
asRNA:CR44168	-1.64627	0.605375	NO
Ge-1	-0.187296	0.605375	NO
Imp	-0.386706	0.605375	NO
CG12204	0.662367	0.605375	NO
lush	1.53485	0.605375	NO
Orct2	0.303843	0.605766	NO
CG9934	-0.298849	0.606582	NO
PIG-T	0.27409	0.606582	NO
Kmn1	-0.537805	0.606582	NO
mthl3	-0.434291	0.610382	NO
CG18135	0.28841	0.610564	NO
Mlp84B	1.16373	0.610905	NO
hob	-0.261279	0.610905	NO
CG43313	0.474441	0.610951	NO
p24-1	0.296307	0.610951	NO
Sf3b6	-0.496833	0.610951	NO
Ire1	-0.245925	0.611374	NO
didum	0.54579	0.612606	NO
Nap1	0.23186	0.612606	NO
Syx4	-0.391419	0.613343	NO
Ubc2	-0.452592	0.613343	NO
Ir92a	-0.754364	0.613343	NO
CG10425	0.328684	0.613343	NO
mrt	0.271718	0.613343	NO
CG31445	-0.341808	0.613343	NO
Inos	0.330827	0.613343	NO
Prosalpha7	0.23034	0.613343	NO
Tbh	-0.641154	0.613343	NO
cana	-0.381865	0.613343	NO
nemy	-0.273911	0.613343	NO
dsh	0.348054	0.613343	NO
CG1640	0.23101	0.613343	NO
CG8134	0.341906	0.613343	NO
Coq6	0.450513	0.613383	NO
CG8507	-0.222949	0.613383	NO
Tpst	-0.345166	0.613383	NO
Tim9a	-0.538963	0.613383	NO
Fas2	-0.400091	0.614173	NO
CG12945	-0.352266	0.614173	NO
Oxp	-0.622849	0.614173	NO
cerv	-0.524636	0.614173	NO
Cdk7	-0.460836	0.614173	NO
VhaM9.7-c	-0.556129	0.614173	NO
parvin	0.291719	0.614173	NO
aru	0.44805	0.61458	NO
CG9149	0.442787	0.614882	NO
snoRNA:Pi4KIIalpha-a	-0.813099	0.615259	NO
CG12163	0.278814	0.615681	NO
Su(var)205	-0.349327	0.615681	NO
eRF3	-0.185379	0.615681	NO
ssh	0.36047	0.615681	NO
IntS12	0.777013	0.615681	NO
Atg7	-0.325579	0.615681	NO
Hex-A	0.324868	0.615681	NO
Syx6	-0.380618	0.615681	NO
hebe	1.72385	0.615681	NO
Gyf	-0.287656	0.615681	NO
snoRNA:U3:9B	-0.41709	0.615681	NO
bbg	0.564553	0.615681	NO
CG42324	-0.282102	0.615681	NO
Brca2	-0.415636	0.615681	NO
Usp10	-0.382866	0.615681	NO
par-6	-0.326351	0.615681	NO
CG7339	0.416342	0.615681	NO
Rbfox1	-0.484866	0.615681	NO
CG3842	0.916145	0.616454	NO
ctrip	-0.290014	0.616454	NO
topi	0.694858	0.616685	NO
UQCR-C1	0.432211	0.616685	NO
CG34323	-1.22179	0.616685	NO
CG11655	0.408283	0.616685	NO
CG8270	-0.465846	0.616685	NO
CG17786	0.541078	0.616837	NO
Tsp97E	-0.327225	0.616837	NO
nuf	-0.596764	0.616837	NO
Nacalpha	0.226885	0.616837	NO
rno	-0.419416	0.616837	NO
CR44922	-1.61802	0.616837	NO
CG9886	0.562256	0.616837	NO
exu	0.264944	0.616951	NO
CG42561	-1.10999	0.617131	NO
senju	-0.382817	0.617396	NO
CG4338	0.413244	0.617396	NO
CG31051	1.25371	0.617396	NO
CG5335	-0.385135	0.617396	NO
CG14683	0.311589	0.617735	NO
CG12975	-0.445808	0.619195	NO
Spec2	-0.329041	0.619195	NO
CaMKII	-0.449539	0.619195	NO
Cyp12c1	0.553918	0.619195	NO
Txl	0.258663	0.619195	NO
CG11873	-0.373021	0.619553	NO
Gdh	0.30781	0.619553	NO
CG16781	1.50239	0.61966	NO
ytr	-0.334869	0.61966	NO
CG18171	0.658438	0.61966	NO
NA	0.310214	0.61966	NO
CG16903	0.336613	0.620242	NO
Spp	0.181244	0.620242	NO
abs	0.318992	0.620242	NO
CG11790	-0.215343	0.620242	NO
msi	-0.535543	0.620242	NO
Fur1	-0.333398	0.620242	NO
CG2225	-0.250904	0.620242	NO
GAPsec	0.331438	0.620242	NO
DCP2	-0.411605	0.62085	NO
Pgk	0.304577	0.62085	NO
mAChR-A	0.922391	0.62085	NO
CG6512	0.43285	0.62085	NO
CG15439	0.361033	0.62085	NO
CR45082	-1.37861	0.621458	NO
snoRNA:Psi28S-2179	-0.620752	0.622096	NO
scaRNA:PsiU6-40	-1.23842	0.62218	NO
HDAC6	0.406832	0.62218	NO
asRNA:CR42254	-0.576425	0.623043	NO
CG3847	0.264047	0.623294	NO
CG13585	-0.604793	0.623294	NO
Gli	-0.281184	0.623301	NO
CG6171	-0.409487	0.623734	NO
CG3634	0.278073	0.623884	NO
CG33947	-1.33265	0.624201	NO
cue	0.324326	0.624201	NO
CG17841	0.241311	0.624386	NO
Adgf-A2	-1.00346	0.624386	NO
wrd	-0.214128	0.624941	NO
GCC88	0.354975	0.625082	NO
CG9723	0.328266	0.625881	NO
mRpL55	-0.972957	0.6264	NO
fidipidine	0.349539	0.6264	NO
mip130	0.40307	0.627336	NO
eIF2Bepsilon	0.321129	0.627336	NO
Mct1	0.515685	0.627336	NO
Mkrn1	-0.354754	0.627336	NO
Mes2	-0.345885	0.627336	NO
CG5390	0.248869	0.627336	NO
CG5439	0.276163	0.627336	NO
CG9839	0.319651	0.627336	NO
CG13827	0.950215	0.627336	NO
CG31098	0.421362	0.627336	NO
CG8950	0.344422	0.627336	NO
Gr43a	0.544647	0.627336	NO
pck	-0.411323	0.627336	NO
Prosalpha6	-0.252475	0.627336	NO
Mat89Ba	-0.351511	0.627336	NO
Ppa	0.439004	0.627336	NO
l(3)72Dp	-0.431657	0.627336	NO
MESR6	0.365001	0.627336	NO
CG32075	-0.3647	0.627336	NO
Tsp66E	-0.728599	0.627336	NO
Cln7	0.361492	0.627336	NO
Socs44A	0.25337	0.62768	NO
CG5522	-0.417199	0.628443	NO
CG5028	-0.265347	0.628687	NO
cnir	-0.59802	0.629035	NO
cDIP	0.15312	0.629337	NO
GalT1	-0.313147	0.629337	NO
CG40228	-0.546324	0.629337	NO
CG32278	-0.456702	0.629337	NO
Spn27A	0.321612	0.629382	NO
CG10311	-0.585669	0.629382	NO
CG14309	0.63606	0.629382	NO
CG16935	0.454088	0.629382	NO
nrv2	-0.36921	0.629382	NO
Ing3	0.448253	0.629382	NO
CG10237	0.954812	0.629986	NO
Cyp9c1	0.361154	0.629986	NO
asRNA:CR43944	0.253081	0.629986	NO
CG46339	-0.66224	0.629986	NO
TM9SF4	-0.280317	0.63047	NO
mam	-0.30985	0.63047	NO
lqf	-0.371392	0.63047	NO
CG10674	-0.420207	0.63047	NO
EloB	-0.262698	0.630966	NO
mrj	-0.341001	0.630966	NO
CG4603	0.429196	0.630966	NO
Ilp6	-0.335034	0.631219	NO
Flo2	-0.248953	0.631219	NO
Paf-AHalpha	-0.338526	0.631219	NO
Ddx1	0.340946	0.631238	NO
Nnf1a	-0.530024	0.631238	NO
CG16868	-0.293737	0.631238	NO
CG5590	0.326602	0.631238	NO
CG42671	-0.221718	0.631238	NO
CG17807	0.34634	0.631238	NO
CG32533	0.530873	0.631238	NO
Mtpalpha	0.315156	0.631486	NO
eIF2Balpha	0.410098	0.631486	NO
CG7246	0.37846	0.631486	NO
Cam	-0.457762	0.631486	NO
amn	0.781643	0.631486	NO
CG3860	-0.386134	0.631486	NO
Snap29	-0.339044	0.631486	NO
CG31522	-0.428566	0.631523	NO
CG2611	0.762459	0.63187	NO
CG2767	-0.26538	0.63187	NO
mRpL28	0.368726	0.63187	NO
NA	-0.568446	0.63187	NO
CG9932	-0.348668	0.63187	NO
CR43144	-0.66791	0.63187	NO
CG32579	-0.305297	0.63187	NO
U4-U6-60K	0.337017	0.63187	NO
Aps	-0.382001	0.63187	NO
CG2182	0.284256	0.632531	NO
Rpe	0.295472	0.632531	NO
Gem3	-0.279465	0.632531	NO
Sse	-0.401425	0.632531	NO
Cdc5	0.26196	0.63275	NO
CG44249	-0.83084	0.633038	NO
Ent2	-0.361001	0.633288	NO
Clc	0.257073	0.633288	NO
Mef2	-0.315777	0.634067	NO
Su(var)2-10	-0.282414	0.634461	NO
U2af50	0.224998	0.63462	NO
CG31224	-0.311719	0.635521	NO
CG46338	0.404423	0.635521	NO
CG5466	0.421377	0.636634	NO
Dgp-1	0.451923	0.636634	NO
NKAIN	-0.211233	0.636634	NO
Nrg	-0.277608	0.636634	NO
Nepl9	-0.452942	0.63728	NO
Arc42	0.359861	0.63728	NO
MED10	-0.424852	0.63728	NO
Sec3	0.237045	0.637589	NO
Vap33	-0.312087	0.637941	NO
Ost48	0.251405	0.637941	NO
CR45651	-1.54384	0.637941	NO
CG32554	0.998744	0.637941	NO
Tgt	0.349235	0.638901	NO
CG30428	-0.473816	0.638946	NO
Tep2	-0.218532	0.639422	NO
tun	-0.32329	0.639422	NO
SdhA	0.216543	0.639422	NO
MED22	0.421629	0.639482	NO
CG10495	0.560142	0.639482	NO
gwl	-0.29462	0.639482	NO
levy	-0.292307	0.639482	NO
snoRNA:Psi28S-1153	-0.93154	0.640022	NO
orb2	-0.393291	0.640022	NO
CG8602	0.306701	0.640022	NO
CG42846	-0.733998	0.641326	NO
CG31550	0.252197	0.642074	NO
XNP	0.267269	0.642074	NO
l(2)05714	-0.403235	0.642074	NO
Not10	0.308638	0.642126	NO
38596	0.386709	0.642126	NO
eIF6	0.267516	0.642126	NO
CG1812	0.349441	0.642126	NO
CCT2	0.204827	0.642679	NO
CG11095	0.551171	0.64309	NO
Rcd6	-0.779404	0.644052	NO
Grip163	-0.295959	0.644052	NO
snoRNA:Psi18S-1377a	-0.636036	0.6445	NO
CASK	0.277637	0.64609	NO
mthl5	-0.293322	0.646377	NO
CG9643	0.491592	0.646521	NO
asRNA:CR45371	-0.703705	0.646865	NO
Dpck	0.307158	0.646909	NO
Adck	0.497183	0.646909	NO
svr	-0.240683	0.647713	NO
[truncated: 6,049 more rows]

## Sheet: Extended Data Figure 5C
MSL2 Unique	MLE Unique	Common
CG42724	RpS29	roX2
Glut4EF	mle	roX1
unc79	Lst8
CR42862	CR44034
CR43423	CG12237
CR32385	CR44092
CG5618	DnaJ-H
CR43943	Fdh
CG8008	l(2)37Bb
ewg	CG32147
CR18275	CG15543
Hmt4-20	Actn
su(w[a])	Cortactin
br	Nup107
CG32809	CR44742
prage	NA
Sik2
csw
ph-d
wapl
pcx
sgg
CG10804
CG10803
DIP-alpha
norpA
CG15473
CG44774
CG32767
CG3097
CG12236
dtn
CG34417
CR45531
CG1677
ct
Ir7g
fs(1)h
CG2278
slpr
lawc
Trf4-1
rdgA
CR44111
asRNA:CR45538
CG7766
CG7065
mei-P26
CG17754
Zdhhc8
Ptpmeg2
nej
ZAP3
Hk
CG2202
CG11122
CG44385
dlg1
Drak
CG2247
Met
Ptp10D
bif
wisp
cac
Sec16
Tomosyn
CR33963
Smr
CG15725
CR43963
CG4004
CR44619
CG12717
CG32647
Pde9
rad
CG44437
mew
HDAC4
Rbp1-like
Nna1
rdgB
inaE
mamo
CR44655
l(1)G0469
rut
asRNA:CR44960
gce
sd
para
CG9902
CanA-14F
CG9777
2022-09-04
CR44754
wcy
baz
CG43658
CR44692
mnb
CG7206
CG42450
CG34401
nAChRalpha7
Pfrx
CG18809
pico
amn
RhoGAP19D
Cyp6v1
CG15449
CG1722
bbx
S6kII
Zir
asRNA:CR45260
CG31712

## Sheet: Extended Data Figure 5D
MSL2 Enriched				MLE Enriched
Chromosome	Gene name			Chromosome	Gene name			MSL2 Enriched
chr3R	CG42724			3R	RpS29			chr2L	chr2R	chr3L	chr3R	chrX
chr3R	Glut4EF			2R	mle			3	1	5	3	107
chr3R	unc79			X	Lst8
chr3L	lncRNA:CR42862			3R	CR44034			MLE Enriched
chr3L	lncRNA:CR43423			X	CG12237			2L	2R	3L	3R	X
chr3L	lncRNA:CR32385			3R	CR44092			4	1	1	6	3
chr3L	CG5618			2L	DnaJ-H
chr3L	lncRNA:CR43943			3R	Fdh
chr2R	CG8008			2L	l(2)37Bb
chrX	ewg			3L	CG32147
chrX	CR18275			3R	CG15543
chrX	Hmt4-20			X	Actn
chrX	su(w[a])			3R	Cortactin
chrX	br			2L	Nup107
chrX	CG32809			2L	CR44742
chrX	prage
chrX	Sik2
chrX	csw
chrX	ph-d
chrX	wapl
chrX	pcx
chrX	sgg
chrX	CG10804
chrX	CG10803
chrX	DIP-alpha
chrX	norpA
chrX	CG15473
chrX	CG44774
chrX	CG32767
chrX	CG3097
chrX	CG12236
chrX	dtn
chrX	CG34417
chrX	lncRNA:CR45531
chrX	CG1677
chrX	ct
chrX	Ir7g
chrX	fs(1)h
chrX	CG2278
chrX	slpr
chrX	lawc
chrX	Trf4-1
chrX	rdgA
chrX	lncRNA:CR44111
chrX	asRNA:CR45538
chrX	CG7766
chrX	CG7065
chrX	mei-P26
chrX	CG17754
chrX	Zdhhc8
chrX	Ptpmeg2
chrX	nej
chrX	ZAP3
chrX	Hk
chrX	CG2202
chrX	CG11122
chrX	CG44385
chrX	dlg1
chrX	Drak
chrX	CG2247
chrX	Met
chrX	Ptp10D
chrX	bif
chrX	wisp
chrX	cac
chrX	Sec16
chrX	Tomosyn
chrX	lncRNA:CR33963
chrX	Smr
chrX	CG15725
chrX	lncRNA:CR43963
chrX	CG4004
chrX	lncRNA:CR44619
chrX	CG12717
chrX	CG32647
chrX	Pde9
chrX	rad
chrX	CG44437
chrX	mew
chrX	HDAC4
chrX	Rbp1-like
chrX	Nna1
chrX	rdgB
chrX	inaE
chrX	mamo
chrX	lncRNA:CR44655
chrX	l(1)G0469
chrX	rut
chrX	asRNA:CR44960
chrX	gce
chrX	sd
chrX	para
chrX	CG9902
chrX	CanA-14F
chrX	CG9777
chrX	2022-09-04
chrX	lncRNA:CR44754
chrX	wcy
chrX	baz
chrX	CG43658
chrX	lncRNA:CR44692
chrX	mnb
chrX	CG7206
chrX	CG42450
chrX	CG34401
chrX	nAChRalpha7
chrX	Pfrx
chrX	CG18809
chrX	pico
chrX	amn
chrX	RhoGAP19D
chrX	Cyp6v1
chrX	CG15449
chrX	CG1722
chrX	bbx
chrX	S6kII
chr2L	Zir
chr2L	asRNA:CR45260
chr2L	CG31712
