# Supplementary material for: Profiling RNA at chromatin targets in situ by antibody-targeted tagmentation
Source: Nat Methods. 2022 Oct 3;19(11):1383–92. doi: 10.1038/s41592-022-01618-9 (PMC9636022; doi:10.1038/s41592-022-01618-9)
Supplement: Source Data Extended Data Fig. 6 — Statistical source data. [file 41592_2022_1618_MOESM12_ESM.xlsx]

## Sheet: Extended Data Figure 6A
Gene Name	IgG_100k	K27me3_100k	IgG_25k	K27me3_25k
CG12581	0	0.821876	0	1.89556
cpx	1.14713	1.64375	5.51754	5.95746
Nepl11	0	0.547917	0	5.14508
hkb	0.163875	0.410938	0	2.70794
CG14651	0	1.50677	0	2.43714
CG34357	2.94975	13.287	4.13815	11.1025
5-HT2A	0.163875	0.958855	0	2.43714
laf	0	3.2875	0	4.60349
lncRNA:CR45188	0	1.50677	4.13815	3.79111
corto	0.655501	8.35574	0	18.1432
dpr16	0	0.547917	0	4.06191
kkv	0	0.821876	1.37938	7.04064
CG14669	0.163875	0.410938	0	5.41587
Nmdar1	0	1.09583	0	4.60349
Xe7	9.66864	37.6693	6.89692	31.1413
cas	0	2.19167	0	2.16635
CG14676	0.163875	0.821876	0	2.16635
side-III	0.32775	4.93126	1.37938	7.04064
Osi18	0	0	0	0.270794
CG42724	8.35764	30.2724	0	31.4121
CG15186	0.32775	2.19167	1.37938	8.93619
CG1138	0	0.547917	0	2.16635
lab	0.163875	5.06824	0	4.60349
Edg84A	0	0.958855	0	3.24952
pb	0	2.05469	0	5.41587
Dfd	0	6.43803	0	17.6016
Scr	0.32775	0.958855	1.37938	4.06191
Antp	0	9.17762	4.13815	13.2689
lncRNA:CR45899	0	0.958855	0	1.62476
CG1979	0.163875	2.32865	0	7.04064
CG1965	2.29425	6.98595	1.37938	12.9981
Alh	2.13038	5.89011	4.13815	7.58222
Mlp84B	0.491626	3.01355	0	4.3327
sas	0	2.32865	2.75877	3.52032
lap	3.11363	16.3005	8.27631	21.6635
Mics1	0	0.273959	0	0
Nlg1	0	1.50677	0	1.62476
CG3014	0	0.958855	0	3.79111
CG2993	0	1.78073	0	1.62476
CG34384	0.163875	1.91771	0	3.79111
mAChR-B	0.491626	2.60261	0	7.58222
lncRNA:CR44331	0.491626	3.15052	0	5.41587
grn	0	3.83542	0	11.3733
lncRNA:CR45551	0	1.78073	1.37938	5.95746
CG9626	0.819376	4.6573	1.37938	8.6654
CG45263	2.622	14.2459	4.13815	21.6635
CG31259	0.983251	1.09583	0	4.06191
5-HT2B	0	0.684897	2.75877	3.52032
hb	0.32775	5.06824	1.37938	6.22826
pyd	20.6483	68.2157	17.932	77.447
ich	0	1.23281	0	4.87429
neur	2.45813	2.73959	4.13815	4.06191
pasi2	3.44138	11.5063	2.75877	11.1025
Srr	0.163875	1.50677	0	1.89556
FER	13.11	18.6292	12.4145	52.534
CG16779	0.163875	8.76668	0	20.8511
CG9492	0.819376	8.76668	5.51754	24.3714
Whamy	0.655501	7.39688	0	10.8317
CG12947	2.13038	4.6573	0	10.561
Glut4EF	11.3074	48.4907	6.89692	73.3851
Mical	9.50476	25.4782	8.27631	27.8918
lncRNA:CR45054	1.311	9.86251	2.75877	18.1432
lncRNA:CR43459	11.799	43.4224	8.27631	54.9711
CG42795	0	10.4104	0	13.2689
cwo	29.1698	84.9272	22.0702	92.8822
hth	0.819376	7.53386	8.27631	18.1432
asRNA:CR44018	0.655501	2.32865	4.13815	8.6654
Skeletor	0	3.69844	0	1.62476
Cad86C	0.32775	5.20521	1.37938	9.47778
lncRNA:cherub	0.32775	3.15052	2.75877	6.22826
pros	3.11363	19.588	2.75877	37.9111
sals	0.32775	1.23281	0	0.541587
CG6959	0.983251	4.10938	0	1.08317
CG31211	1.311	10.2735	5.51754	7.04064
ATP8B	16.5514	80.4069	15.1732	71.2187
CG3942	0	3.15052	0	2.16635
svp	0	7.39688	2.75877	10.0194
Octbeta3R	0.819376	2.60261	1.37938	5.14508
Octbeta2R	0	5.75313	0	6.76984
CG6225	0.819376	7.39688	0	9.74857
CG7381	1.9665	6.71199	2.75877	10.0194
Hsc70-2	0	1.50677	0	2.43714
sim	0.32775	3.83542	0	7.58222
2mit	0.819376	2.60261	0	2.43714
side-IV	0.491626	3.56146	2.75877	1.08317
asRNA:CR46354	0	1.91771	0	4.3327
Task6	0.163875	2.05469	1.37938	1.08317
CG9297	0	0.684897	2.75877	5.68667
E5	0.163875	2.05469	0	5.95746
ems	0	3.2875	0	8.3946
foxo	5.40788	7.12293	9.65569	10.2902
CCHa1	0.163875	1.78073	0	1.62476
CG14355	0.163875	1.50677	0	1.62476
Dop1R1	0.163875	7.9448	0	8.93619
CG43291	5.40788	18.6292	2.75877	22.2051
trx	8.68539	19.999	6.89692	25.7254
snoRNA:Me18S-G1189	0	1.23281	0	0.541587
natalisin	0	2.19167	0	3.24952
Pde6	0.491626	3.15052	2.75877	7.04064
stumps	0.163875	3.56146	0	5.41587
CG14853	0.163875	0.821876	0	3.52032
CG7886	0.819376	2.05469	0	1.35397
Cad88C	0.163875	3.01355	0	5.14508
Rad17	3.44138	6.30105	1.37938	8.12381
jvl	8.84926	32.6011	6.89692	27.0794
CG7362	0.163875	4.10938	0	6.76984
btsz	0.819376	11.9172	1.37938	29.5165
dpr9	1.14713	1.50677	2.75877	5.68667
CG42404	0.163875	2.19167	0	2.16635
Rbp	1.47488	10.4104	2.75877	14.3521
Act88F	0	0.958855	0	0.270794
snoRNA:Or-ACA9	0	1.91771	2.75877	7.04064
AOX4	0.32775	1.78073	1.37938	3.52032
pxb	1.80263	5.06824	0	8.12381
lncRNA:CR43849	0	2.87657	0	7.31143
CG31183	0.491626	3.69844	0	2.43714
CG45105	0.163875	2.73959	4.13815	8.6654
Mhcl	2.78588	14.9307	1.37938	27.8918
CG32855	0	2.87657	1.37938	5.68667
sxe2	0	2.19167	0	2.43714
lncRNA:CR45641	0.983251	0.958855	0	1.89556
ss	0.163875	9.86251	0	14.8937
CG31279	0	0.273959	1.37938	5.14508
Cad89D	0	2.46563	0	10.2902
CG42342	0	3.01355	1.37938	13.8105
lncRNA:bxd	0.163875	2.60261	0	5.68667
abd-A	0.819376	10.4104	0	10.2902
lncRNA:iab8	0.491626	9.31459	1.37938	13.5397
lncRNA:iab4	0.163875	9.04064	5.51754	9.47778
lncRNA:CR43617	0.32775	1.91771	0	0.812381
Abd-B	0.655501	22.6016	1.37938	49.5552
lncRNA:CR46267	0	1.09583	0	5.95746
AhcyL2	0	0.684897	0	3.52032
Keap1	2.45813	4.6573	0	7.04064
Mur89F	0.163875	5.20521	2.75877	12.7273
lncRNA:CR43196	0.32775	3.56146	0	3.79111
Hmx	0	4.6573	0	5.95746
lncRNA:CR45223	0.819376	2.32865	0	3.52032
lncRNA:CR46036	0.491626	4.79428	2.75877	6.76984
Pxt	0	2.60261	0	6.49905
TyrRII	0.163875	6.16407	2.75877	4.60349
TyrR	0.655501	2.73959	1.37938	1.35397
CG43102	0.163875	5.61615	2.75877	12.7273
tinc	0.163875	4.52032	0	8.6654
Rim	1.14713	10.2735	2.75877	18.6848
cpo	3.44138	5.61615	11.0351	20.8511
sr	0	4.24636	2.75877	5.95746
CG18599	0.163875	0	0	3.52032
gl	1.14713	2.73959	2.75877	11.1025
CG14309	0	2.05469	0	4.60349
Vha100-4	0	2.19167	0	3.52032
fru	23.1064	108.625	27.5877	162.747
qin	0	3.42448	0	5.68667
CG14304	0.163875	3.9724	0	10.561
CG14301	0.491626	1.64375	0	2.70794
Muc91C	0.655501	4.38334	0	6.22826
VAChT	0.655501	4.79428	0	4.06191
CG7714	0.655501	1.50677	0	5.68667
CG7720	15.0765	83.1465	23.4495	96.9441
Octalpha2R	0.163875	3.01355	0	7.31143
Rh2	0.163875	3.2875	0	5.95746
CG42613	1.9665	3.01355	0	3.24952
gukh	0.32775	3.83542	0	6.22826
CG6026	0.163875	4.93126	1.37938	6.76984
cdi	8.02988	12.8761	17.932	31.9537
CG6040	0.491626	5.89011	2.75877	15.9768
Cyp12a5	0.32775	6.57501	1.37938	4.06191
unc79	25.5645	97.5293	42.7609	157.873
Dl	0	2.87657	0	8.3946
Dys	5.89951	35.3407	11.0351	48.2013
CG7342	0	1.09583	0	10.8317
CG17751	0.163875	0	0	1.62476
CG6184	0	3.69844	0	7.58222
GluClalpha	0	4.52032	1.37938	6.22826
bnl	13.4378	33.5599	20.6908	34.12
CG4462	0	0.136979	0	2.97873
mira	0.655501	1.09583	0	4.3327
CG31213	0.32775	3.9724	2.75877	14.0813
CG17193	0	1.36979	0	2.97873
CG5023	0	2.60261	0	2.43714
Gfrl	0.655501	5.34219	2.75877	6.76984
Nep4	0.491626	1.09583	0	2.97873
Oamb	0	1.36979	1.37938	5.95746
CG42322	0.32775	3.9724	0	9.20699
KaiR1D	0	1.50677	1.37938	2.43714
Grik	0	1.78073	0	6.22826
Calx	0.32775	5.47917	0	7.04064
Dhc93AB	1.80263	7.9448	1.37938	14.8937
RhoGAP93B	0.819376	7.9448	2.75877	9.20699
lncRNA:CR44178	0	0.684897	0	2.97873
Snmp1	0.983251	1.78073	0	2.16635
ETHR	1.311	5.61615	0	5.41587
SIFaR	0.32775	1.64375	1.37938	5.14508
lncRNA:Hsromega	17.6985	116.295	23.4495	155.436
tin	0	7.2599	0	10.561
bap	0	1.78073	0	4.60349
CG7907	0.163875	4.10938	1.37938	4.87429
lbl	0.163875	2.05469	0	8.3946
lbe	0	5.34219	0	8.93619
slou	0	4.79428	1.37938	16.2476
CG31233	0	1.23281	0	0.812381
CASK	2.622	16.0266	1.37938	23.0175
Eip93F	4.26076	19.4511	6.89692	28.9749
SKIP	0.819376	4.10938	1.37938	10.561
Gpdh3	2.622	6.30105	1.37938	5.14508
Nrx-1	0.983251	7.9448	0	11.9149
CG5326	0	1.78073	0	3.79111
bond	0.32775	3.15052	2.75877	4.60349
wake	1.9665	4.79428	4.13815	11.9149
lncRNA:CR43655	0	0.136979	0	0.270794
lmd	0.163875	2.73959	2.75877	4.3327
Cow	0.491626	4.10938	0	10.2902
CenB1A	16.2236	31.7792	12.4145	38.9943
hh	0	2.32865	0	3.79111
Irk1	1.47488	6.57501	2.75877	9.20699
fzo	0.32775	3.9724	5.51754	11.6441
CG4467	0.655501	3.42448	0	11.6441
CG4393	0	4.10938	0	4.87429
CG4374	0	1.91771	0	7.31143
Gba1b	0.163875	3.83542	2.75877	6.76984
mbc	2.13038	8.49272	1.37938	14.0813
CG34355	0.491626	2.73959	0	3.24952
lncRNA:CR43285	0.32775	0.273959	0	4.06191
sba	2.29425	8.21876	2.75877	10.0194
CG31140	0.32775	7.12293	4.13815	12.4565
CG13604	1.311	3.56146	1.37938	5.14508
KrT95D	48.1793	137.664	77.2455	179.536
Syx1A	33.4305	143.554	70.3486	189.014
Root	1.311	2.05469	4.13815	9.47778
CG17786	0.819376	4.93126	0	10.2902
crb	0.163875	6.43803	2.75877	14.6229
nAChRbeta2	0	3.83542	0	7.04064
slo	2.13038	5.47917	8.27631	14.6229
tok	0.163875	6.57501	0	10.0194
tld	0	0.547917	0	4.60349
lncRNA:CR45650	0	1.91771	0	5.68667
Ets96B	0	2.32865	1.37938	9.47778
CG31121	0	1.23281	0	7.85302
tnc	0.491626	5.34219	1.37938	4.60349
fd96Ca	0.163875	2.46563	0	5.14508
dan	0	1.50677	0	1.89556
CG11892	0	0.958855	0	2.97873
rha	0	3.83542	0	5.41587
tobi	0.163875	0.821876	0	3.52032
msi	16.8791	42.6006	34.4846	56.5959
CG4582	0	2.19167	0	3.52032
lncRNA:CR45910	0.163875	0.136979	0	1.35397
jigr1	1.63875	2.32865	5.51754	10.561
LpR1	0.655501	3.2875	2.75877	7.85302
CG42235	0.655501	1.64375	1.37938	3.52032
fid	0.491626	2.73959	0	7.85302
Nf1	5.40788	14.6568	6.89692	12.9981
E(spl)mgamma-HLH	1.80263	1.23281	0	4.06191
lncRNA:CR45038	0	1.64375	0	1.35397
dysf	0	3.42448	1.37938	4.60349
lncRNA:CR44319	0.32775	2.05469	0	7.31143
CG31324	37.1997	140.541	35.864	225.03
CG14556	0	0.684897	0	1.35397
CG6154	0.163875	2.73959	0	2.70794
lncRNA:CR45226	0	4.6573	0	2.70794
scrib	12.1268	40.5459	6.89692	64.9905
lncRNA:CR46084	0.163875	0.410938	0	5.68667
lncRNA:CR46073	0.163875	0.821876	0	4.3327
TwdlC	1.14713	7.80782	4.13815	8.6654
CG14257	0	2.05469	0	1.35397
Ser	1.63875	7.12293	8.27631	10.2902
CG31068	0	0.958855	0	8.3946
CG3339	0.32775	8.90366	0	14.6229
CG42534	0	1.91771	0	5.14508
side	0	4.24636	0	10.0194
CG5639	0	1.91771	0	5.41587
Tusp	0.983251	2.73959	0	8.3946
tau	0.491626	0.684897	4.13815	4.60349
unc80	0.163875	6.98595	0	15.706
Ets98B	0.32775	4.10938	1.37938	10.561
trv	1.14713	3.2875	2.75877	9.47778
CG34354	0.983251	3.42448	0	8.12381
Dhc98D	0.983251	16.5745	4.13815	28.4333
Ppn	4.75238	23.4235	6.89692	33.3076
fkh	0	6.84897	0	12.1857
lncRNA:CR43126	0.491626	2.73959	0	10.0194
CG10011	3.11363	16.8485	2.75877	31.1413
CG14062	0	1.78073	0	3.52032
snu	0.655501	3.56146	0	7.04064
CG34295	0	0.136979	0	0.541587
DIP-gamma	0	0.821876	0	8.93619
Pkc98E	23.1064	39.861	20.6908	48.7429
lncRNA:CR45030	0	2.60261	0	4.3327
CG11898	0.163875	3.01355	0	3.79111
jus	0.655501	5.20521	1.37938	7.04064
lncRNA:CR31044	6.06338	22.8755	12.4145	20.8511
CG14506	1.63875	7.9448	0	10.561
Dr	0	3.69844	0	7.85302
Dop1R2	0	6.16407	0	7.04064
CG7582	0	1.23281	0	2.70794
Gycalpha99B	1.47488	6.57501	1.37938	21.3927
dmrt99B	0	5.89011	6.89692	8.12381
lncRNA:CR45569	0	3.69844	0	9.20699
Obp99d	0	2.73959	0	0.270794
lncRNA:CR46108	0.32775	3.2875	0	6.49905
Kul	2.94975	19.0401	2.75877	20.3095
lncRNA:CR46110	1.14713	5.47917	0	7.85302
neo	0.655501	5.20521	0	13.2689
Cad99C	0.163875	5.47917	0	4.60349
CG31036	0.491626	0.410938	0	3.24952
trp	0	2.19167	5.51754	5.68667
Tace	0.32775	3.9724	0	0.270794
Ppi1	0	2.60261	1.37938	2.43714
CG11498	1.311	2.32865	0	10.0194
CG15530	0.491626	2.73959	0	4.87429
CG15534	0	1.64375	0	1.35397
CG15537	0	2.60261	0	2.70794
spdo	0.32775	3.56146	0	3.79111
PH4alphaNE1	0	1.09583	0	3.79111
lncRNA:CR45553	2.29425	2.60261	0	8.93619
CG34155	0.491626	1.64375	2.75877	5.95746
lncRNA:CR45571	0.163875	1.50677	0	6.49905
Pka-C2	0.163875	0.547917	0	1.35397
lncRNA:CR46115	0.163875	1.91771	0	10.561
eIF4H2	0	3.83542	0	4.3327
asRNA:CR45189	0.163875	0.958855	0	1.35397
CG15544	0.819376	2.19167	1.37938	6.76984
tll	0	2.73959	0	10.0194
CG12071	1.9665	7.67084	1.37938	13.8105
Cyp4c3	0	1.64375	0	2.70794
lncRNA:CR46220	0	3.83542	0	2.97873
Ptx1	0.32775	3.9724	0	15.9768
CG15548	0.655501	0.273959	0	2.97873
5-HT7	0	5.47917	0	4.60349
CanA1	0.491626	3.56146	1.37938	3.52032
Gycbeta100B	0	1.23281	1.37938	1.35397
mesh	0.491626	2.05469	0	5.14508
pHCl-2	0	1.64375	0	3.79111
PNPase	8.35764	20.5469	2.75877	20.3095
Gprk2	21.4677	72.599	31.7258	99.9229
mey	0.163875	1.50677	1.37938	6.22826
lncRNA:CR45573	0.163875	2.19167	0	6.76984
nyo	0.163875	5.34219	6.89692	8.3946
kek6	0.491626	4.79428	1.37938	8.12381
lncRNA:CR45565	0.491626	0.958855	0	0.812381
lncRNA:CR34046	0	0.273959	0	2.16635
eEF1alpha2	0.163875	3.42448	1.37938	4.60349
RhoGAP100F	0.819376	4.6573	1.37938	14.3521
heph	12.7823	41.6417	13.7938	41.4314
Lsp1gamma	0.163875	1.64375	0	5.14508
lncRNA:CR44510	0.32775	2.05469	0	2.16635
Pdk1	8.35764	36.5735	9.65569	38.4527
CG6845	3.2775	9.45157	0	12.7273
p130CAS	8.52151	21.3688	1.37938	15.9768
lncRNA:CR42862	64.8946	374.228	67.5899	359.072
RhoGEF3	4.09688	15.4787	2.75877	22.2051
trh	0	5.89011	0	19.2264
lncRNA:CR45808	0.491626	8.76668	1.37938	18.6848
lncRNA:CR44513	0.163875	2.46563	0	4.60349
CG43337	0.163875	8.6297	1.37938	27.621
lncRNA:CR43334	157.32	863.655	216.563	1141.4
lncRNA:CR43423	6.71888	37.6693	1.37938	39.2651
CG13894	1.14713	1.50677	0	2.43714
CkIIalpha-i3	1.80263	2.19167	0	2.43714
hng3	1.14713	0.410938	0	3.24952
lncRNA:CR44537	0	3.2875	0	5.14508
cep290	0.655501	5.61615	0	8.12381
dpr20	0.491626	1.91771	4.13815	7.31143
Glut1	0	3.01355	1.37938	5.41587
bab1	0	2.05469	0	5.95746
bab2	1.47488	6.71199	0	9.47778
CG13912	0.491626	1.23281	0	5.14508
mwh	1.14713	4.24636	0	7.58222
CG32333	0.491626	1.50677	0	8.12381
rho	5.57176	11.6432	5.51754	15.4352
robl62A	0	0.410938	0	1.89556
hfp	18.5179	46.573	8.27631	47.1181
Iml1	4.09688	15.3417	9.65569	19.4971
CG12105	0.163875	5.34219	1.37938	3.79111
nSyb	0	1.23281	0	2.97873
CG13930	0	0.410938	4.13815	2.16635
Cht2	0	0.547917	0	8.12381
Dhc62B	0.491626	3.69844	2.75877	10.8317
CG5687	0	1.91771	0	2.70794
sls	4.58851	25.8891	13.7938	43.5978
CG15822	0.163875	1.78073	0	2.16635
Oseg2	0	4.6573	1.37938	4.60349
MsR2	0.163875	2.19167	0	2.70794
Spn	33.5944	58.2162	24.8289	88.5495
lncRNA:CR45170	0.163875	5.06824	0	2.43714
CG1143	1.63875	4.10938	0	9.74857
Fife	0.163875	2.19167	1.37938	12.1857
lncRNA:CR44531	2.13038	5.06824	1.37938	6.76984
Shab	0.491626	3.69844	1.37938	7.58222
FMRFaR	0.32775	4.6573	2.75877	2.70794
lncRNA:CR43626	0.655501	4.6573	1.37938	7.58222
ckd	0.655501	3.56146	5.51754	8.6654
CG14960	0.491626	5.61615	0	16.5184
CG12017	0.163875	2.73959	0	3.79111
CG12009	0	3.2875	0	3.24952
CG14961	0.983251	7.39688	0	5.95746
lncRNA:CR45737	0.163875	0.273959	5.51754	1.62476
mir-2282	0.32775	0.821876	0	3.79111
CG42324	40.1494	91.0913	33.1052	127.815
Eip63E	5.40788	26.711	2.75877	37.9111
lncRNA:CR45043	0.163875	1.50677	0	2.43714
dar1	0	4.10938	0	3.79111
CG32264	5.40788	12.8761	8.27631	19.7679
CG12605	0.819376	3.15052	4.13815	11.1025
scrt	0.655501	7.39688	2.75877	5.14508
CG1136	1.14713	1.36979	0	4.06191
Ugt305A1	0	0.136979	0	2.16635
wit	0.163875	5.06824	0	8.6654
Fit1	4.09688	16.1636	2.75877	17.6016
CG32260	0	1.36979	1.37938	5.14508
nab	0.32775	0.684897	0	2.43714
mas	0.32775	3.83542	1.37938	7.04064
Teh4	0.32775	2.19167	0	2.97873
Teh2	0.32775	1.36979	1.37938	7.31143
tipE	0.32775	4.24636	1.37938	9.47778
CG15011	5.73563	12.6021	1.37938	18.1432
CG1273	0.163875	1.09583	0	3.79111
DopEcR	0	5.06824	0	3.24952
nAChRbeta1	0.819376	3.42448	0	5.68667
CG11349	0.163875	0.273959	0	4.06191
CG11350	0.491626	1.36979	0	4.60349
CG13722	0.163875	0.684897	0	1.62476
NT1	0.163875	1.91771	0	2.70794
Tie	2.45813	9.04064	0	25.4546
CG11353	4.42463	19.725	5.51754	23.8298
CG42540	0	5.47917	0	7.58222
axo	2.13038	11.2323	0	10.0194
RhoGEF64C	0	1.64375	0	4.3327
Dnah3	0.819376	7.53386	5.51754	10.2902
Con	0	5.47917	1.37938	8.3946
frm	0.655501	3.69844	0	5.95746
Alp9	0	0.136979	0	1.62476
Blimp-1	0.163875	4.24636	2.75877	16.5184
sif	0.491626	2.32865	2.75877	3.79111
vn	0.655501	7.2599	2.75877	19.2264
lncRNA:CR45979	0.32775	4.10938	0	2.70794
MCU	8.68539	26.1631	4.13815	26.267
jv	1.14713	9.58855	1.37938	17.6016
ndl	0.163875	4.24636	6.89692	7.04064
zpg	0.32775	0.547917	0	0.541587
GluRIA	0.491626	1.50677	0	5.41587
ple	0.491626	4.52032	0	8.12381
CG32392	0.163875	4.93126	0	12.1857
vvl	0.32775	5.06824	1.37938	15.706
CG10077	34.086	127.802	28.9671	141.625
lncRNA:CR32385	1.311	11.9172	2.75877	8.12381
bin	0.163875	6.30105	2.75877	20.5803
Mp	0.819376	6.43803	5.51754	12.1857
corn	0.32775	2.32865	0	8.12381
Dscam2	0.819376	11.0953	1.37938	26.267
unc-13-4A	0.655501	5.89011	4.13815	18.414
CG42458	0	0.821876	0	5.68667
ltl	0	4.79428	0	14.0813
frac	0	1.91771	0	4.3327
Ank2	1.47488	10.5474	8.27631	16.7892
CG8492	0.32775	5.89011	1.37938	6.76984
Snmp2	1.14713	4.79428	6.89692	8.3946
CG13685	0.491626	3.01355	0	6.49905
Hn	0.491626	1.64375	0	1.62476
Clk	0.163875	6.57501	2.75877	13.8105
Pdp1	38.8384	109.173	37.2434	134.855
CG32365	0.163875	1.64375	0	1.35397
exex	1.47488	6.98595	0	12.4565
nmo	12.6184	36.5735	19.3114	57.4083
lncRNA:CR43974	0.163875	2.32865	0	7.85302
Dscam4	0	7.2599	0	16.5184
Culd	0.819376	1.23281	2.75877	2.70794
ImpE1	0.32775	4.93126	6.89692	17.3308
CG32354	0	1.36979	0	10.0194
Gug	13.2739	34.9297	12.4145	44.4102
CG43163	0.32775	2.87657	1.37938	7.85302
lncRNA:CR43910	0.491626	9.58855	0	14.6229
CG43078	2.622	10.2735	1.37938	19.2264
CG6282	0.491626	2.19167	0	1.89556
S-Lap1	0.32775	1.23281	0	4.3327
Zasp66	0.32775	2.60261	0	5.95746
Arr2	0.32775	0.547917	0	4.87429
Prm	0.819376	20.6839	6.89692	26.267
Fhos	3.60525	12.0542	2.75877	14.6229
CG13312	0	0.547917	0	1.35397
dally	6.88276	17.9443	6.89692	28.4333
CG32026	0.32775	2.05469	1.37938	2.43714
TrpA1	0	2.19167	2.75877	4.87429
orb2	1.80263	10.4104	5.51754	15.706
Doc3	0	3.01355	0	12.9981
Doc2	0	3.56146	0	9.47778
Doc1	0	6.98595	0	3.24952
Argk	0.491626	2.46563	2.75877	10.561
bol	3.11363	7.2599	2.75877	8.93619
nwk	0.32775	4.6573	0	7.58222
Rdl	0.32775	8.08178	1.37938	17.06
GluRIB	0.655501	1.91771	0	11.1025
CG32040	0.655501	2.60261	0	5.41587
CG42673	1.14713	6.30105	0	15.9768
Tmc	0	2.46563	0	10.561
CNMaR	0.655501	3.42448	0	4.87429
CG42268	0	5.06824	0	11.1025
CG32052	0.655501	3.2875	1.37938	7.85302
CG43897	1.47488	7.39688	1.37938	9.47778
CG34382	0	2.46563	0	4.06191
dpr6	0	1.78073	0	2.70794
ect	0.819376	3.56146	0	2.70794
lncRNA:CR46003	1.14713	8.90366	6.89692	19.7679
lncRNA:CR46004	0.655501	4.52032	2.75877	17.06
lncRNA:CR46006	3.2775	7.80782	1.37938	21.3927
Rbfox1	13.7655	48.0797	8.27631	53.8879
S-Lap4	0.32775	0.958855	0	2.97873
CG12523	0.491626	1.91771	0	5.41587
lncRNA:CR44347	0.491626	1.78073	0	6.22826
CG42831	0.32775	2.05469	0	0.812381
tna	65.0585	156.567	68.9692	151.915
Cpr67Fa1	0.819376	5.34219	0	5.41587
klu	1.9665	11.6432	2.75877	21.6635
IRSp53	0.983251	5.34219	0	11.3733
lncRNA:CR44720	0.983251	0.684897	0	4.87429
lncRNA:CR45036	0	5.47917	0	4.60349
Fum3	0.163875	1.78073	0	1.89556
Mob2	65.714	149.034	66.2105	201.2
rt	0	3.01355	0	2.70794
CG6071	1.311	4.93126	1.37938	2.43714
CG42255	0.983251	9.72553	1.37938	12.9981
CG43896	0.655501	4.38334	0	3.79111
asRNA:CR11538	0	1.09583	1.37938	3.79111
toe	0	5.20521	2.75877	8.12381
eyg	0.163875	4.79428	2.75877	14.6229
ara	0	3.56146	2.75877	8.12381
caup	0.163875	4.10938	0	12.4565
lncRNA:CR43431	0.32775	3.56146	0	11.1025
mirr	0.163875	5.89011	4.13815	7.31143
Ent3	0	0.958855	2.75877	0.812381
CG14120	0.491626	0.410938	0	4.60349
trn	0.655501	2.05469	0	4.3327
CG17687	0.163875	2.05469	0	6.49905
CG10089	0.163875	0.410938	0	3.79111
dysc	1.311	7.2599	0	15.9768
Nxf3	0.819376	1.64375	0	4.3327
CG17364	0.32775	2.46563	0	10.0194
btl	0.32775	5.06824	0	7.31143
D	0.163875	7.67084	0	19.4971
nan	0	0.410938	0	1.89556
CG4613	0.491626	4.79428	0	7.31143
HGTX	0	4.38334	0	5.14508
dlp	1.47488	7.39688	0	12.4565
DCX-EMAP	1.14713	4.93126	0	20.5803
Sytbeta	0.163875	1.91771	0	1.35397
Toll-6	0.819376	5.47917	0	7.31143
sff	0.655501	2.32865	0	8.12381
Notum	6.39113	22.8755	4.13815	31.9537
asRNA:CR45889	1.47488	6.84897	6.89692	4.06191
CG5151	16.7153	48.2167	31.7258	33.3076
CG4998	0.163875	0.410938	2.75877	2.16635
Gagr	0	4.52032	0	1.35397
CG43373	0.491626	1.91771	0	4.3327
lncRNA:CR45179	0	2.87657	0	3.24952
lncRNA:CR46214	0.163875	1.23281	5.51754	4.3327
Lmpt	2.622	14.7938	1.37938	30.3289
CG11905	0.655501	3.69844	2.75877	4.87429
scaf6	5.89951	16.5745	9.65569	20.8511
Rbp6	1.14713	7.12293	9.65569	25.7254
Cad74A	0	2.46563	0	5.95746
CG18265	0.983251	3.56146	0	8.93619
CG6052	0.491626	4.24636	0	2.97873
Adgf-A2	0.655501	4.52032	4.13815	9.20699
Cyp312a1	0	2.32865	0	2.43714
lncRNA:CR45937	0.32775	1.64375	0	6.22826
lncRNA:CR45936	0.655501	4.38334	1.37938	16.2476
MYPT-75D	0.491626	2.19167	0	7.04064
ftz-f1	4.26076	9.72553	2.75877	11.9149
CG14073	2.94975	11.6432	2.75877	11.9149
nkd	1.311	5.06824	0	15.706
fz2	1.63875	5.34219	4.13815	5.41587
Cpr76Bd	0.32775	3.15052	0	6.22826
wnd	4.26076	12.7391	4.13815	8.93619
tey	0.163875	6.71199	1.37938	15.1644
verm	1.311	1.64375	0	4.06191
serp	0	3.42448	0	3.52032
lncRNA:CR32218	1.47488	6.71199	0	4.06191
asRNA:CR43889	2.45813	2.60261	4.13815	9.74857
Ac76E	2.13038	12.0542	1.37938	12.7273
CG14183	0	2.32865	0	2.16635
CG42674	30.6447	66.161	34.4846	85.3
rdgC	0	2.32865	0	2.70794
CG32228	0	1.64375	0	0.812381
gogo	0	3.01355	1.37938	5.68667
CG5618	1.80263	9.45157	0	8.93619
lncRNA:CR43943	0.32775	1.36979	1.37938	8.6654
atk	0	2.46563	1.37938	2.43714
knrl	0.163875	4.10938	0	8.93619
CG13251	0.491626	6.98595	0	4.60349
kni	0.163875	4.79428	0	10.0194
CG12983	0.491626	4.6573	0	7.31143
CG33287	0.655501	1.91771	0	4.06191
CG33286	0.163875	2.05469	0	2.16635
ko	0.32775	2.87657	0	7.85302
CG43938	0	0.410938	0	0.541587
Ac78C	0.819376	6.98595	0	3.52032
Eip78C	0.655501	2.60261	4.13815	4.60349
CG32436	0.32775	5.61615	0	7.31143
croc	0	3.01355	0	3.24952
lncRNA:CR43940	0	3.69844	0	1.08317
eg	0	2.19167	0	1.62476
Chs2	0.163875	1.09583	2.75877	5.14508
Act79B	0.983251	1.64375	0	7.04064
Srpk79D	1.311	5.06824	2.75877	16.7892
lncRNA:CR45962	15.8959	37.5323	27.5877	53.8879
lncRNA:CR45965	0.163875	5.20521	0	4.87429
lncRNA:CR45237	0	1.91771	0	7.31143
CG11449	0	0.958855	0	1.62476
CG11438	0.32775	0.684897	0	1.62476
asRNA:CR43426	0	0.547917	0	1.35397
CG11131	0	1.91771	1.37938	6.49905
CG12768	6.71888	13.424	4.13815	10.2902
nrm	0.32775	1.91771	0	5.41587
CG40160	0.163875	0.547917	0	1.08317
rl	1.14713	4.38334	8.27631	4.60349
Haspin	1.47488	4.38334	0	4.87429
CR41440	0.491626	6.71199	0	6.22826
ZnT41F	4.09688	8.6297	6.89692	11.3733
CG43366	0.163875	3.69844	0	15.4352
EcR	5.40788	13.013	6.89692	17.3308
tomboy40	0.655501	6.43803	0	9.74857
jing	2.94975	6.84897	5.51754	15.706
l(2)01289	0.819376	7.80782	4.13815	9.47778
mim	3.76913	12.7391	8.27631	11.3733
CR12842	0.32775	1.78073	0	2.97873
Tsp42Ep	0.655501	1.64375	2.75877	2.16635
pk	0.819376	0.958855	2.75877	11.6441
CG30385	0	2.60261	0	5.41587
pwn	0	5.47917	1.37938	14.8937
Dscam1	25.5645	87.3928	17.932	119.149
asRNA:CR45129	0.655501	1.23281	0	2.43714
Corin	0.819376	1.50677	0	4.3327
Atg10	2.13038	6.30105	1.37938	6.22826
CG14762	0.819376	2.73959	0	5.68667
lncRNA:CR45267	0.163875	7.80782	0	16.5184
Optix	0.491626	8.90366	2.75877	20.0387
CG12769	0	2.87657	0	10.2902
CG14756	0.163875	1.50677	0	1.62476
CG14760	0.163875	1.78073	0	3.24952
pdm3	0.491626	0.958855	0	7.85302
Mal-A2	0	1.78073	0	29.5165
Mal-A3	0	1.09583	0	0.270794
mtt	0.32775	2.19167	0	4.60349
CG42326	0	3.42448	1.37938	6.76984
Cirl	6.06338	19.999	8.27631	22.7467
ptc	1.47488	3.9724	4.13815	10.0194
UQCR-11L	0.32775	1.50677	0	2.70794
sns	0	9.31459	1.37938	9.20699
RyR	0	10.9583	2.75877	10.2902
Np	0	4.38334	0	17.6016
CG8172	0	3.56146	1.37938	9.20699
CG13744	0	0.273959	0	4.06191
CG8170	0	0.821876	0	7.04064
CG13743	0	3.69844	5.51754	3.52032
ana	0.32775	2.87657	1.37938	5.95746
CNT1	1.14713	0.410938	2.75877	2.97873
snoRNA:Psi28S-2949	0.163875	0.273959	0	0
CG8008	2.13038	18.4922	1.37938	13.8105
unpg	0	2.46563	0	4.06191
hig	0.163875	3.2875	0	4.06191
CG13954	0	4.52032	0	5.95746
l(2)03659	0	3.69844	0	2.70794
CG8800	0	0.958855	0	0.541587
brp	7.70213	34.5188	8.27631	55.7835
lncRNA:CR43651	0.655501	4.24636	1.37938	8.6654
CG30339	0.655501	4.24636	2.75877	5.41587
Mmp2	1.311	6.43803	5.51754	11.3733
lncRNA:CR44292	0.491626	4.93126	0	2.70794
sqa	1.14713	2.05469	0	7.85302
CG1688	0.32775	1.78073	0	3.52032
CG1698	0	0.410938	0	5.41587
Mef2	1.80263	7.9448	5.51754	12.1857
asRNA:CR43948	0	4.79428	0	5.41587
eve	0.32775	3.42448	0	5.41587
CG34220	1.47488	6.02709	0	18.414
mlt	1.47488	15.7526	1.37938	17.3308
lncRNA:CR46322	0.163875	1.91771	0	6.22826
Hdc	0.32775	2.73959	2.75877	6.49905
CAP	6.39113	36.2995	8.27631	49.826
Ndg	0.491626	3.42448	2.75877	7.85302
SLO2	0.491626	6.98595	5.51754	14.3521
Cyp49a1	0.163875	3.83542	0	3.24952
lola	40.4772	132.87	35.864	147.853
lncRNA:acal	0.163875	1.91771	0	2.16635
psq	18.1901	69.9964	24.8289	78.801
stan	0.163875	4.79428	0	10.561
luna	31.9557	108.762	44.1403	157.602
CG43188	0.491626	3.83542	0	2.16635
nompA	0	3.2875	0	4.60349
CG13203	0	0.136979	0	1.62476
sprt	1.63875	4.6573	1.37938	2.70794
inv	0	6.02709	0	8.3946
en	0.163875	5.34219	0	11.6441
tou	11.9629	32.4641	12.4145	43.327
ths	1.63875	5.20521	4.13815	17.06
Sobp	0	3.69844	0	3.79111
jeb	0.655501	3.01355	4.13815	8.12381
CG42700	0.655501	3.15052	0	5.14508
salto	0.491626	0.821876	2.75877	6.49905
CG13159	0	0.136979	0	3.24952
asRNA:CR45137	0	3.56146	0	5.14508
vg	0.163875	2.60261	0	13.2689
lncRNA:CR46336	0.163875	6.16407	0	8.3946
lncRNA:CR46337	0	5.75313	0	6.76984
Psc	20.8122	42.1896	15.1732	51.9924
CG13323	0.32775	4.93126	2.75877	5.68667
Drl-2	0.163875	2.60261	0	6.76984
Dh31-R	0	1.09583	1.37938	4.06191
lncRNA:CR44206	1.63875	6.02709	2.75877	5.41587
cbs	3.44138	8.6297	2.75877	11.3733
Vmat	0.163875	2.19167	0	5.14508
CG42808	0.491626	0.136979	0	0.541587
CG17716	0.32775	3.42448	1.37938	5.41587
CG6280	0.655501	3.01355	2.75877	12.4565
Cpr50Ca	0	3.01355	0	7.04064
stj	6.06338	30.9573	4.13815	27.8918
CG6329	0.491626	3.01355	0	1.62476
Prosap	21.1399	58.9011	20.6908	85.5708
VGAT	0	0.684897	2.75877	1.35397
Sox15	0	3.15052	0	15.4352
Ih	4.58851	14.3828	6.89692	22.7467
Shrm	0.32775	7.12293	0	14.6229
Achl	0	2.32865	0	3.52032
phyl	0.491626	0.958855	0	3.52032
Oaz	0.163875	20.4099	2.75877	38.1819
lncRNA:CR44462	0	0.821876	0	2.97873
kn	0	3.42448	0	6.49905
hui	0	5.61615	0	7.31143
Pcf11	8.19376	24.2453	2.75877	23.5591
chn	1.14713	6.57501	5.51754	12.7273
CG8079	2.45813	6.71199	0	7.85302
Trpm	4.58851	22.0537	2.75877	26.5378
CG8160	0.163875	1.78073	0	0
Hr51	0.983251	2.05469	0	7.85302
Stacl	1.311	12.1912	2.75877	24.6422
CG12964	0	3.56146	0	4.60349
CG42524	0.983251	2.73959	2.75877	5.68667
fus	0.163875	5.61615	0	10.561
Zasp52	21.3038	58.6272	19.3114	57.6791
tun	6.88276	14.7938	5.51754	23.2883
CG8249	0.163875	2.32865	0	1.35397
sli	2.13038	12.4651	8.27631	23.5591
Strn-Mlck	4.58851	19.1771	5.51754	44.1394
SP2353	0.163875	0.958855	0	5.14508
lncRNA:CR45994	1.311	10.5474	2.75877	12.4565
Ptp52F	0.32775	1.50677	0	2.70794
mrj	0.491626	6.30105	2.75877	7.31143
CG9068	0	0.547917	0	3.52032
lncRNA:CR45232	0	3.01355	0	2.43714
Nox	0	2.73959	0	5.41587
Sema2b	0.819376	2.73959	0	4.06191
DAT	0.983251	1.78073	0	1.89556
Alk	1.311	6.57501	4.13815	12.7273
gprs	0	7.53386	1.37938	11.1025
lncRNA:CR43650	1.9665	8.6297	2.75877	20.0387
lncRNA:CR44466	0.32775	0.410938	0	2.97873
Psi	2.45813	13.424	1.37938	14.3521
Pkc53E	5.24401	8.6297	0	17.06
CG30460	0.491626	2.87657	0	8.12381
asRNA:CR45272	0	0.821876	0	5.14508
Cda9	0	0	0	4.60349
mbl	29.8253	131.363	35.864	171.683
tRNA:Ala-TGC-2-1	0	0.684897	0	2.97873
CG18467	0.163875	3.15052	0	4.06191
mthl3	4.58851	15.7526	8.27631	12.7273
nw	0	1.78073	0	3.24952
Dhit	0.819376	5.06824	2.75877	9.20699
grh	0.491626	13.013	0	29.5165
Elk	0	0.684897	1.37938	8.6654
CG5756	0.163875	2.19167	0	11.1025
sbb	30.153	141.911	34.4846	191.18
CG14502	1.9665	11.3693	2.75877	12.4565
CG30116	1.311	5.06824	1.37938	9.20699
CG43066	0.32775	2.32865	0	9.47778
Rgk2	0.32775	2.32865	0	1.89556
GEFmeso	3.933	15.4787	8.27631	27.3502
Hs3st-A	0.491626	3.83542	4.13815	9.20699
tn	0.32775	2.05469	0	7.58222
CG15109	0	3.15052	0	5.41587
rib	0.655501	10.8214	0	27.3502
Rgk1	0.163875	5.06824	2.75877	9.74857
fest	1.80263	4.10938	0	9.20699
par-1	43.2631	118.076	37.2434	155.165
sm	2.13038	10.1365	4.13815	24.6422
lncRNA:CR45231	0	2.19167	2.75877	2.97873
Toll-7	0.163875	3.56146	0	11.6441
CG8654	0	2.19167	0	3.79111
18w	1.311	10.9583	1.37938	16.7892
CG11044	0.32775	0.547917	0	2.70794
CG11099	0	3.15052	0	3.79111
ppk6	0	1.23281	0	3.52032
CG8908	2.622	4.93126	5.51754	2.16635
otp	0	4.79428	0	7.31143
CAH15	0	1.36979	0	2.43714
Rx	0	2.46563	0	8.3946
shg	0.491626	3.83542	12.4145	5.41587
CG34396	0	3.56146	0	10.0194
Pu	0.32775	3.56146	0	1.35397
CG44245	0	3.2875	2.75877	6.76984
Gyg	1.311	6.30105	1.37938	8.12381
ASPP	0.491626	5.75313	0	11.1025
CG10494	0.32775	1.23281	0	1.89556
Egfr	0	3.2875	1.37938	7.04064
lncRNA:CR44725	0.32775	1.78073	0	1.35397
twz	0	1.78073	0	3.24952
CG10082	10.9796	41.5047	24.8289	43.5978
stum	0.491626	3.15052	0	8.6654
CG13492	0	5.89011	0	10.2902
Fili	0	1.23281	0	3.24952
CG11073	0	3.42448	0	4.06191
Alp8	0.491626	1.36979	0	2.16635
Oatp58Da	0	2.32865	0	3.24952
Oatp58Db	0	2.87657	0	5.95746
Oatp58Dc	0.163875	4.10938	0	10.561
dve	0	7.9448	0	2.97873
CG5819	0.655501	3.56146	0	4.06191
Liprin-gamma	0.491626	7.12293	4.13815	12.9981
CG4752	0.163875	0.410938	0	1.35397
CG4294	3.933	20.136	9.65569	17.6016
CG33143	0.655501	2.60261	1.37938	8.12381
CG30268	0	1.36979	1.37938	3.24952
jbug	0	9.04064	2.75877	10.8317
CG42260	0.819376	3.15052	1.37938	7.85302
stl	0	7.67084	0	8.3946
CG9812	6.22726	13.8349	9.65569	13.5397
Eglp4	0	2.46563	0	5.41587
retn	0	4.93126	0	10.0194
sona	0.32775	3.56146	1.37938	7.85302
alpha-Catr	0.655501	1.36979	0	10.561
Unc-89	1.14713	4.38334	2.75877	11.1025
ppk29	0.819376	4.24636	0	5.14508
CG3257	0	0.821876	0	2.70794
CG13575	0	1.09583	1.37938	0.270794
lncRNA:CR44282	0	2.05469	0	3.79111
bs	0.32775	7.53386	1.37938	12.1857
mAChR-A	0.819376	5.47917	2.75877	8.6654
SerT	3.933	2.73959	5.51754	6.49905
prom	0	4.6573	1.37938	5.14508
CG3494	0	0.136979	1.37938	1.89556
Mid1	0.819376	5.75313	0	11.1025
CG3611	0	0.958855	0	1.89556
Dll	0	2.73959	0	10.8317
CG3650	0	0.136979	0	1.89556
CG30427	0	3.01355	0	5.68667
gsb-n	0	2.05469	0	6.49905
lov	0.163875	2.32865	0	2.97873
Kr	0	3.2875	0	8.3946
G9a	5.24401	12.3281	6.89692	16.7892
ewg	4.91626	13.9719	4.13815	30.5997
Appl	0	5.34219	0	5.68667
su(w[a])	4.09688	12.7391	11.0351	22.7467
CG42259	2.29425	12.3281	4.13815	13.2689
lncRNA:CR44779	0	0.958855	0	4.60349
CG3655	2.29425	5.75313	0	9.47778
Atf3	3.11363	18.2183	11.0351	20.5803
DAAM	0.32775	3.42448	0	5.14508
CG11409	0	3.83542	1.37938	2.70794
futsch	1.47488	7.80782	1.37938	15.1644
CG14785	1.14713	1.78073	1.37938	4.06191
Mur2B	0.983251	3.2875	4.13815	6.49905
br	13.6016	45.3402	17.932	55.5127
CG32809	1.14713	8.76668	0	6.76984
prage	11.4713	26.0261	20.6908	43.8686
Sik2	0.163875	3.83542	1.37938	5.95746
asRNA:CR44382	0.655501	1.36979	2.75877	7.58222
Rtca	2.78588	11.9172	2.75877	14.8937
csw	2.94975	11.0953	5.51754	21.6635
CG3078	0	0.273959	0	2.70794
CG14050	1.14713	2.46563	1.37938	7.31143
PsGEF	0.491626	7.80782	2.75877	6.22826
Pdfr	0	0.273959	0	0.812381
sgg	15.8959	41.0938	24.8289	66.0737
per	0	0.410938	0	1.35397
CG32793	0	0.410938	5.51754	1.08317
lncRNA:CR46243	0.491626	2.73959	0	8.12381
lncRNA:CR44999	0.819376	4.52032	1.37938	7.85302
CG16782	0.163875	2.60261	0	3.79111
CG16781	0	1.09583	0	1.35397
CG12206	0.491626	11.2323	2.75877	13.8105
CG10804	1.80263	13.013	6.89692	9.20699
CG10803	11.6351	49.7235	6.89692	41.4314
DIP-alpha	6.39113	33.9709	6.89692	38.1819
ec	2.94975	16.9854	0	16.2476
lncRNA:roX1	1.14713	9.58855	1.37938	14.3521
CG42541	0.983251	3.56146	2.75877	9.47778
CG43689	0	6.57501	5.51754	9.47778
norpA	13.2739	40.5459	19.3114	39.5359
bi	0	5.89011	0	9.74857
CG3556	0.491626	2.87657	0	2.16635
peb	1.14713	6.57501	0	8.6654
SK	0.819376	4.93126	2.75877	10.8317
Vsx2	0	2.60261	0	4.06191
Vsx1	0	2.60261	0	6.49905
OtopLc	0	1.50677	0	7.04064
Snx27	6.55501	11.6432	5.51754	18.414
CG3097	0.491626	1.64375	0	2.16635
CG12239	0	0	0	4.87429
CG32756	3.44138	8.08178	0	9.47778
CG6041	0.32775	2.32865	0	6.76984
fs(1)M3	0	5.20521	1.37938	4.60349
Ca-alpha1T	0.32775	4.79428	0	9.74857
CG15894	0	4.93126	0	2.43714
CG34417	6.06338	28.2177	8.27631	44.681
lncRNA:CR45531	3.60525	12.1912	6.89692	35.474
CG43736	17.5346	33.6969	11.0351	47.6597
Sxl	12.2906	43.2855	26.2083	55.7835
CG9650	0	4.24636	1.37938	10.561
lncRNA:CR44500	0	1.09583	0	2.43714
CG32719	0	3.01355	0	4.87429
CG11369	0.491626	1.78073	0	3.79111
ct	24.4174	64.6542	24.8289	88.008
CARPA	0.32775	3.2875	0	1.08317
Ir7e	0.819376	3.56146	0	3.79111
Ir7f	1.14713	3.42448	0	1.89556
Ir7g	4.75238	41.0938	5.51754	41.973
Tbh	0.983251	8.49272	0	11.3733
nAChRalpha3	0.491626	1.36979	2.75877	5.14508
otu	0	6.16407	0	9.74857
oc	0.32775	3.15052	0	8.93619
Lim1	0	6.43803	0	11.1025
CG12075	0	2.73959	1.37938	7.31143
rdgA	9.66864	25.6151	11.0351	50.3676
lncRNA:CR44111	0.32775	1.36979	0	7.31143
Nost	1.9665	8.21876	4.13815	11.6441
asRNA:CR45538	0.819376	1.78073	2.75877	4.60349
CG7766	12.1268	36.9844	17.932	43.327
mei-P26	29.6614	60.1339	16.5526	74.7391
CG17754	5.08013	11.0953	15.1732	17.6016
Zdhhc8	8.35764	33.6969	17.932	42.7854
CG32700	0	5.06824	0	4.06191
btd	0	0.958855	2.75877	5.41587
CARPB	0.983251	1.78073	0	10.2902
CG32694	0	3.42448	0	4.3327
Cht6	2.622	7.9448	1.37938	10.8317
asRNA:CR45185	0.491626	0.684897	0	1.35397
Yp1	0.163875	0.136979	0	1.62476
CG15312	0.491626	1.09583	0	6.49905
CG43902	0.32775	5.06824	0	4.3327
Hk	12.1268	49.3126	20.6908	53.6172
CG12643	3.76913	6.84897	2.75877	9.74857
CG32681	0.32775	6.71199	1.37938	4.3327
CG32683	0	1.23281	0	6.22826
CG15296	0	0.410938	0	2.16635
CG43347	0	4.38334	0	11.9149
CG9806	0	0.410938	0	1.08317
X11Lbeta	0	9.58855	0	9.47778
CG2111	0	2.32865	0	6.49905
CG43901	0.163875	1.50677	0	7.31143
Myo10A	0.32775	3.2875	0	11.3733
sev	0.163875	2.19167	0	3.79111
CG44422	0.491626	1.23281	0	0.541587
Evi5	15.0765	32.7381	17.932	45.7641
Sk1	1.47488	6.16407	5.51754	8.3946
Cyp4g15	0	1.09583	0	3.52032
lncRNA:roX2	97.8335	242.727	82.7631	248.589
pot	0.983251	8.21876	0	3.79111
cac	11.3074	48.2167	5.51754	61.741
fw	0	0.821876	0	3.52032
Ten-a	3.60525	9.72553	5.51754	13.5397
Pkcdelta	0.32775	2.87657	0	8.6654
Lsp1alpha	0	3.01355	0	5.14508
CG2556	0	4.6573	0	4.3327
hwt	0.491626	3.9724	2.75877	9.20699
Tomosyn	5.24401	15.6156	1.37938	20.0387
lncRNA:CR33963	0.491626	6.16407	0	9.74857
CG15725	0.655501	1.91771	0	4.3327
CG4004	4.75238	7.39688	1.37938	10.2902
lncRNA:CR44619	0.163875	2.05469	2.75877	7.04064
Agpat1	0.983251	3.42448	1.37938	9.74857
CG32647	6.06338	12.1912	4.13815	21.1219
Pde9	21.1399	44.1073	40.0022	83.4045
CG4661	0	0.821876	0	3.79111
fne	0.163875	4.6573	2.75877	7.85302
rad	1.63875	3.42448	1.37938	10.8317
CG32645	0	0.958855	0	2.16635
CG44437	0	0.958855	0	1.62476
mew	3.11363	3.2875	6.89692	9.47778
Syt12	0.163875	1.64375	0	2.43714
Rbp1-like	24.2535	101.776	34.4846	135.397
Neto	0	3.56146	0	7.85302
up	0	3.2875	0	2.70794
NFAT	15.5681	32.875	24.8289	34.9324
Nna1	3.60525	6.84897	1.37938	12.1857
inaE	10.3241	16.1636	12.4145	27.0794
mamo	20.8122	76.8454	16.5526	121.045
lncRNA:CR44655	0.32775	2.32865	0	4.3327
Ste12DOR	0	4.52032	2.75877	9.20699
yl	0.491626	4.52032	0	5.68667
l(1)G0469	7.86601	37.9433	15.1732	43.0562
na	1.80263	4.52032	1.37938	6.49905
NetA	0.163875	1.78073	0	7.31143
NetB	0.32775	6.30105	0	5.68667
Ag5r	0.983251	2.32865	1.37938	3.24952
CG9522	0.163875	4.79428	1.37938	1.62476
CG9518	0	3.01355	0	3.79111
eag	0.819376	4.93126	1.37938	13.8105
hiw	0.983251	9.58855	4.13815	14.3521
asRNA:CR44960	1.63875	1.91771	1.37938	2.43714
Rab3-GEF	0.32775	4.79428	0	12.1857
gce	12.9461	33.6969	11.0351	39.8067
asRNA:CR44961	0.163875	1.36979	0	3.79111
acj6	2.94975	5.34219	2.75877	12.4565
Cngl	1.63875	5.61615	2.75877	17.8724
Ac13E	2.29425	3.83542	1.37938	9.47778
sog	2.13038	8.08178	0	15.706
lncRNA:CR44423	0	1.23281	0	2.16635
CG15599	0	1.36979	1.37938	1.08317
sd	44.0824	114.515	46.8991	126.731
Lrp4	0.163875	1.23281	0	3.24952
Lcch3	0.819376	1.91771	0	0.812381
asRNA:CR45000	2.45813	9.04064	1.37938	9.47778
mmd	0.491626	6.16407	2.75877	4.3327
Muc14A	0.32775	7.12293	1.37938	10.561
disco-r	0	3.2875	0	8.6654
disco	0.491626	4.10938	1.37938	7.31143
CG4301	0.491626	3.9724	1.37938	8.6654
para	3.2775	11.6432	5.51754	12.1857
Cnx14D	0.163875	1.78073	0	4.06191
CG9902	3.60525	13.013	2.75877	14.3521
goe	0	3.15052	0	3.79111
if	0	1.23281	0	4.3327
RSG7	0	1.23281	0	7.85302
CG13003	0	2.73959	0	5.41587
lncRNA:CR44754	18.8456	58.2162	26.2083	54.9711
CG45002	0.819376	5.89011	2.75877	9.20699
CG8945	0	4.52032	0	11.6441
B-H2	0.491626	1.36979	0	3.24952
chas	0.32775	2.87657	0	11.9149
Sh	0.983251	13.8349	12.4145	22.4759
CG12672	0.32775	1.78073	0	3.79111
CG6867	0.491626	1.64375	0	7.58222
Dhc16F	1.311	5.61615	1.37938	15.9768
CG7206	3.76913	9.99949	2.75877	10.0194
Frq1	0	2.19167	0	4.87429
Frq2	0.819376	1.23281	2.75877	1.89556
CG33639	0.819376	1.64375	1.37938	4.06191
upd3	4.42463	7.9448	2.75877	9.47778
lncRNA:CR15061	0.32775	1.91771	1.37938	1.35397
upd1	0	1.91771	0	6.76984
CG6023	0	1.78073	0	5.41587
CG32547	0.819376	0.684897	0	9.74857
CG15040	0.163875	3.15052	1.37938	5.68667
Cyp18a1	0	3.83542	0	4.87429
CCKLR-17D1	0.32775	1.64375	0	2.43714
CG7884	0	0.821876	1.37938	4.06191
nAChRalpha7	1.311	4.93126	4.13815	5.95746
kek5	1.47488	5.47917	0	13.5397
CG32532	0.655501	1.91771	1.37938	6.76984
CG14204	1.311	2.32865	0	7.58222
meso18E	7.21051	13.15	11.0351	15.706
CG12531	0	6.57501	1.37938	9.47778
amn	4.58851	32.4641	5.51754	41.1606
Dop2R	0.32775	2.19167	0	3.52032
Obp19c	0	2.46563	0	3.52032
CG1695	0.163875	2.87657	0	4.87429
CG32506	0.163875	2.05469	1.37938	8.93619
RhoGAP19D	9.83251	23.2865	28.9671	27.621
CG1812	2.622	5.34219	1.37938	10.2902
Cyp6v1	6.88276	16.7115	0	14.6229
shakB	0.32775	4.52032	2.75877	7.58222
CG34120	0.32775	2.05469	0	4.87429
CG1722	1.47488	3.15052	0	9.20699
tty	1.47488	7.80782	0	9.74857
DIP-beta	0	2.32865	0	2.43714
DIP1	7.86601	21.7797	13.7938	34.12
CG42346	3.11363	6.43803	0	8.6654
CR11023	0	5.75313	0	6.49905
Cda5	1.47488	13.9719	0	38.9943
net	0.983251	8.35574	1.37938	6.22826
CG13694	2.622	7.67084	4.13815	12.7273
spen	115.696	254.782	131.042	387.235
lncRNA:CR44218	1.9665	3.42448	2.75877	3.79111
CG17075	1.14713	3.42448	0	12.7273
Plc21C	3.11363	9.04064	1.37938	15.1644
CG31921	0.983251	1.09583	1.37938	2.16635
CG4213	0.655501	5.06824	0	6.22826
lncRNA:CR43717	0	1.50677	0	2.16635
CG4133	0.163875	2.60261	4.13815	3.52032
CG4297	7.37438	12.8761	8.27631	21.9343
lncRNA:CR46258	1.14713	3.2875	0	4.87429
lncRNA:CR46259	0.491626	0.273959	0	5.68667
Gsc	0	3.56146	0	5.14508
CG2839	2.45813	17.2594	0	10.0194
ds	0	3.42448	0	2.16635
GABA-B-R3	0.491626	6.98595	1.37938	11.1025
CG3544	0	3.15052	0	5.41587
PNUTS	13.6016	40.2719	8.27631	51.18
CG15824	0.163875	2.32865	0	11.9149
Lsp1beta	0.655501	2.05469	0	4.3327
lncRNA:CR44801	0.32775	2.46563	0	1.62476
IA-2	8.68539	42.6006	11.0351	57.9499
CG4887	4.26076	10.5474	2.75877	15.1644
robo3	1.63875	2.05469	1.37938	4.60349
robo2	5.40788	22.6016	17.932	30.3289
CG33128	0.491626	1.50677	2.75877	6.76984
haf	1.311	8.08178	2.75877	8.93619
lncRNA:CR44603	0.655501	8.76668	1.37938	15.1644
CG17646	0.655501	2.46563	0	3.79111
lncRNA:CR44075	0	0.684897	0	2.43714
Wdr62	4.75238	32.4641	13.7938	46.8473
erm	0.163875	6.84897	0	23.2883
Nplp4	0.32775	2.73959	0	4.3327
CG4238	0.655501	1.36979	0	2.16635
CG42296	0	7.12293	2.75877	6.76984
dpp	0	2.73959	0	7.04064
Syt1	0.163875	1.64375	1.37938	1.62476
Duox	0	3.42448	0	3.52032
lilli	2.622	13.9719	4.13815	17.6016
toc	0.32775	5.34219	0	11.1025
OtopLb	0	3.56146	0	4.60349
CG9663	7.86601	14.2459	8.27631	25.4546
CG8837	0	0.821876	0	4.06191
CG2772	0	1.09583	0	1.89556
lncRNA:CR45372	0.32775	1.23281	0	7.04064
tim	0	6.02709	1.37938	11.1025
drm	0	3.56146	0	5.14508
sob	0	3.56146	0	1.62476
odd	0	3.56146	0	3.79111
Shaw	0.32775	1.64375	0	3.52032
CG10019	0.655501	1.64375	0	5.68667
CG43707	0.983251	4.10938	0	13.8105
bark	0	2.19167	0	4.06191
slp1	0.491626	3.2875	1.37938	8.12381
slp2	0	1.91771	0	1.62476
fred	0.163875	2.05469	1.37938	6.49905
ft	0.32775	5.47917	0	6.49905
tutl	1.14713	3.42448	0	8.93619
dpy	2.94975	26.9849	9.65569	47.3889
Cf2	5.40788	14.6568	1.37938	13.8105
CG34124	0.163875	3.69844	0	1.35397
lncRNA:CR44744	0.32775	1.50677	0	0.812381
Cyp4ac3	0	1.36979	0	4.06191
nompC	0	1.91771	0	8.93619
H15	0.32775	5.20521	0	9.74857
lncRNA:CR31647	0.32775	1.36979	0	4.3327
mid	0	4.93126	0	5.41587
CG11029	0.655501	2.87657	0	6.76984
dsf	0.491626	2.87657	0	13.8105
asRNA:CR43465	0.163875	0.684897	0	2.16635
CG9109	0	1.09583	6.89692	2.97873
CG13995	0.163875	1.09583	4.13815	10.2902
Kr-h1	1.14713	2.73959	1.37938	4.3327
CG13991	0.32775	2.19167	0	4.60349
smal	1.47488	2.05469	0	12.4565
CG42369	0	1.50677	0	3.52032
lncRNA:CR44775	0	2.32865	0	3.52032
eya	0.163875	0.136979	0	6.76984
CG11319	0	5.20521	2.75877	5.95746
lncRNA:CR44913	0	0	0	0.270794
Nhe3	4.26076	15.0677	9.65569	21.9343
TTLL3A	0.163875	1.36979	0	5.41587
meng	0.163875	4.24636	0	5.41587
LUBEL	0.491626	9.86251	0	7.85302
sens-2	0	3.2875	0	6.49905
CG18304	0.163875	1.64375	0	4.06191
uif	0.32775	8.49272	0	8.6654
lncRNA:CR44612	0	3.2875	0	1.35397
wg	0	3.15052	0	4.3327
Wnt6	0.163875	3.01355	0	4.87429
CG5160	0	0.821876	0	3.52032
chm	2.94975	4.10938	6.89692	4.60349
lncRNA:CR43857	0	4.10938	4.13815	8.93619
santa-maria	0.32775	1.09583	1.37938	0.541587
RapGAP1	3.2775	21.7797	6.89692	24.6422
Tep3	0.163875	0.273959	0	5.68667
CG14535	0.32775	1.64375	0	6.49905
Snoo	6.39113	21.9167	12.4145	21.1219
Tg	0	3.15052	0	4.60349
CG43394	0.163875	3.01355	0	6.49905
asRNA:CR44119	2.29425	1.91771	0	3.52032
CG8086	0.163875	7.2599	0	12.1857
Btk29A	8.84926	27.5328	5.51754	27.621
d	0	2.46563	0	10.0194
Bace	0.32775	1.09583	0	1.62476
CG17834	0.163875	0.821876	0	5.68667
Sema1a	0.983251	5.20521	2.75877	12.1857
LManV	0.163875	5.06824	1.37938	6.76984
LManVI	0	5.20521	0	6.76984
asRNA:CR45260	1.14713	13.424	0	17.3308
lncRNA:CR44415	0.163875	0.821876	0	2.70794
CG34398	0.491626	8.90366	2.75877	23.2883
Tsp29Fb	0.32775	3.2875	0	5.95746
CG32984	0.819376	4.24636	0	7.31143
CG13102	0	1.36979	0	1.35397
Rcd-1r	0	0.684897	1.37938	4.06191
DIP-zeta	0.163875	0.410938	1.37938	3.52032
Toll-4	0.32775	3.01355	0	1.35397
CG32982	5.08013	19.0401	0	34.3908
tai	12.4545	42.1896	15.1732	57.4083
Ggamma30A	1.311	3.42448	5.51754	11.6441
Mco1	0.163875	0.136979	0	1.62476
numb	0	2.19167	0	2.43714
gcm	0	4.24636	0	5.95746
Nckx30C	0	5.75313	2.75877	7.58222
nAChRalpha6	1.9665	5.20521	5.51754	19.7679
CG31712	33.9222	130.815	30.3465	184.14
Trim9	0.32775	1.23281	0	0.541587
Nos	0	4.6573	0	2.70794
CG6700	7.53826	36.7105	11.0351	35.2032
Samuel	1.14713	4.24636	1.37938	5.95746
Ca-beta	0.983251	3.83542	0	23.5591
ab	0.655501	3.9724	2.75877	4.60349
salr	0	4.10938	1.37938	5.14508
lncRNA:CR43681	0	2.19167	0	2.97873
salm	0.32775	11.9172	1.37938	15.706
kek2	0.32775	4.52032	0	9.47778
CG14937	0.163875	1.64375	0	6.49905
Pde1c	4.09688	11.6432	0	13.5397
lncRNA:CR43314	1.63875	9.58855	4.13815	16.7892
Rh5	0	1.09583	1.37938	7.31143
CG17211	0.163875	3.15052	0	2.70794
CG31760	0.163875	1.09583	0	7.31143
bru1	1.63875	5.89011	4.13815	9.74857
bru2	1.14713	4.79428	4.13815	3.24952
CG5421	0	2.19167	1.37938	2.16635
Oatp33Eb	0	2.19167	0	2.43714
CG43051	0.655501	1.36979	1.37938	2.97873
lncRNA:CR42746	0.655501	0.136979	1.37938	2.97873
nub	0.163875	5.06824	1.37938	13.8105
pdm2	0.32775	4.52032	2.75877	7.04064
lncRNA:CR44197	0.819376	2.73959	0	8.6654
lncRNA:CR45461	0.819376	1.23281	0	5.68667
Ttc30	0.491626	4.38334	0	8.3946
CG5122	1.14713	2.73959	0	9.47778
CG44085	2.13038	8.08178	2.75877	20.0387
CG43778	0.491626	1.09583	0	7.31143
CG16825	0	2.05469	0	5.41587
CG42784	0	2.60261	1.37938	7.31143
asRNA:CR45683	0.655501	2.46563	2.75877	6.49905
Hsp60D	0.163875	1.91771	0	8.3946
CG9263	0.983251	3.9724	0	3.24952
kuz	44.0824	95.0637	34.4846	98.0273
CG9254	0	2.87657	0	3.24952
Gpo3	0	1.64375	0	4.06191
Vajk1	0	1.78073	1.37938	3.52032
NimB4	0.491626	4.10938	1.37938	4.87429
NimC2	0.163875	1.91771	0	0.541587
hll	0	2.32865	0	1.35397
lncRNA:CR45284	0	1.64375	1.37938	4.06191
nAChRalpha5	0	4.10938	1.37938	7.58222
CG46301	1.14713	7.80782	0	11.3733
CG43333	0.163875	2.46563	0	8.93619
wb	1.47488	18.2183	6.89692	30.0581
ppk	0	2.73959	0	0.812381
elB	0.655501	7.80782	0	14.3521
lncRNA:CR44732	0.163875	6.02709	0	5.68667
noc	0.491626	5.89011	0	14.6229
lncRNA:CR45303	0	3.69844	0	7.31143
CG4218	0.491626	3.15052	0	5.14508
osp	3.11363	13.561	8.27631	24.3714
CG15279	0.163875	2.05469	2.75877	0.812381
CG3491	0.983251	3.9724	0	8.12381
yellow-c	1.63875	3.69844	5.51754	5.68667
solo	0	0.821876	0	1.89556
CG15269	0	1.36979	0	6.49905
CG4168	0.655501	3.01355	0	22.7467
dao	1.311	3.01355	1.37938	4.87429
ms(2)35Ci	1.63875	1.78073	0	4.60349
esg	0.32775	1.23281	0	1.89556
wor	0	2.05469	0	1.62476
kek3	0.32775	3.9724	0	7.85302
CG18480	0	1.23281	2.75877	3.24952
Ca-alpha1D	3.60525	11.9172	2.75877	20.5803
Ca-Ma2d	0.163875	1.91771	1.37938	7.31143
CG31817	0.32775	2.19167	0	3.52032
dac	0.491626	6.57501	0	14.0813
CG5953	16.3875	39.3131	5.51754	45.7641
CG5968	0.32775	3.9724	0	7.85302
CG31815	1.9665	17.1224	6.89692	40.6191
CG4631	0.163875	7.2599	2.75877	4.3327
Trpgamma	0	0.958855	0	3.24952
BuGZ	18.8456	83.8314	22.0702	78.5302
Mhc	1.47488	18.3552	5.51754	34.9324
Cyt-b5-r	0.32775	0.958855	6.89692	1.62476
CG13272	0	1.78073	0	4.06191
CLIP-190	19.3373	49.8605	15.1732	61.741
dl	26.7117	97.6663	30.3465	114.004
cass	58.0118	109.173	67.5899	122.94
qua	0	3.01355	0	7.85302
Dhc36C	1.63875	5.75313	0	11.6441
CadN	1.311	7.2599	9.65569	20.8511
CadN2	0	5.75313	2.75877	1.89556
btv	0	3.83542	1.37938	8.12381
CG5674	2.622	7.12293	2.75877	9.74857
Arr1	0.32775	1.50677	0	1.62476
CG42750	0	1.91771	1.37938	7.85302
Ptp36E	0.491626	2.19167	0	4.06191
CG5790	0.983251	4.52032	1.37938	6.76984
Fas3	1.14713	3.56146	0	8.3946
CG10283	0	1.78073	1.37938	3.52032
kon	0	7.67084	4.13815	7.04064
Ugt301D1	0.819376	2.46563	0	3.52032
CG10211	0	5.06824	0	11.3733
Pde11	22.1232	48.3537	23.4495	68.5108
CG43338	0	3.9724	0	8.3946
Mst36Fb	0.163875	5.75313	5.51754	8.6654
lncRNA:CR44768	0	0.547917	0	1.89556
lncRNA:CR44769	0	1.09583	0	1.08317
ham	1.9665	13.6979	1.37938	24.913
lncRNA:CR44904	0	1.78073	0	5.95746
CG31752	0.163875	5.34219	2.75877	12.4565
CG17321	0.163875	1.50677	0	2.97873
lncRNA:CR44737	0	2.60261	0	4.3327
Lim3	1.47488	4.93126	0	16.5184
Ddc	0	0.273959	0	1.08317
lncRNA:CR44977	1.14713	5.47917	0	3.24952
CG17564	0.655501	1.64375	0	2.97873
tj	0	2.87657	0	10.8317
Hasp	0.655501	3.42448	0	5.68667
Tep5Psi	0	2.19167	0	1.62476
CG13078	0.655501	4.93126	0	5.41587
sick	0.819376	10.4104	6.89692	17.6016
lncRNA:CR43606	0	0.958855	0	2.70794
CG10947	0.163875	2.60261	0	6.22826
CG31688	2.94975	8.21876	6.89692	7.04064
lncRNA:CR43234	0.163875	1.50677	0	3.79111
Hr38	0	2.87657	0	10.8317
cad	0	7.80782	2.75877	10.8317
Oseg5	0	0.410938	0	0.812381
sky	3.11363	10.1365	8.27631	18.9556
CG42238	1.311	12.1912	2.75877	15.706
tadr	0	2.05469	0	4.06191
Hr39	1.9665	8.76668	1.37938	17.6016
nrv3	0.819376	2.32865	0	3.24952
CG2225	5.57176	12.6021	0	14.0813
CG31612	1.311	2.05469	0	2.97873
CG3635	2.45813	13.424	5.51754	9.47778
Cht10	0.491626	1.91771	0	9.20699
pan	6.88276	26.0261	12.4145	39.8067
CG33978	0.32775	4.24636	0	6.49905
CG1674	0	0.821876	0	1.08317
Pur-alpha	1.80263	6.57501	5.51754	6.76984
onecut	0	2.05469	8.27631	6.49905
CG11360	2.622	13.424	4.13815	13.5397
bt	0.163875	10.9583	4.13815	22.7467
MED26	13.4378	32.0532	22.0702	40.0775
Sox102F	0	2.60261	0	7.31143
unc-13	7.21051	38.6282	12.4145	67.1568
asRNA:CR44029	0.819376	5.61615	1.37938	8.6654
CG33521	1.311	6.71199	5.51754	12.9981
Mitf	9.34089	20.5469	9.65569	24.6422
Cadps	0.32775	2.19167	0	2.97873

## Sheet: Extended Data Figure 6C
Gene Names	IgG 100k n1	IgG 100k n2	K27me3 100k n1	K27me3 100k n2		pvalue
lab	0.163875	0	5.06824	1.21398		0.138782		Wald test p-value
pb	0	0	2.05469	1.59335		0.117629		with Benjamini-Hochberg correction
zen	0	0	0.410938	0		1
bcd	0.32775	0	0.136979	0		1
Dfd	0	0	6.43803	1.06224		0.515498
Scr	0.32775	0.126599	0.958855	0.606992		1
ftz	0	0	1.09583	0.303496		1
Antp	0	0	9.17762	2.57972		0.00197449
Ubx	0	0	1.91771	0.531118		1
abd-A	0.819376	0	10.4104	2.57972		0.0308854
lncRNA:iab4	0.163875	0	9.04064	1.28986		0.0266295
lncRNA:iab8	0.491626	0	9.31459	0.986362		0.0859852
Abd-B	0.655501	0.632995	22.6016	10.6224		5.15983e-05
Gene Names	IgG 25k n1	IgG 25k n2	K27me3 25k n1	K27me3 25k n2
lab	0	0	4.60349	9.79814		1		Wald test p-value
pb	0	0	5.41587	1.26428		1		with Benjamini-Hochberg correction
zen	0	0	0	2.84462		1
bcd	0	0	1.08317	1.26428		1
Dfd	0	0.958936	17.6016	8.2178		1
Scr	1.37938	0	4.06191	2.84462		1
ftz	0	0	9.74857	8.2178		1
Antp	4.13815	0	13.2689	10.1142		1
Ubx	0	0	5.14508	1.26428		1
abd-A	0	4.79468	10.2902	13.591		1
lncRNA:iab4	5.51754	0	9.47778	5.05711		1
lncRNA:iab8	1.37938	0	13.5397	8.2178		1
Abd-B	1.37938	0	49.5552	34.7676		1
Gene Names	IgG 5k n1	IgG 5k n2	K27me3 5k n1	K27me3 5k n2
lab	0	0	164.795	0		1		Wald test p-value
pb	0	0	42.8467	0		1		with Benjamini-Hochberg correction
zen	0	0	32.959	60.4934		1
bcd	0	0	23.0713	0		1
Dfd	0	0	29.6631	0		1
Scr	0	0	13.1836	0		1
ftz	0	0	65.918	0		1
Antp	0	0	19.7754	90.7402		1
Ubx	0	0	0	0		1
abd-A	0	0	85.6933	60.4934		1
lncRNA:iab4	0	0	69.2139	0		1
lncRNA:iab8	0	0	32.959	0		1
Abd-B	15.7488	0	573.486	90.7402		1
