# Supplementary material for: Profiling RNA at chromatin targets in situ by antibody-targeted tagmentation
Source: Nat Methods. 2022 Oct 3;19(11):1383–92. doi: 10.1038/s41592-022-01618-9 (PMC9636022; doi:10.1038/s41592-022-01618-9)
Supplement: Source Data Extended Data Fig. 7 — Statistical source data. [file 41592_2022_1618_MOESM13_ESM.xlsx]

## Sheet: Extended Data Figure 7A
	ID	Description	GeneRatio	BgRatio	pvalue	p.adjust	qvalue	geneID	Count
GO:0000904	GO:0000904	cell morphogenesis involved in differentiation	127/1013	484/12234	1.07897e-33	2.62515e-30	1.82517e-30	sas/grn/FER/Mical/cwo/pros/sim/ems/foxo/ss/fru/Dl/RhoGAP93B/crb/tok/side/tau/DIP-gamma/neo/Gprk2/mey/nyo/RhoGAP100F/rho/dar1/wit/NT1/RhoGEF64C/sif/vvl/Mp/Dscam2/frac/Ank2/exex/Dscam4/Fhos/dally/ara/mirr/trn/dysc/btl/D/dlp/Toll-6/sff/ftz-f1/fz2/wnd/gogo/ko/EcR/jing/pk/Dscam1/Optix/pdm3/ptc/Mmp2/eve/lola/stan/nompA/en/jeb/Drl-2/Prosap/Shrm/kn/chn/Hr51/sli/Ptp52F/Sema2b/Alk/grh/sbb/sm/Toll-7/shg/Lip…	127
GO:0031175	GO:0031175	neuron projection development	124/1013	479/12234	2.87821e-32	1.59991e-29	1.11236e-29	sas/grn/FER/Mical/cwo/pros/sim/ems/foxo/ss/fru/RhoGAP93B/crb/tok/side/tau/DIP-gamma/RhoGAP100F/p130CAS/rho/Spn/dar1/wit/mas/NT1/RhoGEF64C/Con/sif/vvl/Mp/Dscam2/frac/Ank2/exex/Dscam4/dally/ara/mirr/trn/dysc/btl/D/dlp/Toll-6/sff/ftz-f1/fz2/wnd/gogo/ko/EcR/jing/pk/Dscam1/Optix/pdm3/ptc/Mmp2/eve/lola/stan/nompA/en/jeb/Drl-2/Prosap/kn/chn/Hr51/sli/Ptp52F/Sema2b/Alk/sbb/sm/Toll-7/shg/Liprin-gamma/jbug/…	124
GO:0042330	GO:0042330	taxis	103/1013	347/12234	2.99111e-32	1.59991e-29	1.11236e-29	Nmdar1/sas/lap/grn/FER/Mical/pros/svp/Dop1R1/fru/RhoGAP93B/hh/tok/side/DIP-gamma/Gycalpha99B/RhoGAP100F/NT1/RhoGEF64C/Con/ple/vvl/Mp/Dscam2/nmo/Dscam4/dally/TrpA1/mirr/trn/dysc/D/nan/dlp/Toll-6/fz2/rdgC/gogo/ko/jing/pk/Dscam1/pdm3/ptc/Mmp2/eve/Hdc/lola/stan/en/jeb/Drl-2/Hr51/sli/Ptp52F/Sema2b/Alk/sbb/sm/Toll-7/stum/jbug/retn/lov/Kr/DAAM/br/Pdfr/norpA/peb/ct/rdgA/Ten-a/mew/NetA/NetB/acj6/if/CG6867…	103
GO:0048858	GO:0048858	cell projection morphogenesis	119/1013	447/12234	3.28794e-32	1.59991e-29	1.11236e-29	sas/grn/FER/Mical/cwo/pros/sim/ems/foxo/ss/fru/bnl/RhoGAP93B/hh/crb/tok/side/tau/DIP-gamma/RhoGAP100F/rho/dar1/wit/NT1/RhoGEF64C/sif/vvl/Mp/Dscam2/frac/Ank2/exex/Dscam4/dally/ara/mirr/trn/dysc/btl/D/dlp/Toll-6/sff/ftz-f1/fz2/wnd/gogo/ko/EcR/jing/pk/Dscam1/Optix/pdm3/ptc/Mmp2/eve/lola/stan/nompA/en/jeb/Drl-2/Prosap/kn/chn/Hr51/sli/Ptp52F/Sema2b/Alk/sbb/sm/Toll-7/shg/Liprin-gamma/jbug/retn/Kr/G9a/A…	119
GO:0120039	GO:0120039	plasma membrane bounded cell projection morphogenesis	119/1013	447/12234	3.28794e-32	1.59991e-29	1.11236e-29	sas/grn/FER/Mical/cwo/pros/sim/ems/foxo/ss/fru/bnl/RhoGAP93B/hh/crb/tok/side/tau/DIP-gamma/RhoGAP100F/rho/dar1/wit/NT1/RhoGEF64C/sif/vvl/Mp/Dscam2/frac/Ank2/exex/Dscam4/dally/ara/mirr/trn/dysc/btl/D/dlp/Toll-6/sff/ftz-f1/fz2/wnd/gogo/ko/EcR/jing/pk/Dscam1/Optix/pdm3/ptc/Mmp2/eve/lola/stan/nompA/en/jeb/Drl-2/Prosap/kn/chn/Hr51/sli/Ptp52F/Sema2b/Alk/sbb/sm/Toll-7/shg/Liprin-gamma/jbug/retn/Kr/G9a/A…	119
GO:0032990	GO:0032990	cell part morphogenesis	119/1013	455/12234	2.03658e-31	8.25834e-29	5.74173e-29	sas/grn/FER/Mical/cwo/pros/sim/ems/foxo/ss/fru/bnl/RhoGAP93B/hh/crb/tok/side/tau/DIP-gamma/RhoGAP100F/rho/dar1/wit/NT1/RhoGEF64C/sif/vvl/Mp/Dscam2/frac/Ank2/exex/Dscam4/dally/ara/mirr/trn/dysc/btl/D/dlp/Toll-6/sff/ftz-f1/fz2/wnd/gogo/ko/EcR/jing/pk/Dscam1/Optix/pdm3/ptc/Mmp2/eve/lola/stan/nompA/en/jeb/Drl-2/Prosap/kn/chn/Hr51/sli/Ptp52F/Sema2b/Alk/sbb/sm/Toll-7/shg/Liprin-gamma/jbug/retn/Kr/G9a/A…	119
GO:0048812	GO:0048812	neuron projection morphogenesis	117/1013	445/12234	4.03543e-31	1.4026e-28	9.75179e-29	sas/grn/FER/Mical/cwo/pros/sim/ems/foxo/ss/fru/RhoGAP93B/crb/tok/side/tau/DIP-gamma/RhoGAP100F/rho/dar1/wit/NT1/RhoGEF64C/sif/vvl/Mp/Dscam2/frac/Ank2/exex/Dscam4/dally/ara/mirr/trn/dysc/btl/D/dlp/Toll-6/sff/ftz-f1/fz2/wnd/gogo/ko/EcR/jing/pk/Dscam1/Optix/pdm3/ptc/Mmp2/eve/lola/stan/nompA/en/jeb/Drl-2/Prosap/kn/chn/Hr51/sli/Ptp52F/Sema2b/Alk/sbb/sm/Toll-7/shg/Liprin-gamma/jbug/retn/Kr/G9a/Appl/DAA…	117
GO:0048667	GO:0048667	cell morphogenesis involved in neuron differentiation	116/1013	440/12234	5.66709e-31	1.7235e-28	1.19829e-28	sas/grn/FER/Mical/cwo/pros/sim/ems/foxo/ss/fru/RhoGAP93B/crb/tok/side/tau/DIP-gamma/RhoGAP100F/rho/dar1/wit/NT1/RhoGEF64C/sif/vvl/Mp/Dscam2/frac/Ank2/exex/Dscam4/dally/ara/mirr/trn/dysc/btl/D/dlp/Toll-6/sff/ftz-f1/fz2/wnd/gogo/ko/EcR/jing/pk/Dscam1/Optix/pdm3/ptc/Mmp2/eve/lola/stan/nompA/en/jeb/Drl-2/Prosap/kn/chn/Hr51/sli/Ptp52F/Sema2b/Alk/sbb/sm/Toll-7/shg/Liprin-gamma/jbug/retn/Kr/G9a/DAAM/fut…	116
GO:0048736	GO:0048736	appendage development	100/1013	357/12234	4.80215e-29	1.29818e-26	9.0258e-27	corto/Alh/neur/hth/trx/ss/Dl/Dys/lbl/lbe/hh/Syx1A/tok/tld/tnc/dan/dysf/scrib/Ser/Dr/Gprk2/heph/trh/mwh/rho/RhoGEF64C/vn/ltl/nmo/Gug/Fhos/dally/Rbfox1/eyg/ara/caup/mirr/D/dlp/MYPT-75D/ftz-f1/fz2/CG42674/rl/EcR/jing/pk/ptc/psq/stan/inv/en/vg/kn/Hr51/nw/sbb/GEFmeso/par-1/shg/Egfr/dve/sona/bs/Dll/sgg/bi/ct/Lim1/Nost/btd/pot/fw/mew/sog/sd/disco-r/disco/if/Cyp18a1/RhoGAP19D/net/spen/ds/dpp/Duox/drm/sob…	100
GO:0061564	GO:0061564	axon development	97/1013	342/12234	1.17479e-28	2.85826e-26	1.98725e-26	sas/grn/FER/Mical/pros/sim/ems/fru/RhoGAP93B/tok/side/DIP-gamma/RhoGAP100F/p130CAS/rho/mas/NT1/RhoGEF64C/Con/sif/vvl/Mp/Dscam2/frac/Ank2/exex/Dscam4/dally/mirr/trn/dysc/btl/D/dlp/Toll-6/sff/fz2/wnd/gogo/ko/jing/pk/Dscam1/pdm3/ptc/Mmp2/eve/lola/stan/en/jeb/Drl-2/Hr51/sli/Ptp52F/Sema2b/Alk/sbb/sm/Toll-7/shg/Liprin-gamma/jbug/retn/Kr/DAAM/futsch/Rtca/peb/Ten-a/mew/NetA/NetB/acj6/if/Sh/CG6867/spen/ro…	97
GO:0003002	GO:0003002	regionalization	119/1013	495/12234	9.10103e-28	2.01298e-25	1.39956e-25	corto/lab/pb/Dfd/Scr/Antp/hb/neur/cwo/hth/ems/jvl/ss/abd-A/Abd-B/Dl/Dys/mira/Cow/hh/Syx1A/crb/tld/dan/E(spl)mgamma-HLH/dysf/scrib/Ser/Pkc98E/Dr/tll/rho/nab/vn/ndl/vvl/ltl/nmo/Gug/dally/Rbfox1/klu/rt/ara/caup/D/dlp/Notum/CG14073/nkd/fz2/kni/croc/rl/EcR/jing/pk/ptc/sqa/eve/psq/stan/inv/en/vg/phyl/kn/sli/sbb/GEFmeso/par-1/shg/Egfr/dve/retn/Dll/gsb-n/Kr/csw/sgg/bi/peb/fs(1)M3/ct/oc/Lim1/btd/mew/NetB/…	119
GO:0007409	GO:0007409	axonogenesis	93/1013	329/12234	2.23942e-27	4.26741e-25	2.96698e-25	sas/grn/FER/Mical/pros/sim/ems/fru/RhoGAP93B/tok/side/DIP-gamma/RhoGAP100F/rho/NT1/RhoGEF64C/sif/vvl/Mp/Dscam2/frac/Ank2/exex/Dscam4/dally/mirr/trn/dysc/btl/D/dlp/Toll-6/sff/fz2/wnd/gogo/ko/jing/pk/Dscam1/pdm3/ptc/Mmp2/eve/lola/stan/en/jeb/Drl-2/Hr51/sli/Ptp52F/Sema2b/Alk/sbb/sm/Toll-7/shg/Liprin-gamma/jbug/retn/Kr/DAAM/futsch/peb/Ten-a/mew/NetA/NetB/acj6/if/Sh/CG6867/spen/robo3/robo2/haf/erm/tut…	93
GO:0048737	GO:0048737	imaginal disc-derived appendage development	97/1013	354/12234	2.28016e-27	4.26741e-25	2.96698e-25	corto/Alh/neur/hth/trx/ss/Dl/Dys/lbl/lbe/hh/Syx1A/tok/tld/tnc/dan/dysf/scrib/Ser/Dr/Gprk2/heph/mwh/rho/RhoGEF64C/vn/ltl/nmo/Gug/Fhos/dally/Rbfox1/eyg/ara/caup/mirr/dlp/MYPT-75D/ftz-f1/fz2/CG42674/rl/EcR/jing/pk/ptc/psq/stan/inv/en/vg/kn/Hr51/nw/sbb/GEFmeso/par-1/shg/Egfr/dve/sona/bs/Dll/sgg/bi/ct/Lim1/Nost/btd/pot/fw/mew/sog/sd/disco-r/disco/if/Cyp18a1/RhoGAP19D/net/spen/ds/dpp/Duox/drm/sob/odd/f…	97
GO:0060562	GO:0060562	epithelial tube morphogenesis	115/1013	484/12234	2.30318e-26	4.00261e-24	2.78287e-24	corto/kkv/pyd/neur/hth/svp/ss/Dl/Dys/bnl/lbl/lbe/hh/mbc/crb/tok/tld/tnc/dysf/scrib/Ser/fkh/Dr/Gprk2/heph/trh/bab1/bab2/mwh/rho/RhoGEF64C/vn/ltl/nmo/ImpE1/Gug/Fhos/dally/Rbfox1/ara/caup/mirr/trn/btl/dlp/MYPT-75D/ftz-f1/fz2/CG42674/rl/EcR/jing/pk/ptc/Mmp2/sqa/psq/stan/inv/en/vg/kn/Hr51/nw/sbb/GEFmeso/rib/par-1/shg/Egfr/dve/bs/Dll/Kr/ewg/sgg/bi/ct/oc/Lim1/Nost/btd/pot/fw/mew/sog/sd/disco-r/if/B-H2/u…	115
GO:0035107	GO:0035107	appendage morphogenesis	94/1013	349/12234	6.30195e-26	1.02218e-23	7.10683e-24	corto/neur/hth/ss/Dl/Dys/lbl/lbe/hh/tok/tld/tnc/dan/dysf/scrib/Ser/Dr/Gprk2/heph/mwh/rho/RhoGEF64C/vn/ltl/nmo/Gug/Fhos/dally/Rbfox1/eyg/ara/caup/mirr/D/dlp/MYPT-75D/ftz-f1/fz2/CG42674/rl/EcR/jing/pk/ptc/psq/stan/inv/en/vg/kn/Hr51/nw/sbb/GEFmeso/par-1/shg/Egfr/dve/bs/Dll/sgg/bi/ct/Lim1/Nost/btd/pot/fw/mew/sog/sd/disco-r/disco/if/Cyp18a1/RhoGAP19D/net/spen/ds/dpp/Duox/drm/sob/odd/ft/dpy/wg/d/salr/s…	94
GO:0006935	GO:0006935	chemotaxis	82/1013	278/12234	1.37051e-25	2.08404e-23	1.44896e-23	sas/grn/FER/Mical/pros/fru/RhoGAP93B/hh/tok/side/DIP-gamma/RhoGAP100F/NT1/RhoGEF64C/Con/vvl/Mp/Dscam2/Dscam4/dally/mirr/trn/dysc/D/dlp/Toll-6/fz2/gogo/ko/jing/pk/Dscam1/pdm3/ptc/Mmp2/eve/lola/stan/en/jeb/Drl-2/Hr51/sli/Ptp52F/Sema2b/Alk/sbb/sm/Toll-7/jbug/retn/Kr/DAAM/peb/ct/Ten-a/mew/NetA/NetB/acj6/if/CG6867/spen/robo3/robo2/haf/erm/dpp/tutl/mid/eya/Sema1a/gcm/Trim9/ab/kuz/wb/dac/CadN/CadN2/Fas3…	82
GO:0045165	GO:0045165	cell fate commitment	89/1013	323/12234	2.36886e-25	3.39025e-23	2.35712e-23	hkb/cas/lab/Antp/grn/hb/pyd/neur/hth/pros/svp/sim/stumps/abd-A/Abd-B/gl/cdi/Dl/mira/bap/lbl/lbe/slou/wake/hh/tld/msi/scrib/Ser/Dr/tll/trh/rho/Blimp-1/vn/bin/Doc3/Doc2/Doc1/klu/ara/caup/btl/nkd/fz2/rl/EcR/ptc/Mmp2/eve/lola/inv/en/ths/jeb/phyl/kn/chn/grh/par-1/Egfr/Kr/br/csw/bi/oc/sev/spen/robo2/dpp/H15/mid/eya/uif/wg/Wnt6/chm/numb/gcm/salm/kuz/elB/noc/wor/dac/ham/tj/pan/Sox102F	89
GO:0035114	GO:0035114	imaginal disc-derived appendage morphogenesis	92/1013	347/12234	7.61553e-25	1.02937e-22	7.15682e-23	corto/neur/hth/ss/Dl/Dys/lbl/lbe/hh/tok/tld/tnc/dan/dysf/scrib/Ser/Dr/Gprk2/heph/mwh/rho/RhoGEF64C/vn/ltl/nmo/Gug/Fhos/dally/Rbfox1/eyg/ara/caup/mirr/dlp/MYPT-75D/ftz-f1/fz2/CG42674/rl/EcR/jing/pk/ptc/psq/stan/inv/en/vg/kn/Hr51/nw/sbb/GEFmeso/par-1/shg/Egfr/dve/bs/Dll/sgg/bi/ct/Lim1/Nost/btd/pot/fw/mew/sog/sd/disco-r/disco/if/Cyp18a1/RhoGAP19D/net/spen/ds/dpp/Duox/drm/sob/odd/ft/dpy/wg/d/salr/sal…	92
GO:0007411	GO:0007411	axon guidance	78/1013	262/12234	1.1408e-24	1.46083e-22	1.01566e-22	sas/grn/FER/Mical/pros/fru/RhoGAP93B/tok/side/DIP-gamma/RhoGAP100F/NT1/RhoGEF64C/vvl/Mp/Dscam2/Dscam4/dally/mirr/trn/dysc/D/dlp/Toll-6/fz2/gogo/ko/jing/pk/Dscam1/pdm3/ptc/Mmp2/eve/lola/stan/en/jeb/Drl-2/Hr51/sli/Ptp52F/Sema2b/Alk/sbb/sm/Toll-7/jbug/retn/Kr/DAAM/peb/Ten-a/mew/NetA/NetB/acj6/if/CG6867/spen/robo3/robo2/haf/erm/tutl/mid/eya/Sema1a/gcm/Trim9/ab/kuz/wb/dac/CadN/CadN2/Fas3/Lim3	78
GO:0007560	GO:0007560	imaginal disc morphogenesis	101/1013	410/12234	1.68946e-24	1.95736e-22	1.36088e-22	corto/neur/hth/ss/Dl/Dys/lbl/lbe/hh/mbc/tok/tld/tnc/dysf/scrib/Ser/Dr/Gprk2/heph/bab1/bab2/mwh/rho/RhoGEF64C/vn/ltl/nmo/ImpE1/Gug/Fhos/dally/Rbfox1/ara/caup/mirr/dlp/MYPT-75D/ftz-f1/fz2/CG42674/rl/EcR/jing/pk/ptc/Mmp2/sqa/psq/stan/inv/en/vg/kn/Hr51/nw/sbb/GEFmeso/par-1/shg/Egfr/dve/bs/Dll/ewg/sgg/bi/ct/oc/Lim1/Nost/btd/pot/fw/mew/sog/sd/disco-r/if/B-H2/upd1/Cyp18a1/RhoGAP19D/net/spen/ds/dpp/Duox/…	101
GO:0048563	GO:0048563	post-embryonic animal organ morphogenesis	101/1013	410/12234	1.68946e-24	1.95736e-22	1.36088e-22	corto/neur/hth/ss/Dl/Dys/lbl/lbe/hh/mbc/tok/tld/tnc/dysf/scrib/Ser/Dr/Gprk2/heph/bab1/bab2/mwh/rho/RhoGEF64C/vn/ltl/nmo/ImpE1/Gug/Fhos/dally/Rbfox1/ara/caup/mirr/dlp/MYPT-75D/ftz-f1/fz2/CG42674/rl/EcR/jing/pk/ptc/Mmp2/sqa/psq/stan/inv/en/vg/kn/Hr51/nw/sbb/GEFmeso/par-1/shg/Egfr/dve/bs/Dll/ewg/sgg/bi/ct/oc/Lim1/Nost/btd/pot/fw/mew/sog/sd/disco-r/if/B-H2/upd1/Cyp18a1/RhoGAP19D/net/spen/ds/dpp/Duox/…	101
GO:0097485	GO:0097485	neuron projection guidance	79/1013	270/12234	1.96942e-24	2.178e-22	1.51429e-22	sas/grn/FER/Mical/pros/fru/RhoGAP93B/tok/side/DIP-gamma/RhoGAP100F/NT1/RhoGEF64C/vvl/Mp/Dscam2/Dscam4/dally/mirr/trn/dysc/D/dlp/Toll-6/fz2/gogo/ko/jing/pk/Dscam1/pdm3/ptc/Mmp2/eve/lola/stan/en/jeb/Drl-2/Hr51/sli/Ptp52F/Sema2b/Alk/sbb/sm/Toll-7/jbug/retn/Kr/DAAM/peb/ct/Ten-a/mew/NetA/NetB/acj6/if/CG6867/spen/robo3/robo2/haf/erm/tutl/mid/eya/Sema1a/gcm/Trim9/ab/kuz/wb/dac/CadN/CadN2/Fas3/Lim3	79
GO:0035120	GO:0035120	post-embryonic appendage morphogenesis	89/1013	337/12234	6.29023e-24	6.65397e-22	4.62627e-22	corto/neur/hth/ss/Dl/Dys/lbl/lbe/hh/tok/tld/tnc/dysf/scrib/Ser/Dr/Gprk2/heph/mwh/rho/RhoGEF64C/vn/ltl/nmo/Gug/Fhos/dally/Rbfox1/ara/caup/mirr/D/dlp/MYPT-75D/ftz-f1/fz2/CG42674/rl/EcR/jing/pk/ptc/psq/stan/inv/en/vg/kn/Hr51/nw/sbb/GEFmeso/par-1/shg/Egfr/dve/bs/Dll/sgg/bi/ct/Lim1/Nost/btd/pot/fw/mew/sog/sd/disco-r/if/Cyp18a1/RhoGAP19D/net/spen/ds/dpp/Duox/drm/sob/odd/ft/dpy/wg/d/salr/salm/qua/pan	89
GO:0009886	GO:0009886	post-embryonic animal morphogenesis	107/1013	473/12234	9.723e-23	9.85669e-21	6.85301e-21	corto/neur/hth/btsz/ss/Dl/Dys/lbl/lbe/hh/mbc/tok/tld/tnc/dysf/scrib/Ser/fkh/Dr/Gprk2/heph/bab1/bab2/mwh/rho/RhoGEF64C/vn/ltl/nmo/ImpE1/Gug/Fhos/dally/Rbfox1/ara/caup/mirr/trn/D/dlp/MYPT-75D/ftz-f1/fz2/CG42674/rl/EcR/jing/pk/ptc/Mmp2/sqa/psq/stan/inv/en/vg/kn/Hr51/Ptp52F/nw/sbb/GEFmeso/par-1/shg/Egfr/dve/bs/Dll/ewg/br/sgg/bi/ct/oc/Lim1/Nost/btd/pot/fw/mew/sog/sd/disco-r/if/B-H2/upd1/Cyp18a1/RhoGAP…	107
GO:0048707	GO:0048707	instar larval or pupal morphogenesis	104/1013	458/12234	2.99524e-22	2.91497e-20	2.02667e-20	corto/neur/hth/ss/Dl/Dys/lbl/lbe/hh/mbc/tok/tld/tnc/dysf/scrib/Ser/fkh/Dr/Gprk2/heph/bab1/bab2/mwh/rho/RhoGEF64C/vn/ltl/nmo/ImpE1/Gug/Fhos/dally/Rbfox1/ara/caup/mirr/dlp/MYPT-75D/ftz-f1/fz2/CG42674/rl/EcR/jing/pk/ptc/Mmp2/sqa/psq/stan/inv/en/vg/kn/Hr51/Ptp52F/nw/sbb/GEFmeso/par-1/shg/Egfr/dve/bs/Dll/ewg/br/sgg/bi/ct/oc/Lim1/Nost/btd/pot/fw/mew/sog/sd/disco-r/if/B-H2/upd1/Cyp18a1/RhoGAP19D/net/spe…	104
GO:0007552	GO:0007552	metamorphosis	107/1013	484/12234	6.57275e-22	6.15058e-20	4.27628e-20	corto/neur/hth/ss/Dl/Dys/tin/lbl/lbe/hh/mbc/tok/tld/tnc/dysf/scrib/Ser/fkh/Dr/Gprk2/heph/bab1/bab2/mwh/rho/Eip63E/RhoGEF64C/vn/ltl/nmo/ImpE1/Gug/Fhos/dally/Rbfox1/ara/caup/mirr/dlp/MYPT-75D/ftz-f1/fz2/CG42674/rl/EcR/jing/pk/ptc/Mmp2/sqa/psq/stan/inv/en/vg/kn/Hr51/Ptp52F/nw/sbb/GEFmeso/par-1/shg/Egfr/dve/bs/Dll/ewg/br/sgg/bi/ct/oc/Lim1/Nost/btd/pot/fw/mew/sog/sd/disco-r/if/B-H2/upd1/Cyp18a1/RhoGAP…	107
GO:0035220	GO:0035220	wing disc development	95/1013	401/12234	9.08234e-22	8.1842e-20	5.69019e-20	corto/pyd/neur/hth/Dl/Dys/Cow/hh/Irk1/crb/tok/tld/tnc/E(spl)mgamma-HLH/scrib/Ser/Dr/Gprk2/heph/mwh/rho/nab/vn/ple/ltl/nmo/Gug/Fhos/dally/Doc1/Rbfox1/eyg/ara/caup/mirr/dlp/Notum/MYPT-75D/CG14073/fz2/rl/EcR/jing/pk/ptc/psq/stan/inv/en/vg/Sox15/kn/hui/Hr51/nw/sbb/GEFmeso/par-1/shg/Egfr/dve/bs/Dll/G9a/sgg/bi/peb/ct/Nost/pot/fw/mew/sog/sd/disco-r/if/upd1/net/spen/ds/dpp/Duox/lilli/ft/dpy/wg/chm/d/salr…	95
GO:0048569	GO:0048569	post-embryonic animal organ development	106/1013	479/12234	9.59834e-22	8.34027e-20	5.7987e-20	corto/Alh/neur/hth/ss/Dl/Dys/lbl/lbe/hh/mbc/tok/tld/tnc/dysf/scrib/Ser/Dr/Gprk2/heph/bab1/bab2/mwh/rho/RhoGEF64C/vn/ltl/nmo/ImpE1/Gug/Fhos/dally/Rbfox1/ara/caup/mirr/dlp/MYPT-75D/ftz-f1/fz2/CG42674/rl/EcR/jing/pk/ptc/sns/Mmp2/sqa/lola/psq/stan/inv/en/ths/vg/kn/chn/Hr51/nw/sbb/GEFmeso/par-1/shg/Egfr/dve/bs/Dll/ewg/sgg/bi/ct/oc/Lim1/Nost/btd/pot/fw/mew/sog/sd/disco-r/if/B-H2/upd1/Cyp18a1/RhoGAP19D/…	106
GO:0007417	GO:0007417	central nervous system development	76/1013	287/12234	1.23308e-20	1.03451e-18	7.19259e-19	hkb/cas/lab/Antp/hb/neur/pasi2/hth/pros/svp/sim/E5/ems/sr/CG18599/fru/mira/tin/lbe/lmd/hh/mbc/dan/Dr/tll/rho/wit/mas/NT1/vn/vvl/exex/S-Lap1/D/HGTX/Notum/ftz-f1/eg/EcR/jing/Dscam1/unpg/Mmp2/stan/en/Psc/Prosap/kn/Hr51/grh/rib/shg/Dll/lov/ewg/Appl/DAAM/csw/PsGEF/ct/oc/Ten-a/disco/if/robo3/robo2/mid/eya/wg/gcm/ab/pdm2/kuz/noc/wor/dac	76
GO:0061061	GO:0061061	muscle structure development	64/1013	219/12234	5.93145e-20	4.8104e-18	3.3445e-18	Antp/Alh/Mlp84B/Whamy/Mical/hth/sals/Act88F/abd-A/Abd-B/sr/fru/Dys/tin/bap/lbe/slou/lmd/mbc/Dr/sls/mas/Gug/Zasp66/Prm/CG43897/rt/ara/caup/sns/Mef2/eve/CAP/lola/ths/jeb/vg/kn/chn/Zasp52/Alk/mbl/tn/retn/Unc-89/Kr/ewg/DAAM/br/mew/up/sd/if/dpp/Cf2/eya/wg/numb/ab/salm/bru1/Mhc/kon/bt	64
GO:0000122	GO:0000122	negative regulation of transcription by RNA polymerase II	60/1013	198/12234	1.2222e-19	9.59228e-18	6.66917e-18	hkb/Dfd/Antp/hb/ich/cwo/pros/foxo/ss/abd-A/Oamb/lbe/slou/lmd/E(spl)mgamma-HLH/fkh/tll/CG12071/dar1/CG12605/scrt/Blimp-1/Clk/Gug/klu/toe/eyg/mirr/D/HGTX/EcR/jing/eve/en/Sox15/chn/sbb/dve/retn/Kr/br/per/CG43689/bi/Vsx2/Vsx1/ct/oc/btd/CG43347/B-H2/net/tim/drm/sob/odd/slp1/mid/ab/salr	60
GO:0007476	GO:0007476	imaginal disc-derived wing morphogenesis	74/1013	291/12234	5.11809e-19	3.89135e-17	2.70552e-17	corto/neur/hth/Dl/Dys/hh/tok/tld/tnc/scrib/Ser/Dr/Gprk2/heph/mwh/rho/vn/ltl/nmo/Gug/Fhos/dally/Rbfox1/ara/caup/mirr/dlp/MYPT-75D/fz2/rl/EcR/jing/pk/ptc/psq/stan/inv/en/vg/kn/Hr51/nw/sbb/GEFmeso/par-1/shg/Egfr/dve/bs/Dll/sgg/bi/ct/Nost/pot/fw/mew/sog/sd/disco-r/if/net/spen/ds/dpp/Duox/ft/dpy/wg/d/salr/salm/qua/pan	74
GO:0060322	GO:0060322	head development	49/1013	142/12234	6.76788e-19	4.98978e-17	3.46921e-17	cas/lab/pb/Dfd/Antp/hb/hth/pros/sim/E5/ems/hh/Dr/tll/rho/vn/vvl/S-Lap1/D/ftz-f1/croc/EcR/jing/Dscam1/unpg/eve/stan/en/Prosap/kn/Hr51/shg/Dll/Appl/DAAM/PsGEF/oc/btd/Ten-a/disco/robo3/robo2/dpp/slp1/gcm/ab/noc/wor/dac	49
GO:0001708	GO:0001708	cell fate specification	41/1013	102/12234	8.26732e-19	5.916e-17	4.11319e-17	hkb/Antp/pyd/hth/abd-A/Abd-B/Dl/lbl/lbe/hh/tld/scrib/Dr/tll/rho/vn/Doc3/Doc2/Doc1/ara/btl/nkd/fz2/eve/ths/jeb/kn/chn/Egfr/bi/robo2/dpp/H15/mid/eya/wg/chm/numb/salm/dac/tj	41
GO:0001654	GO:0001654	eye development	93/1013	427/12234	1.13951e-18	7.49304e-17	5.20964e-17	pyd/neur/hth/pros/svp/foxo/trx/ss/tinc/gl/cdi/Dl/bnl/hh/crb/tld/dan/msi/scrib/Ser/tau/tll/RhoGAP100F/rho/sif/nmo/Gug/dally/klu/Mob2/toe/eyg/ara/caup/mirr/dysc/btl/dlp/rl/pk/Optix/ptc/sns/lola/stan/Sobp/jeb/vg/phyl/chn/SP2353/Alk/mbl/grh/shg/Egfr/prom/Kr/futsch/br/csw/ec/norpA/bi/peb/oc/Lim1/sev/fw/NetA/NetB/sd/B-H2/upd1/spen/ds/dpp/fred/ft/tutl/Kr-h1/eya/wg/d/Nckx30C/Trim9/salm/elB/noc/dac/CadN/C…	93
GO:0048880	GO:0048880	sensory system development	93/1013	427/12234	1.13951e-18	7.49304e-17	5.20964e-17	pyd/neur/hth/pros/svp/foxo/trx/ss/tinc/gl/cdi/Dl/bnl/hh/crb/tld/dan/msi/scrib/Ser/tau/tll/RhoGAP100F/rho/sif/nmo/Gug/dally/klu/Mob2/toe/eyg/ara/caup/mirr/dysc/btl/dlp/rl/pk/Optix/ptc/sns/lola/stan/Sobp/jeb/vg/phyl/chn/SP2353/Alk/mbl/grh/shg/Egfr/prom/Kr/futsch/br/csw/ec/norpA/bi/peb/oc/Lim1/sev/fw/NetA/NetB/sd/B-H2/upd1/spen/ds/dpp/fred/ft/tutl/Kr-h1/eya/wg/d/Nckx30C/Trim9/salm/elB/noc/dac/CadN/C…	93
GO:0150063	GO:0150063	visual system development	93/1013	427/12234	1.13951e-18	7.49304e-17	5.20964e-17	pyd/neur/hth/pros/svp/foxo/trx/ss/tinc/gl/cdi/Dl/bnl/hh/crb/tld/dan/msi/scrib/Ser/tau/tll/RhoGAP100F/rho/sif/nmo/Gug/dally/klu/Mob2/toe/eyg/ara/caup/mirr/dysc/btl/dlp/rl/pk/Optix/ptc/sns/lola/stan/Sobp/jeb/vg/phyl/chn/SP2353/Alk/mbl/grh/shg/Egfr/prom/Kr/futsch/br/csw/ec/norpA/bi/peb/oc/Lim1/sev/fw/NetA/NetB/sd/B-H2/upd1/spen/ds/dpp/fred/ft/tutl/Kr-h1/eya/wg/d/Nckx30C/Trim9/salm/elB/noc/dac/CadN/C…	93
GO:0007472	GO:0007472	wing disc morphogenesis	75/1013	303/12234	1.56481e-18	1.00189e-16	6.96577e-17	corto/neur/hth/Dl/Dys/hh/tok/tld/tnc/scrib/Ser/Dr/Gprk2/heph/mwh/rho/vn/ltl/nmo/Gug/Fhos/dally/Rbfox1/ara/caup/mirr/dlp/MYPT-75D/fz2/rl/EcR/jing/pk/ptc/psq/stan/inv/en/vg/kn/Hr51/nw/sbb/GEFmeso/par-1/shg/Egfr/dve/bs/Dll/sgg/bi/ct/Nost/pot/fw/mew/sog/sd/disco-r/if/upd1/net/spen/ds/dpp/Duox/ft/dpy/wg/d/salr/salm/qua/pan	75
GO:0099537	GO:0099537	trans-synaptic signaling	77/1013	320/12234	3.14679e-18	1.96311e-16	1.36488e-16	cpx/5-HT2A/Nmdar1/lap/Nlg1/mAChR-B/svp/Dop1R1/Rbp/Rim/cpo/VAChT/Dys/GluClalpha/Oamb/KaiR1D/Grik/CASK/Nrx-1/Syx1A/nAChRbeta2/slo/5-HT7/Gycbeta100B/pHCl-2/kek6/nSyb/Fife/Shab/wit/nAChRbeta1/NT1/unc-13-4A/Ank2/nwk/Rdl/rt/dysc/Sytbeta/Toll-6/Srpk79D/rl/Cirl/brp/jeb/stj/CG6329/Prosap/VGAT/Ih/DAT/Alk/mAChR-A/nAChRalpha3/X11Lbeta/cac/Ten-a/Tomosyn/Syt12/Neto/NFAT/inaE/hiw/Rab3-GEF/Lcch3/Sh/Frq1/Frq2/nAC…	77
GO:0010558	GO:0010558	negative regulation of macromolecule biosynthetic process	98/1013	471/12234	3.55748e-18	2.11106e-16	1.46775e-16	hkb/corto/cas/Dfd/Antp/hb/ich/CG16779/cwo/pros/foxo/ss/lncRNA:bxd/abd-A/Hmx/Oamb/tin/lbe/slou/lmd/msi/E(spl)mgamma-HLH/fkh/tll/CG12071/heph/dar1/CG12605/scrt/nab/Blimp-1/Clk/Gug/orb2/Rbfox1/klu/toe/eyg/mirr/D/HGTX/tey/knrl/kni/Eip78C/EcR/jing/eve/psq/en/Psc/Sox15/Oaz/chn/sbb/tn/dve/retn/Kr/br/per/lncRNA:roX1/CG43689/bi/Vsx2/Vsx1/Sxl/ct/oc/Lim1/btd/CG43347/lncRNA:roX2/sd/B-H2/net/Gsc/erm/tim/drm/s…	98
GO:2000113	GO:2000113	negative regulation of cellular macromolecule biosynthetic process	98/1013	471/12234	3.55748e-18	2.11106e-16	1.46775e-16	hkb/corto/cas/Dfd/Antp/hb/ich/CG16779/cwo/pros/foxo/ss/lncRNA:bxd/abd-A/Hmx/Oamb/tin/lbe/slou/lmd/msi/E(spl)mgamma-HLH/fkh/tll/CG12071/heph/dar1/CG12605/scrt/nab/Blimp-1/Clk/Gug/orb2/Rbfox1/klu/toe/eyg/mirr/D/HGTX/tey/knrl/kni/Eip78C/EcR/jing/eve/psq/en/Psc/Sox15/Oaz/chn/sbb/tn/dve/retn/Kr/br/per/lncRNA:roX1/CG43689/bi/Vsx2/Vsx1/Sxl/ct/oc/Lim1/btd/CG43347/lncRNA:roX2/sd/B-H2/net/Gsc/erm/tim/drm/s…	98
GO:0035218	GO:0035218	leg disc development	40/1013	101/12234	4.15892e-18	2.40921e-16	1.67504e-16	hth/ss/Dl/lbl/lbe/hh/dysf/Ser/bab1/bab2/rho/RhoGEF64C/vn/Gug/dally/ftz-f1/CG42674/rl/jing/vg/GEFmeso/Egfr/dve/Dll/Lim1/btd/sd/disco/B-H2/Cyp18a1/RhoGAP19D/ds/drm/sob/odd/H15/mid/d/noc/dac	40
GO:0099536	GO:0099536	synaptic signaling	78/1013	329/12234	4.76796e-18	2.69778e-16	1.87567e-16	cpx/5-HT2A/Nmdar1/lap/Nlg1/mAChR-B/svp/Dop1R1/Rbp/Rim/cpo/VAChT/Dys/GluClalpha/Oamb/KaiR1D/Grik/CASK/Nrx-1/Syx1A/nAChRbeta2/slo/Tusp/5-HT7/Gycbeta100B/pHCl-2/kek6/nSyb/Fife/Shab/wit/nAChRbeta1/NT1/unc-13-4A/Ank2/nwk/Rdl/rt/dysc/Sytbeta/Toll-6/Srpk79D/rl/Cirl/brp/jeb/stj/CG6329/Prosap/VGAT/Ih/DAT/Alk/mAChR-A/nAChRalpha3/X11Lbeta/cac/Ten-a/Tomosyn/Syt12/Neto/NFAT/inaE/hiw/Rab3-GEF/Lcch3/Sh/Frq1/Frq…	78
GO:0007447	GO:0007447	imaginal disc pattern formation	42/1013	112/12234	6.5895e-18	3.6437e-16	2.53333e-16	abd-A/Abd-B/Dl/Cow/hh/crb/E(spl)mgamma-HLH/Ser/Dr/rho/nab/vn/nmo/dally/dlp/Notum/CG14073/rl/jing/ptc/inv/en/vg/sbb/Egfr/Dll/bi/peb/Lim1/disco/B-H2/spen/ds/dpp/lilli/ft/H15/mid/wg/chm/dac/cad	42
GO:0007268	GO:0007268	chemical synaptic transmission	76/1013	319/12234	9.67681e-18	5.11819e-16	3.5585e-16	cpx/5-HT2A/Nmdar1/lap/Nlg1/mAChR-B/svp/Dop1R1/Rbp/Rim/cpo/VAChT/Dys/GluClalpha/Oamb/KaiR1D/Grik/CASK/Nrx-1/Syx1A/nAChRbeta2/slo/5-HT7/Gycbeta100B/pHCl-2/kek6/nSyb/Fife/Shab/wit/nAChRbeta1/NT1/unc-13-4A/Ank2/nwk/Rdl/rt/dysc/Sytbeta/Toll-6/Srpk79D/rl/Cirl/brp/jeb/stj/CG6329/Prosap/VGAT/Ih/DAT/Alk/mAChR-A/nAChRalpha3/X11Lbeta/cac/Ten-a/Tomosyn/Syt12/Neto/NFAT/hiw/Rab3-GEF/Lcch3/Sh/Frq1/Frq2/nAChRalp…	76
GO:0098916	GO:0098916	anterograde trans-synaptic signaling	76/1013	319/12234	9.67681e-18	5.11819e-16	3.5585e-16	cpx/5-HT2A/Nmdar1/lap/Nlg1/mAChR-B/svp/Dop1R1/Rbp/Rim/cpo/VAChT/Dys/GluClalpha/Oamb/KaiR1D/Grik/CASK/Nrx-1/Syx1A/nAChRbeta2/slo/5-HT7/Gycbeta100B/pHCl-2/kek6/nSyb/Fife/Shab/wit/nAChRbeta1/NT1/unc-13-4A/Ank2/nwk/Rdl/rt/dysc/Sytbeta/Toll-6/Srpk79D/rl/Cirl/brp/jeb/stj/CG6329/Prosap/VGAT/Ih/DAT/Alk/mAChR-A/nAChRalpha3/X11Lbeta/cac/Ten-a/Tomosyn/Syt12/Neto/NFAT/hiw/Rab3-GEF/Lcch3/Sh/Frq1/Frq2/nAChRalp…	76
GO:0051253	GO:0051253	negative regulation of RNA metabolic process	90/1013	420/12234	1.29343e-17	6.69559e-16	4.6552e-16	hkb/corto/cas/Dfd/Antp/hb/ich/CG16779/cwo/pros/foxo/ss/lncRNA:bxd/abd-A/Hmx/Oamb/tin/lbe/slou/lmd/E(spl)mgamma-HLH/fkh/tll/CG12071/dar1/CG12605/scrt/nab/Blimp-1/Clk/Gug/bol/klu/toe/eyg/mirr/D/HGTX/tey/knrl/kni/Eip78C/EcR/jing/eve/psq/en/Psc/Sox15/Oaz/chn/Psi/sbb/dve/retn/Kr/br/per/lncRNA:roX1/CG43689/bi/Vsx2/Vsx1/Sxl/ct/oc/Lim1/btd/CG43347/lncRNA:roX2/sd/B-H2/net/Gsc/erm/tim/drm/sob/odd/slp1/mid/…	90
GO:0045892	GO:0045892	negative regulation of transcription, DNA-templated	87/1013	402/12234	2.43981e-17	1.16393e-15	8.0924e-16	hkb/corto/cas/Dfd/Antp/hb/ich/CG16779/cwo/pros/foxo/ss/lncRNA:bxd/abd-A/Hmx/Oamb/tin/lbe/slou/lmd/E(spl)mgamma-HLH/fkh/tll/CG12071/dar1/CG12605/scrt/nab/Blimp-1/Clk/Gug/klu/toe/eyg/mirr/D/HGTX/tey/knrl/kni/Eip78C/EcR/jing/eve/psq/en/Psc/Sox15/Oaz/chn/sbb/dve/retn/Kr/br/per/lncRNA:roX1/CG43689/bi/Vsx2/Vsx1/ct/oc/Lim1/btd/CG43347/lncRNA:roX2/sd/B-H2/net/Gsc/erm/tim/drm/sob/odd/slp1/mid/chm/Samuel/a…	87
GO:0048749	GO:0048749	compound eye development	87/1013	402/12234	2.43981e-17	1.16393e-15	8.0924e-16	pyd/neur/hth/pros/svp/foxo/ss/gl/cdi/Dl/bnl/hh/crb/tld/dan/msi/scrib/Ser/tau/RhoGAP100F/rho/nmo/dally/klu/Mob2/toe/eyg/ara/caup/mirr/dysc/btl/dlp/rl/pk/Optix/sns/lola/stan/Sobp/jeb/vg/phyl/chn/SP2353/Alk/mbl/grh/shg/Egfr/prom/Kr/futsch/br/csw/ec/norpA/bi/peb/oc/Lim1/sev/fw/NetA/NetB/sd/B-H2/upd1/spen/ds/dpp/fred/ft/tutl/Kr-h1/eya/wg/d/Nckx30C/Trim9/salm/elB/noc/dac/CadN/CadN2/Mitf	87
GO:1902679	GO:1902679	negative regulation of RNA biosynthetic process	87/1013	402/12234	2.43981e-17	1.16393e-15	8.0924e-16	hkb/corto/cas/Dfd/Antp/hb/ich/CG16779/cwo/pros/foxo/ss/lncRNA:bxd/abd-A/Hmx/Oamb/tin/lbe/slou/lmd/E(spl)mgamma-HLH/fkh/tll/CG12071/dar1/CG12605/scrt/nab/Blimp-1/Clk/Gug/klu/toe/eyg/mirr/D/HGTX/tey/knrl/kni/Eip78C/EcR/jing/eve/psq/en/Psc/Sox15/Oaz/chn/sbb/dve/retn/Kr/br/per/lncRNA:roX1/CG43689/bi/Vsx2/Vsx1/ct/oc/Lim1/btd/CG43347/lncRNA:roX2/sd/B-H2/net/Gsc/erm/tim/drm/sob/odd/slp1/mid/chm/Samuel/a…	87
GO:1903507	GO:1903507	negative regulation of nucleic acid-templated transcription	87/1013	402/12234	2.43981e-17	1.16393e-15	8.0924e-16	hkb/corto/cas/Dfd/Antp/hb/ich/CG16779/cwo/pros/foxo/ss/lncRNA:bxd/abd-A/Hmx/Oamb/tin/lbe/slou/lmd/E(spl)mgamma-HLH/fkh/tll/CG12071/dar1/CG12605/scrt/nab/Blimp-1/Clk/Gug/klu/toe/eyg/mirr/D/HGTX/tey/knrl/kni/Eip78C/EcR/jing/eve/psq/en/Psc/Sox15/Oaz/chn/sbb/dve/retn/Kr/br/per/lncRNA:roX1/CG43689/bi/Vsx2/Vsx1/ct/oc/Lim1/btd/CG43347/lncRNA:roX2/sd/B-H2/net/Gsc/erm/tim/drm/sob/odd/slp1/mid/chm/Samuel/a…	87
GO:0009890	GO:0009890	negative regulation of biosynthetic process	98/1013	487/12234	3.85379e-17	1.76911e-15	1.23e-15	hkb/corto/cas/Dfd/Antp/hb/ich/CG16779/cwo/pros/foxo/ss/lncRNA:bxd/abd-A/Hmx/Oamb/tin/lbe/slou/lmd/msi/E(spl)mgamma-HLH/fkh/tll/CG12071/heph/dar1/CG12605/scrt/nab/Blimp-1/Clk/Gug/orb2/Rbfox1/klu/toe/eyg/mirr/D/HGTX/tey/knrl/kni/Eip78C/EcR/jing/eve/psq/en/Psc/Sox15/Oaz/chn/sbb/tn/dve/retn/Kr/br/per/lncRNA:roX1/CG43689/bi/Vsx2/Vsx1/Sxl/ct/oc/Lim1/btd/CG43347/lncRNA:roX2/sd/B-H2/net/Gsc/erm/tim/drm/s…	98
GO:0031327	GO:0031327	negative regulation of cellular biosynthetic process	98/1013	487/12234	3.85379e-17	1.76911e-15	1.23e-15	hkb/corto/cas/Dfd/Antp/hb/ich/CG16779/cwo/pros/foxo/ss/lncRNA:bxd/abd-A/Hmx/Oamb/tin/lbe/slou/lmd/msi/E(spl)mgamma-HLH/fkh/tll/CG12071/heph/dar1/CG12605/scrt/nab/Blimp-1/Clk/Gug/orb2/Rbfox1/klu/toe/eyg/mirr/D/HGTX/tey/knrl/kni/Eip78C/EcR/jing/eve/psq/en/Psc/Sox15/Oaz/chn/sbb/tn/dve/retn/Kr/br/per/lncRNA:roX1/CG43689/bi/Vsx2/Vsx1/Sxl/ct/oc/Lim1/btd/CG43347/lncRNA:roX2/sd/B-H2/net/Gsc/erm/tim/drm/s…	98
GO:0045934	GO:0045934	negative regulation of nucleobase-containing compound metabolic process	90/1013	432/12234	8.5125e-17	3.83536e-15	2.66659e-15	hkb/corto/cas/Dfd/Antp/hb/ich/CG16779/cwo/pros/foxo/ss/lncRNA:bxd/abd-A/Hmx/Oamb/tin/lbe/slou/lmd/E(spl)mgamma-HLH/fkh/tll/CG12071/dar1/CG12605/scrt/nab/Blimp-1/Clk/Gug/bol/klu/toe/eyg/mirr/D/HGTX/tey/knrl/kni/Eip78C/EcR/jing/eve/psq/en/Psc/Sox15/Oaz/chn/Psi/sbb/dve/retn/Kr/br/per/lncRNA:roX1/CG43689/bi/Vsx2/Vsx1/Sxl/ct/oc/Lim1/btd/CG43347/lncRNA:roX2/sd/B-H2/net/Gsc/erm/tim/drm/sob/odd/slp1/mid/…	90
GO:0007424	GO:0007424	open tracheal system development	63/1013	244/12234	1.05524e-16	4.66799e-15	3.24549e-15	kkv/pyd/ich/pasi2/ems/stumps/Cad88C/btsz/Abd-B/sr/bnl/hh/crb/dysf/trh/rho/RhoGEF64C/Blimp-1/vn/ple/dally/trn/btl/dlp/verm/serp/knrl/kni/rl/jing/ptc/Np/Mmp2/stan/en/Oaz/sli/grh/rib/shg/Pu/Egfr/bs/DAAM/csw/peb/ct/mew/if/ds/robo2/dpp/bark/ft/dpy/uif/wg/Btk29A/salm/elB/noc/Mhc/pan	63
GO:0007626	GO:0007626	locomotory behavior	55/1013	195/12234	1.48369e-16	6.44611e-15	4.48175e-15	sim/foxo/unc79/CASK/Irk1/Gba1b/Nf1/unc80/MsR2/Shab/FMRFaR/nab/ple/Clk/Tmc/dysc/nan/DCX-EMAP/EcR/Cirl/brp/Mef2/Ih/Hr51/DAT/sbb/tn/twz/Mid1/lov/G9a/Pdfr/sgg/per/norpA/Tbh/oc/cac/na/hiw/acj6/disco/Sh/upd1/CCKLR-17D1/nAChRalpha7/shakB/Plc21C/Syt1/tim/tutl/Trim9/ppk/Trpgamma/btv	55
GO:0060541	GO:0060541	respiratory system development	64/1013	253/12234	1.78823e-16	7.63294e-15	5.30691e-15	kkv/pyd/ich/pasi2/ems/stumps/Cad88C/btsz/Abd-B/sr/bnl/hh/crb/dysf/trh/rho/RhoGEF64C/Blimp-1/vn/ple/Fhos/dally/trn/btl/dlp/verm/serp/knrl/kni/rl/jing/ptc/Np/Mmp2/stan/en/Oaz/sli/grh/rib/shg/Pu/Egfr/bs/DAAM/csw/peb/ct/mew/if/ds/robo2/dpp/bark/ft/dpy/uif/wg/Btk29A/salm/elB/noc/Mhc/pan	64
GO:0007611	GO:0007611	learning or memory	50/1013	167/12234	2.49967e-16	1.0308e-14	7.16678e-15	Nmdar1/neur/2mit/Dop1R1/pxb/ss/Oamb/CASK/Nrx-1/Gba1b/Nf1/scrib/Pkc98E/trp/CanA1/DopEcR/vn/MCU/Ank2/Hn/orb2/Rdl/Rbfox1/Mob2/wnd/EcR/brp/Alk/Rgk1/Egfr/bs/G9a/Appl/futsch/sgg/per/Tbh/Tomosyn/rad/eag/hiw/Sh/upd1/amn/Dop2R/lilli/meng/wg/Btk29A/Ddc	50
GO:0050890	GO:0050890	cognition	50/1013	167/12234	2.49967e-16	1.0308e-14	7.16678e-15	Nmdar1/neur/2mit/Dop1R1/pxb/ss/Oamb/CASK/Nrx-1/Gba1b/Nf1/scrib/Pkc98E/trp/CanA1/DopEcR/vn/MCU/Ank2/Hn/orb2/Rdl/Rbfox1/Mob2/wnd/EcR/brp/Alk/Rgk1/Egfr/bs/G9a/Appl/futsch/sgg/per/Tbh/Tomosyn/rad/eag/hiw/Sh/upd1/amn/Dop2R/lilli/meng/wg/Btk29A/Ddc	50
GO:0014016	GO:0014016	neuroblast differentiation	24/1013	41/12234	3.21253e-16	1.30268e-14	9.05707e-15	cas/Antp/hb/neur/pros/svp/ems/abd-A/Dl/tll/nab/klu/D/nkd/inv/en/Kr/spen/mid/wg/numb/pdm2/kuz/ham	24
GO:0048592	GO:0048592	eye morphogenesis	77/1013	346/12234	3.60105e-16	1.41312e-14	9.82495e-15	pyd/neur/hth/pros/svp/foxo/ss/tinc/gl/cdi/Dl/bnl/hh/crb/tld/msi/scrib/Ser/tau/tll/RhoGAP100F/rho/nmo/klu/Mob2/eyg/ara/caup/mirr/dysc/btl/rl/pk/Optix/ptc/sns/lola/stan/jeb/vg/phyl/chn/SP2353/Alk/mbl/grh/shg/Egfr/prom/br/csw/ec/norpA/bi/peb/oc/sev/fw/sd/B-H2/upd1/ds/dpp/fred/ft/tutl/Kr-h1/eya/wg/d/salm/elB/noc/dac/CadN/CadN2/Mitf	77
GO:0090596	GO:0090596	sensory organ morphogenesis	77/1013	346/12234	3.60105e-16	1.41312e-14	9.82495e-15	pyd/neur/hth/pros/svp/foxo/ss/tinc/gl/cdi/Dl/bnl/hh/crb/tld/msi/scrib/Ser/tau/tll/RhoGAP100F/rho/nmo/klu/Mob2/eyg/ara/caup/mirr/dysc/btl/rl/pk/Optix/ptc/sns/lola/stan/jeb/vg/phyl/chn/SP2353/Alk/mbl/grh/shg/Egfr/prom/br/csw/ec/norpA/bi/peb/oc/sev/fw/sd/B-H2/upd1/ds/dpp/fred/ft/tutl/Kr-h1/eya/wg/d/salm/elB/noc/dac/CadN/CadN2/Mitf	77
GO:0001745	GO:0001745	compound eye morphogenesis	74/1013	329/12234	7.61412e-16	2.89456e-14	2.01248e-14	pyd/neur/hth/pros/svp/foxo/ss/gl/cdi/Dl/bnl/hh/crb/tld/msi/scrib/Ser/tau/RhoGAP100F/rho/nmo/klu/Mob2/eyg/ara/caup/mirr/dysc/btl/rl/pk/Optix/sns/lola/stan/jeb/vg/phyl/chn/SP2353/Alk/mbl/grh/shg/Egfr/prom/br/csw/ec/norpA/bi/peb/oc/sev/fw/sd/B-H2/upd1/ds/dpp/fred/ft/tutl/Kr-h1/eya/wg/d/salm/elB/noc/dac/CadN/CadN2/Mitf	74
GO:0045944	GO:0045944	positive regulation of transcription by RNA polymerase II	74/1013	329/12234	7.61412e-16	2.89456e-14	2.01248e-14	lab/Dfd/Scr/Antp/hb/ich/hth/pros/sim/foxo/trx/abd-A/Abd-B/gl/tin/bap/lmd/dysf/fkh/tll/trh/dar1/CG11350/vvl/bin/Clk/Doc3/Doc2/Doc1/ara/caup/D/HGTX/ftz-f1/EcR/jing/CG12769/Mef2/eve/en/tou/vg/kn/chn/Hr51/grh/bs/br/oc/btd/gce/acj6/sd/disco/lilli/drm/sob/odd/Cf2/H15/mid/dsf/eya/chm/tai/gcm/CG15269/wor/dl/tj/Hr38/cad/pan/onecut	74
GO:0048565	GO:0048565	digestive tract development	40/1013	116/12234	1.19279e-15	4.39706e-14	3.05712e-14	kkv/lab/Scr/Antp/svp/abd-A/Abd-B/tin/hh/crb/tnc/fkh/trh/rho/vn/D/Notum/fz2/EcR/Mef2/sli/Alk/rib/shg/Egfr/dve/Kr/ct/mew/if/upd1/IA-2/dpp/drm/sob/odd/wg/wb/cad/pan	40
GO:0055123	GO:0055123	digestive system development	40/1013	116/12234	1.19279e-15	4.39706e-14	3.05712e-14	kkv/lab/Scr/Antp/svp/abd-A/Abd-B/tin/hh/crb/tnc/fkh/trh/rho/vn/D/Notum/fz2/EcR/Mef2/sli/Alk/rib/shg/Egfr/dve/Kr/ct/mew/if/upd1/IA-2/dpp/drm/sob/odd/wg/wb/cad/pan	40
GO:0045893	GO:0045893	positive regulation of transcription, DNA-templated	88/1013	441/12234	2.98408e-15	1.05221e-13	7.31567e-14	lab/Dfd/Scr/Antp/hb/ich/hth/pros/sim/foxo/trx/abd-A/Abd-B/gl/tin/bap/Eip93F/lmd/dysf/fkh/tll/trh/dar1/CG11350/vvl/bin/Clk/Pdp1/Doc3/Doc2/Doc1/Rbfox1/tna/ara/caup/mirr/D/HGTX/ftz-f1/EcR/jing/CG12769/Mef2/eve/lola/en/tou/vg/Oaz/kn/chn/Hr51/grh/retn/bs/Dll/br/lncRNA:roX1/oc/Lim1/mei-P26/btd/lncRNA:roX2/gce/acj6/sd/disco/lilli/drm/sob/odd/Cf2/H15/mid/dsf/eya/chm/tai/gcm/CG15269/wor/dl/tj/Hr38/cad/pan…	88
GO:1902680	GO:1902680	positive regulation of RNA biosynthetic process	88/1013	441/12234	2.98408e-15	1.05221e-13	7.31567e-14	lab/Dfd/Scr/Antp/hb/ich/hth/pros/sim/foxo/trx/abd-A/Abd-B/gl/tin/bap/Eip93F/lmd/dysf/fkh/tll/trh/dar1/CG11350/vvl/bin/Clk/Pdp1/Doc3/Doc2/Doc1/Rbfox1/tna/ara/caup/mirr/D/HGTX/ftz-f1/EcR/jing/CG12769/Mef2/eve/lola/en/tou/vg/Oaz/kn/chn/Hr51/grh/retn/bs/Dll/br/lncRNA:roX1/oc/Lim1/mei-P26/btd/lncRNA:roX2/gce/acj6/sd/disco/lilli/drm/sob/odd/Cf2/H15/mid/dsf/eya/chm/tai/gcm/CG15269/wor/dl/tj/Hr38/cad/pan…	88
GO:1903508	GO:1903508	positive regulation of nucleic acid-templated transcription	88/1013	441/12234	2.98408e-15	1.05221e-13	7.31567e-14	lab/Dfd/Scr/Antp/hb/ich/hth/pros/sim/foxo/trx/abd-A/Abd-B/gl/tin/bap/Eip93F/lmd/dysf/fkh/tll/trh/dar1/CG11350/vvl/bin/Clk/Pdp1/Doc3/Doc2/Doc1/Rbfox1/tna/ara/caup/mirr/D/HGTX/ftz-f1/EcR/jing/CG12769/Mef2/eve/lola/en/tou/vg/Oaz/kn/chn/Hr51/grh/retn/bs/Dll/br/lncRNA:roX1/oc/Lim1/mei-P26/btd/lncRNA:roX2/gce/acj6/sd/disco/lilli/drm/sob/odd/Cf2/H15/mid/dsf/eya/chm/tai/gcm/CG15269/wor/dl/tj/Hr38/cad/pan…	88
GO:0007186	GO:0007186	G protein-coupled receptor signaling pathway	57/1013	226/12234	9.64655e-15	3.35287e-13	2.33113e-13	5-HT2A/CG34384/mAChR-B/5-HT2B/Octbeta3R/Octbeta2R/foxo/CCHa1/Dop1R1/TyrRII/TyrR/Octalpha2R/Rh2/Oamb/ETHR/SIFaR/CG31140/Dop1R2/Gycalpha99B/trp/5-HT7/MsR2/FMRFaR/DopEcR/Arr2/CNMaR/CG43373/Ac76E/rdgC/Ac78C/mtt/Cirl/stan/Dh31-R/mthl3/CG13575/mAChR-A/Pdfr/norpA/Tbh/rdgA/CG32683/inaE/Ac13E/RSG7/CG33639/CG32547/CCKLR-17D1/amn/Dop2R/GABA-B-R3/Nplp4/CG13995/Ggamma30A/Rh5/CG31760/Arr1	57
GO:0051254	GO:0051254	positive regulation of RNA metabolic process	89/1013	464/12234	2.4221e-14	8.29995e-13	5.77066e-13	lab/Dfd/Scr/Antp/hb/ich/hth/pros/sim/foxo/trx/abd-A/Abd-B/gl/tin/bap/Eip93F/lmd/dysf/fkh/tll/trh/dar1/CG11350/vvl/bin/Clk/Pdp1/Doc3/Doc2/Doc1/Rbfox1/tna/ara/caup/mirr/D/HGTX/ftz-f1/EcR/jing/CG12769/Mef2/eve/lola/en/tou/vg/Oaz/kn/chn/Hr51/grh/retn/bs/Dll/br/lncRNA:roX1/Sxl/oc/Lim1/mei-P26/btd/lncRNA:roX2/gce/acj6/sd/disco/lilli/drm/sob/odd/Cf2/H15/mid/dsf/eya/chm/tai/gcm/CG15269/wor/dl/tj/Hr38/cad…	89
GO:0045935	GO:0045935	positive regulation of nucleobase-containing compound metabolic process	91/1013	481/12234	2.86449e-14	9.67958e-13	6.72987e-13	lab/Dfd/Scr/Antp/hb/ich/hth/pros/sim/foxo/trx/abd-A/Abd-B/gl/tin/bap/Eip93F/lmd/dysf/fkh/tll/trh/dar1/CG11350/vvl/bin/Clk/Pdp1/Doc3/Doc2/Doc1/Rbfox1/tna/ara/caup/mirr/D/HGTX/ftz-f1/EcR/jing/CG12769/Mef2/eve/lola/en/tou/vg/Oaz/kn/chn/Hr51/grh/tn/retn/bs/Dll/br/lncRNA:roX1/Sxl/oc/Lim1/mei-P26/btd/lncRNA:roX2/gce/acj6/sd/disco/lilli/drm/sob/odd/Cf2/H15/mid/dsf/eya/chm/tai/gcm/Nos/CG15269/wor/dl/tj/H…	91
GO:0007548	GO:0007548	sex differentiation	35/1013	99/12234	3.0962e-14	1.03192e-12	7.17461e-13	abd-A/Abd-B/fru/tin/hh/tnc/Dr/dmrt99B/bab1/bab2/fz2/ptc/lola/en/sli/rib/shg/Egfr/Dll/br/Sxl/ct/Yp1/robo3/robo2/dpp/mid/eya/wg/Btk29A/salr/salm/wb/dac/tj	35
GO:0007517	GO:0007517	muscle organ development	34/1013	94/12234	3.31978e-14	1.09149e-12	7.58875e-13	abd-A/Abd-B/sr/fru/Dys/bap/slou/lmd/mbc/Dr/sls/mas/rt/sns/Mef2/CAP/ths/jeb/vg/kn/Alk/mbl/retn/Kr/ewg/mew/up/if/dpp/wg/ab/salm/Mhc/kon	34
GO:0035287	GO:0035287	head segmentation	16/1013	21/12234	5.97453e-14	1.93814e-12	1.34752e-12	pb/Dfd/Antp/hb/hth/ems/hh/croc/jing/eve/en/kn/oc/btd/slp1/gcm	16
GO:0010557	GO:0010557	positive regulation of macromolecule biosynthetic process	92/1013	497/12234	7.95091e-14	2.54534e-12	1.76968e-12	lab/Dfd/Scr/Antp/hb/ich/hth/pros/sim/foxo/trx/abd-A/Abd-B/gl/tin/bap/Eip93F/lmd/dysf/fkh/tll/trh/dar1/CG11350/vvl/bin/Clk/Pdp1/orb2/Doc3/Doc2/Doc1/bol/Rbfox1/tna/ara/caup/mirr/D/HGTX/ftz-f1/EcR/jing/CG12769/Mef2/eve/lola/en/tou/vg/Oaz/kn/chn/Hr51/grh/retn/bs/Dll/br/lncRNA:roX1/otu/oc/Lim1/mei-P26/btd/lncRNA:roX2/gce/acj6/sd/disco/lilli/drm/sob/odd/Cf2/H15/mid/dsf/eya/chm/tai/gcm/CG15269/wor/dl/tj…	92
GO:0042692	GO:0042692	muscle cell differentiation	36/1013	108/12234	1.05954e-13	3.34788e-12	2.32766e-12	Antp/Mlp84B/Whamy/Mical/sals/Act88F/abd-A/tin/lbe/slou/lmd/mbc/sls/Zasp66/Prm/rt/ara/caup/sns/Mef2/eve/jeb/kn/Zasp52/tn/Unc-89/DAAM/br/up/sd/if/numb/bru1/Mhc/kon/bt	36
GO:0045595	GO:0045595	regulation of cell differentiation	62/1013	273/12234	1.15607e-13	3.60605e-12	2.50716e-12	cas/Antp/hb/neur/Mical/cwo/hth/pros/ss/Abd-B/tinc/cdi/Dl/lbl/lbe/hh/E(spl)mgamma-HLH/Ser/bab2/dar1/sif/vn/Fhos/klu/btl/rl/EcR/pk/eve/stan/Vmat/kn/chn/Hr51/Alk/grh/par-1/Kr/G9a/DAAM/csw/otu/oc/btd/sd/goe/erm/dpp/mid/Kr-h1/eya/wg/chm/Sema1a/numb/gcm/salm/bru1/nub/wor/dl/CadN	62
GO:0035282	GO:0035282	segmentation	59/1013	254/12234	1.63595e-13	5.03831e-12	3.50296e-12	lab/pb/Dfd/Antp/hb/hth/ems/ss/Abd-B/Dl/mira/Cow/hh/Syx1A/dan/dysf/scrib/Ser/tll/vvl/Gug/dally/rt/D/dlp/nkd/fz2/kni/croc/rl/jing/eve/psq/stan/en/kn/par-1/shg/Egfr/dve/gsb-n/Kr/csw/sgg/fs(1)M3/oc/btd/upd1/spen/Syt1/lilli/drm/sob/odd/slp1/wg/gcm/cad/pan	59
GO:0007498	GO:0007498	mesoderm development	33/1013	98/12234	8.19543e-13	2.49243e-11	1.7329e-11	hkb/neur/stumps/abd-A/Abd-B/Dl/tin/bap/hh/sls/bin/Zasp66/Prm/CG43897/Mef2/ths/jeb/sli/Alk/shg/CG44245/csw/CG34417/up/meso18E/dpp/slp1/eya/wg/hll/wb/pan/bt	33
GO:0008038	GO:0008038	neuron recognition	35/1013	114/12234	3.54272e-12	1.06413e-10	7.39851e-11	fru/RhoGAP93B/tok/p130CAS/Con/Dscam2/Dscam4/fz2/tey/nrm/Dscam1/hig/Mmp2/lola/stan/Drl-2/sli/Sema2b/pot/Ten-a/mew/NetB/acj6/if/CG6867/upd1/robo3/robo2/tutl/mid/Sema1a/Trim9/ab/CadN/Fas3	35
GO:0048813	GO:0048813	dendrite morphogenesis	43/1013	163/12234	3.84135e-12	1.13976e-10	7.92432e-11	Mical/cwo/pros/ems/foxo/ss/fru/dar1/wit/vvl/dally/ara/D/Toll-6/ftz-f1/EcR/Dscam1/Optix/lola/stan/nompA/Prosap/kn/chn/sli/Sema2b/retn/G9a/futsch/br/ct/NetA/NetB/acj6/tutl/Snoo/Sema1a/gcm/ab/nub/BuGZ/CadN/ham	43
GO:0007613	GO:0007613	memory	36/1013	121/12234	4.89927e-12	1.43614e-10	9.98494e-11	Nmdar1/neur/2mit/Dop1R1/pxb/ss/CASK/Gba1b/Nf1/scrib/Pkc98E/CanA1/MCU/Ank2/Hn/orb2/Rbfox1/Mob2/wnd/EcR/brp/Rgk1/bs/G9a/Appl/per/Tbh/Tomosyn/rad/hiw/upd1/amn/Dop2R/meng/wg/Ddc	36
GO:0048589	GO:0048589	developmental growth	72/1013	373/12234	6.03033e-12	1.74664e-10	1.21438e-10	cpx/Nlg1/FER/Octbeta2R/foxo/btsz/CASK/Nrx-1/hh/crb/slo/Nf1/scrib/fkh/Tace/RhoGAP100F/Pdk1/Eip63E/dar1/wit/Ank2/nmo/dally/nwk/Mob2/dysc/btl/dlp/Toll-6/fz2/wnd/verm/Ac76E/jing/pk/Dscam1/stan/jeb/vg/stj/Prosap/Hr51/sbb/par-1/shg/Egfr/Liprin-gamma/ewg/DAAM/futsch/sgg/bi/Sxl/cac/Ten-a/eag/hiw/disco-r/Sh/upd1/amn/PNUTS/dpp/ft/wg/d/Sema1a/Nos/kuz/CadN/CadN2/pan	72
GO:0008037	GO:0008037	cell recognition	35/1013	117/12234	8.1576e-12	2.31421e-10	1.60899e-10	fru/RhoGAP93B/tok/p130CAS/Con/Dscam2/Dscam4/fz2/tey/nrm/Dscam1/hig/Mmp2/lola/stan/Drl-2/sli/Sema2b/pot/Ten-a/mew/NetB/acj6/if/CG6867/upd1/robo3/robo2/tutl/mid/Sema1a/Trim9/ab/CadN/Fas3	35
GO:0009880	GO:0009880	embryonic pattern specification	52/1013	227/12234	8.18012e-12	2.31421e-10	1.60899e-10	pb/Dfd/Antp/hb/hth/ems/Abd-B/mira/Cow/hh/Syx1A/scrib/tll/Gug/dally/rt/D/dlp/nkd/fz2/kni/croc/rl/jing/eve/psq/stan/en/kn/par-1/Pu/Egfr/retn/gsb-n/Kr/csw/sgg/fs(1)M3/oc/btd/upd1/dpp/Syt1/lilli/drm/sob/odd/slp1/wg/gcm/cad/pan	52
GO:0040007	GO:0040007	growth	80/1013	439/12234	8.5151e-12	2.38129e-10	1.65563e-10	cpx/Nlg1/FER/Octbeta2R/foxo/btsz/CASK/Nrx-1/hh/mbc/crb/slo/Nf1/scrib/fkh/Tace/RhoGAP100F/Pdk1/hfp/Eip63E/dar1/wit/Ank2/nmo/dally/nwk/Mob2/ara/caup/mirr/dysc/btl/dlp/Toll-6/fz2/wnd/verm/Ac76E/jing/pk/Dscam1/stan/jeb/vg/stj/Prosap/Hr51/Alk/sbb/par-1/shg/Egfr/Liprin-gamma/ewg/DAAM/futsch/sgg/bi/Sxl/cac/Ten-a/eag/hiw/disco-r/Sh/upd1/amn/PNUTS/dpp/ft/wg/d/Sema1a/tai/Nos/Samuel/kuz/CadN/CadN2/pan	80
GO:0007420	GO:0007420	brain development	35/1013	119/12234	1.39686e-11	3.86199e-10	2.68511e-10	cas/lab/hth/pros/sim/E5/ems/Dr/tll/rho/vn/vvl/S-Lap1/D/ftz-f1/EcR/Dscam1/unpg/stan/Prosap/Hr51/shg/Dll/Appl/DAAM/PsGEF/oc/Ten-a/disco/robo3/robo2/ab/noc/wor/dac	35
GO:0035051	GO:0035051	cardiocyte differentiation	17/1013	30/12234	1.51144e-11	4.13183e-10	2.87271e-10	svp/abd-A/Abd-B/tin/Doc3/Doc2/Doc1/fz2/EcR/eve/sd/robo2/dpp/H15/mid/wg/kuz	17
GO:0007478	GO:0007478	leg disc morphogenesis	28/1013	80/12234	1.54387e-11	4.17359e-10	2.90175e-10	hth/ss/Dl/lbl/lbe/hh/dysf/Ser/bab1/bab2/RhoGEF64C/Gug/dally/ftz-f1/CG42674/vg/GEFmeso/dve/Dll/Lim1/btd/sd/Cyp18a1/RhoGAP19D/ds/drm/sob/odd	28
GO:0016477	GO:0016477	cell migration	64/1013	319/12234	1.67051e-11	4.46631e-10	3.10527e-10	hkb/Whamy/trx/stumps/CG45105/abd-A/Abd-B/sr/Dl/bnl/tin/lbl/lbe/CASK/hh/mbc/dysf/p130CAS/mwh/Tie/vn/ple/Fhos/dally/trn/btl/dlp/fz2/CG42674/knrl/kni/EcR/jing/mim/Dscam1/ptc/Mmp2/ths/jeb/Shrm/sli/rib/par-1/shg/Pu/Egfr/stl/csw/peb/Evi5/mew/NetA/NetB/if/upd1/robo2/dpp/Sema1a/tai/numb/ab/kuz/Mhc/tj	64
GO:0008406	GO:0008406	gonad development	22/1013	51/12234	1.91615e-11	5.01289e-10	3.48528e-10	abd-A/Abd-B/tin/hh/bab2/fz2/ptc/lola/en/sli/rib/shg/Egfr/ct/robo3/robo2/mid/eya/salr/salm/wb/tj	22
GO:0045137	GO:0045137	development of primary sexual characteristics	22/1013	51/12234	1.91615e-11	5.01289e-10	3.48528e-10	abd-A/Abd-B/tin/hh/bab2/fz2/ptc/lola/en/sli/rib/shg/Egfr/ct/robo3/robo2/mid/eya/salr/salm/wb/tj	22
GO:0034330	GO:0034330	cell junction organization	70/1013	367/12234	2.13403e-11	5.52352e-10	3.84031e-10	cpx/dpr16/Nlg1/pyd/pasi2/Mical/pros/Octbeta2R/btsz/dpr9/Rbp/CASK/Nrx-1/crb/slo/Nf1/scrib/DIP-gamma/mesh/RhoGAP100F/Pdk1/dpr20/Spn/Fife/wit/Ank2/nmo/nwk/dpr6/Mob2/dysc/btl/dlp/sff/fz2/wnd/Srpk79D/sns/brp/Mmp2/stan/jeb/stj/Prosap/par-1/shg/Liprin-gamma/ewg/Appl/futsch/sgg/DIP-alpha/Nost/cac/Ten-a/Neto/hiw/Lrp4/Frq1/Frq2/CCKLR-17D1/shakB/DIP-beta/bark/wg/Sema1a/DIP-zeta/Nos/Ca-beta/unc-13	70
GO:0048732	GO:0048732	gland development	46/1013	192/12234	2.61341e-11	6.69308e-10	4.65346e-10	hkb/Scr/Antp/hb/neur/hth/foxo/btsz/Abd-B/gl/tin/crb/Ser/fkh/tll/trh/rho/bin/Fhos/eyg/trn/fz2/rl/EcR/lola/ths/jeb/Drl-2/kn/sli/rib/shg/Egfr/retn/br/mew/NetB/sog/if/robo2/dpp/eya/wg/Btk29A/kuz/pan	46
GO:0006812	GO:0006812	cation transport	72/1013	385/12234	2.85438e-11	7.23406e-10	5.02959e-10	Task6/Vha100-4/CG7720/KaiR1D/Irk1/slo/CG42235/trp/CG5687/Shab/Teh4/Teh2/tipE/MCU/GluRIA/TrpA1/GluRIB/nan/Sytbeta/ZnT41F/RyR/CG1688/CG1698/SLO2/Vmat/stj/CG6329/Prosap/Ih/Trpm/Nox/DAT/Elk/Rgk2/Rgk1/ppk6/CG34396/dve/CG42260/ppk29/SerT/Mid1/CG3078/PsGEF/CG10804/SK/OtopLc/Ca-alpha1T/nAChRalpha3/Hk/cac/Syt12/Neto/eag/Cngl/para/Sh/nAChRalpha7/Syt1/Shaw/nompC/Nhe3/Mco1/Nckx30C/nAChRalpha6/Ca-beta/nAChRal…	72
GO:0001736	GO:0001736	establishment of planar polarity	30/1013	93/12234	3.10215e-11	7.70157e-10	5.35463e-10	svp/btsz/Dl/scrib/mwh/nmo/ara/caup/mirr/pk/lola/stan/Shrm/grh/par-1/shg/Egfr/jbug/ec/peb/fw/chas/upd1/spen/ds/fred/ft/d/CadN/CadN2	30
GO:0007164	GO:0007164	establishment of tissue polarity	30/1013	93/12234	3.10215e-11	7.70157e-10	5.35463e-10	svp/btsz/Dl/scrib/mwh/nmo/ara/caup/mirr/pk/lola/stan/Shrm/grh/par-1/shg/Egfr/jbug/ec/peb/fw/chas/upd1/spen/ds/fred/ft/d/CadN/CadN2	30
GO:0016358	GO:0016358	dendrite development	43/1013	174/12234	3.98064e-11	9.78272e-10	6.80158e-10	Mical/cwo/pros/ems/foxo/ss/fru/dar1/wit/vvl/dally/ara/D/Toll-6/ftz-f1/EcR/Dscam1/Optix/lola/stan/nompA/Prosap/kn/chn/sli/Sema2b/retn/G9a/futsch/br/ct/NetA/NetB/acj6/tutl/Snoo/Sema1a/gcm/ab/nub/BuGZ/CadN/ham	43
GO:0042391	GO:0042391	regulation of membrane potential	28/1013	83/12234	4.24122e-11	1.01166e-09	7.03369e-10	Nmdar1/Task6/GluClalpha/Irk1/nAChRbeta2/jus/pHCl-2/Fife/Shab/nAChRbeta1/Rdl/CG1688/Prosap/Ih/Elk/CG34396/SK/Ca-alpha1T/nAChRalpha3/cac/eag/Lcch3/para/Sh/nAChRalpha7/shakB/nAChRalpha6/nAChRalpha5	28
GO:0048608	GO:0048608	reproductive structure development	28/1013	83/12234	4.24122e-11	1.01166e-09	7.03369e-10	abd-A/Abd-B/tin/hh/tnc/Dr/bab2/fz2/ptc/lola/en/sli/rib/shg/Egfr/dve/Dll/br/ct/robo3/robo2/mid/eya/Btk29A/salr/salm/wb/tj	28
GO:0061458	GO:0061458	reproductive system development	28/1013	83/12234	4.24122e-11	1.01166e-09	7.03369e-10	abd-A/Abd-B/tin/hh/tnc/Dr/bab2/fz2/ptc/lola/en/sli/rib/shg/Egfr/dve/Dll/br/ct/robo3/robo2/mid/eya/Btk29A/salr/salm/wb/tj	28
GO:0001751	GO:0001751	compound eye photoreceptor cell differentiation	46/1013	195/12234	4.61375e-11	1.08983e-09	7.57721e-10	neur/hth/pros/svp/ss/gl/cdi/Dl/hh/crb/tld/msi/scrib/tau/RhoGAP100F/rho/klu/Mob2/dysc/rl/Optix/lola/stan/jeb/phyl/SP2353/Alk/mbl/grh/Egfr/prom/br/csw/oc/sev/B-H2/dpp/tutl/Kr-h1/eya/salm/elB/noc/dac/CadN/CadN2	46
GO:0001754	GO:0001754	eye photoreceptor cell differentiation	47/1013	202/12234	4.72185e-11	1.10464e-09	7.68018e-10	neur/hth/pros/svp/ss/tinc/gl/cdi/Dl/hh/crb/tld/msi/scrib/tau/RhoGAP100F/rho/klu/Mob2/dysc/rl/Optix/lola/stan/jeb/phyl/SP2353/Alk/mbl/grh/Egfr/prom/br/csw/oc/sev/B-H2/dpp/tutl/Kr-h1/eya/salm/elB/noc/dac/CadN/CadN2	47
GO:0048859	GO:0048859	formation of anatomical boundary	22/1013	53/12234	4.83342e-11	1.11997e-09	7.78677e-10	Scr/neur/hth/Abd-B/dally/klu/ara/caup/mirr/phyl/sli/ct/mew/NetB/B-H2/ds/robo2/dpp/ft/uif/chm/numb	22
GO:0007507	GO:0007507	heart development	31/1013	102/12234	8.15253e-11	1.85375e-09	1.28885e-09	Antp/svp/trx/abd-A/Abd-B/tin/hh/spdo/Fit1/Doc3/Doc2/Doc1/fz2/rl/EcR/Mmp2/Mef2/eve/sli/shg/sgg/sd/robo2/dpp/slp1/H15/mid/wg/numb/kuz/pan	31
GO:0072359	GO:0072359	circulatory system development	31/1013	102/12234	8.15253e-11	1.85375e-09	1.28885e-09	Antp/svp/trx/abd-A/Abd-B/tin/hh/spdo/Fit1/Doc3/Doc2/Doc1/fz2/rl/EcR/Mmp2/Mef2/eve/sli/shg/sgg/sd/robo2/dpp/slp1/H15/mid/wg/numb/kuz/pan	31
GO:0030534	GO:0030534	adult behavior	41/1013	166/12234	1.1568e-10	2.60602e-09	1.81187e-09	Nmdar1/sim/dpr9/pxb/CASK/Gba1b/Nf1/rho/MsR2/FMRFaR/DopEcR/ple/Clk/nan/DCX-EMAP/rl/mtt/Cirl/brp/DAT/sm/Egfr/twz/per/norpA/Tbh/oc/cac/na/eag/hiw/acj6/Sh/CCKLR-17D1/nAChRalpha7/amn/shakB/Plc21C/tutl/Trpgamma/btv	41
GO:0007427	GO:0007427	epithelial cell migration, open tracheal system	19/1013	42/12234	1.67042e-10	3.72857e-09	2.59234e-09	stumps/sr/bnl/hh/dysf/ple/dally/btl/dlp/knrl/kni/ptc/sli/rib/Pu/csw/robo2/dpp/Mhc	19
GO:0050804	GO:0050804	modulation of chemical synaptic transmission	37/1013	142/12234	1.81521e-10	3.95166e-09	2.74745e-09	cpx/Nlg1/Rim/Dys/KaiR1D/Grik/CASK/Nrx-1/slo/kek6/Fife/Shab/NT1/Ank2/Rdl/rt/dysc/Toll-6/rl/brp/jeb/CG6329/Prosap/Ih/Alk/cac/Tomosyn/Syt12/Neto/NFAT/hiw/Sh/Frq1/Frq2/Plc21C/Syt1/sky	37
GO:0099177	GO:0099177	regulation of trans-synaptic signaling	37/1013	142/12234	1.81521e-10	3.95166e-09	2.74745e-09	cpx/Nlg1/Rim/Dys/KaiR1D/Grik/CASK/Nrx-1/slo/kek6/Fife/Shab/NT1/Ank2/Rdl/rt/dysc/Toll-6/rl/brp/jeb/CG6329/Prosap/Ih/Alk/cac/Tomosyn/Syt12/Neto/NFAT/hiw/Sh/Frq1/Frq2/Plc21C/Syt1/sky	37
GO:0007623	GO:0007623	circadian rhythm	39/1013	155/12234	1.8191e-10	3.95166e-09	2.74745e-09	cwo/foxo/gl/unc79/Oamb/wake/Irk1/slo/Ets96B/Nf1/unc80/Dop1R2/rho/Shab/Clk/Pdp1/TrpA1/Rdl/dysc/Ac78C/EcR/Mef2/Ih/Hr51/DAT/Mid1/Pdfr/sgg/per/norpA/Hk/na/disco/Sh/upd1/Plc21C/tim/Rh5/hll	39
GO:0042127	GO:0042127	regulation of cell population proliferation	48/1013	217/12234	1.91524e-10	4.12369e-09	2.86706e-09	cas/hb/hth/pros/foxo/pxb/cpo/Dl/bnl/hh/crb/E(spl)mgamma-HLH/scrib/Pkc98E/hfp/sls/vn/klu/btl/fz2/rl/EcR/RyR/Mmp2/vg/Sox15/Pkc53E/grh/Egfr/Kr/Vsx1/btd/sd/upd3/erm/ft/dsf/wg/numb/gcm/Nos/nub/pdm2/wor/dl/ham/cad/pan	48
GO:0072001	GO:0072001	renal system development	26/1013	77/12234	2.05517e-10	4.38616e-09	3.04954e-09	kkv/hth/svp/tin/mbc/crb/scrib/fkh/trh/rho/Doc3/Doc2/Doc1/EcR/sns/rib/Egfr/Kr/ct/sog/dpp/odd/wg/numb/kuz/cad	26
GO:0048511	GO:0048511	rhythmic process	39/1013	156/12234	2.23635e-10	4.69597e-09	3.26494e-09	cwo/foxo/gl/unc79/Oamb/wake/Irk1/slo/Ets96B/Nf1/unc80/Dop1R2/rho/Shab/Clk/Pdp1/TrpA1/Rdl/dysc/Ac78C/EcR/Mef2/Ih/Hr51/DAT/Mid1/Pdfr/sgg/per/norpA/Hk/na/disco/Sh/upd1/Plc21C/tim/Rh5/hll	39
GO:0007431	GO:0007431	salivary gland development	34/1013	124/12234	2.25823e-10	4.69597e-09	3.26494e-09	hkb/Scr/hb/hth/btsz/Abd-B/tin/crb/Ser/fkh/trh/rho/bin/Fhos/eyg/trn/fz2/EcR/jeb/Drl-2/sli/rib/shg/Egfr/retn/br/mew/NetB/if/robo2/dpp/eya/Btk29A/pan	34
GO:0035272	GO:0035272	exocrine system development	34/1013	124/12234	2.25823e-10	4.69597e-09	3.26494e-09	hkb/Scr/hb/hth/btsz/Abd-B/tin/crb/Ser/fkh/trh/rho/bin/Fhos/eyg/trn/fz2/EcR/jeb/Drl-2/sli/rib/shg/Egfr/retn/br/mew/NetB/if/robo2/dpp/eya/Btk29A/pan	34
GO:0007350	GO:0007350	blastoderm segmentation	47/1013	211/12234	2.31003e-10	4.76297e-09	3.31153e-09	pb/Dfd/Antp/hb/hth/ems/Abd-B/mira/Cow/hh/Syx1A/scrib/tll/dally/rt/D/dlp/nkd/fz2/kni/croc/rl/jing/eve/psq/stan/en/kn/par-1/Egfr/gsb-n/Kr/csw/sgg/fs(1)M3/oc/btd/upd1/Syt1/lilli/sob/odd/slp1/wg/gcm/cad/pan	47
GO:0001655	GO:0001655	urogenital system development	26/1013	78/12234	2.84344e-10	5.81353e-09	4.04194e-09	kkv/hth/svp/tin/mbc/crb/scrib/fkh/trh/rho/Doc3/Doc2/Doc1/EcR/sns/rib/Egfr/Kr/ct/sog/dpp/odd/wg/numb/kuz/cad	26
GO:0007419	GO:0007419	ventral cord development	25/1013	73/12234	3.24774e-10	6.58478e-09	4.57817e-09	cas/Antp/hb/neur/svp/sim/ems/mira/tin/lbe/Dr/wit/Notum/Dscam1/Mmp2/Psc/kn/grh/oc/if/robo3/robo2/eya/kuz/wor	25
GO:0014019	GO:0014019	neuroblast development	13/1013	20/12234	3.5741e-10	7.18659e-09	4.99659e-09	cas/Antp/svp/ems/abd-A/tll/nab/klu/D/mid/wg/numb/pdm2	13
GO:0040012	GO:0040012	regulation of locomotion	33/1013	120/12234	3.82131e-10	7.59785e-09	5.28251e-09	bnl/CASK/Nrx-1/hh/mbc/Tie/vn/ple/Fhos/pk/Dscam1/ptc/lola/stan/ths/Hr51/sli/par-1/shg/Pu/Egfr/stl/peb/Tbh/Evi5/Ten-a/NetA/NetB/robo2/Sema1a/tai/Trim9/kuz	33
GO:0007379	GO:0007379	segment specification	17/1013	35/12234	3.84108e-10	7.59785e-09	5.28251e-09	pb/Dfd/Antp/hth/Abd-B/dan/Gug/rt/dlp/croc/jing/kn/shg/spen/lilli/slp1/cad	17
GO:0050954	GO:0050954	sensory perception of mechanical stimulus	26/1013	79/12234	3.90935e-10	7.67053e-09	5.33305e-09	Nmdar1/gl/Dhc93AB/Root/trp/Ank2/Arr2/dysc/nan/DCX-EMAP/Dscam1/CAP/nompA/stum/ct/rdgA/na/nompC/CG8086/salr/salm/Rh5/ppk/Dhc36C/btv/nrv3	26
GO:0001738	GO:0001738	morphogenesis of a polarized epithelium	30/1013	103/12234	5.23989e-10	1.00652e-08	6.998e-09	svp/btsz/Dl/scrib/mwh/nmo/ara/caup/mirr/pk/lola/stan/Shrm/grh/par-1/shg/Egfr/jbug/ec/peb/fw/chas/upd1/spen/ds/fred/ft/d/CadN/CadN2	30
GO:0050808	GO:0050808	synapse organization	58/1013	298/12234	5.25079e-10	1.00652e-08	6.998e-09	cpx/dpr16/Nlg1/Mical/pros/Octbeta2R/dpr9/Rbp/CASK/Nrx-1/slo/Nf1/DIP-gamma/RhoGAP100F/Pdk1/dpr20/Spn/Fife/wit/Ank2/nmo/nwk/dpr6/Mob2/dysc/btl/dlp/sff/fz2/wnd/Srpk79D/brp/stan/jeb/stj/Prosap/par-1/Liprin-gamma/ewg/Appl/futsch/sgg/DIP-alpha/cac/Ten-a/Neto/hiw/Lrp4/Frq1/Frq2/CCKLR-17D1/DIP-beta/wg/Sema1a/DIP-zeta/Nos/Ca-beta/unc-13	58
GO:0008039	GO:0008039	synaptic target recognition	20/1013	49/12234	5.29531e-10	1.00652e-08	6.998e-09	Con/fz2/tey/nrm/hig/Drl-2/sli/Sema2b/pot/Ten-a/NetB/acj6/CG6867/upd1/robo3/robo2/tutl/Sema1a/ab/Fas3	20
GO:0035215	GO:0035215	genital disc development	20/1013	49/12234	5.29531e-10	1.00652e-08	6.998e-09	sim/abd-A/Abd-B/bnl/lbl/lbe/hh/tnc/Dr/rho/btl/ptc/en/Egfr/Dll/dpp/wg/Btk29A/dac/cad	20
GO:0042067	GO:0042067	establishment of ommatidial planar polarity	21/1013	54/12234	5.72077e-10	1.07066e-08	7.44396e-09	svp/scrib/nmo/ara/caup/mirr/pk/lola/stan/grh/shg/Egfr/ec/peb/fw/upd1/ds/ft/d/CadN/CadN2	21
GO:0048645	GO:0048645	animal organ formation	21/1013	54/12234	5.72077e-10	1.07066e-08	7.44396e-09	Scr/neur/hth/ss/Abd-B/hh/dally/klu/phyl/sli/Dll/mew/NetB/B-H2/robo2/dpp/slp1/uif/wg/chm/numb	21
GO:0048863	GO:0048863	stem cell differentiation	22/1013	59/12234	5.77875e-10	1.07326e-08	7.46199e-09	svp/abd-A/Abd-B/Dl/tin/scrib/bab2/rho/vn/Rbp6/fz2/EcR/eve/Egfr/otu/goe/robo2/dpp/H15/mid/wg/bru1	22
GO:0048546	GO:0048546	digestive tract morphogenesis	25/1013	75/12234	6.26017e-10	1.15386e-08	8.0224e-09	kkv/svp/tin/hh/crb/tnc/fkh/trh/rho/D/Notum/EcR/rib/Egfr/Kr/ct/mew/upd1/dpp/drm/sob/odd/wg/cad/pan	25
GO:0098609	GO:0098609	cell-cell adhesion	35/1013	135/12234	6.53748e-10	1.19592e-08	8.31479e-09	Nlg1/CG45263/pyd/Cad86C/Cad88C/Cad89D/hh/scrib/Cad99C/p130CAS/Con/Dscam2/Dscam4/Cad74A/nrm/sns/stan/CG17716/sli/par-1/shg/peb/fw/Ten-a/mew/disco-r/if/ds/robo2/fred/ft/tutl/CadN/CadN2/Fas3	35
GO:0046530	GO:0046530	photoreceptor cell differentiation	48/1013	225/12234	7.0604e-10	1.28194e-08	8.91285e-09	neur/hth/pros/svp/ss/tinc/gl/cdi/Dl/hh/crb/tld/msi/scrib/tau/RhoGAP100F/rho/klu/Mob2/dysc/rl/Optix/lola/stan/jeb/phyl/SP2353/Alk/mbl/grh/Egfr/prom/br/csw/peb/oc/sev/B-H2/dpp/tutl/Kr-h1/eya/salm/elB/noc/dac/CadN/CadN2	48
GO:0007156	GO:0007156	homophilic cell adhesion via plasma membrane adhesion molecules	19/1013	45/12234	7.16813e-10	1.29186e-08	8.98183e-09	Cad86C/Cad88C/Cad89D/Cad99C/Con/Dscam2/Dscam4/Cad74A/sns/stan/shg/peb/fw/ds/ft/tutl/CadN/CadN2/Fas3	19
GO:0030029	GO:0030029	actin filament-based process	61/1013	324/12234	7.42171e-10	1.32772e-08	9.23119e-09	Mlp84B/FER/Whamy/Mical/sals/jvl/btsz/Act88F/gukh/cdi/Dl/CG5023/bond/mbc/crb/neo/Gprk2/mey/nyo/p130CAS/RhoGEF3/mwh/sls/Spn/CG32264/sif/jv/Zasp66/Prm/Fhos/nwk/CG43897/IRSp53/rt/sns/CAP/Shrm/Zasp52/tn/Unc-89/DAAM/PsGEF/CG34417/CG43901/Myo10A/mew/up/if/upd1/Btk29A/d/CG32982/bru1/osp/Mhc/qua/kon/sick/CG1674/bt/CG33521	61
GO:0051049	GO:0051049	regulation of transport	57/1013	293/12234	7.56404e-10	1.34331e-08	9.33954e-09	cpx/lap/pyd/neur/Pde6/Dys/CASK/Nrx-1/Syx1A/crb/scrib/Cad99C/CG15537/pHCl-2/Gprk2/Glut1/rho/Fife/Teh4/Teh2/tipE/corn/dysc/Sytbeta/mim/stj/CG6329/Prosap/Ih/Pkc53E/Rgk2/Rgk1/sona/CG3078/PsGEF/sgg/norpA/CG9650/Hk/cac/Tomosyn/Syt12/Neto/NFAT/eag/Frq1/Frq2/upd1/IA-2/Syt1/lilli/tim/numb/gcm/Ca-beta/sky/Cadps	57
GO:0051674	GO:0051674	localization of cell	68/1013	381/12234	8.40796e-10	1.48236e-08	1.03063e-08	hkb/Whamy/trx/stumps/jvl/CG45105/abd-A/Abd-B/sr/Dl/bnl/tin/lbl/lbe/CASK/hh/mbc/dysf/p130CAS/mwh/Tie/vn/ple/Fhos/dally/orb2/trn/btl/dlp/fz2/CG42674/knrl/kni/EcR/jing/mim/Dscam1/ptc/Mmp2/ths/jeb/Shrm/sli/rib/par-1/shg/Pu/Egfr/stl/csw/peb/Evi5/mew/NetA/NetB/if/Dhc16F/upd1/robo2/dpp/CG34124/Sema1a/tai/numb/ab/kuz/Mhc/tj	68
GO:0051146	GO:0051146	striated muscle cell differentiation	28/1013	93/12234	8.52291e-10	1.4849e-08	1.0324e-08	Mlp84B/Whamy/Mical/sals/Act88F/tin/lbe/lmd/mbc/sls/Zasp66/Prm/rt/sns/Mef2/eve/Zasp52/tn/Unc-89/DAAM/br/up/sd/if/bru1/Mhc/kon/bt	28
GO:0048512	GO:0048512	circadian behavior	31/1013	111/12234	8.56757e-10	1.4849e-08	1.0324e-08	foxo/unc79/Oamb/wake/Irk1/slo/Ets96B/Nf1/unc80/Dop1R2/rho/Shab/Clk/Rdl/dysc/EcR/Mef2/Ih/Hr51/DAT/Mid1/Pdfr/sgg/per/Hk/na/disco/Sh/upd1/tim/hll	31
GO:0007480	GO:0007480	imaginal disc-derived leg morphogenesis	25/1013	76/12234	8.60546e-10	1.4849e-08	1.0324e-08	hth/ss/Dl/lbl/lbe/dysf/Ser/RhoGEF64C/Gug/dally/ftz-f1/CG42674/vg/GEFmeso/dve/Dll/Lim1/btd/sd/Cyp18a1/RhoGAP19D/ds/drm/sob/odd	25
GO:0048870	GO:0048870	cell motility	67/1013	375/12234	1.07362e-09	1.83951e-08	1.27895e-08	hkb/Whamy/trx/stumps/CG45105/abd-A/Abd-B/sr/Dl/bnl/tin/lbl/lbe/CASK/hh/mbc/dysf/p130CAS/mwh/Tie/vn/ple/Fhos/dally/orb2/trn/btl/dlp/fz2/CG42674/knrl/kni/EcR/jing/mim/Dscam1/ptc/Mmp2/ths/jeb/Shrm/sli/rib/par-1/shg/Pu/Egfr/stl/csw/peb/Evi5/mew/NetA/NetB/if/Dhc16F/upd1/robo2/dpp/CG34124/Sema1a/tai/numb/ab/kuz/Mhc/tj	67
GO:0007622	GO:0007622	rhythmic behavior	31/1013	112/12234	1.09248e-09	1.85874e-08	1.29232e-08	foxo/unc79/Oamb/wake/Irk1/slo/Ets96B/Nf1/unc80/Dop1R2/rho/Shab/Clk/Rdl/dysc/EcR/Mef2/Ih/Hr51/DAT/Mid1/Pdfr/sgg/per/Hk/na/disco/Sh/upd1/tim/hll	31
GO:0019932	GO:0019932	second-messenger-mediated signaling	22/1013	61/12234	1.21498e-09	2.05281e-08	1.42724e-08	CG34357/CG31183/Nf1/Cad99C/CanA1/Gycbeta100B/Gprk2/Spn/TrpA1/rdgC/Nox/CG42260/Pdfr/sgg/norpA/cac/Pde9/up/Cngl/amn/Nos/Ca-alpha1D	22
GO:0048598	GO:0048598	embryonic morphogenesis	51/1013	251/12234	1.25941e-09	2.11321e-08	1.46924e-08	hkb/5-HT2A/kkv/pyd/FER/svp/stumps/btsz/abd-A/sr/tin/bap/mbc/crb/tld/tnc/scrib/fkh/Dr/Gprk2/trh/rho/bin/EcR/Mmp2/eve/Ndg/lncRNA:acal/ths/jeb/Shrm/sli/rib/shg/Egfr/Kr/peb/ct/btd/Myo10A/sog/upd1/dpp/drm/sob/odd/slp1/wg/Btk29A/cad/pan	51
GO:0007155	GO:0007155	cell adhesion	46/1013	217/12234	1.99064e-09	3.31727e-08	2.30638e-08	sas/Nlg1/CG45263/pyd/Cad86C/Cad88C/Cad89D/hh/scrib/Cad99C/mesh/p130CAS/Fit1/Con/Dscam2/Dscam4/Fhos/trn/Cad74A/nrm/EcR/sns/Ndg/stan/CG17716/Zasp52/sli/Sema2b/par-1/shg/alpha-Catr/peb/fw/Ten-a/mew/disco-r/if/ds/robo2/fred/ft/tutl/CG43333/CadN/CadN2/Fas3	46
GO:0035214	GO:0035214	eye-antennal disc development	23/1013	68/12234	2.19355e-09	3.58182e-08	2.49031e-08	ss/Dl/dan/Ser/bab1/bab2/eyg/ptc/sqa/Egfr/Dll/ct/oc/disco/B-H2/upd1/dpp/eya/salr/salm/elB/noc/dac	23
GO:0061326	GO:0061326	renal tubule development	23/1013	68/12234	2.19355e-09	3.58182e-08	2.49031e-08	kkv/hth/svp/mbc/crb/scrib/fkh/trh/rho/Doc3/Doc2/Doc1/EcR/rib/Egfr/Kr/ct/sog/dpp/odd/wg/numb/cad	23
GO:0072002	GO:0072002	Malpighian tubule development	23/1013	68/12234	2.19355e-09	3.58182e-08	2.49031e-08	kkv/hth/svp/mbc/crb/scrib/fkh/trh/rho/Doc3/Doc2/Doc1/EcR/rib/Egfr/Kr/ct/sog/dpp/odd/wg/numb/cad	23
GO:0009954	GO:0009954	proximal/distal pattern formation	14/1013	26/12234	2.44667e-09	3.96851e-08	2.75916e-08	hth/hh/rho/vn/rl/jing/vg/Egfr/Dll/Lim1/disco/B-H2/spen/dac	14
GO:0007449	GO:0007449	proximal/distal pattern formation, imaginal disc	12/1013	19/12234	2.84503e-09	4.58408e-08	3.18715e-08	hh/rho/vn/rl/jing/vg/Egfr/Dll/Lim1/disco/B-H2/dac	12
GO:0035289	GO:0035289	posterior head segmentation	10/1013	13/12234	3.29672e-09	5.27693e-08	3.66886e-08	pb/Dfd/hb/hh/jing/eve/en/kn/btd/gcm	10
GO:0008283	GO:0008283	cell population proliferation	57/1013	305/12234	3.59907e-09	5.72323e-08	3.97916e-08	cas/hb/hth/pros/svp/foxo/pxb/cpo/Dl/bnl/mira/lbl/lbe/wake/hh/crb/E(spl)mgamma-HLH/scrib/Ser/Pkc98E/tll/rho/hfp/Iml1/sls/vn/klu/btl/fz2/rl/EcR/RyR/Mmp2/vg/Sox15/Pkc53E/grh/Egfr/Kr/Vsx1/btd/sd/upd3/erm/ft/dsf/wg/numb/gcm/Nos/nub/pdm2/wor/dl/ham/cad/pan	57
GO:0035222	GO:0035222	wing disc pattern formation	25/1013	81/12234	3.85578e-09	6.09163e-08	4.2353e-08	Dl/Cow/hh/crb/E(spl)mgamma-HLH/Ser/Dr/nab/nmo/dally/dlp/Notum/CG14073/ptc/inv/en/vg/sbb/bi/peb/spen/ds/dpp/lilli/chm	25
GO:0035277	GO:0035277	spiracle morphogenesis, open tracheal system	13/1013	23/12234	4.16442e-09	6.5368e-08	4.54481e-08	ems/Abd-B/hh/trh/RhoGEF64C/en/Oaz/Egfr/ct/wg/Btk29A/salm/pan	13
GO:0009952	GO:0009952	anterior/posterior pattern specification	43/1013	200/12234	4.2735e-09	6.66502e-08	4.63395e-08	Dfd/Scr/Antp/hb/cwo/jvl/abd-A/Abd-B/Dl/mira/hh/Syx1A/E(spl)mgamma-HLH/scrib/Ser/tll/dally/kni/rl/EcR/pk/ptc/sqa/eve/psq/inv/en/par-1/retn/Kr/csw/bi/fs(1)M3/ct/oc/dpp/Syt1/lilli/sob/odd/slp1/wg/cad	43
GO:0008344	GO:0008344	adult locomotory behavior	27/1013	94/12234	5.3617e-09	8.29455e-08	5.76691e-08	sim/CASK/Gba1b/Nf1/MsR2/FMRFaR/ple/nan/DCX-EMAP/Cirl/brp/DAT/twz/norpA/Tbh/oc/cac/na/hiw/acj6/CCKLR-17D1/nAChRalpha7/shakB/Plc21C/tutl/Trpgamma/btv	27
GO:0007442	GO:0007442	hindgut morphogenesis	21/1013	60/12234	5.4206e-09	8.29455e-08	5.76691e-08	kkv/svp/hh/crb/tnc/fkh/trh/rho/D/EcR/rib/Egfr/Kr/ct/upd1/dpp/drm/sob/odd/wg/cad	21
GO:0055001	GO:0055001	muscle cell development	21/1013	60/12234	5.4206e-09	8.29455e-08	5.76691e-08	Mlp84B/Mical/sals/Act88F/sls/Zasp66/Prm/rt/Mef2/Zasp52/tn/Unc-89/DAAM/br/up/sd/if/bru1/Mhc/kon/bt	21
GO:0010002	GO:0010002	cardioblast differentiation	12/1013	20/12234	6.57647e-09	9.93823e-08	6.9097e-08	svp/abd-A/Abd-B/tin/fz2/EcR/eve/robo2/dpp/H15/mid/wg	12
GO:0035223	GO:0035223	leg disc pattern formation	12/1013	20/12234	6.57647e-09	9.93823e-08	6.9097e-08	rho/vn/rl/jing/Egfr/Dll/Lim1/disco/B-H2/H15/mid/dac	12
GO:0048871	GO:0048871	multicellular organismal homeostasis	23/1013	72/12234	7.71834e-09	1.15682e-07	8.04293e-08	gl/crb/trp/pHCl-2/rho/Culd/Arr2/sqa/shg/Egfr/Pdfr/per/norpA/peb/rdgA/mew/disco/if/upd3/upd1/tim/wb/Arr1	23
GO:0022610	GO:0022610	biological adhesion	46/1013	226/12234	7.75014e-09	1.15682e-07	8.04293e-08	sas/Nlg1/CG45263/pyd/Cad86C/Cad88C/Cad89D/hh/scrib/Cad99C/mesh/p130CAS/Fit1/Con/Dscam2/Dscam4/Fhos/trn/Cad74A/nrm/EcR/sns/Ndg/stan/CG17716/Zasp52/sli/Sema2b/par-1/shg/alpha-Catr/peb/fw/Ten-a/mew/disco-r/if/ds/robo2/fred/ft/tutl/CG43333/CadN/CadN2/Fas3	46
GO:0055002	GO:0055002	striated muscle cell development	20/1013	56/12234	8.39027e-09	1.24473e-07	8.65415e-08	Mlp84B/Mical/sals/Act88F/sls/Zasp66/Prm/rt/Mef2/Zasp52/tn/Unc-89/DAAM/br/up/if/bru1/Mhc/kon/bt	20
GO:0042063	GO:0042063	gliogenesis	26/1013	91/12234	1.16197e-08	1.71338e-07	1.19125e-07	hkb/cas/pasi2/pros/svp/stumps/Dl/bnl/hh/Nf1/Ser/Dr/btl/jing/ths/sli/retn/NetA/NetB/eag/amn/spen/numb/gcm/salm/kuz	26
GO:0030239	GO:0030239	myofibril assembly	18/1013	47/12234	1.3036e-08	1.91063e-07	1.32839e-07	Mlp84B/Mical/sals/Act88F/sls/Zasp66/Prm/rt/Zasp52/tn/Unc-89/DAAM/up/if/bru1/Mhc/kon/bt	18
GO:2000026	GO:2000026	regulation of multicellular organismal development	52/1013	276/12234	1.32823e-08	1.93508e-07	1.34539e-07	Antp/hb/pyd/neur/FER/cwo/pros/Octbeta2R/Dl/hh/Nf1/E(spl)mgamma-HLH/Ser/neo/mey/nyo/Spn/dar1/wit/sif/Ank2/nmo/nwk/klu/Mob2/btl/wnd/pk/unpg/stan/stj/kn/Hr51/grh/par-1/Liprin-gamma/Kr/G9a/ewg/sgg/cac/hiw/sd/upd1/erm/mid/Sema1a/numb/gcm/nub/wor/CadN	52
GO:0061525	GO:0061525	hindgut development	21/1013	63/12234	1.4737e-08	2.13423e-07	1.48385e-07	kkv/svp/hh/crb/tnc/fkh/trh/rho/D/EcR/rib/Egfr/Kr/ct/upd1/dpp/drm/sob/odd/wg/cad	21
GO:0014017	GO:0014017	neuroblast fate commitment	13/1013	25/12234	1.61722e-08	2.32822e-07	1.61873e-07	hb/neur/pros/abd-A/Dl/nkd/inv/en/Kr/spen/mid/kuz/ham	13
GO:0030036	GO:0030036	actin cytoskeleton organization	56/1013	310/12234	1.73934e-08	2.4893e-07	1.73072e-07	Mlp84B/FER/Whamy/Mical/sals/jvl/btsz/Act88F/gukh/cdi/Dl/CG5023/bond/mbc/crb/p130CAS/RhoGEF3/mwh/sls/Spn/CG32264/sif/jv/Zasp66/Prm/Fhos/nwk/CG43897/IRSp53/rt/sns/CAP/Shrm/Zasp52/tn/Unc-89/DAAM/PsGEF/CG34417/CG43901/Myo10A/mew/up/if/Btk29A/d/CG32982/bru1/osp/Mhc/qua/kon/sick/CG1674/bt/CG33521	56
GO:0042752	GO:0042752	regulation of circadian rhythm	26/1013	93/12234	1.91317e-08	2.72208e-07	1.89256e-07	cwo/gl/Oamb/wake/Ets96B/Nf1/Dop1R2/rho/Shab/Clk/TrpA1/Rdl/EcR/Ih/Hr51/Pdfr/sgg/per/norpA/Hk/na/Sh/Plc21C/tim/Rh5/hll	26
GO:0007365	GO:0007365	periodic partitioning	18/1013	48/12234	1.92566e-08	2.72392e-07	1.89384e-07	Cow/hh/dally/dlp/nkd/fz2/eve/stan/en/kn/Egfr/gsb-n/sgg/lilli/sob/odd/wg/pan	18
GO:0051093	GO:0051093	negative regulation of developmental process	42/1013	203/12234	2.11892e-08	2.97996e-07	2.07186e-07	neur/pros/foxo/Abd-B/cdi/Dl/crb/Nf1/scrib/Ser/fkh/Tace/bab1/Spn/nwk/Mob2/btl/Ac76E/eve/stj/chn/Egfr/Liprin-gamma/ewg/Rtca/sgg/norpA/hiw/sd/goe/erm/dpp/ft/Kr-h1/eya/wg/chm/Sema1a/numb/gcm/salm/CadN	42
GO:0060249	GO:0060249	anatomical structure homeostasis	38/1013	174/12234	2.17715e-08	3.04425e-07	2.11656e-07	Dop1R1/Dys/Gba1b/crb/Dop1R2/trp/rho/Ank2/Culd/Arr2/Fhos/dysc/fz2/sqa/SP2353/DAT/mbl/tn/shg/Egfr/norpA/peb/rdgA/sev/cac/mew/up/disco/if/upd3/upd1/Plc21C/uif/tai/nAChRalpha6/hll/wb/Arr1	38
GO:0007274	GO:0007274	neuromuscular synaptic transmission	24/1013	82/12234	2.52453e-08	3.48988e-07	2.42639e-07	cpx/Rbp/Rim/Dys/KaiR1D/CASK/Nrx-1/Syx1A/slo/wit/Ank2/nwk/dysc/brp/jeb/stj/Alk/Ten-a/Tomosyn/Neto/hiw/Plc21C/Syt1/sky	24
GO:0060179	GO:0060179	male mating behavior	24/1013	82/12234	2.52453e-08	3.48988e-07	2.42639e-07	pros/natalisin/ss/fru/Oamb/CASK/slo/5-HT7/tipE/ple/orb2/twz/retn/ppk29/lov/per/Tbh/cac/fne/para/amn/dsf/Pde1c/btv	24
GO:0051480	GO:0051480	regulation of cytosolic calcium ion concentration	14/1013	30/12234	2.68576e-08	3.69178e-07	2.56676e-07	Dop1R1/Oamb/KaiR1D/Dop1R2/trp/FMRFaR/nan/RyR/DAT/Mid1/norpA/cac/CCKLR-17D1/Trpgamma	14
GO:0007605	GO:0007605	sensory perception of sound	21/1013	65/12234	2.75975e-08	3.77218e-07	2.62266e-07	gl/Dhc93AB/Root/trp/Ank2/Arr2/dysc/nan/DCX-EMAP/CAP/nompA/ct/rdgA/nompC/CG8086/salr/salm/Rh5/Dhc36C/btv/nrv3	21
GO:0042659	GO:0042659	regulation of cell fate specification	13/1013	26/12234	2.98976e-08	4.06374e-07	2.82538e-07	hth/Abd-B/lbl/lbe/Dr/eve/chn/H15/mid/eya/wg/chm/salm	13
GO:0034329	GO:0034329	cell junction assembly	45/1013	229/12234	3.45308e-08	4.66741e-07	3.24508e-07	cpx/Nlg1/pyd/pasi2/Mical/pros/Octbeta2R/btsz/CASK/Nrx-1/crb/slo/Nf1/scrib/mesh/Pdk1/Spn/Fife/wit/Ank2/nmo/nwk/Mob2/dysc/btl/wnd/sns/stan/jeb/stj/Prosap/par-1/shg/Liprin-gamma/ewg/futsch/sgg/cac/Ten-a/hiw/shakB/bark/wg/Sema1a/Nos	45
GO:0006836	GO:0006836	neurotransmitter transport	31/1013	128/12234	3.52041e-08	4.73213e-07	3.29008e-07	cpx/Rim/Dys/CASK/Syx1A/nSyb/Fife/unc-13-4A/Sytbeta/Cirl/brp/CG1698/Vmat/VGAT/Ih/DAT/CG43066/SerT/CG10804/cac/Tomosyn/Syt12/NFAT/Rab3-GEF/Frq1/Frq2/Syt1/CG15279/sky/unc-13/Cadps	31
GO:0060581	GO:0060581	cell fate commitment involved in pattern specification	15/1013	35/12234	3.55315e-08	4.74989e-07	3.30243e-07	neur/abd-A/scrib/rho/vn/klu/ara/EcR/phyl/Egfr/uif/wg/chm/numb/salm	15
GO:0022603	GO:0022603	regulation of anatomical structure morphogenesis	38/1013	178/12234	4.1512e-08	5.51905e-07	3.8372e-07	pyd/FER/Cad86C/pros/ss/Dl/neo/mey/nyo/mwh/dar1/sif/vvl/nmo/Fhos/btl/fz2/rl/pk/Dscam1/eve/stan/kn/Hr51/rib/par-1/G9a/DAAM/sd/upd1/ds/dpp/fred/ft/tutl/Sema1a/Trim9/CadN	38
GO:0009581	GO:0009581	detection of external stimulus	24/1013	84/12234	4.23245e-08	5.56624e-07	3.87001e-07	Rh2/Calx/Gycalpha99B/trp/zpg/Arr2/TrpA1/nan/rdgC/Dscam1/stj/norpA/rdgA/cac/inaE/Sh/shakB/nompC/santa-maria/Ggamma30A/Rh5/ppk/Trpgamma/Arr1	24
GO:0009582	GO:0009582	detection of abiotic stimulus	24/1013	84/12234	4.23245e-08	5.56624e-07	3.87001e-07	Rh2/Calx/Gycalpha99B/trp/zpg/Arr2/TrpA1/nan/rdgC/Dscam1/stj/norpA/rdgA/cac/inaE/Sh/shakB/nompC/santa-maria/Ggamma30A/Rh5/ppk/Trpgamma/Arr1	24
GO:0010631	GO:0010631	epithelial cell migration	38/1013	179/12234	4.85938e-08	6.35638e-07	4.41937e-07	stumps/sr/Dl/bnl/CASK/hh/mbc/dysf/Tie/vn/ple/dally/btl/dlp/CG42674/knrl/kni/EcR/jing/mim/ptc/sli/rib/par-1/shg/Pu/Egfr/csw/peb/if/upd1/robo2/dpp/tai/ab/kuz/Mhc/tj	38
GO:0007619	GO:0007619	courtship behavior	25/1013	91/12234	5.24447e-08	6.82342e-07	4.74408e-07	pros/ss/fru/Oamb/CASK/slo/5-HT7/tipE/ple/orb2/twz/retn/ppk29/lov/per/Tbh/cac/fne/eag/para/Sh/amn/dsf/Btk29A/btv	25
GO:0007448	GO:0007448	anterior/posterior pattern specification, imaginal disc	13/1013	27/12234	5.32998e-08	6.89779e-07	4.79579e-07	abd-A/Abd-B/Dl/hh/Ser/dally/ptc/inv/en/bi/dpp/wg/cad	13
GO:0090132	GO:0090132	epithelium migration	38/1013	180/12234	5.67989e-08	7.31173e-07	5.08359e-07	stumps/sr/Dl/bnl/CASK/hh/mbc/dysf/Tie/vn/ple/dally/btl/dlp/CG42674/knrl/kni/EcR/jing/mim/ptc/sli/rib/par-1/shg/Pu/Egfr/csw/peb/if/upd1/robo2/dpp/tai/ab/kuz/Mhc/tj	38
GO:0090130	GO:0090130	tissue migration	39/1013	188/12234	6.26601e-08	8.02379e-07	5.57866e-07	stumps/sr/Dl/bnl/CASK/hh/mbc/dysf/Tie/vn/ple/dally/btl/dlp/CG42674/knrl/kni/EcR/jing/mim/ptc/jeb/sli/rib/par-1/shg/Pu/Egfr/csw/peb/if/upd1/robo2/dpp/tai/ab/kuz/Mhc/tj	39
GO:0051960	GO:0051960	regulation of nervous system development	42/1013	211/12234	6.76052e-08	8.6117e-07	5.98741e-07	Antp/hb/cwo/pros/Octbeta2R/Dl/hh/Nf1/E(spl)mgamma-HLH/Spn/dar1/wit/sif/Ank2/nmo/nwk/klu/Mob2/btl/wnd/pk/unpg/stan/stj/Hr51/grh/Liprin-gamma/Kr/G9a/ewg/sgg/cac/hiw/sd/erm/mid/Sema1a/numb/gcm/nub/wor/CadN	42
GO:0007479	GO:0007479	leg disc proximal/distal pattern formation	10/1013	16/12234	7.31974e-08	9.27549e-07	6.44892e-07	rho/vn/rl/jing/Egfr/Dll/Lim1/disco/B-H2/dac	10
GO:0010453	GO:0010453	regulation of cell fate commitment	14/1013	32/12234	7.43529e-08	9.37309e-07	6.51678e-07	hth/Abd-B/cdi/lbl/lbe/Dr/eve/chn/H15/mid/eya/wg/chm/salm	14
GO:0001667	GO:0001667	ameboidal-type cell migration	40/1013	197/12234	7.88558e-08	9.88949e-07	6.87581e-07	stumps/sr/Dl/bnl/CASK/hh/mbc/dysf/Tie/vn/ple/dally/btl/dlp/CG42674/knrl/kni/EcR/jing/mim/ptc/ths/jeb/sli/rib/par-1/shg/Pu/Egfr/csw/peb/if/upd1/robo2/dpp/tai/ab/kuz/Mhc/tj	40
GO:0007422	GO:0007422	peripheral nervous system development	20/1013	63/12234	8.22157e-08	1.0258e-06	7.13202e-07	neur/cwo/hth/pros/abd-A/Dl/spdo/mas/vn/vvl/mirr/EcR/Dscam1/chn/Egfr/Appl/ct/spen/Trim9/dl	20
GO:0008049	GO:0008049	male courtship behavior	22/1013	75/12234	9.19615e-08	1.14154e-06	7.93674e-07	pros/ss/fru/Oamb/CASK/slo/5-HT7/tipE/ple/orb2/twz/retn/ppk29/lov/per/Tbh/cac/fne/para/amn/dsf/btv	22
GO:0035309	GO:0035309	wing and notum subfield formation	9/1013	13/12234	9.31611e-08	1.15056e-06	7.99946e-07	Dr/rho/vn/ara/Egfr/sgg/dpp/wg/salm	9
GO:0016339	GO:0016339	calcium-dependent cell-cell adhesion via plasma membrane cell adhesion molecules	11/1013	20/12234	9.93699e-08	1.22105e-06	8.4895e-07	Cad86C/Cad88C/Cad89D/Cad99C/Cad74A/stan/shg/ds/ft/CadN/CadN2	11
GO:0001709	GO:0001709	cell fate determination	30/1013	127/12234	1.0624e-07	1.2989e-06	9.03082e-07	cas/lab/hb/neur/pros/svp/stumps/abd-A/Dl/mira/slou/msi/trh/rho/klu/inv/en/phyl/grh/par-1/Egfr/Kr/spen/mid/uif/chm/numb/gcm/kuz/pan	30
GO:0010927	GO:0010927	cellular component assembly involved in morphogenesis	34/1013	155/12234	1.06824e-07	1.29951e-06	9.03507e-07	Mlp84B/Mical/sals/jvl/Act88F/Pxt/bnl/hh/Cad99C/sls/ndl/Zasp66/Prm/rt/mirr/Cad74A/rl/Ndg/Zasp52/tn/Egfr/Unc-89/DAAM/br/fs(1)M3/dec-1/up/if/dpp/Cf2/bru1/Mhc/kon/bt	34
GO:0007617	GO:0007617	mating behavior	32/1013	141/12234	1.09573e-07	1.32633e-06	9.22149e-07	pros/natalisin/ss/Abd-B/fru/Oamb/SIFaR/CASK/slo/5-HT7/tipE/ple/orb2/bol/mbl/twz/retn/ppk29/lov/per/Tbh/cac/fne/eag/para/Sh/amn/tim/dsf/Btk29A/Pde1c/btv	32
GO:0048619	GO:0048619	embryonic hindgut morphogenesis	18/1013	53/12234	1.14217e-07	1.37569e-06	9.5647e-07	kkv/svp/crb/tnc/fkh/trh/rho/EcR/rib/Egfr/Kr/ct/dpp/drm/sob/odd/wg/cad	18
GO:0008586	GO:0008586	imaginal disc-derived wing vein morphogenesis	17/1013	48/12234	1.27481e-07	1.52789e-06	1.06229e-06	Dys/tok/tld/heph/rho/vn/Gug/dally/Egfr/bs/sog/net/spen/dpp/d/salr/salm	17
GO:0070588	GO:0070588	calcium ion transmembrane transport	16/1013	43/12234	1.35112e-07	1.61141e-06	1.12036e-06	KaiR1D/trp/MCU/nan/RyR/stj/Rgk2/Rgk1/Mid1/Ca-alpha1T/cac/nompC/Nckx30C/Ca-beta/Ca-alpha1D/Trpgamma	16
GO:0044331	GO:0044331	cell-cell adhesion mediated by cadherin	10/1013	17/12234	1.64554e-07	1.95298e-06	1.35784e-06	Cad86C/Cad88C/Cad89D/Cad99C/Cad74A/shg/ds/ft/CadN/CadN2	10
GO:0051240	GO:0051240	positive regulation of multicellular organismal process	40/1013	203/12234	1.84212e-07	2.17567e-06	1.51266e-06	pros/Octbeta2R/btsz/abd-A/Oamb/wake/hh/Ets96B/Nf1/E(spl)mgamma-HLH/Pdk1/Shab/dar1/wit/sif/Ank2/nmo/klu/btl/wnd/rl/EcR/pk/stan/Ih/Hr51/Nox/Egfr/G9a/peb/oc/Hk/cac/Sh/dpp/wg/d/gcm/hll/Sox102F	40
GO:0010160	GO:0010160	formation of animal organ boundary	16/1013	44/12234	1.96121e-07	2.30514e-06	1.60268e-06	Scr/neur/hth/Abd-B/dally/klu/phyl/sli/mew/NetB/B-H2/robo2/dpp/uif/chm/numb	16
GO:0001505	GO:0001505	regulation of neurotransmitter levels	27/1013	110/12234	1.98943e-07	2.32706e-06	1.61793e-06	cpx/Rim/Dys/CASK/Syx1A/nSyb/Fife/unc-13-4A/Sytbeta/Cirl/brp/Ih/DAT/SerT/Tbh/cac/Tomosyn/Syt12/NFAT/inaE/Rab3-GEF/Frq1/Frq2/Syt1/sky/unc-13/Cadps	27
GO:0098742	GO:0098742	cell-cell adhesion via plasma-membrane adhesion molecules	21/1013	72/12234	2.00305e-07	2.33178e-06	1.62121e-06	Cad86C/Cad88C/Cad89D/Cad99C/Con/Dscam2/Dscam4/Cad74A/sns/stan/shg/peb/fw/mew/if/ds/ft/tutl/CadN/CadN2/Fas3	21
GO:0007528	GO:0007528	neuromuscular junction development	37/1013	181/12234	2.01722e-07	2.3371e-06	1.6249e-06	cpx/Nlg1/Octbeta2R/CASK/Nrx-1/slo/Nf1/DIP-gamma/Pdk1/wit/Ank2/nmo/nwk/Mob2/dysc/btl/dlp/sff/wnd/jeb/stj/Prosap/par-1/Liprin-gamma/ewg/futsch/sgg/cac/Ten-a/Neto/hiw/Frq1/Frq2/CCKLR-17D1/wg/Ca-beta/unc-13	37
GO:0007435	GO:0007435	salivary gland morphogenesis	24/1013	92/12234	2.79963e-07	3.20415e-06	2.22773e-06	hkb/btsz/tin/crb/Ser/fkh/trh/rho/bin/Fhos/eyg/trn/fz2/EcR/jeb/Drl-2/rib/shg/br/mew/if/eya/Btk29A/pan	24
GO:0022612	GO:0022612	gland morphogenesis	24/1013	92/12234	2.79963e-07	3.20415e-06	2.22773e-06	hkb/btsz/tin/crb/Ser/fkh/trh/rho/bin/Fhos/eyg/trn/fz2/EcR/jeb/Drl-2/rib/shg/br/mew/if/eya/Btk29A/pan	24
GO:0007380	GO:0007380	specification of segmental identity, head	8/1013	11/12234	2.83145e-07	3.20415e-06	2.22773e-06	pb/Dfd/Antp/hth/croc/jing/kn/slp1	8
GO:0007445	GO:0007445	determination of imaginal disc primordium	8/1013	11/12234	2.83145e-07	3.20415e-06	2.22773e-06	sim/abd-A/Abd-B/rho/Doc1/ptc/Egfr/wg	8
GO:0015844	GO:0015844	monoamine transport	8/1013	11/12234	2.83145e-07	3.20415e-06	2.22773e-06	Sytbeta/Vmat/Ih/DAT/SerT/PsGEF/Syt12/Syt1	8
GO:0007189	GO:0007189	adenylate cyclase-activating G protein-coupled receptor signaling pathway	15/1013	40/12234	2.96236e-07	3.33677e-06	2.31994e-06	Octbeta3R/Octbeta2R/Dop1R1/TyrRII/TyrR/Dop1R2/5-HT7/DopEcR/CG43373/Ac76E/Ac78C/Cirl/Pdfr/Ac13E/Dop2R	15
GO:0048663	GO:0048663	neuron fate commitment	25/1013	99/12234	3.1276e-07	3.50666e-06	2.43806e-06	hth/pros/svp/gl/cdi/Dl/tld/msi/scrib/rho/fz2/rl/lola/phyl/grh/Egfr/br/csw/oc/sev/dpp/mid/elB/noc/dac	25
GO:0008045	GO:0008045	motor neuron axon guidance	21/1013	74/12234	3.34478e-07	3.73296e-06	2.59539e-06	grn/tok/side/NT1/vvl/Mp/dally/trn/fz2/ko/Mmp2/eve/Drl-2/Ptp52F/Ten-a/NetA/NetB/CG6867/haf/Sema1a/Lim3	21
GO:0043052	GO:0043052	thermotaxis	10/1013	18/12234	3.4275e-07	3.80781e-06	2.64743e-06	Dop1R1/ple/TrpA1/rdgC/Hdc/norpA/rdgA/santa-maria/Rh5/Ddc	10
GO:0042745	GO:0042745	circadian sleep/wake cycle	17/1013	51/12234	3.49468e-07	3.8648e-06	2.68706e-06	Oamb/wake/Ets96B/Dop1R2/rho/Shab/Clk/Rdl/EcR/Ih/DAT/Pdfr/per/Hk/Sh/tim/hll	17
GO:0042749	GO:0042749	regulation of circadian sleep/wake cycle	16/1013	46/12234	3.98181e-07	4.3836e-06	3.04776e-06	Oamb/wake/Ets96B/Dop1R2/rho/Shab/Clk/Rdl/EcR/Ih/Pdfr/per/Hk/Sh/tim/hll	16
GO:0040008	GO:0040008	regulation of growth	52/1013	306/12234	4.24496e-07	4.65224e-06	3.23454e-06	Octbeta2R/foxo/btsz/CASK/mbc/crb/slo/Nf1/scrib/fkh/Tace/Pdk1/hfp/dar1/wit/Ank2/nmo/dally/nwk/Mob2/ara/caup/mirr/dysc/btl/dlp/wnd/Ac76E/pk/stan/stj/Hr51/Alk/sbb/shg/Egfr/Liprin-gamma/ewg/futsch/sgg/cac/hiw/dpp/ft/wg/d/Sema1a/tai/Nos/Samuel/kuz/CadN	52
GO:0007616	GO:0007616	long-term memory	21/1013	75/12234	4.2879e-07	4.67823e-06	3.25261e-06	Nmdar1/neur/pxb/CASK/Nf1/Pkc98E/Hn/orb2/Mob2/wnd/EcR/G9a/Appl/per/Tomosyn/hiw/upd1/amn/meng/wg/Ddc	21
GO:0048638	GO:0048638	regulation of developmental growth	43/1013	234/12234	4.93244e-07	5.35742e-06	3.72482e-06	Octbeta2R/foxo/btsz/CASK/crb/slo/Nf1/scrib/fkh/Tace/Pdk1/dar1/wit/Ank2/nmo/dally/nwk/Mob2/dysc/btl/dlp/wnd/Ac76E/pk/stan/stj/Hr51/sbb/Egfr/Liprin-gamma/ewg/futsch/sgg/cac/hiw/dpp/ft/wg/d/Sema1a/Nos/kuz/CadN	43
GO:0035290	GO:0035290	trunk segmentation	9/1013	15/12234	5.59589e-07	6.05102e-06	4.20706e-06	Antp/hb/Abd-B/hh/rt/kni/eve/en/Kr	9
GO:0009416	GO:0009416	response to light stimulus	33/1013	159/12234	6.35201e-07	6.83824e-06	4.75439e-06	Nmdar1/lap/svp/Dop1R1/gl/Rh2/Calx/Gycalpha99B/trp/zpg/Clk/Arr2/TrpA1/verm/rdgC/VGAT/Ih/per/norpA/rdgA/cac/inaE/Sh/nAChRalpha7/shakB/Plc21C/tim/eya/santa-maria/Ggamma30A/Rh5/Trpgamma/Arr1	33
GO:0007416	GO:0007416	synapse assembly	35/1013	174/12234	6.42261e-07	6.8838e-06	4.78606e-06	cpx/Nlg1/Mical/pros/Octbeta2R/CASK/Nrx-1/slo/Nf1/Pdk1/Spn/Fife/wit/Ank2/nmo/nwk/Mob2/dysc/btl/wnd/stan/jeb/stj/Prosap/par-1/Liprin-gamma/ewg/futsch/sgg/cac/Ten-a/hiw/wg/Sema1a/Nos	35
GO:0008345	GO:0008345	larval locomotory behavior	14/1013	37/12234	6.49439e-07	6.9302e-06	4.81832e-06	MsR2/Shab/FMRFaR/Tmc/EcR/sbb/tn/lov/G9a/Tbh/Sh/CCKLR-17D1/Syt1/ppk	14
GO:0042462	GO:0042462	eye photoreceptor cell development	24/1013	96/12234	6.55376e-07	6.93274e-06	4.82009e-06	neur/tinc/Dl/crb/tau/RhoGAP100F/Mob2/dysc/lola/stan/jeb/SP2353/Alk/mbl/grh/prom/csw/oc/tutl/Kr-h1/eya/dac/CadN/CadN2	24
GO:0060560	GO:0060560	developmental growth involved in morphogenesis	24/1013	96/12234	6.55376e-07	6.93274e-06	4.82009e-06	FER/RhoGAP100F/dar1/Ank2/btl/Toll-6/fz2/wnd/verm/pk/Dscam1/stan/vg/Hr51/shg/DAAM/disco-r/Sh/wg/Sema1a/kuz/CadN/CadN2/pan	24
GO:0042493	GO:0042493	response to drug	10/1013	19/12234	6.69879e-07	7.05548e-06	4.90542e-06	VAChT/unc79/slo/Rdl/rl/RyR/Vmat/sgg/na/Cyp18a1	10
GO:0007188	GO:0007188	adenylate cyclase-modulating G protein-coupled receptor signaling pathway	18/1013	59/12234	7.09508e-07	7.40873e-06	5.15103e-06	Octbeta3R/Octbeta2R/Dop1R1/TyrRII/TyrR/Octalpha2R/Dop1R2/5-HT7/MsR2/DopEcR/CG43373/Ac76E/Ac78C/Cirl/mAChR-A/Pdfr/Ac13E/Dop2R	18
GO:0007474	GO:0007474	imaginal disc-derived wing vein specification	18/1013	59/12234	7.09508e-07	7.40873e-06	5.15103e-06	corto/Dys/rho/ltl/nmo/Rbfox1/ara/caup/rl/jing/inv/en/kn/GEFmeso/Egfr/sog/net/dpp	18
GO:0006813	GO:0006813	potassium ion transport	19/1013	65/12234	7.31755e-07	7.60837e-06	5.28983e-06	Task6/Irk1/slo/Shab/CG1688/SLO2/CG6329/Ih/Elk/CG34396/CG3078/SK/Hk/Neto/eag/Sh/Shaw/Nhe3/nrv3	19
GO:0030855	GO:0030855	epithelial cell differentiation	64/1013	415/12234	7.48786e-07	7.75233e-06	5.38992e-06	jvl/Abd-B/Pxt/Dl/tin/CASK/mbc/crb/scrib/fkh/neo/Cad99C/Gprk2/mey/nyo/mwh/Tie/vn/ndl/exex/mirr/btl/Cad74A/rl/EcR/jing/mim/pk/ptc/stan/Shrm/phyl/grh/par-1/shg/Egfr/stl/br/csw/sgg/peb/fs(1)M3/dec-1/Nost/fw/if/upd1/Cyp18a1/spen/ds/dpp/ft/Cf2/H15/mid/eya/wg/tai/numb/ab/kuz/Mhc/qua/tj	64
GO:0019098	GO:0019098	reproductive behavior	32/1013	153/12234	7.82592e-07	8.068e-06	5.60939e-06	pros/natalisin/ss/Abd-B/fru/Oamb/SIFaR/CASK/slo/5-HT7/tipE/ple/orb2/bol/mbl/twz/retn/ppk29/lov/per/Tbh/cac/fne/eag/para/Sh/amn/tim/dsf/Btk29A/Pde1c/btv	32
GO:0019722	GO:0019722	calcium-mediated signaling	12/1013	28/12234	8.49615e-07	8.722e-06	6.0641e-06	Cad99C/CanA1/Spn/TrpA1/rdgC/Nox/Pdfr/sgg/norpA/cac/up/Ca-alpha1D	12
GO:0060284	GO:0060284	regulation of cell development	33/1013	161/12234	8.56195e-07	8.75261e-06	6.08538e-06	Antp/hb/neur/Mical/cwo/pros/tinc/Dl/hh/E(spl)mgamma-HLH/dar1/sif/Fhos/klu/btl/EcR/pk/stan/Hr51/grh/Kr/G9a/csw/oc/sd/erm/Kr-h1/Sema1a/numb/gcm/nub/wor/CadN	33
GO:0043269	GO:0043269	regulation of ion transport	32/1013	154/12234	9.11131e-07	9.27523e-06	6.44874e-06	Pde6/crb/CG15537/Glut1/rho/Teh4/Teh2/tipE/dysc/Sytbeta/stj/CG6329/Prosap/Ih/Rgk2/Rgk1/sona/CG3078/PsGEF/sgg/CG9650/Hk/cac/Tomosyn/Syt12/Neto/eag/upd1/Syt1/lilli/tim/Ca-beta	32
GO:0044057	GO:0044057	regulation of system process	19/1013	66/12234	9.48769e-07	9.57824e-06	6.65941e-06	Dop1R1/Oamb/CG15537/pHCl-2/Shab/Clk/Rdl/Prosap/Nox/Alk/CG3078/cac/rad/up/eag/tim/Nos/bru1/Sox102F	19
GO:0055074	GO:0055074	calcium ion homeostasis	19/1013	66/12234	9.48769e-07	9.57824e-06	6.65941e-06	Nmdar1/Dop1R1/Oamb/KaiR1D/Dop1R2/trp/FMRFaR/MCU/nan/scaf6/RyR/DAT/Mid1/norpA/cac/up/CCKLR-17D1/Nckx30C/Trpgamma	19
GO:0007618	GO:0007618	mating	33/1013	162/12234	9.91668e-07	9.96995e-06	6.93175e-06	pros/natalisin/ss/Abd-B/fru/Oamb/SIFaR/CASK/slo/5-HT7/tipE/Dnah3/ple/orb2/bol/mbl/twz/retn/ppk29/lov/per/Tbh/cac/fne/eag/para/Sh/amn/tim/dsf/Btk29A/Pde1c/btv	33
GO:0030334	GO:0030334	regulation of cell migration	22/1013	85/12234	1.00938e-06	1.00648e-05	6.99773e-06	bnl/hh/mbc/Tie/vn/ple/Fhos/Dscam1/ptc/ths/sli/par-1/shg/Pu/Egfr/stl/peb/Evi5/robo2/Sema1a/tai/kuz	22
GO:0046552	GO:0046552	photoreceptor cell fate commitment	22/1013	85/12234	1.00938e-06	1.00648e-05	6.99773e-06	hth/pros/svp/gl/cdi/tld/msi/scrib/rho/rl/lola/phyl/grh/Egfr/br/csw/oc/sev/dpp/elB/noc/dac	22
GO:0051270	GO:0051270	regulation of cellular component movement	27/1013	119/12234	1.0721e-06	1.06466e-05	7.40218e-06	bnl/hh/mbc/Tie/vn/ple/Fhos/pk/Dscam1/ptc/lola/stan/ths/sli/par-1/shg/Pu/Egfr/stl/peb/Evi5/NetA/NetB/robo2/Sema1a/tai/kuz	27
GO:0046928	GO:0046928	regulation of neurotransmitter secretion	11/1013	24/12234	1.0824e-06	1.06619e-05	7.41284e-06	cpx/Dys/CASK/Fife/Ih/cac/Syt12/NFAT/Frq1/Frq2/sky	11
GO:0051588	GO:0051588	regulation of neurotransmitter transport	11/1013	24/12234	1.0824e-06	1.06619e-05	7.41284e-06	cpx/Dys/CASK/Fife/Ih/cac/Syt12/NFAT/Frq1/Frq2/sky	11
GO:0050795	GO:0050795	regulation of behavior	23/1013	92/12234	1.11666e-06	1.09549e-05	7.61659e-06	5-HT2A/foxo/Dop1R1/Oamb/wake/Ets96B/Dop1R2/rho/Shab/Clk/Rdl/EcR/Ih/Alk/Pdfr/per/Tbh/Hk/Sh/tim/Trim9/hll/ppk	23
GO:0070887	GO:0070887	cellular response to chemical stimulus	70/1013	474/12234	1.16983e-06	1.14305e-05	7.94725e-06	5-HT2A/mAChR-B/5-HT2B/Hsc70-2/foxo/Dop1R1/stumps/ss/TyrRII/TyrR/bnl/Snmp1/Eip93F/hh/Gba1b/tok/tld/Ets96B/msi/fkh/Dop1R2/trp/Tace/CG15537/5-HT7/pHCl-2/Pdk1/wit/DopEcR/Blimp-1/ltl/dally/Rbfox1/btl/dlp/Sytbeta/ftz-f1/rl/EcR/Mmp2/ths/Drl-2/grh/mAChR-A/G9a/br/Sik2/csw/PsGEF/sgg/dec-1/Syt12/hiw/gce/sog/Cnx14D/Sh/Cyp18a1/kek5/Dop2R/Cyp6v1/dpp/Syt1/Duox/Snoo/tai/Ggamma30A/Hsp60D/Hr38/Hr39	70
GO:0009583	GO:0009583	detection of light stimulus	19/1013	67/12234	1.22279e-06	1.19002e-05	8.27377e-06	Rh2/Calx/Gycalpha99B/trp/zpg/Arr2/TrpA1/rdgC/norpA/rdgA/cac/inaE/Sh/shakB/santa-maria/Ggamma30A/Rh5/Trpgamma/Arr1	19
GO:1900073	GO:1900073	regulation of neuromuscular synaptic transmission	12/1013	29/12234	1.34056e-06	1.29944e-05	9.03453e-06	KaiR1D/CASK/Nrx-1/slo/Ank2/dysc/jeb/Alk/Tomosyn/hiw/Plc21C/Syt1	12
GO:0042051	GO:0042051	compound eye photoreceptor development	23/1013	93/12234	1.36916e-06	1.3179e-05	9.16289e-06	neur/Dl/crb/tau/RhoGAP100F/Mob2/dysc/lola/stan/jeb/SP2353/Alk/mbl/grh/prom/csw/oc/tutl/Kr-h1/eya/dac/CadN/CadN2	23
GO:0007367	GO:0007367	segment polarity determination	14/1013	39/12234	1.37044e-06	1.3179e-05	9.16289e-06	Cow/hh/dally/dlp/nkd/fz2/stan/en/kn/Egfr/gsb-n/sgg/wg/pan	14
GO:0072507	GO:0072507	divalent inorganic cation homeostasis	21/1013	80/12234	1.37976e-06	1.32163e-05	9.18886e-06	Nmdar1/Dop1R1/Oamb/KaiR1D/Dop1R2/trp/FMRFaR/MCU/nan/scaf6/ZnT41F/RyR/Trpm/DAT/Mid1/norpA/cac/up/CCKLR-17D1/Nckx30C/Trpgamma	21
GO:0007615	GO:0007615	anesthesia-resistant memory	8/1013	13/12234	1.89855e-06	1.80436e-05	1.25451e-05	CASK/MCU/brp/Rgk1/rad/amn/Dop2R/Ddc	8
GO:0017156	GO:0017156	calcium-ion regulated exocytosis	8/1013	13/12234	1.89855e-06	1.80436e-05	1.25451e-05	Rim/Fife/Sytbeta/PsGEF/Syt12/Syt1/unc-13/Cadps	8
GO:0007612	GO:0007612	learning	19/1013	69/12234	1.99656e-06	1.89013e-05	1.31414e-05	Nmdar1/Dop1R1/Oamb/Nrx-1/Nf1/trp/DopEcR/vn/Rdl/Alk/Egfr/G9a/futsch/sgg/Tbh/rad/eag/amn/Btk29A	19
GO:0001894	GO:0001894	tissue homeostasis	18/1013	63/12234	2.06307e-06	1.93801e-05	1.34743e-05	crb/trp/rho/Culd/Arr2/sqa/shg/Egfr/norpA/peb/rdgA/mew/disco/if/upd3/upd1/wb/Arr1	18
GO:0006874	GO:0006874	cellular calcium ion homeostasis	18/1013	63/12234	2.06307e-06	1.93801e-05	1.34743e-05	Dop1R1/Oamb/KaiR1D/Dop1R2/trp/FMRFaR/MCU/nan/scaf6/RyR/DAT/Mid1/norpA/cac/up/CCKLR-17D1/Nckx30C/Trpgamma	18
GO:0098660	GO:0098660	inorganic ion transmembrane transport	47/1013	280/12234	2.17107e-06	2.03162e-05	1.41251e-05	Task6/Vha100-4/GluClalpha/KaiR1D/trp/pHCl-2/Shab/MCU/Rdl/nan/ZnT41F/RyR/CG1688/CG1698/SLO2/stj/CG6329/DAT/Elk/Rgk2/Rgk1/ppk6/CG34396/ppk29/SerT/Mid1/CG10804/SK/OtopLc/Ca-alpha1T/Hk/cac/Neto/eag/Lcch3/para/Sh/Shaw/nompC/Nhe3/Nckx30C/Ca-beta/ppk/CG15279/Ca-alpha1D/Trpgamma/nrv3	47
GO:0002164	GO:0002164	larval development	33/1013	168/12234	2.31847e-06	2.15703e-05	1.49971e-05	Alh/sas/neur/btsz/hh/mbc/scrib/Ser/rho/Cht2/Eip63E/Gug/trn/D/fz2/verm/serp/rl/EcR/sns/lola/ths/kn/chn/Pu/bs/sgg/Nna1/dpp/ft/eya/wg/pan	33
GO:0060911	GO:0060911	cardiac cell fate commitment	9/1013	17/12234	2.33289e-06	2.15703e-05	1.49971e-05	svp/abd-A/Abd-B/fz2/EcR/eve/robo2/H15/mid	9
GO:2000145	GO:2000145	regulation of cell motility	22/1013	89/12234	2.33363e-06	2.15703e-05	1.49971e-05	bnl/hh/mbc/Tie/vn/ple/Fhos/Dscam1/ptc/ths/sli/par-1/shg/Pu/Egfr/stl/peb/Evi5/robo2/Sema1a/tai/kuz	22
GO:0002168	GO:0002168	instar larval development	20/1013	76/12234	2.34942e-06	2.15703e-05	1.49971e-05	Alh/sas/btsz/hh/scrib/Ser/rho/Cht2/Eip63E/trn/D/fz2/verm/serp/Pu/bs/sgg/ft/wg/pan	20
GO:0007525	GO:0007525	somatic muscle development	20/1013	76/12234	2.34942e-06	2.15703e-05	1.49971e-05	Alh/hth/sr/lbe/lmd/sls/Gug/rt/lola/ths/vg/kn/chn/Unc-89/ewg/sd/Cf2/eya/salm/Mhc	20
GO:0034220	GO:0034220	ion transmembrane transport	64/1013	429/12234	2.39515e-06	2.19075e-05	1.52315e-05	Task6/Vha100-4/GluClalpha/KaiR1D/nAChRbeta2/trp/pHCl-2/Shab/nAChRbeta1/MCU/Rdl/Ent3/dysc/nan/ZnT41F/tomboy40/RyR/CG13743/CNT1/CG1688/CG1698/SLO2/stj/CG6329/Prosap/VGAT/Trpm/DAT/Elk/Rgk2/Rgk1/ppk6/CG34396/ppk29/SerT/Mid1/CG10804/SK/OtopLc/Ca-alpha1T/nAChRalpha3/Hk/cac/Neto/eag/Lcch3/para/Sh/nAChRalpha7/CG12531/Shaw/nompC/Nhe3/Nckx30C/nAChRalpha6/Ca-beta/Hsp60D/nAChRalpha5/ppk/CG15279/Ca-alpha1D/Tr…	64
GO:0098662	GO:0098662	inorganic cation transmembrane transport	43/1013	248/12234	2.468e-06	2.24666e-05	1.56202e-05	Task6/Vha100-4/KaiR1D/trp/Shab/MCU/nan/ZnT41F/RyR/CG1688/CG1698/SLO2/stj/CG6329/DAT/Elk/Rgk2/Rgk1/ppk6/CG34396/ppk29/SerT/Mid1/CG10804/SK/OtopLc/Ca-alpha1T/Hk/cac/Neto/eag/para/Sh/Shaw/nompC/Nhe3/Nckx30C/Ca-beta/ppk/CG15279/Ca-alpha1D/Trpgamma/nrv3	43
GO:0015872	GO:0015872	dopamine transport	7/1013	10/12234	2.51168e-06	2.24666e-05	1.56202e-05	Sytbeta/Vmat/Ih/DAT/PsGEF/Syt12/Syt1	7
GO:0035225	GO:0035225	determination of genital disc primordium	7/1013	10/12234	2.51168e-06	2.24666e-05	1.56202e-05	sim/abd-A/Abd-B/rho/ptc/Egfr/wg	7
GO:0051937	GO:0051937	catecholamine transport	7/1013	10/12234	2.51168e-06	2.24666e-05	1.56202e-05	Sytbeta/Vmat/Ih/DAT/PsGEF/Syt12/Syt1	7
GO:0071875	GO:0071875	adrenergic receptor signaling pathway	7/1013	10/12234	2.51168e-06	2.24666e-05	1.56202e-05	Octbeta3R/Octbeta2R/TyrRII/TyrR/Dop1R2/DopEcR/Dop2R	7
GO:0071880	GO:0071880	adenylate cyclase-activating adrenergic receptor signaling pathway	7/1013	10/12234	2.51168e-06	2.24666e-05	1.56202e-05	Octbeta3R/Octbeta2R/TyrRII/TyrR/Dop1R2/DopEcR/Dop2R	7
GO:0023061	GO:0023061	signal release	29/1013	139/12234	2.68859e-06	2.3961e-05	1.66592e-05	cpx/Rim/Dys/CASK/Syx1A/CG15537/tll/Glut1/nSyb/Fife/unc-13-4A/Sytbeta/Cirl/brp/Ih/sona/PsGEF/CG9650/cac/Tomosyn/Syt12/NFAT/Rab3-GEF/Frq1/Frq2/Syt1/sky/unc-13/Cadps	29
GO:0007369	GO:0007369	gastrulation	22/1013	90/12234	2.8509e-06	2.53148e-05	1.76005e-05	hkb/5-HT2A/stumps/btsz/abd-A/bap/tld/fkh/Gprk2/bin/eve/ths/jeb/sli/shg/btd/sog/upd1/dpp/slp1/cad/pan	22
GO:0051241	GO:0051241	negative regulation of multicellular organismal process	32/1013	162/12234	2.90049e-06	2.56615e-05	1.78415e-05	pros/foxo/Abd-B/cdi/Dl/crb/Nf1/scrib/fkh/Dop1R2/Tace/CG15537/bab1/Spn/nwk/Mob2/btl/Ac76E/eve/stj/Liprin-gamma/ewg/sgg/hiw/sd/erm/dpp/ft/Sema1a/numb/salm/CadN	32
GO:0051046	GO:0051046	regulation of secretion	23/1013	97/12234	2.99125e-06	2.63686e-05	1.83331e-05	cpx/Dys/CASK/Syx1A/CG15537/Glut1/Fife/corn/Sytbeta/Ih/sona/PsGEF/CG9650/cac/Tomosyn/Syt12/NFAT/Frq1/Frq2/IA-2/Syt1/sky/Cadps	23
GO:0045214	GO:0045214	sarcomere organization	13/1013	36/12234	3.03069e-06	2.66197e-05	1.85077e-05	Mlp84B/Mical/sals/sls/rt/Unc-89/DAAM/up/if/bru1/Mhc/kon/bt	13
GO:0009187	GO:0009187	cyclic nucleotide metabolic process	12/1013	31/12234	3.1191e-06	2.72977e-05	1.89791e-05	CG34357/Pde6/CG31183/Gycalpha99B/Gycbeta100B/CG43373/Ac76E/Ac78C/Pde9/Ac13E/Pde1c/Pde11	12
GO:0007443	GO:0007443	Malpighian tubule morphogenesis	15/1013	47/12234	3.18435e-06	2.76697e-05	1.92378e-05	kkv/svp/crb/fkh/trh/rho/EcR/rib/Egfr/Kr/ct/dpp/odd/wg/cad	15
GO:0061333	GO:0061333	renal tubule morphogenesis	15/1013	47/12234	3.18435e-06	2.76697e-05	1.92378e-05	kkv/svp/crb/fkh/trh/rho/EcR/rib/Egfr/Kr/ct/dpp/odd/wg/cad	15
GO:0051094	GO:0051094	positive regulation of developmental process	41/1013	234/12234	3.21189e-06	2.78097e-05	1.93351e-05	Dfd/pros/Octbeta2R/foxo/btsz/abd-A/Abd-B/hh/Nf1/E(spl)mgamma-HLH/Pdk1/dar1/wit/sif/Ank2/nmo/Fhos/klu/btl/wnd/rl/EcR/pk/stan/Vmat/Prosap/Hr51/Egfr/G9a/DAAM/ec/otu/oc/cac/erm/dpp/wg/d/gcm/bru1/dl	41
GO:0097435	GO:0097435	supramolecular fiber organization	46/1013	276/12234	3.39278e-06	2.92718e-05	2.03516e-05	Mlp84B/FER/Whamy/Mical/sals/jvl/btsz/Act88F/cdi/Dl/p130CAS/mwh/sls/Spn/dar1/jv/Zasp66/Prm/Fhos/nwk/IRSp53/rt/mlt/CAP/Shrm/Zasp52/tn/Unc-89/DAAM/futsch/PsGEF/Myo10A/mew/up/if/Btk29A/d/bru1/osp/Mhc/CLIP-190/qua/kon/sick/CG1674/bt	46
GO:0035152	GO:0035152	regulation of tube architecture, open tracheal system	22/1013	91/12234	3.47054e-06	2.98369e-05	2.07445e-05	kkv/ich/pasi2/btsz/rho/Blimp-1/btl/verm/serp/stan/grh/shg/Egfr/DAAM/peb/mew/if/ds/dpp/bark/ft/uif	22
GO:0010975	GO:0010975	regulation of neuron projection development	23/1013	98/12234	3.60742e-06	3.09044e-05	2.14867e-05	pros/ss/dar1/mas/sif/vvl/btl/fz2/pk/Dscam1/eve/stan/kn/Hr51/G9a/DAAM/Rtca/tutl/Kr-h1/Sema1a/Trim9/CadN/ham	23
GO:0042461	GO:0042461	photoreceptor cell development	25/1013	112/12234	3.64998e-06	3.11593e-05	2.1664e-05	neur/tinc/Dl/crb/tau/RhoGAP100F/Mob2/dysc/lola/stan/jeb/SP2353/Alk/mbl/grh/prom/csw/peb/oc/tutl/Kr-h1/eya/dac/CadN/CadN2	25
GO:0098655	GO:0098655	cation transmembrane transport	45/1013	269/12234	3.91104e-06	3.32712e-05	2.31323e-05	Task6/Vha100-4/KaiR1D/trp/Shab/MCU/nan/ZnT41F/RyR/CG1688/CG1698/SLO2/stj/CG6329/Prosap/Trpm/DAT/Elk/Rgk2/Rgk1/ppk6/CG34396/ppk29/SerT/Mid1/CG10804/SK/OtopLc/Ca-alpha1T/Hk/cac/Neto/eag/para/Sh/Shaw/nompC/Nhe3/Nckx30C/Ca-beta/ppk/CG15279/Ca-alpha1D/Trpgamma/nrv3	45
GO:0042693	GO:0042693	muscle cell fate commitment	8/1013	14/12234	4.10778e-06	3.48231e-05	2.42113e-05	Antp/abd-A/slou/ara/caup/jeb/kn/numb	8
GO:0009719	GO:0009719	response to endogenous stimulus	43/1013	253/12234	4.20999e-06	3.55657e-05	2.47275e-05	5-HT2A/5-HT2B/foxo/Dop1R1/stumps/TyrRII/TyrR/bnl/tok/tld/Ets96B/fkh/Dop1R2/CG15537/5-HT7/Pdk1/wit/ltl/dally/btl/dlp/ftz-f1/rl/EcR/Mmp2/ths/grh/G9a/Sik2/csw/sgg/hiw/gce/sog/Sh/kek5/Dop2R/dpp/Snoo/tai/Nos/Hr38/Hr39	43
GO:0007269	GO:0007269	neurotransmitter secretion	23/1013	99/12234	4.33713e-06	3.61968e-05	2.51663e-05	cpx/Rim/Dys/CASK/Syx1A/nSyb/Fife/unc-13-4A/Sytbeta/Cirl/brp/Ih/cac/Tomosyn/Syt12/NFAT/Rab3-GEF/Frq1/Frq2/Syt1/sky/unc-13/Cadps	23
GO:0031032	GO:0031032	actomyosin structure organization	23/1013	99/12234	4.33713e-06	3.61968e-05	2.51663e-05	Mlp84B/Mical/sals/Act88F/CG5023/bond/crb/sls/Zasp66/Prm/Fhos/rt/Shrm/Zasp52/tn/Unc-89/DAAM/up/if/bru1/Mhc/kon/bt	23
GO:0099643	GO:0099643	signal release from synapse	23/1013	99/12234	4.33713e-06	3.61968e-05	2.51663e-05	cpx/Rim/Dys/CASK/Syx1A/nSyb/Fife/unc-13-4A/Sytbeta/Cirl/brp/Ih/cac/Tomosyn/Syt12/NFAT/Rab3-GEF/Frq1/Frq2/Syt1/sky/unc-13/Cadps	23
GO:0071495	GO:0071495	cellular response to endogenous stimulus	42/1013	245/12234	4.34421e-06	3.61968e-05	2.51663e-05	5-HT2A/5-HT2B/foxo/Dop1R1/stumps/TyrRII/TyrR/bnl/tok/tld/Ets96B/fkh/Dop1R2/CG15537/5-HT7/Pdk1/wit/ltl/dally/btl/dlp/ftz-f1/rl/EcR/Mmp2/ths/grh/G9a/Sik2/csw/sgg/hiw/gce/sog/Sh/kek5/Dop2R/dpp/Snoo/tai/Hr38/Hr39	42
GO:0072503	GO:0072503	cellular divalent inorganic cation homeostasis	19/1013	73/12234	4.9961e-06	4.14864e-05	2.8844e-05	Dop1R1/Oamb/KaiR1D/Dop1R2/trp/FMRFaR/MCU/nan/scaf6/ZnT41F/RyR/DAT/Mid1/norpA/cac/up/CCKLR-17D1/Nckx30C/Trpgamma	19
GO:1903530	GO:1903530	regulation of secretion by cell	22/1013	93/12234	5.0907e-06	4.21282e-05	2.92902e-05	cpx/Dys/CASK/Syx1A/CG15537/Glut1/Fife/corn/Sytbeta/Ih/sona/PsGEF/CG9650/cac/Tomosyn/Syt12/NFAT/Frq1/Frq2/Syt1/sky/Cadps	22
GO:0001704	GO:0001704	formation of primary germ layer	12/1013	33/12234	6.71122e-06	5.53505e-05	3.84832e-05	hkb/stumps/abd-A/bap/fkh/bin/ths/jeb/sli/dpp/slp1/pan	12
GO:0007602	GO:0007602	phototransduction	17/1013	62/12234	7.30782e-06	6.00673e-05	4.17627e-05	Rh2/Calx/Gycalpha99B/trp/zpg/Arr2/TrpA1/rdgC/norpA/rdgA/cac/inaE/shakB/santa-maria/Ggamma30A/Rh5/Arr1	17
GO:0048588	GO:0048588	developmental cell growth	19/1013	75/12234	7.67745e-06	6.2893e-05	4.37273e-05	Nf1/RhoGAP100F/dar1/Ank2/btl/fz2/wnd/pk/Dscam1/stan/Hr51/DAAM/eag/Sh/amn/Sema1a/kuz/CadN/CadN2	19
GO:0007522	GO:0007522	visceral muscle development	8/1013	15/12234	8.16285e-06	6.64221e-05	4.6181e-05	bap/mbc/sls/sns/ths/jeb/Alk/wg	8
GO:0016545	GO:0016545	male courtship behavior, veined wing vibration	8/1013	15/12234	8.16285e-06	6.64221e-05	4.6181e-05	fru/slo/5-HT7/tipE/per/cac/para/btv	8
GO:0030431	GO:0030431	sleep	20/1013	82/12234	8.29088e-06	6.7239e-05	4.67489e-05	wake/Ets96B/Dop1R2/CanA1/Shab/Clk/Rdl/EcR/CG6329/VGAT/Ih/DAT/bs/per/Hk/Sh/GABA-B-R3/tim/Shaw/hll	20
GO:0045475	GO:0045475	locomotor rhythm	18/1013	69/12234	8.52359e-06	6.88966e-05	4.79014e-05	foxo/unc79/Irk1/Nf1/unc80/Clk/dysc/Mef2/Ih/Hr51/Mid1/Pdfr/sgg/per/na/disco/upd1/tim	18
GO:0014070	GO:0014070	response to organic cyclic compound	23/1013	103/12234	8.79952e-06	7.08915e-05	4.92883e-05	5-HT2A/5-HT2B/Dop1R1/Ets96B/fkh/Dop1R2/5-HT7/DopEcR/Blimp-1/Clk/ftz-f1/Ac78C/EcR/Vmat/Ptp52F/G9a/br/per/Sh/Dop2R/Cyp6v1/Duox/Kr-h1	23
GO:0007015	GO:0007015	actin filament organization	32/1013	171/12234	9.51629e-06	7.6413e-05	5.31273e-05	FER/Whamy/Mical/sals/jvl/btsz/Act88F/cdi/Dl/p130CAS/mwh/Spn/jv/Fhos/nwk/IRSp53/CAP/Shrm/DAAM/PsGEF/Myo10A/mew/up/if/Btk29A/d/osp/Mhc/qua/sick/CG1674/bt	32
GO:0007450	GO:0007450	dorsal/ventral pattern formation, imaginal disc	16/1013	57/12234	9.7354e-06	7.79152e-05	5.41717e-05	Dl/Cow/crb/E(spl)mgamma-HLH/Dr/nmo/dally/dlp/Notum/CG14073/vg/sbb/peb/lilli/wg/chm	16
GO:0001752	GO:0001752	compound eye photoreceptor fate commitment	19/1013	77/12234	1.15904e-05	9.21549e-05	6.4072e-05	hth/pros/svp/gl/cdi/tld/msi/scrib/rho/rl/lola/phyl/grh/br/csw/sev/dpp/elB/noc	19
GO:0042706	GO:0042706	eye photoreceptor cell fate commitment	19/1013	77/12234	1.15904e-05	9.21549e-05	6.4072e-05	hth/pros/svp/gl/cdi/tld/msi/scrib/rho/rl/lola/phyl/grh/br/csw/sev/dpp/elB/noc	19
GO:0051124	GO:0051124	synaptic growth at neuromuscular junction	28/1013	142/12234	1.23412e-05	9.78048e-05	6.80002e-05	cpx/Nlg1/Octbeta2R/CASK/Nrx-1/slo/Nf1/Pdk1/wit/Ank2/nmo/nwk/Mob2/dysc/btl/wnd/jeb/stj/Prosap/par-1/Liprin-gamma/ewg/futsch/sgg/cac/Ten-a/hiw/wg	28
GO:0010632	GO:0010632	regulation of epithelial cell migration	15/1013	52/12234	1.28029e-05	0.000100966	7.01983e-05	hh/mbc/Tie/vn/ple/ptc/sli/par-1/shg/Pu/Egfr/peb/robo2/tai/kuz	15
GO:0007400	GO:0007400	neuroblast fate determination	9/1013	20/12234	1.28231e-05	0.000100966	7.01983e-05	hb/neur/abd-A/Dl/inv/en/Kr/spen/kuz	9
GO:0007163	GO:0007163	establishment or maintenance of cell polarity	35/1013	198/12234	1.36291e-05	0.000106967	7.43701e-05	svp/jvl/CG45105/Dys/wake/crb/scrib/heph/p130CAS/mwh/nmo/ara/caup/mirr/sff/pk/lola/stan/Shrm/grh/rib/par-1/shg/Egfr/csw/sgg/ec/peb/fw/upd1/ds/ft/d/CadN/CadN2	35
GO:0046068	GO:0046068	cGMP metabolic process	8/1013	16/12234	1.51408e-05	0.000117692	8.18268e-05	CG34357/Pde6/CG31183/Gycalpha99B/Gycbeta100B/Pde9/Pde1c/Pde11	8
GO:0048065	GO:0048065	male courtship behavior, veined wing extension	8/1013	16/12234	1.51408e-05	0.000117692	8.18268e-05	fru/slo/5-HT7/tipE/per/cac/para/btv	8
GO:1990709	GO:1990709	presynaptic active zone organization	8/1013	16/12234	1.51408e-05	0.000117692	8.18268e-05	Rbp/RhoGAP100F/Spn/Fife/Srpk79D/brp/Ten-a/Lrp4	8
GO:1990138	GO:1990138	neuron projection extension	15/1013	53/12234	1.6505e-05	0.000127888	8.89158e-05	RhoGAP100F/dar1/Ank2/btl/fz2/pk/Dscam1/stan/Hr51/DAAM/Sh/Sema1a/kuz/CadN/CadN2	15
GO:0045664	GO:0045664	regulation of neuron differentiation	19/1013	79/12234	1.72081e-05	0.000132912	9.2409e-05	cas/neur/Mical/hth/pros/ss/tinc/cdi/lbl/lbe/rl/EcR/Vmat/Alk/csw/oc/btd/erm/Kr-h1	19
GO:0045596	GO:0045596	negative regulation of cell differentiation	21/1013	93/12234	1.78721e-05	0.000137604	9.56709e-05	neur/pros/Abd-B/cdi/Dl/Ser/btl/eve/chn/sd/goe/erm/Kr-h1/eya/wg/chm/Sema1a/numb/gcm/salm/CadN	21
GO:0006816	GO:0006816	calcium ion transport	17/1013	66/12234	1.81088e-05	0.000138987	9.66325e-05	KaiR1D/trp/MCU/TrpA1/nan/RyR/stj/Rgk2/Rgk1/Mid1/Ca-alpha1T/cac/nompC/Nckx30C/Ca-beta/Ca-alpha1D/Trpgamma	17
GO:0045187	GO:0045187	regulation of circadian sleep/wake cycle, sleep	12/1013	36/12234	1.87485e-05	0.000143443	9.97312e-05	wake/Ets96B/Dop1R2/Shab/Clk/EcR/Ih/per/Hk/Sh/tim/hll	12
GO:0090066	GO:0090066	regulation of anatomical structure size	40/1013	243/12234	1.96831e-05	0.000150123	0.000104375	kkv/pasi2/Whamy/sals/foxo/btsz/tnc/Cad99C/Pdk1/mwh/Iml1/nwk/IRSp53/btl/verm/serp/rl/EcR/pk/stan/Hr51/Stacl/Alk/nw/grh/rib/Egfr/DAAM/PsGEF/ds/dpp/bark/ft/dpy/Btk29A/Sema1a/bru1/kuz/qua/CadN	40
GO:0007204	GO:0007204	positive regulation of cytosolic calcium ion concentration	9/1013	21/12234	2.07961e-05	0.000158115	0.000109932	Oamb/KaiR1D/FMRFaR/nan/RyR/Mid1/norpA/cac/CCKLR-17D1	9
GO:0009628	GO:0009628	response to abiotic stimulus	63/1013	449/12234	2.11884e-05	0.000160596	0.000111657	Nmdar1/lap/svp/Dop1R1/gl/Rh2/Calx/Eip93F/Root/msi/Nf1/jus/Gycalpha99B/trp/tipE/Tie/Dnah3/zpg/ple/Clk/nmo/Arr2/TrpA1/Rdl/nan/verm/rdgC/Dscam1/Hdc/stj/VGAT/Ih/jbug/lov/Appl/br/Pdfr/per/norpA/rdgA/cac/NFAT/inaE/para/Sh/nAChRalpha7/amn/shakB/Plc21C/tim/tutl/nompC/eya/LUBEL/santa-maria/Ggamma30A/Rh5/ppk/Trpgamma/btv/Arr1/Ddc/nrv3	63
GO:0040017	GO:0040017	positive regulation of locomotion	17/1013	67/12234	2.24196e-05	0.0001694	0.000117778	mbc/Tie/vn/Fhos/Dscam1/ths/Hr51/sli/par-1/shg/Egfr/peb/Ten-a/robo2/Sema1a/tai/kuz	17
GO:0045938	GO:0045938	positive regulation of circadian sleep/wake cycle, sleep	8/1013	17/12234	2.65255e-05	0.00019616	0.000136383	wake/Ets96B/Shab/EcR/Ih/Hk/Sh/hll	8
GO:0071867	GO:0071867	response to monoamine	8/1013	17/12234	2.65255e-05	0.00019616	0.000136383	5-HT2A/5-HT2B/Dop1R1/Ets96B/Dop1R2/5-HT7/Sh/Dop2R	8
GO:0071868	GO:0071868	cellular response to monoamine stimulus	8/1013	17/12234	2.65255e-05	0.00019616	0.000136383	5-HT2A/5-HT2B/Dop1R1/Ets96B/Dop1R2/5-HT7/Sh/Dop2R	8
GO:0071869	GO:0071869	response to catecholamine	8/1013	17/12234	2.65255e-05	0.00019616	0.000136383	5-HT2A/5-HT2B/Dop1R1/Ets96B/Dop1R2/5-HT7/Sh/Dop2R	8
GO:0071870	GO:0071870	cellular response to catecholamine stimulus	8/1013	17/12234	2.65255e-05	0.00019616	0.000136383	5-HT2A/5-HT2B/Dop1R1/Ets96B/Dop1R2/5-HT7/Sh/Dop2R	8
GO:1903350	GO:1903350	response to dopamine	8/1013	17/12234	2.65255e-05	0.00019616	0.000136383	5-HT2A/5-HT2B/Dop1R1/Ets96B/Dop1R2/5-HT7/Sh/Dop2R	8
GO:1903351	GO:1903351	cellular response to dopamine	8/1013	17/12234	2.65255e-05	0.00019616	0.000136383	5-HT2A/5-HT2B/Dop1R1/Ets96B/Dop1R2/5-HT7/Sh/Dop2R	8
GO:0007412	GO:0007412	axon target recognition	7/1013	13/12234	2.87365e-05	0.00021059	0.000146416	frac/exex/pdm3/sbb/Liprin-gamma/erm/CadN	7
GO:0007482	GO:0007482	haltere development	7/1013	13/12234	2.87365e-05	0.00021059	0.000146416	Alh/hth/trx/Syx1A/vn/vg/Egfr	7
GO:0042684	GO:0042684	cardioblast cell fate commitment	7/1013	13/12234	2.87365e-05	0.00021059	0.000146416	svp/Abd-B/fz2/eve/robo2/H15/mid	7
GO:0048520	GO:0048520	positive regulation of behavior	11/1013	32/12234	3.01245e-05	0.000219198	0.000152401	5-HT2A/foxo/Oamb/wake/Ets96B/Shab/EcR/Ih/Hk/Sh/hll	11
GO:0009314	GO:0009314	response to radiation	34/1013	197/12234	3.01704e-05	0.000219198	0.000152401	Nmdar1/lap/svp/Dop1R1/gl/Rh2/Calx/Gycalpha99B/trp/Tie/zpg/Clk/Arr2/TrpA1/verm/rdgC/VGAT/Ih/per/norpA/rdgA/cac/inaE/Sh/nAChRalpha7/shakB/Plc21C/tim/eya/santa-maria/Ggamma30A/Rh5/Trpgamma/Arr1	34
GO:0007167	GO:0007167	enzyme linked receptor protein signaling pathway	44/1013	282/12234	3.01814e-05	0.000219198	0.000152401	CG34357/FER/foxo/stumps/CG31183/cdi/bnl/mbc/tok/tld/fkh/CanA1/pHCl-2/Pdk1/p130CAS/rho/wit/Tie/vn/ltl/Gug/dally/btl/dlp/rl/Mmp2/ths/jeb/Drl-2/phyl/Alk/grh/Egfr/Sik2/csw/sgg/fs(1)M3/sev/hiw/sog/kek5/spen/dpp/Snoo	44
GO:0007600	GO:0007600	sensory perception	54/1013	372/12234	3.21082e-05	0.000232498	0.000161647	dpr16/Nmdar1/pros/ATP8B/dpr9/gl/Rh2/Dhc93AB/Snmp1/SKIP/Root/Obp99d/trp/dpr20/sif/Ank2/Arr2/TrpA1/Tmc/dpr6/dysc/nan/DCX-EMAP/rdgC/Ac78C/Dscam1/pdm3/CAP/nompA/stj/stum/norpA/ct/rdgA/cac/mew/na/eag/acj6/if/Sh/Obp19c/nompC/CG8086/Ggamma30A/salr/salm/Rh5/ppk/Trpgamma/Dhc36C/btv/Arr1/nrv3	54
GO:0050805	GO:0050805	negative regulation of synaptic transmission	9/1013	22/12234	3.26167e-05	0.000235479	0.00016372	cpx/slo/Ank2/Rdl/dysc/jeb/Alk/NFAT/sky	9
GO:0007469	GO:0007469	antennal development	10/1013	27/12234	3.30752e-05	0.000238083	0.000165531	ss/Dl/dan/eyg/Dll/ct/disco/salr/salm/dac	10
GO:0003012	GO:0003012	muscle system process	12/1013	38/12234	3.47204e-05	0.000249188	0.000173252	Mp/Fhos/RyR/Nox/tn/Unc-89/CG3078/up/robo3/bru1/Ca-alpha1D/Mhc	12
GO:0016049	GO:0016049	cell growth	28/1013	150/12234	3.54025e-05	0.000253336	0.000176136	FER/foxo/Nf1/fkh/RhoGAP100F/Pdk1/hfp/dar1/Ank2/btl/fz2/wnd/pk/Dscam1/stan/vg/Hr51/shg/DAAM/eag/Sh/amn/wg/Sema1a/kuz/CadN/CadN2/pan	28
GO:0048675	GO:0048675	axon extension	14/1013	50/12234	3.59279e-05	0.000256342	0.000178225	RhoGAP100F/Ank2/btl/fz2/pk/Dscam1/stan/Hr51/DAAM/Sh/Sema1a/kuz/CadN/CadN2	14
GO:0022410	GO:0022410	circadian sleep/wake cycle process	13/1013	44/12234	3.64408e-05	0.000259241	0.000180241	Oamb/wake/Ets96B/Dop1R2/Shab/Clk/EcR/Ih/per/Hk/Sh/tim/hll	13
GO:0008544	GO:0008544	epidermis development	16/1013	63/12234	3.83674e-05	0.000272151	0.000189217	lbl/lbe/hh/scrib/mwh/EcR/pk/stan/par-1/Nost/fw/spen/ds/ft/wg/qua	16
GO:0009953	GO:0009953	dorsal/ventral pattern formation	28/1013	151/12234	4.01042e-05	0.000283644	0.000197208	jvl/Dl/Cow/crb/tld/E(spl)mgamma-HLH/Pkc98E/Dr/ndl/nmo/dally/D/dlp/Notum/CG14073/vg/sbb/Egfr/Dll/csw/peb/sog/dpp/lilli/Cf2/wg/chm/dl	28
GO:0050801	GO:0050801	ion homeostasis	30/1013	167/12234	4.03339e-05	0.000284441	0.000197762	Nmdar1/Dop1R1/Vha100-4/Oamb/KaiR1D/unc80/Dop1R2/trp/FMRFaR/MCU/nan/scaf6/ZnT41F/RyR/Trpm/Nox/DAT/Mid1/Pdfr/norpA/cac/up/CCKLR-17D1/shakB/Nhe3/Mco1/Nckx30C/CG5421/Trpgamma/nrv3	30
GO:0008306	GO:0008306	associative learning	15/1013	57/12234	4.25281e-05	0.00029733	0.000206723	Nmdar1/Dop1R1/Oamb/Nrx-1/Nf1/trp/DopEcR/vn/Rdl/Alk/Egfr/futsch/sgg/rad/amn	15
GO:0071805	GO:0071805	potassium ion transmembrane transport	15/1013	57/12234	4.25281e-05	0.00029733	0.000206723	Task6/Shab/CG1688/SLO2/CG6329/Elk/CG34396/SK/Hk/Neto/eag/Sh/Shaw/Nhe3/nrv3	15
GO:2000177	GO:2000177	regulation of neural precursor cell proliferation	15/1013	57/12234	4.25281e-05	0.00029733	0.000206723	cas/hb/pros/hh/E(spl)mgamma-HLH/klu/Kr/Vsx1/btd/sd/erm/numb/nub/pdm2/wor	15
GO:0048100	GO:0048100	wing disc anterior/posterior pattern formation	8/1013	18/12234	4.42875e-05	0.000307861	0.000214045	Dl/hh/Ser/dally/ptc/inv/en/bi	8
GO:0072375	GO:0072375	medium-term memory	8/1013	18/12234	4.42875e-05	0.000307861	0.000214045	Nmdar1/CASK/CanA1/MCU/wnd/Rgk1/amn/meng	8
GO:0009612	GO:0009612	response to mechanical stimulus	14/1013	51/12234	4.57928e-05	0.000317419	0.00022069	Root/jus/Dnah3/TrpA1/Rdl/nan/Dscam1/jbug/para/tutl/nompC/ppk/btv/nrv3	14
GO:0050802	GO:0050802	circadian sleep/wake cycle, sleep	12/1013	39/12234	4.64076e-05	0.000320766	0.000223018	wake/Ets96B/Dop1R2/Shab/Clk/EcR/Ih/per/Hk/Sh/tim/hll	12
GO:0003013	GO:0003013	circulatory system process	13/1013	45/12234	4.74014e-05	0.000325784	0.000226506	Shab/Clk/RyR/Egfr/cac/rad/up/eag/tim/H15/mid/Nos/Sox102F	13
GO:0003015	GO:0003015	heart process	13/1013	45/12234	4.74014e-05	0.000325784	0.000226506	Shab/Clk/RyR/Egfr/cac/rad/up/eag/tim/H15/mid/Nos/Sox102F	13
GO:0050767	GO:0050767	regulation of neurogenesis	25/1013	129/12234	4.81002e-05	0.000329656	0.000229198	Antp/hb/cwo/pros/Dl/hh/E(spl)mgamma-HLH/dar1/sif/klu/btl/pk/stan/Hr51/grh/Kr/G9a/sd/erm/Sema1a/numb/gcm/nub/wor/CadN	25
GO:0035202	GO:0035202	tracheal pit formation in open tracheal system	6/1013	10/12234	4.9853e-05	0.000338806	0.00023556	trh/rho/btl/rl/Mmp2/salm	6
GO:0060485	GO:0060485	mesenchyme development	6/1013	10/12234	4.9853e-05	0.000338806	0.00023556	abd-A/Abd-B/tin/hh/shg/disco-r	6
GO:2000274	GO:2000274	regulation of epithelial cell migration, open tracheal system	6/1013	10/12234	4.9853e-05	0.000338806	0.00023556	hh/ple/ptc/sli/Pu/robo2	6
GO:0009996	GO:0009996	negative regulation of cell fate specification	7/1013	14/12234	5.33652e-05	0.000358667	0.000249369	Abd-B/eve/chn/eya/wg/chm/salm	7
GO:0035216	GO:0035216	haltere disc development	7/1013	14/12234	5.33652e-05	0.000358667	0.000249369	Alh/hth/trx/Syx1A/vn/vg/Egfr	7
GO:0045433	GO:0045433	male courtship behavior, veined wing generated song production	7/1013	14/12234	5.33652e-05	0.000358667	0.000249369	fru/slo/tipE/per/cac/para/btv	7
GO:0050905	GO:0050905	neuromuscular process	7/1013	14/12234	5.33652e-05	0.000358667	0.000249369	Calx/Ets96B/Tmc/nan/stum/nompC/Trpgamma	7
GO:0120035	GO:0120035	regulation of plasma membrane bounded cell projection organization	26/1013	138/12234	5.65455e-05	0.000378995	0.000263502	pros/ss/Cad99C/dar1/mas/sif/vvl/btl/fz2/pk/Dscam1/eve/stan/kn/Hr51/G9a/DAAM/Rtca/PsGEF/tutl/Kr-h1/Sema1a/Trim9/CadN/kon/ham	26
GO:0071310	GO:0071310	cellular response to organic substance	52/1013	362/12234	5.9382e-05	0.000396913	0.000275959	5-HT2A/5-HT2B/Hsc70-2/foxo/Dop1R1/stumps/TyrRII/TyrR/bnl/Snmp1/Gba1b/tok/tld/Ets96B/fkh/Dop1R2/Tace/CG15537/5-HT7/Pdk1/wit/DopEcR/Blimp-1/ltl/dally/btl/dlp/ftz-f1/rl/EcR/Mmp2/ths/grh/G9a/br/Sik2/csw/sgg/hiw/gce/sog/Cnx14D/Sh/kek5/Dop2R/dpp/Duox/Snoo/tai/Hsp60D/Hr38/Hr39	52
GO:0060627	GO:0060627	regulation of vesicle-mediated transport	24/1013	123/12234	6.04082e-05	0.000402666	0.00027996	lap/pyd/neur/CASK/Nrx-1/Syx1A/scrib/Cad99C/Gprk2/Fife/corn/Sytbeta/mim/Pkc53E/PsGEF/norpA/Tomosyn/Syt12/NFAT/Syt1/tim/numb/gcm/Cadps	24
GO:0008355	GO:0008355	olfactory learning	13/1013	46/12234	6.11215e-05	0.00040561	0.000282007	Nmdar1/Dop1R1/Oamb/Nf1/trp/vn/Rdl/Alk/Egfr/futsch/sgg/rad/amn	13
GO:0003007	GO:0003007	heart morphogenesis	12/1013	40/12234	6.135e-05	0.00040561	0.000282007	hh/spdo/rl/Mmp2/eve/sli/shg/sd/robo2/slp1/wg/kuz	12
GO:0007455	GO:0007455	eye-antennal disc morphogenesis	12/1013	40/12234	6.135e-05	0.00040561	0.000282007	ss/Dl/bab1/bab2/ptc/sqa/Egfr/oc/B-H2/upd1/dpp/eya	12
GO:0055080	GO:0055080	cation homeostasis	29/1013	163/12234	6.46381e-05	0.000426191	0.000296316	Nmdar1/Dop1R1/Vha100-4/Oamb/KaiR1D/unc80/Dop1R2/trp/FMRFaR/MCU/nan/scaf6/ZnT41F/RyR/Trpm/Nox/DAT/Mid1/Pdfr/norpA/cac/up/CCKLR-17D1/Nhe3/Mco1/Nckx30C/CG5421/Trpgamma/nrv3	29
GO:0030335	GO:0030335	positive regulation of cell migration	15/1013	59/12234	6.57384e-05	0.000432274	0.000300545	mbc/Tie/vn/Fhos/Dscam1/ths/sli/par-1/shg/Egfr/peb/robo2/Sema1a/tai/kuz	15
GO:0016318	GO:0016318	ommatidial rotation	10/1013	29/12234	6.73773e-05	0.000440669	0.000306382	nmo/pk/stan/shg/Egfr/ec/peb/ds/CadN/CadN2	10
GO:0048332	GO:0048332	mesoderm morphogenesis	10/1013	29/12234	6.73773e-05	0.000440669	0.000306382	stumps/abd-A/bap/bin/ths/jeb/sli/slp1/wg/pan	10
GO:0030537	GO:0030537	larval behavior	16/1013	66/12234	7.072e-05	0.000459173	0.000319247	MsR2/Shab/FMRFaR/Tmc/klu/EcR/sbb/tn/lov/G9a/Tbh/Sh/CCKLR-17D1/Syt1/tutl/ppk	16
GO:0007432	GO:0007432	salivary gland boundary specification	8/1013	19/12234	7.09614e-05	0.000459173	0.000319247	Scr/hth/Abd-B/sli/mew/NetB/robo2/dpp	8
GO:0010454	GO:0010454	negative regulation of cell fate commitment	8/1013	19/12234	7.09614e-05	0.000459173	0.000319247	Abd-B/cdi/eve/chn/eya/wg/chm/salm	8
GO:0090659	GO:0090659	walking behavior	8/1013	19/12234	7.09614e-05	0.000459173	0.000319247	sim/CASK/nan/lov/oc/hiw/Trpgamma/btv	8
GO:0048190	GO:0048190	wing disc dorsal/ventral pattern formation	14/1013	53/12234	7.28237e-05	0.000469973	0.000326756	Dl/Cow/crb/E(spl)mgamma-HLH/nmo/dally/dlp/Notum/CG14073/vg/sbb/peb/lilli/chm	14
GO:0016203	GO:0016203	muscle attachment	11/1013	35/12234	7.72954e-05	0.0004962	0.00034499	mbc/sls/mas/rt/CAP/vg/kn/mew/if/ab/kon	11
GO:0060538	GO:0060538	skeletal muscle organ development	11/1013	35/12234	7.72954e-05	0.0004962	0.00034499	mbc/sls/mas/rt/CAP/vg/kn/mew/if/ab/kon	11
GO:0035150	GO:0035150	regulation of tube size	14/1013	54/12234	9.09186e-05	0.000582118	0.000404726	kkv/pasi2/tnc/verm/serp/EcR/stan/grh/rib/Egfr/ds/dpp/bark/ft	14
GO:0050803	GO:0050803	regulation of synapse structure or activity	32/1013	191/12234	9.2202e-05	0.000588786	0.000409362	Octbeta2R/KaiR1D/Grik/CASK/Nrx-1/slo/Nf1/scrib/DIP-gamma/Spn/Shab/wit/sif/Ank2/nmo/nwk/Mob2/rt/dysc/btl/wnd/stan/stj/Liprin-gamma/ewg/futsch/sgg/cac/Ten-a/hiw/Sh/Syt1	32
GO:0070509	GO:0070509	calcium ion import	7/1013	15/12234	9.29173e-05	0.000589451	0.000409825	KaiR1D/MCU/nan/Mid1/Ca-alpha1T/cac/Ca-alpha1D	7
GO:1903305	GO:1903305	regulation of regulated secretory pathway	7/1013	15/12234	9.29173e-05	0.000589451	0.000409825	Fife/Sytbeta/PsGEF/Syt12/NFAT/Syt1/Cadps	7
GO:0031344	GO:0031344	regulation of cell projection organization	26/1013	142/12234	9.3033e-05	0.000589451	0.000409825	pros/ss/Cad99C/dar1/mas/sif/vvl/btl/fz2/pk/Dscam1/eve/stan/kn/Hr51/G9a/DAAM/Rtca/PsGEF/tutl/Kr-h1/Sema1a/Trim9/CadN/kon/ham	26
GO:0006875	GO:0006875	cellular metal ion homeostasis	21/1013	104/12234	0.000102779	0.000647895	0.000450458	Dop1R1/Oamb/KaiR1D/Dop1R2/trp/FMRFaR/MCU/nan/scaf6/ZnT41F/RyR/Nox/DAT/Mid1/norpA/cac/up/CCKLR-17D1/Nckx30C/Trpgamma/nrv3	21
GO:0008347	GO:0008347	glial cell migration	11/1013	36/12234	0.000103056	0.000647895	0.000450458	Dl/bnl/hh/btl/jing/ths/sli/NetA/NetB/numb/kuz	11
GO:0035159	GO:0035159	regulation of tube length, open tracheal system	11/1013	36/12234	0.000103056	0.000647895	0.000450458	kkv/pasi2/verm/serp/stan/grh/Egfr/ds/dpp/bark/ft	11
GO:0055065	GO:0055065	metal ion homeostasis	25/1013	135/12234	0.000104334	0.000654236	0.000454867	Nmdar1/Dop1R1/Oamb/KaiR1D/Dop1R2/trp/FMRFaR/MCU/nan/scaf6/ZnT41F/RyR/Trpm/Nox/DAT/Mid1/Pdfr/norpA/cac/up/CCKLR-17D1/Mco1/Nckx30C/Trpgamma/nrv3	25
GO:0042753	GO:0042753	positive regulation of circadian rhythm	9/1013	25/12234	0.000106683	0.000667251	0.000463916	Oamb/wake/Ets96B/Shab/EcR/Ih/Hk/Sh/hll	9
GO:0001895	GO:0001895	retina homeostasis	8/1013	20/12234	0.00010972	0.000684486	0.000475899	crb/trp/Culd/Arr2/norpA/rdgA/disco/Arr1	8
GO:0045597	GO:0045597	positive regulation of cell differentiation	22/1013	113/12234	0.000125034	0.000778024	0.000540933	pros/hh/E(spl)mgamma-HLH/dar1/sif/Fhos/klu/rl/EcR/pk/stan/Vmat/Hr51/G9a/DAAM/otu/oc/erm/wg/gcm/bru1/dl	22
GO:0007494	GO:0007494	midgut development	11/1013	37/12234	0.000135795	0.000842827	0.000585988	lab/Scr/Antp/abd-A/Abd-B/vn/fz2/Mef2/dve/mew/if	11
GO:0045926	GO:0045926	negative regulation of growth	21/1013	106/12234	0.000136646	0.00084595	0.000588159	foxo/crb/Nf1/scrib/fkh/Tace/hfp/nwk/Mob2/ara/caup/mirr/btl/Ac76E/stj/Liprin-gamma/ewg/sgg/hiw/ft/Sema1a	21
GO:0098771	GO:0098771	inorganic ion homeostasis	28/1013	162/12234	0.000143994	0.000889184	0.000618218	Nmdar1/Dop1R1/Vha100-4/Oamb/KaiR1D/Dop1R2/trp/FMRFaR/MCU/nan/scaf6/ZnT41F/RyR/Trpm/Nox/DAT/Mid1/Pdfr/norpA/cac/up/CCKLR-17D1/Nhe3/Mco1/Nckx30C/CG5421/Trpgamma/nrv3	28
GO:2000147	GO:2000147	positive regulation of cell motility	15/1013	63/12234	0.000147052	0.000905765	0.000629746	mbc/Tie/vn/Fhos/Dscam1/ths/sli/par-1/shg/Egfr/peb/robo2/Sema1a/tai/kuz	15
GO:0030001	GO:0030001	metal ion transport	20/1013	99/12234	0.000148045	0.00090958	0.000632399	KaiR1D/trp/MCU/TrpA1/nan/ZnT41F/RyR/stj/Trpm/Rgk2/Rgk1/Mid1/Ca-alpha1T/cac/nompC/Nckx30C/Ca-beta/Ca-alpha1D/Trpgamma/nrv3	20
GO:0001707	GO:0001707	mesoderm formation	9/1013	26/12234	0.000151259	0.00092234	0.000641271	stumps/abd-A/bap/bin/ths/jeb/sli/slp1/pan	9
GO:0010669	GO:0010669	epithelial structure maintenance	9/1013	26/12234	0.000151259	0.00092234	0.000641271	rho/shg/Egfr/peb/mew/if/upd3/upd1/wb	9
GO:0015850	GO:0015850	organic hydroxy compound transport	9/1013	26/12234	0.000151259	0.00092234	0.000641271	Nrx-1/Sytbeta/Vmat/Ih/DAT/SerT/PsGEF/Syt12/Syt1	9
GO:0071241	GO:0071241	cellular response to inorganic substance	7/1013	16/12234	0.00015341	0.000933117	0.000648764	pHCl-2/Sytbeta/rl/PsGEF/Syt12/Syt1/Ggamma30A	7
GO:0009649	GO:0009649	entrainment of circadian clock	8/1013	21/12234	0.000164443	0.000995247	0.00069196	gl/Clk/sgg/per/norpA/Plc21C/tim/Rh5	8
GO:0060537	GO:0060537	muscle tissue development	8/1013	21/12234	0.000164443	0.000995247	0.00069196	Mlp84B/abd-A/Abd-B/tin/Fit1/EcR/sd/kuz	8
GO:0030003	GO:0030003	cellular cation homeostasis	24/1013	131/12234	0.000169124	0.00102104	0.000709893	Dop1R1/Vha100-4/Oamb/KaiR1D/Dop1R2/trp/FMRFaR/MCU/nan/scaf6/ZnT41F/RyR/Nox/DAT/Mid1/norpA/cac/up/CCKLR-17D1/Nhe3/Nckx30C/CG5421/Trpgamma/nrv3	24
GO:0071407	GO:0071407	cellular response to organic cyclic compound	12/1013	44/12234	0.000169917	0.00102329	0.000711456	5-HT2A/5-HT2B/Dop1R1/Ets96B/Dop1R2/5-HT7/Blimp-1/EcR/G9a/br/Sh/Dop2R	12
GO:0072499	GO:0072499	photoreceptor cell axon guidance	10/1013	32/12234	0.000172542	0.00103653	0.000720662	DIP-gamma/dysc/gogo/jbug/peb/NetA/NetB/erm/eya/Sema1a	10
GO:0035153	GO:0035153	epithelial cell type specification, open tracheal system	6/1013	12/12234	0.00018968	0.00113111	0.000786419	pyd/hh/btl/dpp/wg/salm	6
GO:0035160	GO:0035160	maintenance of epithelial integrity, open tracheal system	6/1013	12/12234	0.00018968	0.00113111	0.000786419	rho/shg/Egfr/peb/mew/if	6
GO:0040034	GO:0040034	regulation of development, heterochronic	6/1013	12/12234	0.00018968	0.00113111	0.000786419	cas/hb/ftz-f1/EcR/Kr/br	6
GO:0006873	GO:0006873	cellular ion homeostasis	24/1013	132/12234	0.000190841	0.00113525	0.000789297	Dop1R1/Vha100-4/Oamb/KaiR1D/Dop1R2/trp/FMRFaR/MCU/nan/scaf6/ZnT41F/RyR/Nox/DAT/Mid1/norpA/cac/up/CCKLR-17D1/Nhe3/Nckx30C/CG5421/Trpgamma/nrv3	24
GO:0002064	GO:0002064	epithelial cell development	50/1013	361/12234	0.000204384	0.00121285	0.000843249	jvl/Pxt/Dl/CASK/mbc/crb/scrib/neo/Cad99C/Gprk2/mey/nyo/Tie/vn/ndl/mirr/btl/Cad74A/rl/EcR/jing/mim/ptc/Shrm/grh/par-1/shg/Egfr/stl/br/csw/sgg/peb/fs(1)M3/dec-1/Nost/if/upd1/Cyp18a1/dpp/Cf2/H15/mid/eya/wg/tai/ab/kuz/Mhc/tj	50
GO:0051272	GO:0051272	positive regulation of cellular component movement	17/1013	79/12234	0.000206073	0.00121989	0.000848147	mbc/Tie/vn/Fhos/pk/Dscam1/stan/ths/sli/par-1/shg/Egfr/peb/robo2/Sema1a/tai/kuz	17
GO:0045466	GO:0045466	R7 cell differentiation	15/1013	65/12234	0.000213483	0.00126069	0.000876513	pros/ss/cdi/Dl/RhoGAP100F/klu/rl/lola/phyl/csw/sev/tutl/salm/CadN/CadN2	15
GO:0010001	GO:0010001	glial cell differentiation	11/1013	39/12234	0.000228267	0.00134473	0.000934941	hkb/cas/pasi2/pros/svp/stumps/Dr/ths/spen/gcm/salm	11
GO:0045494	GO:0045494	photoreceptor cell maintenance	7/1013	17/12234	0.000242229	0.00142354	0.000989735	crb/Culd/Arr2/norpA/rdgA/disco/Arr1	7
GO:0008284	GO:0008284	positive regulation of cell population proliferation	18/1013	88/12234	0.00026573	0.00155788	0.00108314	hth/pros/Dl/bnl/hh/crb/E(spl)mgamma-HLH/vn/klu/btl/rl/Egfr/Vsx1/upd3/wg/gcm/dl/cad	18
GO:0019725	GO:0019725	cellular homeostasis	38/1013	255/12234	0.000271032	0.00158515	0.0011021	Dop1R1/Vha100-4/Dys/Oamb/KaiR1D/Gba1b/Dop1R2/trp/FMRFaR/MCU/Ank2/Fhos/dysc/nan/scaf6/ZnT41F/l(2)01289/RyR/SP2353/Nox/DAT/mbl/tn/Mid1/CG12206/norpA/cac/up/CCKLR-17D1/Plc21C/Nhe3/uif/Nckx30C/nAChRalpha6/CG5421/hll/Trpgamma/nrv3	38
GO:0008277	GO:0008277	regulation of G protein-coupled receptor signaling pathway	9/1013	28/12234	0.000287418	0.00167695	0.00116592	foxo/TyrR/Arr2/rdgC/norpA/rdgA/CG32683/RSG7/Arr1	9
GO:0008015	GO:0008015	blood circulation	10/1013	34/12234	0.000301091	0.00173181	0.00120406	Shab/Clk/RyR/cac/rad/up/eag/tim/Nos/Sox102F	10
GO:0008543	GO:0008543	fibroblast growth factor receptor signaling pathway	10/1013	34/12234	0.000301091	0.00173181	0.00120406	stumps/bnl/dally/btl/dlp/rl/Mmp2/ths/grh/csw	10
GO:0017157	GO:0017157	regulation of exocytosis	10/1013	34/12234	0.000301091	0.00173181	0.00120406	Syx1A/Fife/corn/Sytbeta/PsGEF/Tomosyn/Syt12/NFAT/Syt1/Cadps	10
GO:0044344	GO:0044344	cellular response to fibroblast growth factor stimulus	10/1013	34/12234	0.000301091	0.00173181	0.00120406	stumps/bnl/dally/btl/dlp/rl/Mmp2/ths/grh/csw	10
GO:0060047	GO:0060047	heart contraction	10/1013	34/12234	0.000301091	0.00173181	0.00120406	Shab/Clk/RyR/cac/rad/up/eag/tim/Nos/Sox102F	10
GO:0071774	GO:0071774	response to fibroblast growth factor	10/1013	34/12234	0.000301091	0.00173181	0.00120406	stumps/bnl/dally/btl/dlp/rl/Mmp2/ths/grh/csw	10
GO:0045055	GO:0045055	regulated exocytosis	15/1013	67/12234	0.000304395	0.00174668	0.00121441	cpx/Rim/CASK/Syx1A/nSyb/Fife/unc-13-4A/Sytbeta/PsGEF/Tomosyn/Syt12/NFAT/Syt1/unc-13/Cadps	15
GO:0009648	GO:0009648	photoperiodism	6/1013	13/12234	0.000327632	0.00186245	0.0012949	gl/per/norpA/Plc21C/tim/Rh5	6
GO:0050975	GO:0050975	sensory perception of touch	6/1013	13/12234	0.000327632	0.00186245	0.0012949	Nmdar1/Root/nan/Dscam1/na/nompC	6
GO:0061318	GO:0061318	renal filtration cell differentiation	6/1013	13/12234	0.000327632	0.00186245	0.0012949	tin/sns/dpp/wg/numb/kuz	6
GO:0061319	GO:0061319	nephrocyte differentiation	6/1013	13/12234	0.000327632	0.00186245	0.0012949	tin/sns/dpp/wg/numb/kuz	6
GO:0050770	GO:0050770	regulation of axonogenesis	12/1013	47/12234	0.000333881	0.00189355	0.00131652	pros/sif/btl/fz2/pk/Dscam1/eve/stan/Hr51/DAAM/Sema1a/Trim9	12
GO:0007628	GO:0007628	adult walking behavior	7/1013	18/12234	0.000368192	0.00208328	0.00144843	sim/CASK/nan/oc/hiw/Trpgamma/btv	7
GO:0035206	GO:0035206	regulation of hemocyte proliferation	11/1013	41/12234	0.00036906	0.00208335	0.00144848	foxo/pxb/cpo/sls/fz2/EcR/RyR/Pkc53E/Kr/dsf/dl	11
GO:0071363	GO:0071363	cellular response to growth factor stimulus	19/1013	98/12234	0.000373872	0.00210563	0.00146397	stumps/bnl/tok/tld/wit/ltl/dally/btl/dlp/rl/Mmp2/ths/grh/csw/hiw/sog/kek5/dpp/Snoo	19
GO:0006936	GO:0006936	muscle contraction	9/1013	29/12234	0.000386436	0.00215642	0.00149928	RyR/Nox/tn/Unc-89/CG3078/up/robo3/Ca-alpha1D/Mhc	9
GO:0008016	GO:0008016	regulation of heart contraction	9/1013	29/12234	0.000386436	0.00215642	0.00149928	Shab/Clk/cac/rad/up/eag/tim/Nos/Sox102F	9
GO:1903522	GO:1903522	regulation of blood circulation	9/1013	29/12234	0.000386436	0.00215642	0.00149928	Shab/Clk/cac/rad/up/eag/tim/Nos/Sox102F	9
GO:2001257	GO:2001257	regulation of cation channel activity	9/1013	29/12234	0.000386436	0.00215642	0.00149928	stj/CG6329/Prosap/Rgk2/Rgk1/Hk/Neto/eag/Ca-beta	9
GO:0007169	GO:0007169	transmembrane receptor protein tyrosine kinase signaling pathway	33/1013	215/12234	0.00039051	0.00217416	0.00151162	FER/foxo/stumps/cdi/bnl/mbc/fkh/CanA1/pHCl-2/Pdk1/p130CAS/rho/Tie/vn/Gug/dally/btl/dlp/rl/Mmp2/ths/jeb/Drl-2/phyl/Alk/grh/Egfr/Sik2/csw/sgg/fs(1)M3/sev/spen	33
GO:0070848	GO:0070848	response to growth factor	19/1013	99/12234	0.000427506	0.00237471	0.00165105	stumps/bnl/tok/tld/wit/ltl/dally/btl/dlp/rl/Mmp2/ths/grh/csw/hiw/sog/kek5/dpp/Snoo	19
GO:0007354	GO:0007354	zygotic determination of anterior/posterior axis, embryo	8/1013	24/12234	0.000474916	0.00262012	0.00182167	hb/tll/kni/rl/Kr/csw/fs(1)M3/oc	8
GO:0070983	GO:0070983	dendrite guidance	8/1013	24/12234	0.000474916	0.00262012	0.00182167	pros/D/Toll-6/Sema2b/ct/NetA/NetB/acj6	8
GO:2000027	GO:2000027	regulation of animal organ morphogenesis	8/1013	24/12234	0.000474916	0.00262012	0.00182167	Dl/nmo/rl/par-1/sd/ds/fred/ft	8
GO:0022898	GO:0022898	regulation of transmembrane transporter activity	10/1013	36/12234	0.000501207	0.00274648	0.00190953	dysc/stj/CG6329/Prosap/Rgk2/Rgk1/Hk/Neto/eag/Ca-beta	10
GO:0032409	GO:0032409	regulation of transporter activity	10/1013	36/12234	0.000501207	0.00274648	0.00190953	dysc/stj/CG6329/Prosap/Rgk2/Rgk1/Hk/Neto/eag/Ca-beta	10
GO:0032412	GO:0032412	regulation of ion transmembrane transporter activity	10/1013	36/12234	0.000501207	0.00274648	0.00190953	dysc/stj/CG6329/Prosap/Rgk2/Rgk1/Hk/Neto/eag/Ca-beta	10
GO:0051961	GO:0051961	negative regulation of nervous system development	17/1013	85/12234	0.000513549	0.00280779	0.00195216	pros/Dl/Nf1/Spn/nwk/Mob2/btl/stj/Liprin-gamma/ewg/sgg/hiw/sd/erm/Sema1a/numb/CadN	17
GO:0010648	GO:0010648	negative regulation of cell communication	49/1013	366/12234	0.000522673	0.00285126	0.00198238	cpx/Mics1/foxo/cdi/Cow/crb/slo/CG15537/spdo/CanA1/Gprk2/Iml1/ltl/Ank2/nmo/Gug/Arr2/dally/Rdl/dysc/Notum/nkd/ptc/Mmp2/lncRNA:acal/jeb/phyl/Alk/par-1/Egfr/Sik2/sgg/peb/CG9650/otu/CG32683/NFAT/hiw/sog/kek5/ds/eya/uif/RapGAP1/Snoo/d/numb/Arr1/sky	49
GO:0001710	GO:0001710	mesodermal cell fate commitment	6/1013	14/12234	0.000533332	0.00288355	0.00200483	stumps/abd-A/bap/bin/ths/pan	6
GO:0015837	GO:0015837	amine transport	6/1013	14/12234	0.000533332	0.00288355	0.00200483	Sytbeta/Vmat/Ih/PsGEF/Syt12/Syt1	6
GO:0048333	GO:0048333	mesodermal cell differentiation	6/1013	14/12234	0.000533332	0.00288355	0.00200483	stumps/abd-A/bap/bin/ths/pan	6
GO:0071248	GO:0071248	cellular response to metal ion	6/1013	14/12234	0.000533332	0.00288355	0.00200483	pHCl-2/Sytbeta/rl/PsGEF/Syt12/Syt1	6
GO:0060795	GO:0060795	cell fate commitment involved in formation of primary germ layer	7/1013	19/12234	0.000541577	0.00292164	0.00203131	stumps/abd-A/bap/bin/ths/dpp/pan	7
GO:0006814	GO:0006814	sodium ion transport	19/1013	101/12234	0.00055507	0.00298771	0.00207725	CG7720/CG42235/CG5687/Teh4/Teh2/tipE/CG1698/DAT/ppk6/ppk29/SerT/CG10804/Neto/para/Nhe3/Nckx30C/ppk/CG15279/nrv3	19
GO:0023057	GO:0023057	negative regulation of signaling	49/1013	367/12234	0.00055628	0.00298771	0.00207725	cpx/Mics1/foxo/cdi/Cow/crb/slo/CG15537/spdo/CanA1/Gprk2/Iml1/ltl/Ank2/nmo/Gug/Arr2/dally/Rdl/dysc/Notum/nkd/ptc/Mmp2/lncRNA:acal/jeb/phyl/Alk/par-1/Egfr/Sik2/sgg/peb/CG9650/otu/CG32683/NFAT/hiw/sog/kek5/ds/eya/uif/RapGAP1/Snoo/d/numb/Arr1/sky	49
GO:0009584	GO:0009584	detection of visible light	10/1013	37/12234	0.000636545	0.00341126	0.00237173	Gycalpha99B/trp/Arr2/rdgC/norpA/rdgA/cac/Sh/Trpgamma/Arr1	10
GO:0016319	GO:0016319	mushroom body development	16/1013	79/12234	0.000642366	0.00343489	0.00238816	cas/tll/S-Lap1/ftz-f1/EcR/Dscam1/stan/Hr51/Dll/Appl/DAAM/PsGEF/robo3/robo2/ab/dac	16
GO:0008052	GO:0008052	sensory organ boundary specification	8/1013	25/12234	0.000648202	0.0034434	0.00239407	neur/dally/klu/phyl/B-H2/uif/chm/numb	8
GO:0035285	GO:0035285	appendage segmentation	8/1013	25/12234	0.000648202	0.0034434	0.00239407	ss/Dl/dysf/Ser/dve/drm/sob/odd	8
GO:0036011	GO:0036011	imaginal disc-derived leg segmentation	8/1013	25/12234	0.000648202	0.0034434	0.00239407	ss/Dl/dysf/Ser/dve/drm/sob/odd	8
GO:0019935	GO:0019935	cyclic-nucleotide-mediated signaling	9/1013	31/12234	0.000668973	0.00353828	0.00246004	CG34357/CG31183/Nf1/Gycbeta100B/Gprk2/CG42260/Pde9/Cngl/amn	9
GO:0046661	GO:0046661	male sex differentiation	9/1013	31/12234	0.000668973	0.00353828	0.00246004	Abd-B/fru/tnc/bab1/br/eya/salr/salm/tj	9
GO:0048738	GO:0048738	cardiac muscle tissue development	5/1013	10/12234	0.000682029	0.00358397	0.00249181	abd-A/tin/Fit1/EcR/sd	5
GO:0060571	GO:0060571	morphogenesis of an epithelial fold	5/1013	10/12234	0.000682029	0.00358397	0.00249181	hkb/sqa/Kr/ct/wg	5
GO:0061320	GO:0061320	pericardial nephrocyte differentiation	5/1013	10/12234	0.000682029	0.00358397	0.00249181	tin/dpp/wg/numb/kuz	5
GO:0035148	GO:0035148	tube formation	11/1013	44/12234	0.000711912	0.00373294	0.00259538	kkv/ich/btsz/CG45105/trh/btl/Mmp2/Egfr/Kr/ct/wg	11
GO:0002118	GO:0002118	aggressive behavior	7/1013	20/12234	0.000774116	0.00403303	0.00280402	fru/tll/Gug/Rdl/twz/ppk29/Tbh	7
GO:0035146	GO:0035146	tube fusion	7/1013	20/12234	0.000774116	0.00403303	0.00280402	pyd/bnl/dysf/trn/btl/shg/wg	7
GO:0035147	GO:0035147	branch fusion, open tracheal system	7/1013	20/12234	0.000774116	0.00403303	0.00280402	pyd/bnl/dysf/trn/btl/shg/wg	7
GO:0051963	GO:0051963	regulation of synapse assembly	21/1013	120/12234	0.000792216	0.00411851	0.00286345	Octbeta2R/CASK/slo/Nf1/Spn/wit/Ank2/nmo/nwk/Mob2/dysc/btl/wnd/stan/stj/Liprin-gamma/ewg/futsch/sgg/cac/hiw	21
GO:0048167	GO:0048167	regulation of synaptic plasticity	10/1013	38/12234	0.000800678	0.00415362	0.00288787	Rim/Dys/kek6/Fife/NT1/Toll-6/brp/Prosap/Syt12/Neto	10
GO:0099003	GO:0099003	vesicle-mediated transport in synapse	20/1013	112/12234	0.000804341	0.00415491	0.00288876	cpx/lap/Nlg1/Rim/CASK/Nrx-1/Syx1A/nSyb/Fife/unc-13-4A/Sytbeta/Vmat/stj/VGAT/Tomosyn/NFAT/Syt1/sky/unc-13/Cadps	20
GO:0099504	GO:0099504	synaptic vesicle cycle	20/1013	112/12234	0.000804341	0.00415491	0.00288876	cpx/lap/Nlg1/Rim/CASK/Nrx-1/Syx1A/nSyb/Fife/unc-13-4A/Sytbeta/Vmat/stj/VGAT/Tomosyn/NFAT/Syt1/sky/unc-13/Cadps	20
GO:0002121	GO:0002121	inter-male aggressive behavior	6/1013	15/12234	0.000826941	0.00423568	0.00294492	tll/Gug/Rdl/twz/ppk29/Tbh	6
GO:0007200	GO:0007200	phospholipase C-activating G protein-coupled receptor signaling pathway	6/1013	15/12234	0.000826941	0.00423568	0.00294492	TyrR/Oamb/mtt/mAChR-A/norpA/Ggamma30A	6
GO:0008362	GO:0008362	chitin-based embryonic cuticle biosynthetic process	6/1013	15/12234	0.000826941	0.00423568	0.00294492	kkv/Cht2/EcR/grh/pot/dpy	6
GO:0016201	GO:0016201	synaptic target inhibition	6/1013	15/12234	0.000826941	0.00423568	0.00294492	fz2/Drl-2/sli/CG6867/robo3/robo2	6
GO:0046716	GO:0046716	muscle cell cellular homeostasis	9/1013	32/12234	0.000863228	0.00441226	0.00306769	Dys/Fhos/dysc/SP2353/mbl/tn/up/uif/nAChRalpha6	9
GO:0007638	GO:0007638	mechanosensory behavior	8/1013	26/12234	0.000869066	0.00442351	0.00307551	Root/jus/TrpA1/para/tutl/nompC/ppk/btv	8
GO:0009190	GO:0009190	cyclic nucleotide biosynthetic process	8/1013	26/12234	0.000869066	0.00442351	0.00307551	CG34357/CG31183/Gycalpha99B/Gycbeta100B/CG43373/Ac76E/Ac78C/Ac13E	8
GO:0048640	GO:0048640	negative regulation of developmental growth	17/1013	89/12234	0.000890266	0.00452196	0.00314396	foxo/crb/Nf1/scrib/fkh/Tace/nwk/Mob2/btl/Ac76E/stj/Liprin-gamma/ewg/sgg/hiw/ft/Sema1a	17
GO:0048878	GO:0048878	chemical homeostasis	40/1013	290/12234	0.000926747	0.00469745	0.00326597	Nmdar1/svp/foxo/Dop1R1/Vha100-4/Oamb/KaiR1D/Snmp1/unc80/Dop1R2/trp/pHCl-2/Glut1/FMRFaR/MCU/nan/scaf6/ftz-f1/ZnT41F/EcR/ptc/RyR/Trpm/Nox/DAT/Mid1/Atf3/Pdfr/norpA/cac/up/CCKLR-17D1/shakB/Nhe3/Mco1/Nckx30C/CG5421/hll/Trpgamma/nrv3	40
GO:0051051	GO:0051051	negative regulation of transport	11/1013	46/12234	0.00106276	0.00537567	0.00373751	cpx/pyd/Pde6/CG15537/rho/mim/Rgk2/Rgk1/CG9650/NFAT/sky	11
GO:0055082	GO:0055082	cellular chemical homeostasis	24/1013	148/12234	0.00107188	0.00541053	0.00376175	Dop1R1/Vha100-4/Oamb/KaiR1D/Dop1R2/trp/FMRFaR/MCU/nan/scaf6/ZnT41F/RyR/Nox/DAT/Mid1/norpA/cac/up/CCKLR-17D1/Nhe3/Nckx30C/CG5421/Trpgamma/nrv3	24
GO:0050919	GO:0050919	negative chemotaxis	7/1013	21/12234	0.00107895	0.00542374	0.00377093	fz2/Drl-2/sli/CG6867/robo3/robo2/Sema1a	7
GO:0071684	GO:0071684	organism emergence from protective structure	7/1013	21/12234	0.00107895	0.00542374	0.00377093	Clk/EcR/br/per/Neto/disco/tim	7
GO:0003382	GO:0003382	epithelial cell morphogenesis	9/1013	33/12234	0.00110092	0.00551141	0.00383189	crb/neo/Gprk2/mey/nyo/Shrm/grh/sgg/upd1	9
GO:0048806	GO:0048806	genitalia development	9/1013	33/12234	0.00110092	0.00551141	0.00383189	abd-A/Abd-B/tnc/Dr/Dll/br/Btk29A/salr/salm	9
GO:0035265	GO:0035265	organ growth	16/1013	83/12234	0.00112624	0.00562658	0.00391196	foxo/hh/crb/scrib/Pdk1/dally/dlp/sbb/Egfr/bi/Sxl/dpp/ft/wg/d/Nos	16
GO:0016198	GO:0016198	axon choice point recognition	8/1013	27/12234	0.00114642	0.00571565	0.00397389	fru/RhoGAP93B/lola/sli/tutl/Sema1a/Trim9/ab	8
GO:0061351	GO:0061351	neural precursor cell proliferation	18/1013	99/12234	0.0011615	0.00577479	0.00401501	cas/hb/pros/mira/wake/hh/E(spl)mgamma-HLH/tll/klu/Kr/Vsx1/btd/sd/erm/numb/nub/pdm2/wor	18
GO:0001742	GO:0001742	oenocyte differentiation	5/1013	11/12234	0.0011654	0.00577479	0.00401501	hth/abd-A/rho/Egfr/salm	5
GO:1900074	GO:1900074	negative regulation of neuromuscular synaptic transmission	5/1013	11/12234	0.0011654	0.00577479	0.00401501	slo/Ank2/dysc/jeb/Alk	5
GO:0007398	GO:0007398	ectoderm development	6/1013	16/12234	0.00123106	0.00603077	0.00419298	sim/sr/Dr/dpp/wg/pdm2	6
GO:0048056	GO:0048056	R3/R4 cell differentiation	6/1013	16/12234	0.00123106	0.00603077	0.00419298	svp/Dl/scrib/lola/stan/grh	6
GO:0048846	GO:0048846	axon extension involved in axon guidance	6/1013	16/12234	0.00123106	0.00603077	0.00419298	RhoGAP100F/Dscam1/Hr51/Sema1a/CadN/CadN2	6
GO:0060401	GO:0060401	cytosolic calcium ion transport	6/1013	16/12234	0.00123106	0.00603077	0.00419298	KaiR1D/MCU/nan/RyR/Mid1/cac	6
GO:1902284	GO:1902284	neuron projection extension involved in neuron projection guidance	6/1013	16/12234	0.00123106	0.00603077	0.00419298	RhoGAP100F/Dscam1/Hr51/Sema1a/CadN/CadN2	6
GO:0016079	GO:0016079	synaptic vesicle exocytosis	13/1013	61/12234	0.00123193	0.00603077	0.00419298	cpx/Rim/CASK/Syx1A/nSyb/Fife/unc-13-4A/Sytbeta/Tomosyn/NFAT/Syt1/unc-13/Cadps	13
GO:0007266	GO:0007266	Rho protein signal transduction	11/1013	47/12234	0.00128547	0.00626765	0.00435767	CG43102/RhoGAP100F/RhoGEF3/RhoGEF64C/sif/CG42674/GEFmeso/alpha-Catr/Unc-89/PsGEF/RhoGAP19D	11
GO:0035172	GO:0035172	hemocyte proliferation	11/1013	47/12234	0.00128547	0.00626765	0.00435767	foxo/pxb/cpo/sls/fz2/EcR/RyR/Pkc53E/Kr/dsf/dl	11
GO:1901888	GO:1901888	regulation of cell junction assembly	21/1013	125/12234	0.00136005	0.00661799	0.00460126	Octbeta2R/CASK/slo/Nf1/Spn/wit/Ank2/nmo/nwk/Mob2/dysc/btl/wnd/stan/stj/Liprin-gamma/ewg/futsch/sgg/cac/hiw	21
GO:2000736	GO:2000736	regulation of stem cell differentiation	9/1013	34/12234	0.00138886	0.00674472	0.00468937	Abd-B/bab2/vn/eve/otu/goe/dpp/mid/bru1	9
GO:0001700	GO:0001700	embryonic development via the syncytial blastoderm	28/1013	186/12234	0.00141293	0.00684792	0.00476112	pyd/FER/ems/sr/mbc/crb/scrib/rho/Eip63E/Doc1/mirr/EcR/sns/lncRNA:acal/kn/chn/rib/shg/Egfr/sgg/peb/oc/Myo10A/upd3/upd1/dpp/wg/Btk29A	28
GO:0106030	GO:0106030	neuron projection fasciculation	7/1013	22/12234	0.00147057	0.00711311	0.0049455	mas/Con/Dscam1/Mmp2/mid/CadN/Fas3	7
GO:0043473	GO:0043473	pigmentation	17/1013	93/12234	0.00148069	0.00713372	0.00495983	Abd-B/hh/bab1/ple/Hn/Culd/Notum/Shrm/Pu/bi/B-H2/Duox/eya/wg/santa-maria/Ddc/Hr38	17
GO:0044070	GO:0044070	regulation of anion transport	17/1013	93/12234	0.00148069	0.00713372	0.00495983	Pde6/crb/CG15537/Glut1/rho/Sytbeta/Ih/sona/PsGEF/sgg/CG9650/Tomosyn/Syt12/upd1/Syt1/lilli/tim	17
GO:0007614	GO:0007614	short-term memory	8/1013	28/12234	0.00149002	0.00716446	0.0049812	2mit/Nf1/Ank2/brp/bs/G9a/Appl/meng	8
GO:0035317	GO:0035317	imaginal disc-derived wing hair organization	11/1013	48/12234	0.00154512	0.00741474	0.00515521	scrib/mwh/pk/stan/par-1/Nost/fw/spen/ds/ft/qua	11
GO:0008587	GO:0008587	imaginal disc-derived wing margin morphogenesis	14/1013	70/12234	0.00155831	0.00746331	0.00518898	Dl/Ser/heph/dlp/fz2/bs/Dll/sgg/ct/pot/mew/if/dpy/wg	14
GO:0048639	GO:0048639	positive regulation of developmental growth	18/1013	102/12234	0.00165356	0.00790397	0.00549535	Octbeta2R/btsz/Nf1/Pdk1/dar1/wit/Ank2/nmo/btl/wnd/pk/stan/Hr51/Egfr/cac/dpp/wg/d	18
GO:0009611	GO:0009611	response to wounding	21/1013	127/12234	0.0016694	0.00796402	0.0055371	kkv/foxo/RhoGEF3/Cht2/ple/Fhos/wnd/rl/Mmp2/Hr51/grh/shg/Egfr/Appl/CG42259/Rtca/Sxl/hiw/Duox/Tg/Ddc	21
GO:0006030	GO:0006030	chitin metabolic process	20/1013	119/12234	0.00174144	0.00827523	0.00575347	kkv/Mur89F/CG14304/CG14301/CG7714/Cht2/ckd/CG12009/CG13312/CG43896/verm/serp/Chs2/CG34220/CG5756/Mur2B/Cht6/Cda5/CG42296/Cht10	20
GO:1904396	GO:1904396	regulation of neuromuscular junction development	20/1013	119/12234	0.00174144	0.00827523	0.00575347	Octbeta2R/CASK/slo/Nf1/DIP-gamma/wit/Ank2/nmo/nwk/Mob2/dysc/btl/wnd/stj/Liprin-gamma/ewg/futsch/sgg/cac/hiw	20
GO:0007426	GO:0007426	tracheal outgrowth, open tracheal system	6/1013	17/12234	0.00177042	0.00838023	0.00582648	stumps/btl/Mmp2/grh/rib/Egfr	6
GO:0014706	GO:0014706	striated muscle tissue development	6/1013	17/12234	0.00177042	0.00838023	0.00582648	abd-A/Abd-B/tin/Fit1/EcR/sd	6
GO:0030707	GO:0030707	ovarian follicle cell development	43/1013	329/12234	0.00180413	0.00850733	0.00591485	jvl/Pxt/Dl/CASK/mbc/scrib/Cad99C/Tie/vn/ndl/mirr/btl/Cad74A/rl/EcR/jing/mim/ptc/par-1/shg/Egfr/stl/br/csw/sgg/peb/fs(1)M3/dec-1/Nost/if/upd1/Cyp18a1/dpp/Cf2/H15/mid/eya/wg/tai/ab/kuz/Mhc/tj	43
GO:1901700	GO:1901700	response to oxygen-containing compound	46/1013	358/12234	0.00180427	0.00850733	0.00591485	5-HT2A/Nmdar1/mAChR-B/5-HT2B/foxo/Dop1R1/dpr9/pxb/CASK/Ets96B/fkh/Pkc98E/Dop1R2/5-HT7/CanA1/Pdk1/rho/DopEcR/Blimp-1/ple/Clk/nan/ftz-f1/Ac78C/rl/EcR/Vmat/Ptp52F/Egfr/mAChR-A/G9a/br/Sik2/sgg/per/Tbh/eag/Sh/amn/Dop2R/Duox/Kr-h1/Ggamma30A/Nos/Ddc/Hr38	46
GO:0034762	GO:0034762	regulation of transmembrane transport	10/1013	42/12234	0.00184033	0.00863773	0.00600551	dysc/stj/CG6329/Prosap/Rgk2/Rgk1/Hk/Neto/eag/Ca-beta	10
GO:0034765	GO:0034765	regulation of ion transmembrane transport	10/1013	42/12234	0.00184033	0.00863773	0.00600551	dysc/stj/CG6329/Prosap/Rgk2/Rgk1/Hk/Neto/eag/Ca-beta	10
GO:0035315	GO:0035315	hair cell differentiation	11/1013	49/12234	0.00184612	0.00863773	0.00600551	scrib/mwh/pk/stan/par-1/Nost/fw/spen/ds/ft/qua	11
GO:0035316	GO:0035316	non-sensory hair organization	11/1013	49/12234	0.00184612	0.00863773	0.00600551	scrib/mwh/pk/stan/par-1/Nost/fw/spen/ds/ft/qua	11
GO:0007414	GO:0007414	axonal defasciculation	5/1013	12/12234	0.00186234	0.00866364	0.00602352	tok/p130CAS/mew/if/tutl	5
GO:0043153	GO:0043153	entrainment of circadian clock by photoperiod	5/1013	12/12234	0.00186234	0.00866364	0.00602352	gl/per/norpA/Plc21C/Rh5	5
GO:0061327	GO:0061327	anterior Malpighian tubule development	5/1013	12/12234	0.00186234	0.00866364	0.00602352	mbc/Doc3/Doc2/Doc1/dpp	5
GO:0016056	GO:0016056	rhodopsin mediated signaling pathway	7/1013	23/12234	0.00196468	0.00912229	0.0063424	Gycalpha99B/trp/Arr2/rdgC/norpA/rdgA/Arr1	7
GO:0030100	GO:0030100	regulation of endocytosis	12/1013	57/12234	0.0020944	0.00968758	0.00673543	lap/pyd/neur/CASK/Nrx-1/scrib/Cad99C/Gprk2/mim/Pkc53E/norpA/numb	12
GO:0048568	GO:0048568	embryonic organ development	12/1013	57/12234	0.0020944	0.00968758	0.00673543	Dfd/tin/Mmp2/sli/shg/sd/if/robo2/H15/mid/numb/gcm	12
GO:0007591	GO:0007591	molting cycle, chitin-based cuticle	17/1013	96/12234	0.00211545	0.00974789	0.00677737	Alh/Cht2/ple/fz2/verm/serp/EcR/Pu/sgg/Cht6/pot/Duox/dpy/wg/Ddc/Hr38/pan	17
GO:0042303	GO:0042303	molting cycle	17/1013	96/12234	0.00211545	0.00974789	0.00677737	Alh/Cht2/ple/fz2/verm/serp/EcR/Pu/sgg/Cht6/pot/Duox/dpy/wg/Ddc/Hr38/pan	17
GO:0035151	GO:0035151	regulation of tube size, open tracheal system	11/1013	50/12234	0.00219321	0.0100871	0.00701322	kkv/pasi2/verm/serp/stan/grh/Egfr/ds/dpp/bark/ft	11
GO:0008582	GO:0008582	regulation of synaptic growth at neuromuscular junction	19/1013	113/12234	0.00223134	0.0102431	0.00712168	Octbeta2R/CASK/slo/Nf1/wit/Ank2/nmo/nwk/Mob2/dysc/btl/wnd/stj/Liprin-gamma/ewg/futsch/sgg/cac/hiw	19
GO:0051962	GO:0051962	positive regulation of nervous system development	18/1013	105/12234	0.00231114	0.0105895	0.00736248	pros/Octbeta2R/hh/E(spl)mgamma-HLH/dar1/wit/sif/Ank2/nmo/klu/btl/wnd/pk/stan/Hr51/G9a/cac/gcm	18
GO:0008285	GO:0008285	negative regulation of cell population proliferation	14/1013	73/12234	0.00236343	0.0108087	0.00751491	pros/foxo/pxb/scrib/Pkc98E/hfp/Mmp2/Sox15/sd/erm/ft/numb/Nos/ham	14
GO:0051050	GO:0051050	positive regulation of transport	23/1013	148/12234	0.00239179	0.0109179	0.0075908	lap/neur/CASK/Nrx-1/Cad99C/Gprk2/Glut1/Fife/corn/dysc/stj/CG6329/Pkc53E/sona/norpA/Hk/cac/eag/upd1/Syt1/tim/numb/Cadps	23
GO:0035023	GO:0035023	regulation of Rho protein signal transduction	8/1013	30/12234	0.00241898	0.0109802	0.00763413	CG43102/RhoGEF3/RhoGEF64C/sif/CG42674/GEFmeso/Unc-89/PsGEF	8
GO:0050920	GO:0050920	regulation of chemotaxis	8/1013	30/12234	0.00241898	0.0109802	0.00763413	pk/lola/stan/Hr51/sli/NetA/NetB/Sema1a	8
GO:0070050	GO:0070050	neuron cellular homeostasis	8/1013	30/12234	0.00241898	0.0109802	0.00763413	Dop1R1/Gba1b/Dop1R2/Ank2/DAT/cac/Plc21C/hll	8
GO:0002065	GO:0002065	columnar/cuboidal epithelial cell differentiation	6/1013	18/12234	0.00247154	0.0111563	0.00775659	Abd-B/tin/fkh/exex/phyl/numb	6
GO:0010996	GO:0010996	response to auditory stimulus	6/1013	18/12234	0.00247154	0.0111563	0.00775659	Root/Dnah3/nan/nompC/btv/nrv3	6
GO:0070593	GO:0070593	dendrite self-avoidance	6/1013	18/12234	0.00247154	0.0111563	0.00775659	Dscam2/Dscam4/Dscam1/stan/Sema2b/tutl	6
GO:0035050	GO:0035050	embryonic heart tube development	7/1013	24/12234	0.00257812	0.011573	0.00804629	tin/Mmp2/sli/robo2/H15/mid/numb	7
GO:0035168	GO:0035168	larval lymph gland hemocyte differentiation	7/1013	24/12234	0.00257812	0.011573	0.00804629	neur/Ser/rl/ths/kn/dpp/wg	7
GO:0052652	GO:0052652	cyclic purine nucleotide metabolic process	7/1013	24/12234	0.00257812	0.011573	0.00804629	CG34357/CG31183/Gycalpha99B/Gycbeta100B/CG43373/Ac76E/Ac78C	7
GO:0010977	GO:0010977	negative regulation of neuron projection development	5/1013	13/12234	0.00282154	0.012596	0.00875754	pros/btl/Rtca/Kr-h1/Sema1a	5
GO:0016348	GO:0016348	imaginal disc-derived leg joint morphogenesis	5/1013	13/12234	0.00282154	0.012596	0.00875754	dysf/dve/drm/sob/odd	5
GO:0042478	GO:0042478	regulation of eye photoreceptor cell development	5/1013	13/12234	0.00282154	0.012596	0.00875754	neur/tinc/csw/oc/Kr-h1	5
GO:0046620	GO:0046620	regulation of organ growth	13/1013	67/12234	0.00299786	0.0133586	0.00928777	foxo/crb/scrib/Pdk1/dally/dlp/sbb/Egfr/dpp/ft/wg/d/Nos	13
GO:0009913	GO:0009913	epidermal cell differentiation	11/1013	52/12234	0.00304595	0.0135481	0.0094195	scrib/mwh/pk/stan/par-1/Nost/fw/spen/ds/ft/qua	11
GO:0050807	GO:0050807	regulation of synapse organization	24/1013	160/12234	0.00313779	0.0139311	0.00968579	Octbeta2R/CASK/Nrx-1/slo/Nf1/DIP-gamma/Spn/wit/Ank2/nmo/nwk/Mob2/dysc/btl/wnd/stan/stj/Liprin-gamma/ewg/futsch/sgg/cac/Ten-a/hiw	24
GO:0045570	GO:0045570	regulation of imaginal disc growth	10/1013	45/12234	0.00318074	0.0140961	0.0098005	crb/scrib/dally/dlp/sbb/Egfr/dpp/ft/wg/d	10
GO:0007446	GO:0007446	imaginal disc growth	12/1013	60/12234	0.0032935	0.0145693	0.0101295	hh/crb/scrib/dally/dlp/sbb/Egfr/Sxl/dpp/ft/wg/d	12
GO:0001737	GO:0001737	establishment of imaginal disc-derived wing hair orientation	7/1013	25/12234	0.00332864	0.0145707	0.0101305	scrib/mwh/pk/stan/par-1/ds/ft	7
GO:0003383	GO:0003383	apical constriction	7/1013	25/12234	0.00332864	0.0145707	0.0101305	crb/neo/Gprk2/mey/nyo/Shrm/upd1	7
GO:0016199	GO:0016199	axon midline choice point recognition	7/1013	25/12234	0.00332864	0.0145707	0.0101305	fru/RhoGAP93B/lola/sli/tutl/Sema1a/Trim9	7
GO:0050953	GO:0050953	sensory perception of light stimulus	7/1013	25/12234	0.00332864	0.0145707	0.0101305	Rh2/trp/sif/dysc/cac/Rh5/Trpgamma	7
GO:0010647	GO:0010647	positive regulation of cell communication	53/1013	439/12234	0.00332977	0.0145707	0.0101305	neur/foxo/TyrR/CG43102/KaiR1D/lncRNA:Hsromega/Cow/mbc/crb/tok/tld/Kul/spdo/pHCl-2/Gprk2/Pdk1/Glut1/Fife/Eip63E/DopEcR/RhoGEF64C/vn/ndl/Mp/dally/TrpA1/dlp/Notum/CG42674/ptc/sqa/lola/jeb/Prosap/Nox/Alk/Egfr/sona/ewg/PsGEF/Pdfr/Sxl/Syt12/hiw/Rab3-GEF/sog/spen/ds/erm/dpp/ft/LUBEL/Snoo	53
GO:0023056	GO:0023056	positive regulation of signaling	53/1013	439/12234	0.00332977	0.0145707	0.0101305	neur/foxo/TyrR/CG43102/KaiR1D/lncRNA:Hsromega/Cow/mbc/crb/tok/tld/Kul/spdo/pHCl-2/Gprk2/Pdk1/Glut1/Fife/Eip63E/DopEcR/RhoGEF64C/vn/ndl/Mp/dally/TrpA1/dlp/Notum/CG42674/ptc/sqa/lola/jeb/Prosap/Nox/Alk/Egfr/sona/ewg/PsGEF/Pdfr/Sxl/Syt12/hiw/Rab3-GEF/sog/spen/ds/erm/dpp/ft/LUBEL/Snoo	53
GO:0048066	GO:0048066	developmental pigmentation	15/1013	84/12234	0.0034692	0.0151536	0.0105358	Abd-B/hh/bab1/ple/Hn/Culd/Notum/Pu/bi/Duox/eya/wg/santa-maria/Ddc/Hr38	15
GO:0030155	GO:0030155	regulation of cell adhesion	11/1013	53/12234	0.00356245	0.015533	0.0107996	pyd/hh/Fhos/Zasp52/sli/Sema2b/par-1/peb/Ten-a/disco-r/robo2	11
GO:0019827	GO:0019827	stem cell population maintenance	17/1013	101/12234	0.00367262	0.0159562	0.0110938	neur/foxo/Dl/msi/E(spl)mgamma-HLH/Ser/zpg/dally/klu/shg/Egfr/sgg/upd1/erm/dpp/lilli/bru1	17
GO:0098727	GO:0098727	maintenance of cell number	17/1013	101/12234	0.00367262	0.0159562	0.0110938	neur/foxo/Dl/msi/E(spl)mgamma-HLH/Ser/zpg/dally/klu/shg/Egfr/sgg/upd1/erm/dpp/lilli/bru1	17
GO:0009792	GO:0009792	embryo development ending in birth or egg hatching	28/1013	199/12234	0.00384674	0.0166448	0.0115725	pyd/FER/ems/sr/mbc/crb/scrib/rho/Eip63E/Doc1/mirr/EcR/sns/lncRNA:acal/kn/chn/rib/shg/Egfr/sgg/peb/oc/Myo10A/upd3/upd1/dpp/wg/Btk29A	28
GO:0030048	GO:0030048	actin filament-based movement	9/1013	39/12234	0.00385847	0.0166448	0.0115725	crb/neo/Gprk2/mey/nyo/Shrm/Myo10A/upd1/d	9
GO:0045807	GO:0045807	positive regulation of endocytosis	9/1013	39/12234	0.00385847	0.0166448	0.0115725	lap/neur/CASK/Nrx-1/Cad99C/Gprk2/Pkc53E/norpA/numb	9
GO:1904062	GO:1904062	regulation of cation transmembrane transport	9/1013	39/12234	0.00385847	0.0166448	0.0115725	stj/CG6329/Prosap/Rgk2/Rgk1/Hk/Neto/eag/Ca-beta	9
GO:0050673	GO:0050673	epithelial cell proliferation	5/1013	14/12234	0.00409277	0.0176242	0.0122535	svp/scrib/rho/Egfr/wg	5
GO:0030516	GO:0030516	regulation of axon extension	7/1013	26/12234	0.0042348	0.0181716	0.012634	btl/pk/stan/Hr51/Sema1a/kuz/CadN	7
GO:0061387	GO:0061387	regulation of extent of cell growth	7/1013	26/12234	0.0042348	0.0181716	0.012634	btl/pk/stan/Hr51/Sema1a/kuz/CadN	7
GO:0001703	GO:0001703	gastrulation with mouth forming first	10/1013	47/12234	0.00444031	0.0189864	0.0132006	hkb/5-HT2A/btsz/tld/eve/shg/btd/sog/dpp/cad	10
GO:0010004	GO:0010004	gastrulation involving germ band extension	10/1013	47/12234	0.00444031	0.0189864	0.0132006	hkb/5-HT2A/btsz/tld/eve/shg/btd/sog/dpp/cad	10
GO:0007193	GO:0007193	adenylate cyclase-inhibiting G protein-coupled receptor signaling pathway	6/1013	20/12234	0.00447151	0.0190528	0.0132468	TyrRII/Octalpha2R/MsR2/CG43373/Ac76E/mAChR-A	6
GO:0007601	GO:0007601	visual perception	6/1013	20/12234	0.00447151	0.0190528	0.0132468	Rh2/trp/sif/cac/Rh5/Trpgamma	6
GO:1901071	GO:1901071	glucosamine-containing compound metabolic process	20/1013	129/12234	0.00457168	0.0194456	0.0135198	kkv/Mur89F/CG14304/CG14301/CG7714/Cht2/ckd/CG12009/CG13312/CG43896/verm/serp/Chs2/CG34220/CG5756/Mur2B/Cht6/Cda5/CG42296/Cht10	20
GO:0021782	GO:0021782	glial cell development	8/1013	33/12234	0.0045966	0.0194835	0.0135462	cas/pasi2/svp/stumps/Dr/ths/gcm/salm	8
GO:0048814	GO:0048814	regulation of dendrite morphogenesis	8/1013	33/12234	0.0045966	0.0194835	0.0135462	ss/dar1/vvl/Dscam1/kn/G9a/tutl/CadN	8
GO:1903688	GO:1903688	positive regulation of border follicle cell migration	9/1013	40/12234	0.00462054	0.0195509	0.013593	mbc/Tie/vn/par-1/shg/Egfr/peb/tai/kuz	9
GO:0070252	GO:0070252	actin-mediated cell contraction	7/1013	27/12234	0.00531574	0.0224534	0.0156111	crb/neo/Gprk2/mey/nyo/Shrm/upd1	7
GO:0051129	GO:0051129	negative regulation of cellular component organization	25/1013	176/12234	0.00539037	0.0227292	0.0158028	Mics1/pyd/pros/Nf1/mwh/Spn/dar1/nwk/Mob2/btl/mim/Mmp2/stj/Liprin-gamma/ewg/Rtca/sgg/lncRNA:roX1/lncRNA:roX2/hiw/Kr-h1/Sema1a/BuGZ/qua/CadN	25
GO:0009798	GO:0009798	axis specification	28/1013	204/12234	0.00544849	0.0229345	0.0159456	Antp/hb/jvl/mira/Syx1A/tld/scrib/Pkc98E/tll/heph/ndl/D/kni/rl/pk/psq/par-1/Egfr/Kr/csw/fs(1)M3/oc/sog/dpp/Syt1/slp1/dl/cad	28
GO:0010634	GO:0010634	positive regulation of epithelial cell migration	9/1013	41/12234	0.00549469	0.0230891	0.016053	mbc/Tie/vn/par-1/shg/Egfr/peb/tai/kuz	9
GO:0006887	GO:0006887	exocytosis	17/1013	105/12234	0.00551203	0.023122	0.0160759	cpx/Rim/CASK/Syx1A/nSyb/Fife/corn/unc-13-4A/Sytbeta/PsGEF/cac/Tomosyn/Syt12/NFAT/Syt1/unc-13/Cadps	17
GO:0008363	GO:0008363	larval chitin-based cuticle development	8/1013	34/12234	0.00558359	0.0233017	0.0162008	Cht2/fz2/verm/serp/Pu/sgg/wg/pan	8
GO:0031589	GO:0031589	cell-substrate adhesion	8/1013	34/12234	0.00558359	0.0233017	0.0162008	mesh/Fit1/Fhos/Ndg/Zasp52/Sema2b/mew/if	8
GO:0051017	GO:0051017	actin filament bundle assembly	8/1013	34/12234	0.00558359	0.0233017	0.0162008	FER/jvl/jv/Fhos/IRSp53/DAAM/if/CG1674	8
GO:0035296	GO:0035296	regulation of tube diameter	5/1013	15/12234	0.00572568	0.0237723	0.0165281	kkv/tnc/EcR/rib/dpp	5
GO:0045467	GO:0045467	R7 cell development	5/1013	15/12234	0.00572568	0.0237723	0.0165281	RhoGAP100F/lola/tutl/CadN/CadN2	5
GO:0046058	GO:0046058	cAMP metabolic process	5/1013	15/12234	0.00572568	0.0237723	0.0165281	CG43373/Ac76E/Ac78C/Pde1c/Pde11	5
GO:0007413	GO:0007413	axonal fasciculation	6/1013	21/12234	0.00582853	0.0241581	0.0167963	Con/Dscam1/Mmp2/mid/CadN/Fas3	6
GO:0006040	GO:0006040	amino sugar metabolic process	20/1013	132/12234	0.00593802	0.0245701	0.0170827	kkv/Mur89F/CG14304/CG14301/CG7714/Cht2/ckd/CG12009/CG13312/CG43896/verm/serp/Chs2/CG34220/CG5756/Mur2B/Cht6/Cda5/CG42296/Cht10	20
GO:0097305	GO:0097305	response to alcohol	19/1013	124/12234	0.0063915	0.0264015	0.0183561	Nmdar1/dpr9/pxb/CASK/fkh/Pkc98E/rho/DopEcR/Blimp-1/ftz-f1/rl/EcR/Ptp52F/Egfr/G9a/br/Tbh/amn/Kr-h1	19
GO:0007298	GO:0007298	border follicle cell migration	20/1013	133/12234	0.00646171	0.0266451	0.0185254	Dl/CASK/mbc/Tie/vn/btl/EcR/jing/mim/par-1/shg/Egfr/peb/if/upd1/tai/ab/kuz/Mhc/tj	20
GO:0022404	GO:0022404	molting cycle process	9/1013	42/12234	0.00649134	0.0266451	0.0185254	Cht2/ple/EcR/Cht6/pot/Duox/dpy/Ddc/Hr38	9
GO:1903684	GO:1903684	regulation of border follicle cell migration	9/1013	42/12234	0.00649134	0.0266451	0.0185254	mbc/Tie/vn/par-1/shg/Egfr/peb/tai/kuz	9
GO:0009967	GO:0009967	positive regulation of signal transduction	48/1013	403/12234	0.00652541	0.0266451	0.0185254	neur/foxo/TyrR/CG43102/lncRNA:Hsromega/Cow/mbc/crb/tok/tld/Kul/spdo/pHCl-2/Gprk2/Pdk1/Eip63E/DopEcR/RhoGEF64C/vn/ndl/Mp/dally/TrpA1/dlp/Notum/CG42674/ptc/sqa/lola/jeb/Prosap/Nox/Alk/Egfr/sona/ewg/PsGEF/Pdfr/Sxl/Rab3-GEF/sog/spen/ds/erm/dpp/ft/LUBEL/Snoo	48
GO:0006509	GO:0006509	membrane protein ectodomain proteolysis	4/1013	10/12234	0.00653806	0.0266451	0.0185254	Kul/Tace/mmd/kuz	4
GO:0007212	GO:0007212	dopamine receptor signaling pathway	4/1013	10/12234	0.00653806	0.0266451	0.0185254	Dop1R1/Ets96B/Dop1R2/Dop2R	4
GO:0090328	GO:0090328	regulation of olfactory learning	4/1013	10/12234	0.00653806	0.0266451	0.0185254	Dop1R1/Oamb/Rdl/Alk	4
GO:1901019	GO:1901019	regulation of calcium ion transmembrane transporter activity	4/1013	10/12234	0.00653806	0.0266451	0.0185254	stj/Rgk2/Rgk1/Ca-beta	4
GO:0042337	GO:0042337	cuticle development involved in chitin-based cuticle molting cycle	8/1013	35/12234	0.00672409	0.0273574	0.0190206	Cht2/fz2/verm/serp/Pu/sgg/wg/pan	8
GO:0045927	GO:0045927	positive regulation of growth	19/1013	125/12234	0.00697003	0.0283107	0.0196834	Octbeta2R/btsz/Nf1/Pdk1/dar1/wit/Ank2/nmo/btl/wnd/pk/stan/Hr51/Egfr/cac/dpp/wg/d/tai	19
GO:0010720	GO:0010720	positive regulation of cell development	14/1013	82/12234	0.00702031	0.0284124	0.0197541	pros/hh/E(spl)mgamma-HLH/dar1/sif/Fhos/klu/EcR/pk/stan/Hr51/G9a/oc/gcm	14
GO:0071482	GO:0071482	cellular response to light stimulus	10/1013	50/12234	0.00703012	0.0284124	0.0197541	Gycalpha99B/trp/Arr2/rdgC/Ih/norpA/rdgA/tim/Rh5/Arr1	10
GO:1901654	GO:1901654	response to ketone	10/1013	50/12234	0.00703012	0.0284124	0.0197541	fkh/DopEcR/Blimp-1/ftz-f1/EcR/Vmat/Ptp52F/G9a/br/Kr-h1	10
GO:0032535	GO:0032535	regulation of cellular component size	25/1013	180/12234	0.00718127	0.0289752	0.0201454	Whamy/sals/foxo/btsz/Cad99C/Pdk1/mwh/Iml1/nwk/IRSp53/btl/rl/pk/stan/Hr51/Stacl/Alk/DAAM/PsGEF/Btk29A/Sema1a/bru1/kuz/qua/CadN	25
GO:0006898	GO:0006898	receptor-mediated endocytosis	11/1013	58/12234	0.00728526	0.0292976	0.0203696	lap/LpR1/Cad99C/Gprk2/Arr2/mim/Pkc53E/norpA/CG32683/Syt1/Arr1	11
GO:1903827	GO:1903827	regulation of cellular protein localization	11/1013	58/12234	0.00728526	0.0292976	0.0203696	pros/hh/crb/rho/dally/dlp/Haspin/sgg/peb/upd1/tim	11
GO:0060070	GO:0060070	canonical Wnt signaling pathway	17/1013	108/12234	0.00733468	0.0294476	0.0204739	Cow/Eip63E/nmo/dally/dlp/Notum/nkd/fz2/Mmp2/phyl/sona/ewg/sgg/spen/wg/Wnt6/pan	17
GO:0016360	GO:0016360	sensory organ precursor cell fate determination	6/1013	22/12234	0.00746276	0.0298143	0.0207288	neur/klu/phyl/uif/chm/numb	6
GO:0060582	GO:0060582	cell fate determination involved in pattern specification	6/1013	22/12234	0.00746276	0.0298143	0.0207288	neur/klu/phyl/uif/chm/numb	6
GO:1902667	GO:1902667	regulation of axon guidance	6/1013	22/12234	0.00746276	0.0298143	0.0207288	pk/lola/stan/NetA/NetB/Sema1a	6
GO:0010629	GO:0010629	negative regulation of gene expression	46/1013	386/12234	0.00756704	0.0301813	0.020984	corto/pros/qin/CG7907/msi/Dr/PNPase/heph/rho/CG10077/orb2/bol/Rbfox1/HGTX/psq/nompA/en/Psc/Achl/Psi/tn/Egfr/ppk29/Dll/Kr/br/lncRNA:roX1/Sxl/lncRNA:roX2/hiw/erm/dpp/ft/mid/chm/Rcd-1r/numb/Samuel/bru1/bru2/nub/elB/noc/dac/Hr39/Pur-alpha	46
GO:1905114	GO:1905114	cell surface receptor signaling pathway involved in cell-cell signaling	19/1013	126/12234	0.00759041	0.030225	0.0210144	Cow/Eip63E/nmo/dally/dlp/Notum/nkd/fz2/Mmp2/Prosap/phyl/sona/ewg/sgg/nAChRalpha7/spen/wg/Wnt6/pan	19
GO:0042052	GO:0042052	rhabdomere development	9/1013	43/12234	0.0076211	0.0302482	0.0210305	crb/tau/Mob2/dysc/SP2353/mbl/grh/prom/oc	9
GO:0042386	GO:0042386	hemocyte differentiation	9/1013	43/12234	0.0076211	0.0302482	0.0210305	neur/Ser/rl/ths/kn/dpp/wg/gcm/dl	9
GO:0140352	GO:0140352	export from cell	31/1013	238/12234	0.00771755	0.0305811	0.021262	cpx/Rim/Dys/CASK/Syx1A/CG15537/tll/Glut1/nSyb/Fife/corn/unc-13-4A/Sytbeta/Cirl/brp/Ih/sona/PsGEF/CG9650/cac/Tomosyn/Syt12/NFAT/Rab3-GEF/Frq1/Frq2/Syt1/sky/nrv3/unc-13/Cadps	31
GO:0060025	GO:0060025	regulation of synaptic activity	5/1013	16/12234	0.00776869	0.0306838	0.0213334	KaiR1D/Grik/Shab/rt/Sh	5
GO:1903531	GO:1903531	negative regulation of secretion by cell	5/1013	16/12234	0.00776869	0.0306838	0.0213334	cpx/CG15537/CG9650/NFAT/sky	5
GO:0010628	GO:0010628	positive regulation of gene expression	27/1013	200/12234	0.00780723	0.030786	0.0214044	ich/pros/bnl/Gprk2/rho/vvl/orb2/bol/tna/lola/Toll-7/Egfr/lncRNA:roX1/Sxl/oc/lncRNA:roX2/erm/dpp/eya/meng/gcm/dl/Lim3/tj/cad/pan/MED26	27
GO:0007635	GO:0007635	chemosensory behavior	17/1013	109/12234	0.00804019	0.0316372	0.0219962	Nmdar1/Dop1R1/Oamb/Nf1/scrib/trp/vn/Rdl/Ih/Alk/Egfr/futsch/sgg/rad/acj6/Sh/amn	17
GO:0048584	GO:0048584	positive regulation of response to stimulus	57/1013	500/12234	0.00804909	0.0316372	0.0219962	neur/foxo/TyrR/CG43102/lncRNA:Hsromega/Cow/mbc/crb/tok/tld/Kul/spdo/pHCl-2/Gprk2/Pdk1/Eip63E/DopEcR/RhoGEF64C/vn/ndl/vvl/Mp/dally/TrpA1/dlp/Notum/CG42674/rl/ptc/Mmp2/sqa/lola/jeb/Prosap/Hr51/sli/Nox/Alk/Toll-7/Egfr/sona/ewg/PsGEF/Pdfr/Sxl/Rab3-GEF/sog/spen/ds/erm/dpp/ft/eya/LUBEL/Snoo/dl/cad	57
GO:0032940	GO:0032940	secretion by cell	30/1013	230/12234	0.0085068	0.0333823	0.0232096	cpx/Rim/Dys/CASK/Syx1A/CG15537/tll/Glut1/nSyb/Fife/corn/unc-13-4A/Sytbeta/Cirl/brp/Ih/sona/PsGEF/CG9650/cac/Tomosyn/Syt12/NFAT/Rab3-GEF/Frq1/Frq2/Syt1/sky/unc-13/Cadps	30
GO:0045229	GO:0045229	external encapsulating structure organization	22/1013	155/12234	0.00876369	0.034335	0.0238719	ich/jvl/CG42342/Pxt/Ppn/Cad99C/ndl/Mp/mirr/Cad74A/rl/Mmp2/Ndg/Egfr/stl/sona/br/fs(1)M3/dec-1/dpp/Cf2/CG43333	22
GO:0051964	GO:0051964	negative regulation of synapse assembly	9/1013	44/12234	0.00889479	0.0346811	0.0241126	Nf1/Spn/nwk/Mob2/stj/Liprin-gamma/ewg/sgg/hiw	9
GO:0098657	GO:0098657	import into cell	9/1013	44/12234	0.00889479	0.0346811	0.0241126	KaiR1D/nan/Nox/DAT/SerT/Mid1/Nhe3/tadr/nrv3	9
GO:1905809	GO:1905809	negative regulation of synapse organization	9/1013	44/12234	0.00889479	0.0346811	0.0241126	Nf1/Spn/nwk/Mob2/stj/Liprin-gamma/ewg/sgg/hiw	9
GO:0007160	GO:0007160	cell-matrix adhesion	6/1013	23/12234	0.00940326	0.0363722	0.0252883	mesh/Fit1/Ndg/Zasp52/Sema2b/if	6
GO:0042387	GO:0042387	plasmatocyte differentiation	6/1013	23/12234	0.00940326	0.0363722	0.0252883	neur/Ser/rl/ths/kn/gcm	6
GO:0045610	GO:0045610	regulation of hemocyte differentiation	6/1013	23/12234	0.00940326	0.0363722	0.0252883	neur/Ser/kn/wg/gcm/dl	6
GO:0046660	GO:0046660	female sex differentiation	6/1013	23/12234	0.00940326	0.0363722	0.0252883	Abd-B/bab1/bab2/fz2/ct/tj	6
GO:0060438	GO:0060438	trachea development	6/1013	23/12234	0.00940326	0.0363722	0.0252883	kkv/ich/crb/Fhos/btl/verm	6
GO:0001508	GO:0001508	action potential	4/1013	11/12234	0.00960816	0.0365832	0.025435	Shab/Ca-alpha1T/para/Sh	4
GO:0002028	GO:0002028	regulation of sodium ion transport	4/1013	11/12234	0.00960816	0.0365832	0.025435	Teh4/Teh2/tipE/Neto	4
GO:0007436	GO:0007436	larval salivary gland morphogenesis	4/1013	11/12234	0.00960816	0.0365832	0.025435	btsz/Ser/rho/trn	4
GO:0050848	GO:0050848	regulation of calcium-mediated signaling	4/1013	11/12234	0.00960816	0.0365832	0.025435	TrpA1/Nox/Pdfr/sgg	4
GO:0060439	GO:0060439	trachea morphogenesis	4/1013	11/12234	0.00960816	0.0365832	0.025435	kkv/ich/Fhos/verm	4
GO:0061331	GO:0061331	epithelial cell proliferation involved in Malpighian tubule morphogenesis	4/1013	11/12234	0.00960816	0.0365832	0.025435	svp/rho/Egfr/wg	4
GO:0090254	GO:0090254	cell elongation involved in imaginal disc-derived wing morphogenesis	4/1013	11/12234	0.00960816	0.0365832	0.025435	vg/shg/wg/pan	4
GO:0099054	GO:0099054	presynapse assembly	4/1013	11/12234	0.00960816	0.0365832	0.025435	Nlg1/Nrx-1/Spn/Fife	4
GO:1903169	GO:1903169	regulation of calcium ion transmembrane transport	4/1013	11/12234	0.00960816	0.0365832	0.025435	stj/Rgk2/Rgk1/Ca-beta	4
GO:2001013	GO:2001013	epithelial cell proliferation involved in renal tubule morphogenesis	4/1013	11/12234	0.00960816	0.0365832	0.025435	svp/rho/Egfr/wg	4
GO:1901699	GO:1901699	cellular response to nitrogen compound	19/1013	129/12234	0.00972417	0.036967	0.0257019	5-HT2A/mAChR-B/5-HT2B/foxo/Dop1R1/TyrRII/TyrR/Ets96B/fkh/Dop1R2/5-HT7/Pdk1/rl/mAChR-A/Sik2/sgg/Sh/Dop2R/Hr38	19
GO:0007562	GO:0007562	eclosion	5/1013	17/12234	0.010268	0.0387919	0.0269706	Clk/br/per/disco/tim	5
GO:0016059	GO:0016059	deactivation of rhodopsin mediated signaling	5/1013	17/12234	0.010268	0.0387919	0.0269706	Arr2/rdgC/norpA/rdgA/Arr1	5
GO:0035209	GO:0035209	pupal development	5/1013	17/12234	0.010268	0.0387919	0.0269706	Blimp-1/ftz-f1/bs/Cyp18a1/ft	5
GO:0051048	GO:0051048	negative regulation of secretion	5/1013	17/12234	0.010268	0.0387919	0.0269706	cpx/CG15537/CG9650/NFAT/sky	5
GO:0046532	GO:0046532	regulation of photoreceptor cell differentiation	9/1013	45/12234	0.0103233	0.0388802	0.027032	neur/pros/ss/tinc/cdi/rl/csw/oc/Kr-h1	9
GO:1901889	GO:1901889	negative regulation of cell junction assembly	9/1013	45/12234	0.0103233	0.0388802	0.027032	Nf1/Spn/nwk/Mob2/stj/Liprin-gamma/ewg/sgg/hiw	9
GO:0046903	GO:0046903	secretion	32/1013	253/12234	0.010452	0.0393042	0.0273268	cpx/Rim/Dys/CASK/Syx1A/CG15537/tll/Glut1/nSyb/Fife/corn/unc-13-4A/Sytbeta/Cirl/brp/Ih/Oatp58Dc/sona/PsGEF/CG9650/cac/Tomosyn/Syt12/NFAT/Rab3-GEF/Frq1/Frq2/IA-2/Syt1/sky/unc-13/Cadps	32
GO:0016055	GO:0016055	Wnt signaling pathway	18/1013	121/12234	0.010551	0.0396153	0.0275431	Cow/Eip63E/nmo/dally/dlp/Notum/nkd/fz2/Mmp2/Prosap/phyl/sona/ewg/sgg/spen/wg/Wnt6/pan	18
GO:0006897	GO:0006897	endocytosis	23/1013	167/12234	0.0106426	0.0398974	0.0277392	lap/Nlg1/pyd/neur/CG9297/CASK/Nrx-1/LpR1/scrib/Cad99C/Gprk2/Culd/Arr2/EcR/mim/stj/Pkc53E/csw/norpA/CG32683/Syt1/numb/Arr1	23
GO:0000768	GO:0000768	syncytium formation by plasma membrane fusion	8/1013	38/12234	0.0112088	0.0416989	0.0289917	Whamy/lbe/lmd/mbc/sls/sns/Mef2/eve	8
GO:0006949	GO:0006949	syncytium formation	8/1013	38/12234	0.0112088	0.0416989	0.0289917	Whamy/lbe/lmd/mbc/sls/sns/Mef2/eve	8
GO:0007520	GO:0007520	myoblast fusion	8/1013	38/12234	0.0112088	0.0416989	0.0289917	Whamy/lbe/lmd/mbc/sls/sns/Mef2/eve	8
GO:0014902	GO:0014902	myotube differentiation	8/1013	38/12234	0.0112088	0.0416989	0.0289917	Whamy/lbe/lmd/mbc/sls/sns/Mef2/eve	8
GO:0140253	GO:0140253	cell-cell fusion	8/1013	38/12234	0.0112088	0.0416989	0.0289917	Whamy/lbe/lmd/mbc/sls/sns/Mef2/eve	8
GO:0031345	GO:0031345	negative regulation of cell projection organization	6/1013	24/12234	0.0116783	0.0432996	0.0301047	pros/btl/Rtca/Kr-h1/Sema1a/CadN	6
GO:0048070	GO:0048070	regulation of developmental pigmentation	6/1013	24/12234	0.0116783	0.0432996	0.0301047	bab1/ple/Notum/wg/Ddc/Hr38	6
GO:0035725	GO:0035725	sodium ion transmembrane transport	12/1013	70/12234	0.0116925	0.0432996	0.0301047	CG1698/DAT/ppk6/ppk29/SerT/CG10804/Neto/para/Nhe3/ppk/CG15279/nrv3	12
GO:0007603	GO:0007603	phototransduction, visible light	7/1013	31/12234	0.0117794	0.0434233	0.0301907	Gycalpha99B/trp/Arr2/rdgC/norpA/rdgA/Arr1	7
GO:0022407	GO:0022407	regulation of cell-cell adhesion	7/1013	31/12234	0.0117794	0.0434233	0.0301907	hh/sli/par-1/peb/Ten-a/disco-r/robo2	7
GO:0042044	GO:0042044	fluid transport	7/1013	31/12234	0.0117794	0.0434233	0.0301907	kkv/crb/pHCl-2/Np/cac/bark/Ca-alpha1D	7
GO:0008354	GO:0008354	germ cell migration	9/1013	46/12234	0.0119176	0.0437998	0.0304524	hkb/trx/abd-A/Abd-B/tin/hh/mim/shg/dpp	9
GO:0010721	GO:0010721	negative regulation of cell development	9/1013	46/12234	0.0119176	0.0437998	0.0304524	pros/Dl/btl/sd/erm/Kr-h1/Sema1a/numb/CadN	9
GO:0010941	GO:0010941	regulation of cell death	31/1013	247/12234	0.0128761	0.0472513	0.0328521	Dfd/sas/Mics1/Abd-B/lncRNA:Hsromega/tau/fkh/Dop1R2/Pdk1/NT1/Tie/Clk/klu/EcR/ptc/en/Sox15/Egfr/Fili/Appl/futsch/ec/norpA/Rab3-GEF/gce/CG4238/Duox/ft/eya/wg/cass	31
GO:0048542	GO:0048542	lymph gland development	12/1013	71/12234	0.0130436	0.0477937	0.0332293	Antp/neur/foxo/tin/Ser/rl/lola/ths/kn/dpp/wg/kuz	12
GO:0061572	GO:0061572	actin filament bundle organization	8/1013	39/12234	0.0131057	0.0479491	0.0333373	FER/jvl/jv/Fhos/IRSp53/DAAM/if/CG1674	8
GO:0022400	GO:0022400	regulation of rhodopsin mediated signaling pathway	5/1013	18/12234	0.0132666	0.0480226	0.0333884	Arr2/rdgC/norpA/rdgA/Arr1	5
GO:0034331	GO:0034331	cell junction maintenance	5/1013	18/12234	0.0132666	0.0480226	0.0333884	crb/RhoGAP100F/brp/Ten-a/bark	5
GO:0034333	GO:0034333	adherens junction assembly	5/1013	18/12234	0.0132666	0.0480226	0.0333884	pyd/crb/scrib/sns/shg	5
GO:0040040	GO:0040040	thermosensory behavior	5/1013	18/12234	0.0132666	0.0480226	0.0333884	Dop1R1/ple/TrpA1/amn/Ddc	5
GO:0046668	GO:0046668	regulation of retinal cell programmed cell death	5/1013	18/12234	0.0132666	0.0480226	0.0333884	klu/Egfr/ec/norpA/wg	5
GO:0046669	GO:0046669	regulation of compound eye retinal cell programmed cell death	5/1013	18/12234	0.0132666	0.0480226	0.0333884	klu/Egfr/ec/norpA/wg	5
GO:0051259	GO:0051259	protein complex oligomerization	5/1013	18/12234	0.0132666	0.0480226	0.0333884	Shab/Trpm/twz/Sh/Shaw	5
GO:0198738	GO:0198738	cell-cell signaling by wnt	19/1013	133/12234	0.0132893	0.0480226	0.0333884	Cow/Eip63E/nmo/dally/dlp/Notum/nkd/fz2/Mmp2/Drl-2/Prosap/phyl/sona/ewg/sgg/spen/wg/Wnt6/pan	19
GO:0016331	GO:0016331	morphogenesis of embryonic epithelium	18/1013	124/12234	0.0134327	0.0480226	0.0333884	kkv/pyd/FER/btsz/tin/mbc/crb/scrib/rho/Mmp2/lncRNA:acal/rib/Egfr/peb/Myo10A/dpp/wg/Btk29A	18
GO:0002251	GO:0002251	organ or tissue specific immune response	4/1013	12/12234	0.0134811	0.0480226	0.0333884	hh/Cad99C/norpA/Duox	4
GO:0002385	GO:0002385	mucosal immune response	4/1013	12/12234	0.0134811	0.0480226	0.0333884	hh/Cad99C/norpA/Duox	4
GO:0006182	GO:0006182	cGMP biosynthetic process	4/1013	12/12234	0.0134811	0.0480226	0.0333884	CG34357/CG31183/Gycalpha99B/Gycbeta100B	4
GO:0006376	GO:0006376	mRNA splice site selection	4/1013	12/12234	0.0134811	0.0480226	0.0333884	hfp/su(w[a])/bru1/bru2	4
GO:0007464	GO:0007464	R3/R4 cell fate commitment	4/1013	12/12234	0.0134811	0.0480226	0.0333884	svp/scrib/lola/grh	4
GO:0008585	GO:0008585	female gonad development	4/1013	12/12234	0.0134811	0.0480226	0.0333884	bab2/fz2/ct/tj	4
GO:0031290	GO:0031290	retinal ganglion cell axon guidance	4/1013	12/12234	0.0134811	0.0480226	0.0333884	fz2/gogo/gcm/CadN	4
GO:0045314	GO:0045314	regulation of compound eye photoreceptor development	4/1013	12/12234	0.0134811	0.0480226	0.0333884	neur/csw/oc/Kr-h1	4
GO:0046545	GO:0046545	development of primary female sexual characteristics	4/1013	12/12234	0.0134811	0.0480226	0.0333884	bab2/fz2/ct/tj	4
GO:0030509	GO:0030509	BMP signaling pathway	10/1013	55/12234	0.0137672	0.0488988	0.0339976	tok/tld/wit/ltl/dally/hiw/sog/kek5/dpp/Snoo	10
GO:0071773	GO:0071773	cellular response to BMP stimulus	10/1013	55/12234	0.0137672	0.0488988	0.0339976	tok/tld/wit/ltl/dally/hiw/sog/kek5/dpp/Snoo	10
GO:0090630	GO:0090630	activation of GTPase activity	7/1013	32/12234	0.0140279	0.049752	0.0345908	mbc/RhoGAP100F/sif/Evi5/rad/CG1695/RapGAP1	7
GO:0002376	GO:0002376	immune system process	51/1013	452/12234	0.0141302	0.050042	0.0347925	Antp/neur/FER/foxo/pxb/cpo/tin/hh/Ser/Cad99C/CanA1/Gprk2/RhoGEF3/sls/NT1/vvl/DCX-EMAP/fz2/rl/EcR/RyR/Mmp2/Mef2/lola/ths/kn/SP2353/Pkc53E/Toll-7/shg/Kr/G9a/CG42259/Atf3/norpA/if/upd3/upd1/DIP1/dpp/Duox/dsf/eya/wg/Tep3/Tg/gcm/nub/kuz/dl/cad	51
GO:0007632	GO:0007632	visual behavior	6/1013	25/12234	0.014315	0.0505493	0.0351452	Dop1R1/verm/VGAT/Ih/cac/nAChRalpha7	6
GO:0048259	GO:0048259	regulation of receptor-mediated endocytosis	6/1013	25/12234	0.014315	0.0505493	0.0351452	lap/Cad99C/Gprk2/mim/Pkc53E/norpA	6
GO:0051606	GO:0051606	detection of stimulus	31/1013	249/12234	0.0143371	0.0505539	0.0351484	ATP8B/Rh2/Calx/Snmp1/Gycalpha99B/trp/zpg/Arr2/TrpA1/nan/rdgC/Ac78C/Dscam1/stj/norpA/Ir7e/Ir7f/Ir7g/rdgA/cac/inaE/acj6/Sh/shakB/nompC/santa-maria/Ggamma30A/Rh5/ppk/Trpgamma/Arr1	31
GO:0008219	GO:0008219	cell death	43/1013	370/12234	0.0144625	0.0509221	0.0354043	Dfd/sas/Mics1/abd-A/Abd-B/Dl/lncRNA:Hsromega/tau/fkh/CG14062/Dop1R2/Pdk1/NT1/Tie/Clk/Fhos/klu/CG14120/ftz-f1/EcR/ptc/lola/en/Sox15/Ptp52F/mbl/Egfr/Fili/Appl/futsch/ec/norpA/Rab3-GEF/gce/CG33128/CG4238/Duox/ft/eya/wg/Bace/Hsp60D/cass	43
GO:0051130	GO:0051130	positive regulation of cellular component organization	37/1013	310/12234	0.0151304	0.0531364	0.0369438	lap/neur/Whamy/sals/Octbeta2R/CASK/Nrx-1/Cad99C/Gprk2/dar1/wit/mas/sif/Ank2/nmo/Fhos/nwk/IRSp53/btl/wnd/Haspin/pk/mlt/stan/Hr51/Pkc53E/G9a/DAAM/PsGEF/sgg/norpA/cac/Syt1/numb/kon/CG1674/Mitf	37
GO:2000243	GO:2000243	positive regulation of reproductive process	11/1013	64/12234	0.015135	0.0531364	0.0369438	Oamb/mbc/Iml1/Tie/vn/par-1/shg/Egfr/peb/tai/kuz	11
GO:0048149	GO:0048149	behavioral response to ethanol	10/1013	56/12234	0.0155551	0.0544541	0.03786	Nmdar1/dpr9/pxb/CASK/rho/DopEcR/rl/Egfr/Tbh/amn	10
GO:0071772	GO:0071772	response to BMP	10/1013	56/12234	0.0155551	0.0544541	0.03786	tok/tld/wit/ltl/dally/hiw/sog/kek5/dpp/Snoo	10
GO:0042048	GO:0042048	olfactory behavior	14/1013	90/12234	0.0156277	0.0544619	0.0378654	Nmdar1/Dop1R1/Oamb/Nf1/scrib/trp/vn/Rdl/Alk/Egfr/futsch/sgg/rad/amn	14
GO:0035075	GO:0035075	response to ecdysone	9/1013	48/12234	0.0156469	0.0544619	0.0378654	fkh/DopEcR/Blimp-1/ftz-f1/EcR/Ptp52F/G9a/br/Kr-h1	9
GO:0036314	GO:0036314	response to sterol	9/1013	48/12234	0.0156469	0.0544619	0.0378654	fkh/DopEcR/Blimp-1/ftz-f1/EcR/Ptp52F/G9a/br/Kr-h1	9
GO:0050773	GO:0050773	regulation of dendrite development	9/1013	48/12234	0.0156469	0.0544619	0.0378654	ss/dar1/vvl/Dscam1/kn/G9a/tutl/CadN/ham	9
GO:0032880	GO:0032880	regulation of protein localization	16/1013	108/12234	0.0159154	0.0553173	0.0384602	pros/ATP8B/hh/crb/rho/dally/dlp/Haspin/sona/sgg/peb/Evi5/Tomosyn/upd1/tim/ft	16
GO:0007297	GO:0007297	ovarian follicle cell migration	20/1013	145/12234	0.0162097	0.0562598	0.0391155	Dl/CASK/mbc/Tie/vn/btl/EcR/jing/mim/par-1/shg/Egfr/peb/if/upd1/tai/ab/kuz/Mhc/tj	20
GO:0007526	GO:0007526	larval somatic muscle development	7/1013	33/12234	0.0165671	0.0574185	0.039921	Alh/Gug/lola/ths/kn/chn/eya	7
GO:0044087	GO:0044087	regulation of cellular component biogenesis	37/1013	312/12234	0.0166068	0.0574743	0.0399599	Whamy/sals/Octbeta2R/CASK/slo/Nf1/mwh/Spn/wit/sif/Ank2/nmo/Fhos/nwk/IRSp53/Mob2/dysc/btl/wnd/Mmp2/stan/stj/Liprin-gamma/ewg/DAAM/futsch/PsGEF/sgg/cac/hiw/if/Snoo/Btk29A/Mhc/qua/kon/CG1674	37
GO:0042688	GO:0042688	crystal cell differentiation	5/1013	19/12234	0.0168038	0.0580735	0.0403765	Ser/rl/ths/wg/gcm	5
GO:0050769	GO:0050769	positive regulation of neurogenesis	11/1013	65/12234	0.0168995	0.0583214	0.0405488	pros/hh/E(spl)mgamma-HLH/dar1/sif/klu/pk/stan/Hr51/G9a/gcm	11
GO:0046667	GO:0046667	compound eye retinal cell programmed cell death	6/1013	26/12234	0.0173391	0.0596691	0.0414858	Dl/klu/Egfr/ec/norpA/wg	6
GO:0099174	GO:0099174	regulation of presynapse organization	6/1013	26/12234	0.0173391	0.0596691	0.0414858	CASK/Nrx-1/Spn/wnd/Ten-a/hiw	6
GO:0006022	GO:0006022	aminoglycan metabolic process	20/1013	146/12234	0.0173737	0.0597036	0.0415098	kkv/Mur89F/CG14304/CG14301/CG7714/Cht2/ckd/CG12009/CG13312/CG43896/verm/serp/Chs2/CG34220/CG5756/Mur2B/Cht6/Cda5/CG42296/Cht10	20
GO:0007218	GO:0007218	neuropeptide signaling pathway	10/1013	57/12234	0.01751	0.060087	0.0417764	CCHa1/SIFaR/MsR2/FMRFaR/CNMaR/Pdfr/CCKLR-17D1/amn/Nplp4/CG13995	10
GO:0022409	GO:0022409	positive regulation of cell-cell adhesion	4/1013	13/12234	0.0182186	0.0619943	0.0431024	sli/peb/Ten-a/robo2	4
GO:0032924	GO:0032924	activin receptor signaling pathway	4/1013	13/12234	0.0182186	0.0619943	0.0431024	tok/tld/wit/Snoo	4
GO:0033619	GO:0033619	membrane protein proteolysis	4/1013	13/12234	0.0182186	0.0619943	0.0431024	Kul/Tace/mmd/kuz	4
GO:0040015	GO:0040015	negative regulation of multicellular organism growth	4/1013	13/12234	0.0182186	0.0619943	0.0431024	foxo/fkh/Tace/Ac76E	4
GO:0043113	GO:0043113	receptor clustering	4/1013	13/12234	0.0182186	0.0619943	0.0431024	Nlg1/Nrx-1/scrib/Neto	4
GO:0045168	GO:0045168	cell-cell signaling involved in cell fate commitment	4/1013	13/12234	0.0182186	0.0619943	0.0431024	Dl/hh/Ser/Mmp2	4
GO:0048754	GO:0048754	branching morphogenesis of an epithelial tube	10/1013	58/12234	0.0196401	0.066552	0.0462713	pyd/bnl/dysf/trn/btl/rl/shg/bs/wg/noc	10
GO:0060446	GO:0060446	branching involved in open tracheal system development	10/1013	58/12234	0.0196401	0.066552	0.0462713	pyd/bnl/dysf/trn/btl/rl/shg/bs/wg/noc	10
GO:0061138	GO:0061138	morphogenesis of a branching epithelium	10/1013	58/12234	0.0196401	0.066552	0.0462713	pyd/bnl/dysf/trn/btl/rl/shg/bs/wg/noc	10
GO:1901698	GO:1901698	response to nitrogen compound	25/1013	196/12234	0.0198255	0.067087	0.0466432	5-HT2A/mAChR-B/5-HT2B/foxo/Dop1R1/TyrRII/TyrR/Ets96B/fkh/Dop1R2/5-HT7/CanA1/Pdk1/Clk/Ac78C/rl/EcR/mAChR-A/Sik2/sgg/per/Sh/Dop2R/Duox/Hr38	25
GO:0022604	GO:0022604	regulation of cell morphogenesis	13/1013	84/12234	0.0201696	0.0680596	0.0473194	pyd/FER/Cad86C/neo/mey/nyo/mwh/dar1/Fhos/rib/G9a/upd1/dpp	13
GO:0030510	GO:0030510	regulation of BMP signaling pathway	8/1013	42/12234	0.0201969	0.0680596	0.0473194	tok/tld/ltl/dally/hiw/sog/kek5/Snoo	8
GO:0050768	GO:0050768	negative regulation of neurogenesis	8/1013	42/12234	0.0201969	0.0680596	0.0473194	pros/Dl/btl/sd/erm/Sema1a/numb/CadN	8
GO:0008361	GO:0008361	regulation of cell size	15/1013	102/12234	0.0204027	0.0686581	0.0477356	foxo/btsz/Cad99C/Pdk1/Iml1/btl/rl/pk/stan/Hr51/Stacl/Alk/Sema1a/kuz/CadN	15
GO:0048585	GO:0048585	negative regulation of response to stimulus	44/1013	389/12234	0.0207196	0.0695154	0.0483316	Mics1/foxo/cdi/Cow/crb/CG15537/spdo/CanA1/Gprk2/Iml1/ltl/nmo/Gug/Arr2/dally/Notum/nkd/ptc/Mmp2/lncRNA:acal/phyl/SP2353/par-1/Egfr/Sik2/Rtca/sgg/peb/otu/CG32683/hiw/sog/upd1/kek5/ds/eya/uif/RapGAP1/Snoo/d/Sema1a/numb/nub/Arr1	44
GO:0030198	GO:0030198	extracellular matrix organization	11/1013	67/12234	0.0208828	0.0695154	0.0483316	ich/CG42342/Ppn/Cad99C/Mp/Mmp2/Ndg/stl/sona/fs(1)M3/CG43333	11
GO:0010959	GO:0010959	regulation of metal ion transport	5/1013	20/12234	0.0209146	0.0695154	0.0483316	stj/Rgk2/Rgk1/cac/Ca-beta	5
GO:0035249	GO:0035249	synaptic transmission, glutamatergic	5/1013	20/12234	0.0209146	0.0695154	0.0483316	KaiR1D/Prosap/Ih/unc-13/Cadps	5
GO:0048260	GO:0048260	positive regulation of receptor-mediated endocytosis	5/1013	20/12234	0.0209146	0.0695154	0.0483316	lap/Cad99C/Gprk2/Pkc53E/norpA	5
GO:0048678	GO:0048678	response to axon injury	5/1013	20/12234	0.0209146	0.0695154	0.0483316	wnd/Hr51/Appl/Rtca/hiw	5
GO:0051924	GO:0051924	regulation of calcium ion transport	5/1013	20/12234	0.0209146	0.0695154	0.0483316	stj/Rgk2/Rgk1/cac/Ca-beta	5
GO:0072089	GO:0072089	stem cell proliferation	5/1013	20/12234	0.0209146	0.0695154	0.0483316	scrib/Mmp2/sd/wg/pan	5
GO:0090175	GO:0090175	regulation of establishment of planar polarity	5/1013	20/12234	0.0209146	0.0695154	0.0483316	Dl/nmo/ds/fred/ft	5
GO:0001763	GO:0001763	morphogenesis of a branching structure	10/1013	59/12234	0.0219538	0.0726715	0.0505259	pyd/bnl/dysf/trn/btl/rl/shg/bs/wg/noc	10
GO:0033993	GO:0033993	response to lipid	10/1013	59/12234	0.0219538	0.0726715	0.0505259	fkh/DopEcR/Blimp-1/ftz-f1/EcR/Ptp52F/G9a/br/Kr-h1/Nos	10
GO:0090287	GO:0090287	regulation of cellular response to growth factor stimulus	10/1013	59/12234	0.0219538	0.0726715	0.0505259	tok/tld/ltl/dally/dlp/Mmp2/hiw/sog/kek5/Snoo	10
GO:0009968	GO:0009968	negative regulation of signal transduction	39/1013	339/12234	0.0221969	0.0733764	0.051016	Mics1/foxo/cdi/Cow/crb/CG15537/spdo/CanA1/Gprk2/Iml1/ltl/nmo/Gug/Arr2/dally/Notum/nkd/ptc/Mmp2/lncRNA:acal/phyl/par-1/Egfr/Sik2/sgg/peb/otu/CG32683/hiw/sog/kek5/ds/eya/uif/RapGAP1/Snoo/d/numb/Arr1	39
GO:0060548	GO:0060548	negative regulation of cell death	18/1013	131/12234	0.0225595	0.0744738	0.051779	sas/Mics1/tau/fkh/Pdk1/Tie/Clk/en/Sox15/Egfr/Appl/futsch/norpA/gce/CG4238/Duox/eya/cass	18
GO:0045886	GO:0045886	negative regulation of synaptic growth at neuromuscular junction	8/1013	43/12234	0.0230714	0.0758549	0.0527392	Nf1/nwk/Mob2/stj/Liprin-gamma/ewg/sgg/hiw	8
GO:0046847	GO:0046847	filopodium assembly	8/1013	43/12234	0.0230714	0.0758549	0.0527392	bnl/sif/IRSp53/btl/mim/DAAM/Myo10A/kon	8
GO:1904397	GO:1904397	negative regulation of neuromuscular junction development	8/1013	43/12234	0.0230714	0.0758549	0.0527392	Nf1/nwk/Mob2/stj/Liprin-gamma/ewg/sgg/hiw	8
GO:0060341	GO:0060341	regulation of cellular localization	17/1013	122/12234	0.0231214	0.0759169	0.0527823	pros/mira/hh/Syx1A/crb/rho/Fife/dally/dlp/Haspin/par-1/sgg/peb/cac/upd1/Syt1/tim	17
GO:0001746	GO:0001746	Bolwig's organ morphogenesis	4/1013	14/12234	0.023869	0.0777419	0.0540512	hh/tll/ptc/eya	4
GO:0001941	GO:0001941	postsynaptic membrane organization	4/1013	14/12234	0.023869	0.0777419	0.0540512	Nlg1/Nrx-1/Ten-a/Neto	4
GO:0009309	GO:0009309	amine biosynthetic process	4/1013	14/12234	0.023869	0.0777419	0.0540512	ple/Hdc/Tbh/Ddc	4
GO:0021551	GO:0021551	central nervous system morphogenesis	4/1013	14/12234	0.023869	0.0777419	0.0540512	dan/NT1/Dscam1/if	4
GO:0042401	GO:0042401	cellular biogenic amine biosynthetic process	4/1013	14/12234	0.023869	0.0777419	0.0540512	ple/Hdc/Tbh/Ddc	4
GO:0055034	GO:0055034	Bolwig's organ development	4/1013	14/12234	0.023869	0.0777419	0.0540512	hh/tll/ptc/eya	4
GO:0002520	GO:0002520	immune system development	15/1013	104/12234	0.0239436	0.0777767	0.0540754	Antp/neur/foxo/tin/Ser/rl/lola/ths/kn/shg/if/dpp/wg/gcm/kuz	15
GO:0048534	GO:0048534	hematopoietic or lymphoid organ development	15/1013	104/12234	0.0239436	0.0777767	0.0540754	Antp/neur/foxo/tin/Ser/rl/lola/ths/kn/shg/if/dpp/wg/gcm/kuz	15
GO:0043087	GO:0043087	regulation of GTPase activity	14/1013	95/12234	0.0241313	0.078282	0.0544267	CG42795/RhoGAP93B/CenB1A/mbc/Nf1/RhoGAP100F/sif/Dhit/Evi5/rad/CG1695/RhoGAP19D/RapGAP1/sky	14
GO:0007043	GO:0007043	cell-cell junction assembly	10/1013	60/12234	0.024459	0.0792395	0.0550924	pyd/pasi2/btsz/crb/scrib/mesh/sns/shg/shakB/bark	10
GO:0007271	GO:0007271	synaptic transmission, cholinergic	6/1013	28/12234	0.0246426	0.0795164	0.0552849	mAChR-B/nAChRbeta2/nAChRbeta1/CG6329/nAChRalpha7/nAChRalpha6	6
GO:0042045	GO:0042045	epithelial fluid transport	6/1013	28/12234	0.0246426	0.0795164	0.0552849	kkv/crb/Np/cac/bark/Ca-alpha1D	6
GO:0046666	GO:0046666	retinal cell programmed cell death	6/1013	28/12234	0.0246426	0.0795164	0.0552849	Dl/klu/Egfr/ec/norpA/wg	6
GO:0009948	GO:0009948	anterior/posterior axis specification	19/1013	142/12234	0.0250582	0.0807504	0.0561429	Antp/hb/jvl/mira/Syx1A/scrib/tll/kni/rl/pk/psq/par-1/Kr/csw/fs(1)M3/oc/Syt1/slp1/cad	19
GO:0071478	GO:0071478	cellular response to radiation	11/1013	69/12234	0.0255169	0.0821198	0.057095	Gycalpha99B/trp/Tie/Arr2/rdgC/Ih/norpA/rdgA/tim/Rh5/Arr1	11
GO:0009826	GO:0009826	unidimensional cell growth	5/1013	21/12234	0.025629	0.0823718	0.0572702	FER/vg/shg/wg/pan	5
GO:1902533	GO:1902533	positive regulation of intracellular signal transduction	23/1013	181/12234	0.0256883	0.0824533	0.0573269	CG43102/lncRNA:Hsromega/mbc/crb/pHCl-2/Gprk2/Pdk1/DopEcR/RhoGEF64C/vn/TrpA1/CG42674/ptc/sqa/jeb/Nox/Alk/Egfr/PsGEF/Pdfr/Rab3-GEF/ds/ft	23
GO:0007178	GO:0007178	transmembrane receptor protein serine/threonine kinase signaling pathway	10/1013	61/12234	0.0271636	0.0870737	0.0605393	tok/tld/wit/ltl/dally/hiw/sog/kek5/dpp/Snoo	10
GO:0071417	GO:0071417	cellular response to organonitrogen compound	17/1013	125/12234	0.028561	0.0914328	0.06357	5-HT2A/5-HT2B/foxo/Dop1R1/TyrRII/TyrR/Ets96B/fkh/Dop1R2/5-HT7/Pdk1/rl/Sik2/sgg/Sh/Dop2R/Hr38	17
GO:0090092	GO:0090092	regulation of transmembrane receptor protein serine/threonine kinase signaling pathway	9/1013	53/12234	0.0286116	0.0914745	0.063599	tok/tld/ltl/dally/hiw/sog/kek5/dpp/Snoo	9
GO:0070633	GO:0070633	transepithelial transport	6/1013	29/12234	0.0289632	0.0924769	0.0642959	kkv/crb/Np/cac/bark/Ca-alpha1D	6
GO:1902903	GO:1902903	regulation of supramolecular fiber organization	16/1013	116/12234	0.0293772	0.0936758	0.0651295	Whamy/sals/mwh/dar1/Fhos/nwk/IRSp53/mlt/DAAM/futsch/PsGEF/if/Btk29A/Mhc/qua/CG1674	16
GO:0099172	GO:0099172	presynapse organization	8/1013	45/12234	0.0296592	0.0944514	0.0656687	Nlg1/CASK/Nrx-1/Spn/Fife/wnd/Ten-a/hiw	8
GO:0002027	GO:0002027	regulation of heart rate	4/1013	15/12234	0.0304665	0.0961415	0.0668438	Clk/cac/tim/Nos	4
GO:0019934	GO:0019934	cGMP-mediated signaling	4/1013	15/12234	0.0304665	0.0961415	0.0668438	CG34357/CG31183/Gycbeta100B/Pde9	4
GO:0035171	GO:0035171	lamellocyte differentiation	4/1013	15/12234	0.0304665	0.0961415	0.0668438	neur/Ser/ths/kn	4
GO:0046958	GO:0046958	nonassociative learning	4/1013	15/12234	0.0304665	0.0961415	0.0668438	DopEcR/G9a/sgg/Btk29A	4
GO:0048085	GO:0048085	adult chitin-containing cuticle pigmentation	4/1013	15/12234	0.0304665	0.0961415	0.0668438	ple/Duox/Ddc/Hr38	4
GO:0050982	GO:0050982	detection of mechanical stimulus	4/1013	15/12234	0.0304665	0.0961415	0.0668438	nan/Dscam1/nompC/ppk	4
GO:0090257	GO:0090257	regulation of muscle system process	4/1013	15/12234	0.0304665	0.0961415	0.0668438	Nox/CG3078/up/bru1	4
GO:0000245	GO:0000245	spliceosomal complex assembly	5/1013	22/12234	0.030972	0.0972322	0.0676021	hfp/Srpk79D/su(w[a])/bru1/bru2	5
GO:0031644	GO:0031644	regulation of nervous system process	5/1013	22/12234	0.030972	0.0972322	0.0676021	Dop1R1/Oamb/Rdl/Prosap/Alk	5
GO:0043266	GO:0043266	regulation of potassium ion transport	5/1013	22/12234	0.030972	0.0972322	0.0676021	CG6329/CG3078/Hk/Neto/eag	5
GO:0048067	GO:0048067	cuticle pigmentation	5/1013	22/12234	0.030972	0.0972322	0.0676021	ple/Pu/Duox/Ddc/Hr38	5
GO:0045216	GO:0045216	cell-cell junction organization	12/1013	80/12234	0.0311281	0.0973454	0.0676808	pyd/pasi2/btsz/crb/scrib/mesh/sns/Mmp2/shg/Nost/shakB/bark	12
GO:0071214	GO:0071214	cellular response to abiotic stimulus	12/1013	80/12234	0.0311281	0.0973454	0.0676808	Gycalpha99B/trp/Tie/Arr2/rdgC/Ih/norpA/rdgA/tim/nompC/Rh5/Arr1	12
GO:0104004	GO:0104004	cellular response to environmental stimulus	12/1013	80/12234	0.0311281	0.0973454	0.0676808	Gycalpha99B/trp/Tie/Arr2/rdgC/Ih/norpA/rdgA/tim/nompC/Rh5/Arr1	12
GO:0008360	GO:0008360	regulation of cell shape	10/1013	63/12234	0.0331997	0.10369	0.0720923	pyd/FER/Cad86C/neo/mey/nyo/mwh/rib/upd1/dpp	10
GO:0007475	GO:0007475	apposition of dorsal and ventral imaginal disc-derived wing surfaces	6/1013	30/12234	0.0337532	0.10488	0.0729197	Dl/bs/pot/mew/if/dpy	6
GO:0016476	GO:0016476	regulation of embryonic cell shape	6/1013	30/12234	0.0337532	0.10488	0.0729197	pyd/FER/neo/mey/nyo/upd1	6
GO:0048665	GO:0048665	neuron fate specification	6/1013	30/12234	0.0337532	0.10488	0.0729197	Dl/tld/fz2/dpp/mid/dac	6
GO:0090100	GO:0090100	positive regulation of transmembrane receptor protein serine/threonine kinase signaling pathway	6/1013	30/12234	0.0337532	0.10488	0.0729197	tok/tld/dally/sog/dpp/Snoo	6
GO:0045471	GO:0045471	response to ethanol	11/1013	72/12234	0.0338007	0.104894	0.0729293	Nmdar1/dpr9/pxb/CASK/Pkc98E/rho/DopEcR/rl/Egfr/Tbh/amn	11
GO:0031099	GO:0031099	regeneration	7/1013	38/12234	0.034205	0.106014	0.0737076	wnd/jing/Hr51/Rtca/Sxl/upd1/wg	7
GO:0002682	GO:0002682	regulation of immune system process	27/1013	227/12234	0.0354963	0.109876	0.0763929	neur/foxo/pxb/cpo/Ser/CanA1/Gprk2/sls/vvl/fz2/EcR/RyR/Mmp2/lola/kn/SP2353/Pkc53E/Toll-7/Kr/G9a/upd1/dsf/wg/gcm/nub/dl/cad	27
GO:0060828	GO:0060828	regulation of canonical Wnt signaling pathway	13/1013	91/12234	0.0363852	0.112484	0.0782063	Cow/Eip63E/nmo/dally/dlp/Notum/nkd/Mmp2/phyl/sona/ewg/sgg/spen	13
GO:1902531	GO:1902531	regulation of intracellular signal transduction	38/1013	341/12234	0.0365202	0.112758	0.0783969	CG43102/lncRNA:Hsromega/mbc/crb/Nf1/pHCl-2/Gprk2/Pdk1/RhoGEF3/Iml1/DopEcR/RhoGEF64C/sif/vn/TrpA1/CG42674/ptc/sqa/lncRNA:acal/jeb/Nox/Alk/GEFmeso/par-1/Egfr/Unc-89/Sik2/PsGEF/Pdfr/sgg/peb/sev/rad/Rab3-GEF/ds/ft/RapGAP1/d	38
GO:0043062	GO:0043062	extracellular structure organization	12/1013	82/12234	0.0368409	0.113604	0.0789851	ich/CG42342/Ppn/Cad99C/Mp/Mmp2/Ndg/stl/sona/fs(1)M3/Btk29A/CG43333	12
GO:0030539	GO:0030539	male genitalia development	5/1013	23/12234	0.0369634	0.113694	0.0790474	Abd-B/tnc/br/salr/salm	5
GO:0045785	GO:0045785	positive regulation of cell adhesion	5/1013	23/12234	0.0369634	0.113694	0.0790474	Fhos/sli/peb/Ten-a/robo2	5
GO:1902692	GO:1902692	regulation of neuroblast proliferation	8/1013	47/12234	0.0374365	0.115004	0.0799581	pros/hh/E(spl)mgamma-HLH/klu/btd/sd/erm/numb	8
GO:0045611	GO:0045611	negative regulation of hemocyte differentiation	4/1013	16/12234	0.0380325	0.11654	0.0810264	neur/Ser/wg/gcm	4
GO:0051260	GO:0051260	protein homooligomerization	4/1013	16/12234	0.0380325	0.11654	0.0810264	Shab/twz/Sh/Shaw	4
GO:0030111	GO:0030111	regulation of Wnt signaling pathway	14/1013	101/12234	0.0383936	0.117499	0.0816928	Cow/Eip63E/nmo/dally/dlp/Notum/nkd/Mmp2/Prosap/phyl/sona/ewg/sgg/spen	14
GO:0045887	GO:0045887	positive regulation of synaptic growth at neuromuscular junction	7/1013	39/12234	0.0388205	0.118656	0.0824974	Octbeta2R/wit/Ank2/nmo/btl/wnd/cac	7
GO:0009453	GO:0009453	energy taxis	6/1013	31/12234	0.0390268	0.118988	0.0827281	Nmdar1/lap/svp/Gycalpha99B/TrpA1/tim	6
GO:0042331	GO:0042331	phototaxis	6/1013	31/12234	0.0390268	0.118988	0.0827281	Nmdar1/lap/svp/Gycalpha99B/TrpA1/tim	6
GO:0051056	GO:0051056	regulation of small GTPase mediated signal transduction	13/1013	92/12234	0.0392958	0.119658	0.0831939	CG43102/mbc/Nf1/RhoGEF3/RhoGEF64C/sif/CG42674/GEFmeso/Unc-89/PsGEF/rad/Rab3-GEF/RapGAP1	13
GO:0001558	GO:0001558	regulation of cell growth	12/1013	83/12234	0.0399588	0.121373	0.0843864	foxo/fkh/Pdk1/hfp/dar1/btl/pk/stan/Hr51/Sema1a/kuz/CadN	12
GO:0110053	GO:0110053	regulation of actin filament organization	12/1013	83/12234	0.0399588	0.121373	0.0843864	Whamy/sals/mwh/Fhos/nwk/IRSp53/DAAM/PsGEF/if/Btk29A/qua/CG1674	12
GO:0032101	GO:0032101	regulation of response to external stimulus	28/1013	240/12234	0.0404827	0.122811	0.0853862	foxo/CanA1/Gprk2/vvl/Arr2/rdgC/pk/Mmp2/lola/stan/Hr51/sli/SP2353/Toll-7/G9a/Rtca/norpA/otu/rdgA/NetA/NetB/upd1/LUBEL/Sema1a/nub/dl/Arr1/cad	28
GO:0030514	GO:0030514	negative regulation of BMP signaling pathway	5/1013	24/12234	0.0436173	0.130763	0.0909152	ltl/hiw/sog/kek5/Snoo	5
GO:0006570	GO:0006570	tyrosine metabolic process	3/1013	10/12234	0.0436953	0.130763	0.0909152	ple/Hn/Ddc	3
GO:0007377	GO:0007377	germ-band extension	3/1013	10/12234	0.0436953	0.130763	0.0909152	5-HT2A/eve/cad	3
GO:0010810	GO:0010810	regulation of cell-substrate adhesion	3/1013	10/12234	0.0436953	0.130763	0.0909152	Fhos/Zasp52/Sema2b	3
GO:0019233	GO:0019233	sensory perception of pain	3/1013	10/12234	0.0436953	0.130763	0.0909152	TrpA1/stj/ppk	3
GO:0032922	GO:0032922	circadian regulation of gene expression	3/1013	10/12234	0.0436953	0.130763	0.0909152	cwo/Clk/per	3
GO:0048747	GO:0048747	muscle fiber development	3/1013	10/12234	0.0436953	0.130763	0.0909152	Mef2/tn/br	3
GO:0048841	GO:0048841	regulation of axon extension involved in axon guidance	3/1013	10/12234	0.0436953	0.130763	0.0909152	Hr51/Sema1a/CadN	3
GO:0050962	GO:0050962	detection of light stimulus involved in sensory perception	3/1013	10/12234	0.0436953	0.130763	0.0909152	trp/cac/Trpgamma	3
GO:0051966	GO:0051966	regulation of synaptic transmission, glutamatergic	3/1013	10/12234	0.0436953	0.130763	0.0909152	KaiR1D/Prosap/Ih	3
GO:0097150	GO:0097150	neuronal stem cell population maintenance	3/1013	10/12234	0.0436953	0.130763	0.0909152	E(spl)mgamma-HLH/klu/lilli	3
GO:0008407	GO:0008407	chaeta morphogenesis	7/1013	40/12234	0.0438252	0.130991	0.0910734	Dl/jv/dally/pwn/sgg/B-H2/spen	7
GO:0042335	GO:0042335	cuticle development	28/1013	242/12234	0.0442613	0.132132	0.0918669	kkv/Edg84A/TwdlC/Ser/snu/Cht2/ple/ect/Cpr67Fa1/fz2/Cpr76Bd/verm/serp/Chs2/EcR/Cpr50Ca/grh/Pu/sgg/pot/Duox/fred/dpy/wg/Vajk1/Ddc/Hr38/pan	28
GO:0031532	GO:0031532	actin cytoskeleton reorganization	6/1013	32/12234	0.0447958	0.133564	0.0928624	p130CAS/RhoGEF3/CG32264/IRSp53/Shrm/CG32982	6
GO:0043067	GO:0043067	regulation of programmed cell death	25/1013	212/12234	0.0455808	0.135738	0.0943741	Dfd/Mics1/Abd-B/lncRNA:Hsromega/fkh/Pdk1/Clk/klu/EcR/ptc/en/Sox15/Egfr/Fili/futsch/ec/norpA/Rab3-GEF/gce/CG4238/Duox/ft/eya/wg/cass	25
GO:0007362	GO:0007362	terminal region determination	4/1013	17/12234	0.0465754	0.138024	0.0959634	tll/rl/csw/fs(1)M3	4
GO:0008594	GO:0008594	photoreceptor cell morphogenesis	4/1013	17/12234	0.0465754	0.138024	0.0959634	crb/tau/peb/oc	4
GO:0051668	GO:0051668	localization within membrane	4/1013	17/12234	0.0465754	0.138024	0.0959634	Nlg1/Nrx-1/scrib/Neto	4
GO:0061041	GO:0061041	regulation of wound healing	4/1013	17/12234	0.0465754	0.138024	0.0959634	foxo/rl/grh/Egfr	4
GO:0030010	GO:0030010	establishment of cell polarity	9/1013	58/12234	0.0476994	0.141183	0.0981597	CG45105/Dys/wake/scrib/mwh/sff/Egfr/sgg/ds	9
GO:0031346	GO:0031346	positive regulation of cell projection organization	10/1013	67/12234	0.0479629	0.141791	0.0985821	dar1/mas/sif/pk/stan/Hr51/G9a/DAAM/PsGEF/kon	10
GO:1901701	GO:1901701	cellular response to oxygen-containing compound	23/1013	193/12234	0.0484544	0.14307	0.0994715	5-HT2A/mAChR-B/5-HT2B/foxo/Dop1R1/Ets96B/fkh/Dop1R2/5-HT7/Pdk1/DopEcR/Blimp-1/rl/EcR/mAChR-A/G9a/br/Sik2/sgg/Sh/Dop2R/Ggamma30A/Hr38	23
GO:0090090	GO:0090090	negative regulation of canonical Wnt signaling pathway	7/1013	41/12234	0.0492273	0.145	0.100813	Cow/nmo/Notum/nkd/Mmp2/phyl/sgg	7
GO:1904398	GO:1904398	positive regulation of neuromuscular junction development	7/1013	41/12234	0.0492273	0.145	0.100813	Octbeta2R/wit/Ank2/nmo/btl/wnd/cac	7
GO:0009266	GO:0009266	response to temperature stimulus	17/1013	134/12234	0.0505742	0.148436	0.103202	Dop1R1/Nf1/tipE/ple/Clk/TrpA1/rdgC/Hdc/stj/per/norpA/rdgA/amn/LUBEL/santa-maria/Rh5/Ddc	17
GO:0009629	GO:0009629	response to gravity	5/1013	25/12234	0.0509429	0.148436	0.103202	nmo/nan/lov/br/Pdfr	5
GO:0032411	GO:0032411	positive regulation of transporter activity	5/1013	25/12234	0.0509429	0.148436	0.103202	dysc/stj/CG6329/Hk/eag	5
GO:0032414	GO:0032414	positive regulation of ion transmembrane transporter activity	5/1013	25/12234	0.0509429	0.148436	0.103202	dysc/stj/CG6329/Hk/eag	5
GO:0042332	GO:0042332	gravitaxis	5/1013	25/12234	0.0509429	0.148436	0.103202	nmo/nan/lov/br/Pdfr	5
GO:0050806	GO:0050806	positive regulation of synaptic transmission	5/1013	25/12234	0.0509429	0.148436	0.103202	KaiR1D/Fife/Prosap/Syt12/hiw	5
GO:0099173	GO:0099173	postsynapse organization	5/1013	25/12234	0.0509429	0.148436	0.103202	Nlg1/Nrx-1/Prosap/Ten-a/Neto	5
GO:2000179	GO:2000179	positive regulation of neural precursor cell proliferation	5/1013	25/12234	0.0509429	0.148436	0.103202	pros/hh/E(spl)mgamma-HLH/klu/Vsx1	5
GO:2000331	GO:2000331	regulation of terminal button organization	5/1013	25/12234	0.0509429	0.148436	0.103202	CASK/Nrx-1/wnd/Ten-a/hiw	5
GO:0009755	GO:0009755	hormone-mediated signaling pathway	6/1013	33/12234	0.0510689	0.148448	0.10321	CG15537/ftz-f1/EcR/G9a/gce/Hr39	6
GO:0043271	GO:0043271	negative regulation of ion transport	6/1013	33/12234	0.0510689	0.148448	0.10321	Pde6/CG15537/rho/Rgk2/Rgk1/CG9650	6
GO:0030031	GO:0030031	cell projection assembly	24/1013	205/12234	0.0528806	0.153531	0.106744	bnl/hh/cep290/Oseg2/sif/vn/orb2/IRSp53/CG17687/btl/atk/CG13251/mim/CG8800/shg/Egfr/DAAM/PsGEF/Myo10A/CG34124/Ttc30/btv/kon/Oseg5	24
GO:0044093	GO:0044093	positive regulation of molecular function	28/1013	247/12234	0.0548389	0.159026	0.110565	Oamb/RhoGAP93B/mbc/Nf1/RhoGAP100F/Tie/sif/dysc/btl/wnd/rl/Drl-2/stj/CG6329/Strn-Mlck/Alk/Dhit/ASPP/Egfr/Hk/sev/Evi5/rad/eag/Rab3-GEF/CG1695/RapGAP1/Nos	28
GO:0006584	GO:0006584	catecholamine metabolic process	4/1013	18/12234	0.0560922	0.16128	0.112133	Skeletor/ple/Tbh/Ddc	4
GO:0007527	GO:0007527	adult somatic muscle development	4/1013	18/12234	0.0560922	0.16128	0.112133	Unc-89/ewg/Cf2/Mhc	4
GO:0009712	GO:0009712	catechol-containing compound metabolic process	4/1013	18/12234	0.0560922	0.16128	0.112133	Skeletor/ple/Tbh/Ddc	4
GO:0035210	GO:0035210	prepupal development	4/1013	18/12234	0.0560922	0.16128	0.112133	Snmp1/ftz-f1/EcR/Cyp18a1	4
GO:1901016	GO:1901016	regulation of potassium ion transmembrane transporter activity	4/1013	18/12234	0.0560922	0.16128	0.112133	CG6329/Hk/Neto/eag	4
GO:0042327	GO:0042327	positive regulation of phosphorylation	13/1013	97/12234	0.0563323	0.16128	0.112133	bnl/rho/Tie/btl/wnd/Drl-2/Alk/tn/ASPP/Egfr/sev/Rab3-GEF/dpp	13
GO:0030381	GO:0030381	chorion-containing eggshell pattern formation	3/1013	11/12234	0.056478	0.16128	0.112133	Egfr/H15/mid	3
GO:0035203	GO:0035203	regulation of lamellocyte differentiation	3/1013	11/12234	0.056478	0.16128	0.112133	neur/Ser/kn	3
GO:0045613	GO:0045613	regulation of plasmatocyte differentiation	3/1013	11/12234	0.056478	0.16128	0.112133	neur/Ser/kn	3
GO:0046189	GO:0046189	phenol-containing compound biosynthetic process	3/1013	11/12234	0.056478	0.16128	0.112133	ple/Tbh/Ddc	3
GO:0097090	GO:0097090	presynaptic membrane organization	3/1013	11/12234	0.056478	0.16128	0.112133	Nlg1/Nrx-1/Ten-a	3
GO:1903312	GO:1903312	negative regulation of mRNA metabolic process	3/1013	11/12234	0.056478	0.16128	0.112133	bol/Psi/Sxl	3
GO:1990834	GO:1990834	response to odorant	3/1013	11/12234	0.056478	0.16128	0.112133	Dop1R1/Dop1R2/DAT	3
GO:0034249	GO:0034249	negative regulation of cellular amide metabolic process	10/1013	69/12234	0.0567776	0.161946	0.112595	msi/heph/orb2/Rbfox1/tn/Sxl/Rcd-1r/bru1/bru2/nub	10
GO:0017148	GO:0017148	negative regulation of translation	9/1013	60/12234	0.0572527	0.16311	0.113404	msi/heph/orb2/Rbfox1/tn/Sxl/Rcd-1r/bru1/bru2	9
GO:0006468	GO:0006468	protein phosphorylation	37/1013	343/12234	0.0577525	0.164341	0.114261	CG34357/CG31183/cdi/bnl/CASK/Pkc98E/Pka-C2/Gprk2/Pdk1/Eip63E/wit/Tie/nmo/btl/sff/wnd/Srpk79D/Haspin/sqa/Drl-2/Strn-Mlck/Alk/Pkc53E/par-1/ASPP/Unc-89/Sik2/sgg/per/sev/Pkcdelta/Rab3-GEF/dpp/meng/Btk29A/CG5790/bt	37
GO:0010035	GO:0010035	response to inorganic substance	12/1013	88/12234	0.0583291	0.165595	0.115132	CanA1/pHCl-2/ple/nan/Sytbeta/rl/ZnT41F/PsGEF/Syt12/Syt1/Ggamma30A/Ddc	12
GO:0042060	GO:0042060	wound healing	12/1013	88/12234	0.0583291	0.165595	0.115132	foxo/RhoGEF3/Cht2/Fhos/rl/Mmp2/grh/shg/Egfr/CG42259/Sxl/Tg	12
GO:0043954	GO:0043954	cellular component maintenance	5/1013	26/12234	0.0589438	0.166562	0.115805	crb/RhoGAP100F/brp/Ten-a/bark	5
GO:0090101	GO:0090101	negative regulation of transmembrane receptor protein serine/threonine kinase signaling pathway	5/1013	26/12234	0.0589438	0.166562	0.115805	ltl/hiw/sog/kek5/Snoo	5
GO:0098659	GO:0098659	inorganic cation import across plasma membrane	5/1013	26/12234	0.0589438	0.166562	0.115805	KaiR1D/nan/Mid1/Nhe3/nrv3	5
GO:0099587	GO:0099587	inorganic ion import across plasma membrane	5/1013	26/12234	0.0589438	0.166562	0.115805	KaiR1D/nan/Mid1/Nhe3/nrv3	5
GO:0030178	GO:0030178	negative regulation of Wnt signaling pathway	7/1013	43/12234	0.0612482	0.172673	0.120054	Cow/nmo/Notum/nkd/Mmp2/phyl/sgg	7
GO:0051965	GO:0051965	positive regulation of synapse assembly	7/1013	43/12234	0.0612482	0.172673	0.120054	Octbeta2R/wit/Ank2/nmo/btl/wnd/cac	7
GO:0030865	GO:0030865	cortical cytoskeleton organization	10/1013	70/12234	0.0615581	0.173145	0.120382	btsz/Rbp/bond/crb/RhoGAP100F/mwh/Fhos/Srpk79D/brp/Rab3-GEF	10
GO:0090087	GO:0090087	regulation of peptide transport	10/1013	70/12234	0.0615581	0.173145	0.120382	crb/CG15537/Glut1/rho/sona/sgg/CG9650/Tomosyn/upd1/tim	10
GO:0007391	GO:0007391	dorsal closure	14/1013	108/12234	0.0616393	0.173174	0.120401	pyd/FER/mbc/crb/scrib/rho/lncRNA:acal/rib/Egfr/peb/Myo10A/dpp/wg/Btk29A	14
GO:0035166	GO:0035166	post-embryonic hemopoiesis	8/1013	52/12234	0.062518	0.175238	0.121837	neur/Ser/rl/lola/ths/kn/dpp/wg	8
GO:0035167	GO:0035167	larval lymph gland hemopoiesis	8/1013	52/12234	0.062518	0.175238	0.121837	neur/Ser/rl/lola/ths/kn/dpp/wg	8
GO:0022416	GO:0022416	chaeta development	11/1013	80/12234	0.0647362	0.181038	0.125869	pyd/Dl/msi/jv/dally/pwn/Sox15/sgg/B-H2/spen/chm	11
GO:0030718	GO:0030718	germ-line stem cell population maintenance	11/1013	80/12234	0.0647362	0.181038	0.125869	neur/foxo/Dl/Ser/zpg/dally/shg/Egfr/upd1/dpp/bru1	11
GO:0007465	GO:0007465	R7 cell fate commitment	6/1013	35/12234	0.065148	0.181564	0.126235	pros/cdi/rl/phyl/csw/sev	6
GO:0034332	GO:0034332	adherens junction organization	6/1013	35/12234	0.065148	0.181564	0.126235	pyd/crb/scrib/sns/shg/Nost	6
GO:0090288	GO:0090288	negative regulation of cellular response to growth factor stimulus	6/1013	35/12234	0.065148	0.181564	0.126235	ltl/Mmp2/hiw/sog/kek5/Snoo	6
GO:0010562	GO:0010562	positive regulation of phosphorus metabolic process	14/1013	109/12234	0.0655963	0.182395	0.126813	bnl/rho/Tie/btl/wnd/Drl-2/Alk/tn/ASPP/Egfr/sev/Rab3-GEF/dpp/Nos	14
GO:0045937	GO:0045937	positive regulation of phosphate metabolic process	14/1013	109/12234	0.0655963	0.182395	0.126813	bnl/rho/Tie/btl/wnd/Drl-2/Alk/tn/ASPP/Egfr/sev/Rab3-GEF/dpp/Nos	14
GO:0007406	GO:0007406	negative regulation of neuroblast proliferation	4/1013	19/12234	0.0665691	0.183216	0.127383	pros/sd/erm/numb	4
GO:0007593	GO:0007593	chitin-based cuticle sclerotization	4/1013	19/12234	0.0665691	0.183216	0.127383	ple/Duox/Ddc/Hr38	4
GO:0018107	GO:0018107	peptidyl-threonine phosphorylation	4/1013	19/12234	0.0665691	0.183216	0.127383	Pdk1/Haspin/meng/bt	4
GO:0030513	GO:0030513	positive regulation of BMP signaling pathway	4/1013	19/12234	0.0665691	0.183216	0.127383	tok/tld/dally/sog	4
GO:0045572	GO:0045572	positive regulation of imaginal disc growth	4/1013	19/12234	0.0665691	0.183216	0.127383	Egfr/dpp/wg/d	4
GO:0045666	GO:0045666	positive regulation of neuron differentiation	4/1013	19/12234	0.0665691	0.183216	0.127383	rl/Vmat/oc/erm	4
GO:1901379	GO:1901379	regulation of potassium ion transmembrane transport	4/1013	19/12234	0.0665691	0.183216	0.127383	CG6329/Hk/Neto/eag	4
GO:1903792	GO:1903792	negative regulation of anion transport	4/1013	19/12234	0.0665691	0.183216	0.127383	Pde6/CG15537/rho/CG9650	4
GO:2000178	GO:2000178	negative regulation of neural precursor cell proliferation	4/1013	19/12234	0.0665691	0.183216	0.127383	pros/sd/erm/numb	4
GO:0007304	GO:0007304	chorion-containing eggshell formation	16/1013	129/12234	0.066825	0.183712	0.127729	jvl/Pxt/Cad99C/ndl/mirr/Cad74A/rl/Egfr/br/fs(1)M3/dec-1/Cyp18a1/dpp/Cf2/H15/mid	16
GO:0007484	GO:0007484	imaginal disc-derived genitalia development	5/1013	27/12234	0.0676187	0.185266	0.128809	Abd-B/tnc/Dr/Dll/Btk29A	5
GO:0033157	GO:0033157	regulation of intracellular protein transport	5/1013	27/12234	0.0676187	0.185266	0.128809	crb/rho/sgg/upd1/tim	5
GO:0072583	GO:0072583	clathrin-dependent endocytosis	5/1013	27/12234	0.0676187	0.185266	0.128809	lap/Cad99C/Pkc53E/norpA/Syt1	5
GO:1901890	GO:1901890	positive regulation of cell junction assembly	7/1013	44/12234	0.0678748	0.185759	0.129151	Octbeta2R/wit/Ank2/nmo/btl/wnd/cac	7
GO:0010243	GO:0010243	response to organonitrogen compound	22/1013	190/12234	0.0679615	0.185787	0.129171	5-HT2A/5-HT2B/foxo/Dop1R1/TyrRII/TyrR/Ets96B/fkh/Dop1R2/5-HT7/Pdk1/Clk/Ac78C/rl/EcR/Sik2/sgg/per/Sh/Dop2R/Duox/Hr38	22
GO:0008356	GO:0008356	asymmetric cell division	13/1013	100/12234	0.0686506	0.18746	0.130334	neur/pros/Dl/mira/wake/spdo/hfp/Iml1/dally/orb2/shg/numb/wor	13
GO:0007219	GO:0007219	Notch signaling pathway	11/1013	81/12234	0.069582	0.18979	0.131955	neur/Dl/crb/Ser/Kul/Tace/spdo/phyl/uif/numb/kuz	11
GO:0043069	GO:0043069	negative regulation of programmed cell death	14/1013	110/12234	0.0697189	0.189951	0.132066	Mics1/fkh/Pdk1/Clk/en/Sox15/Egfr/futsch/norpA/gce/CG4238/Duox/eya/cass	14
GO:2000241	GO:2000241	regulation of reproductive process	15/1013	120/12234	0.0703524	0.190156	0.132209	mira/Oamb/mbc/Syx1A/bab1/Iml1/Tie/vn/par-1/shg/Egfr/peb/Syt1/tai/kuz	15
GO:0030703	GO:0030703	eggshell formation	16/1013	130/12234	0.0706367	0.190156	0.132209	jvl/Pxt/Cad99C/ndl/mirr/Cad74A/rl/Egfr/br/fs(1)M3/dec-1/Cyp18a1/dpp/Cf2/H15/mid	16
GO:0006171	GO:0006171	cAMP biosynthetic process	3/1013	12/12234	0.0708103	0.190156	0.132209	CG43373/Ac76E/Ac78C	3
GO:0034446	GO:0034446	substrate adhesion-dependent cell spreading	3/1013	12/12234	0.0708103	0.190156	0.132209	Fhos/mew/if	3
GO:0036466	GO:0036466	synaptic vesicle recycling via endosome	3/1013	12/12234	0.0708103	0.190156	0.132209	lap/Syt1/sky	3
GO:0040036	GO:0040036	regulation of fibroblast growth factor receptor signaling pathway	3/1013	12/12234	0.0708103	0.190156	0.132209	dally/dlp/Mmp2	3
GO:0046331	GO:0046331	lateral inhibition	3/1013	12/12234	0.0708103	0.190156	0.132209	Dl/Ser/Mmp2	3
GO:0046959	GO:0046959	habituation	3/1013	12/12234	0.0708103	0.190156	0.132209	DopEcR/G9a/sgg	3
GO:0048082	GO:0048082	regulation of adult chitin-containing cuticle pigmentation	3/1013	12/12234	0.0708103	0.190156	0.132209	ple/Ddc/Hr38	3
GO:0061162	GO:0061162	establishment of monopolar cell polarity	3/1013	12/12234	0.0708103	0.190156	0.132209	scrib/mwh/Egfr	3
GO:0061339	GO:0061339	establishment or maintenance of monopolar cell polarity	3/1013	12/12234	0.0708103	0.190156	0.132209	scrib/mwh/Egfr	3
GO:0072091	GO:0072091	regulation of stem cell proliferation	3/1013	12/12234	0.0708103	0.190156	0.132209	Mmp2/wg/pan	3
GO:1903706	GO:1903706	regulation of hemopoiesis	3/1013	12/12234	0.0708103	0.190156	0.132209	neur/Ser/kn	3
GO:0007405	GO:0007405	neuroblast proliferation	12/1013	91/12234	0.0716935	0.192316	0.13371	pros/mira/wake/hh/E(spl)mgamma-HLH/tll/klu/btd/sd/erm/numb/wor	12
GO:0035017	GO:0035017	cuticle pattern formation	6/1013	36/12234	0.0729575	0.195276	0.135768	Ser/fz2/sgg/fred/wg/pan	6
GO:0098739	GO:0098739	import across plasma membrane	6/1013	36/12234	0.0729575	0.195276	0.135768	KaiR1D/nan/Mid1/Nhe3/tadr/nrv3	6
GO:0050684	GO:0050684	regulation of mRNA processing	13/1013	101/12234	0.0731204	0.195497	0.135922	trv/hfp/Rbfox1/Srpk79D/Psi/mbl/Sxl/fne/Rbp1-like/salm/bru1/bru2/CG11360	13
GO:0040014	GO:0040014	regulation of multicellular organism growth	7/1013	45/12234	0.0749146	0.200074	0.139104	foxo/btsz/Nf1/fkh/Tace/Pdk1/Ac76E	7
GO:0065009	GO:0065009	regulation of molecular function	47/1013	460/12234	0.0764783	0.203973	0.141815	CG42795/pros/Oamb/RhoGAP93B/CenB1A/mbc/Nf1/CG15537/RhoGAP100F/Tie/sif/Arr2/dysc/btl/wnd/rl/CG43366/Drl-2/stj/CG6329/Prosap/Strn-Mlck/Alk/Dhit/Rgk2/Rgk1/Pu/ASPP/Egfr/sgg/per/Hk/sev/Evi5/rad/Neto/eag/Rab3-GEF/amn/CG1695/RhoGAP19D/tim/RapGAP1/Nos/Ca-beta/Arr1/sky	47
GO:0007430	GO:0007430	terminal branching, open tracheal system	5/1013	28/12234	0.0769613	0.203973	0.141815	bnl/btl/rl/bs/noc	5
GO:0010171	GO:0010171	body morphogenesis	5/1013	28/12234	0.0769613	0.203973	0.141815	lab/Dfd/hth/Ndg/dpp	5
GO:0034764	GO:0034764	positive regulation of transmembrane transport	5/1013	28/12234	0.0769613	0.203973	0.141815	dysc/stj/CG6329/Hk/eag	5
GO:0034767	GO:0034767	positive regulation of ion transmembrane transport	5/1013	28/12234	0.0769613	0.203973	0.141815	dysc/stj/CG6329/Hk/eag	5
GO:0043112	GO:0043112	receptor metabolic process	5/1013	28/12234	0.0769613	0.203973	0.141815	Arr2/nwk/CG32683/numb/Arr1	5
GO:0045465	GO:0045465	R8 cell differentiation	5/1013	28/12234	0.0769613	0.203973	0.141815	tld/dpp/salm/CadN/CadN2	5
GO:0009950	GO:0009950	dorsal/ventral axis specification	10/1013	73/12234	0.0774264	0.204982	0.142517	jvl/tld/Pkc98E/ndl/D/Egfr/csw/sog/dpp/dl	10
GO:0007390	GO:0007390	germ-band shortening	4/1013	20/12234	0.0779827	0.205116	0.14261	sr/EcR/Egfr/peb	4
GO:0008078	GO:0008078	mesodermal cell migration	4/1013	20/12234	0.0779827	0.205116	0.14261	stumps/ths/jeb/sli	4
GO:0018210	GO:0018210	peptidyl-threonine modification	4/1013	20/12234	0.0779827	0.205116	0.14261	Pdk1/Haspin/meng/bt	4
GO:0035293	GO:0035293	chitin-based larval cuticle pattern formation	4/1013	20/12234	0.0779827	0.205116	0.14261	fz2/sgg/wg/pan	4
GO:0050772	GO:0050772	positive regulation of axonogenesis	4/1013	20/12234	0.0779827	0.205116	0.14261	sif/pk/stan/Hr51	4
GO:0110020	GO:0110020	regulation of actomyosin structure organization	4/1013	20/12234	0.0779827	0.205116	0.14261	sals/Fhos/DAAM/if	4
GO:0012501	GO:0012501	programmed cell death	34/1013	320/12234	0.0785553	0.206399	0.143502	Dfd/Mics1/abd-A/Abd-B/Dl/lncRNA:Hsromega/fkh/CG14062/Pdk1/Clk/Fhos/klu/CG14120/EcR/ptc/lola/en/Sox15/Ptp52F/mbl/Egfr/Fili/futsch/ec/norpA/Rab3-GEF/gce/CG4238/Duox/ft/eya/wg/Hsp60D/cass	34
GO:0018105	GO:0018105	peptidyl-serine phosphorylation	8/1013	55/12234	0.0816349	0.214259	0.148966	Pkc98E/Pka-C2/Pdk1/Pkc53E/Pkcdelta/meng/CG5790/bt	8
GO:0000381	GO:0000381	regulation of alternative mRNA splicing, via spliceosome	11/1013	84/12234	0.0854853	0.223881	0.155657	trv/hfp/Rbfox1/Psi/mbl/Sxl/Rbp1-like/salm/bru1/bru2/CG11360	11
GO:0046578	GO:0046578	regulation of Ras protein signal transduction	11/1013	84/12234	0.0854853	0.223881	0.155657	CG43102/mbc/Nf1/RhoGEF3/RhoGEF64C/sif/CG42674/GEFmeso/Unc-89/PsGEF/Rab3-GEF	11
GO:0006937	GO:0006937	regulation of muscle contraction	3/1013	13/12234	0.0865878	0.224833	0.156318	Nox/CG3078/up	3
GO:0008343	GO:0008343	adult feeding behavior	3/1013	13/12234	0.0865878	0.224833	0.156318	mtt/sm/twz	3
GO:0019933	GO:0019933	cAMP-mediated signaling	3/1013	13/12234	0.0865878	0.224833	0.156318	Nf1/Gprk2/amn	3
GO:0032231	GO:0032231	regulation of actin filament bundle assembly	3/1013	13/12234	0.0865878	0.224833	0.156318	Fhos/if/CG1674	3
GO:0042220	GO:0042220	response to cocaine	3/1013	13/12234	0.0865878	0.224833	0.156318	Clk/EcR/per	3
GO:0048634	GO:0048634	regulation of muscle organ development	3/1013	13/12234	0.0865878	0.224833	0.156318	abd-A/Abd-B/dpp	3
GO:0099532	GO:0099532	synaptic vesicle endosomal processing	3/1013	13/12234	0.0865878	0.224833	0.156318	lap/Syt1/sky	3
GO:2000737	GO:2000737	negative regulation of stem cell differentiation	3/1013	13/12234	0.0865878	0.224833	0.156318	Abd-B/eve/goe	3
GO:0007157	GO:0007157	heterophilic cell-cell adhesion via plasma membrane cell adhesion molecules	5/1013	29/12234	0.0869609	0.225081	0.156491	sns/mew/if/ds/ft	5
GO:0043171	GO:0043171	peptide catabolic process	5/1013	29/12234	0.0869609	0.225081	0.156491	CG31233/CG4467/CG6071/CG9806/CG2111	5
GO:0046622	GO:0046622	positive regulation of organ growth	5/1013	29/12234	0.0869609	0.225081	0.156491	Pdk1/Egfr/dpp/wg/d	5
GO:0036465	GO:0036465	synaptic vesicle recycling	7/1013	47/12234	0.0902297	0.231266	0.160791	lap/Nlg1/CASK/Nrx-1/stj/Syt1/sky	7
GO:0016081	GO:0016081	synaptic vesicle docking	4/1013	21/12234	0.0903013	0.231266	0.160791	CASK/Syx1A/nSyb/unc-13	4
GO:0030308	GO:0030308	negative regulation of cell growth	4/1013	21/12234	0.0903013	0.231266	0.160791	foxo/fkh/btl/Sema1a	4
GO:0030522	GO:0030522	intracellular receptor signaling pathway	4/1013	21/12234	0.0903013	0.231266	0.160791	ftz-f1/EcR/G9a/gce	4
GO:0036315	GO:0036315	cellular response to sterol	4/1013	21/12234	0.0903013	0.231266	0.160791	Blimp-1/EcR/G9a/br	4
GO:0043279	GO:0043279	response to alkaloid	4/1013	21/12234	0.0903013	0.231266	0.160791	Clk/Ac78C/EcR/per	4
GO:0071390	GO:0071390	cellular response to ecdysone	4/1013	21/12234	0.0903013	0.231266	0.160791	Blimp-1/EcR/G9a/br	4
GO:1901655	GO:1901655	cellular response to ketone	4/1013	21/12234	0.0903013	0.231266	0.160791	Blimp-1/EcR/G9a/br	4
GO:2001233	GO:2001233	regulation of apoptotic signaling pathway	4/1013	21/12234	0.0903013	0.231266	0.160791	Mics1/Egfr/Rab3-GEF/eya	4
GO:2001259	GO:2001259	positive regulation of cation channel activity	4/1013	21/12234	0.0903013	0.231266	0.160791	stj/CG6329/Hk/eag	4
GO:0000380	GO:0000380	alternative mRNA splicing, via spliceosome	11/1013	85/12234	0.0912447	0.233437	0.1623	trv/hfp/Rbfox1/Psi/mbl/Sxl/Rbp1-like/salm/bru1/bru2/CG11360	11
GO:0000578	GO:0000578	embryonic axis specification	16/1013	135/12234	0.0918506	0.23474	0.163206	hb/mira/Syx1A/scrib/tll/kni/rl/psq/par-1/Kr/csw/fs(1)M3/oc/dpp/Syt1/slp1	16
GO:0043484	GO:0043484	regulation of RNA splicing	13/1013	105/12234	0.0928559	0.236939	0.164736	trv/hfp/Rbfox1/Pcf11/fus/Psi/mbl/Sxl/Rbp1-like/salm/bru1/bru2/CG11360	13
GO:0043547	GO:0043547	positive regulation of GTPase activity	9/1013	66/12234	0.0929059	0.236939	0.164736	RhoGAP93B/mbc/RhoGAP100F/sif/Dhit/Evi5/rad/CG1695/RapGAP1	9
GO:0046843	GO:0046843	dorsal appendage formation	8/1013	57/12234	0.0961006	0.244574	0.170044	jvl/mirr/Cad74A/rl/Egfr/br/dpp/Cf2	8
GO:1902905	GO:1902905	positive regulation of supramolecular fiber organization	8/1013	57/12234	0.0961006	0.244574	0.170044	Whamy/sals/Fhos/nwk/IRSp53/mlt/DAAM/CG1674	8
GO:0030097	GO:0030097	hemopoiesis	11/1013	86/12234	0.0972338	0.247199	0.171869	neur/Ser/rl/lola/ths/kn/shg/if/dpp/wg/gcm	11
GO:1903311	GO:1903311	regulation of mRNA metabolic process	15/1013	126/12234	0.0974044	0.247361	0.171982	trv/PNPase/hfp/bol/Rbfox1/Srpk79D/Psi/mbl/Sxl/fne/Rbp1-like/salm/bru1/bru2/CG11360	15
GO:0045500	GO:0045500	sevenless signaling pathway	5/1013	30/12234	0.0976025	0.247361	0.171982	cdi/rl/phyl/csw/sev	5
GO:1903034	GO:1903034	regulation of response to wounding	5/1013	30/12234	0.0976025	0.247361	0.171982	foxo/rl/grh/Egfr/Rtca	5
GO:0007620	GO:0007620	copulation	6/1013	39/12234	0.0994284	0.251727	0.175017	Abd-B/fru/Dnah3/per/tim/dsf	6
GO:0007173	GO:0007173	epidermal growth factor receptor signaling pathway	9/1013	67/12234	0.0998798	0.251821	0.175083	CanA1/rho/vn/Gug/rl/phyl/Egfr/csw/spen	9
GO:0030833	GO:0030833	regulation of actin filament polymerization	9/1013	67/12234	0.0998798	0.251821	0.175083	Whamy/sals/mwh/nwk/IRSp53/DAAM/PsGEF/Btk29A/qua	9
GO:0033674	GO:0033674	positive regulation of kinase activity	9/1013	67/12234	0.0998798	0.251821	0.175083	Tie/btl/wnd/Drl-2/Alk/ASPP/Egfr/sev/Rab3-GEF	9
GO:0038127	GO:0038127	ERBB signaling pathway	9/1013	67/12234	0.0998798	0.251821	0.175083	CanA1/rho/vn/Gug/rl/phyl/Egfr/csw/spen	9
GO:0021700	GO:0021700	developmental maturation	25/1013	231/12234	0.100744	0.253738	0.176415	Mical/jvl/Rim/mira/Syx1A/tld/scrib/heph/ndl/ple/ftz-f1/EcR/psq/Hr51/par-1/Egfr/cac/sog/dpp/Syt1/Duox/Ca-alpha1D/Ddc/Hr38/unc-13	25
GO:0007280	GO:0007280	pole cell migration	4/1013	22/12234	0.103486	0.257811	0.179247	abd-A/Abd-B/tin/hh	4
GO:0007483	GO:0007483	genital disc morphogenesis	4/1013	22/12234	0.103486	0.257811	0.179247	lbl/lbe/tnc/dac	4
GO:0042023	GO:0042023	DNA endoreduplication	4/1013	22/12234	0.103486	0.257811	0.179247	fkh/otu/wg/Btk29A	4
GO:0045792	GO:0045792	negative regulation of cell size	4/1013	22/12234	0.103486	0.257811	0.179247	foxo/Iml1/Alk/Sema1a	4
GO:1902476	GO:1902476	chloride transmembrane transport	4/1013	22/12234	0.103486	0.257811	0.179247	GluClalpha/pHCl-2/Rdl/Lcch3	4
GO:0010770	GO:0010770	positive regulation of cell morphogenesis involved in differentiation	3/1013	14/12234	0.103693	0.257811	0.179247	dar1/Fhos/G9a	3
GO:0022408	GO:0022408	negative regulation of cell-cell adhesion	3/1013	14/12234	0.103693	0.257811	0.179247	hh/par-1/disco-r	3
GO:0030322	GO:0030322	stabilization of membrane potential	3/1013	14/12234	0.103693	0.257811	0.179247	Task6/CG1688/CG34396	3
GO:0048168	GO:0048168	regulation of neuronal synaptic plasticity	3/1013	14/12234	0.103693	0.257811	0.179247	Dys/NT1/Neto	3
GO:0090162	GO:0090162	establishment of epithelial cell polarity	3/1013	14/12234	0.103693	0.257811	0.179247	scrib/Egfr/sgg	3
GO:1900180	GO:1900180	regulation of protein localization to nucleus	3/1013	14/12234	0.103693	0.257811	0.179247	pros/sgg/tim	3
GO:0040003	GO:0040003	chitin-based cuticle development	22/1013	200/12234	0.103756	0.257811	0.179247	kkv/Edg84A/TwdlC/Cht2/Cpr67Fa1/fz2/Cpr76Bd/verm/serp/Chs2/EcR/Cpr50Ca/grh/Pu/sgg/pot/Duox/fred/dpy/wg/Vajk1/pan	22
GO:0007631	GO:0007631	feeding behavior	8/1013	58/12234	0.103845	0.257811	0.179247	5-HT2A/foxo/klu/mtt/sm/twz/lov/ppk	8
GO:0018209	GO:0018209	peptidyl-serine modification	8/1013	58/12234	0.103845	0.257811	0.179247	Pkc98E/Pka-C2/Pdk1/Pkc53E/Pkcdelta/meng/CG5790/bt	8
GO:0090263	GO:0090263	positive regulation of canonical Wnt signaling pathway	7/1013	49/12234	0.10717	0.265794	0.184797	Cow/Eip63E/dally/dlp/sona/ewg/spen	7
GO:0050906	GO:0050906	detection of stimulus involved in sensory perception	15/1013	128/12234	0.107683	0.266794	0.185493	ATP8B/Snmp1/trp/TrpA1/nan/rdgC/Ac78C/Dscam1/stj/norpA/cac/acj6/nompC/ppk/Trpgamma	15
GO:0017145	GO:0017145	stem cell division	8/1013	59/12234	0.111925	0.277023	0.192604	wake/msi/dally/klu/shg/Sxl/upd1/dpp	8
GO:0043085	GO:0043085	positive regulation of catalytic activity	22/1013	202/12234	0.112128	0.277242	0.192757	Oamb/RhoGAP93B/mbc/Nf1/RhoGAP100F/Tie/sif/btl/wnd/Drl-2/Strn-Mlck/Alk/Dhit/ASPP/Egfr/sev/Evi5/rad/Rab3-GEF/CG1695/RapGAP1/Nos	22
GO:0017085	GO:0017085	response to insecticide	4/1013	23/12234	0.11749	0.289326	0.201158	nAChRbeta2/mtt/Cyp6v1/nAChRalpha6	4
GO:0035002	GO:0035002	liquid clearance, open tracheal system	4/1013	23/12234	0.11749	0.289326	0.201158	kkv/crb/Np/bark	4
GO:0042246	GO:0042246	tissue regeneration	4/1013	23/12234	0.11749	0.289326	0.201158	jing/Sxl/upd1/wg	4
GO:0085029	GO:0085029	extracellular matrix assembly	4/1013	23/12234	0.11749	0.289326	0.201158	Cad99C/Mmp2/Ndg/fs(1)M3	4
GO:0009725	GO:0009725	response to hormone	15/1013	130/12234	0.118592	0.291743	0.202839	foxo/fkh/CG15537/Pdk1/ftz-f1/rl/EcR/G9a/Sik2/sgg/gce/tai/Nos/Hr38/Hr39	15
GO:0048488	GO:0048488	synaptic vesicle endocytosis	6/1013	41/12234	0.119529	0.293159	0.203823	lap/Nlg1/CASK/Nrx-1/stj/Syt1	6
GO:0055057	GO:0055057	neuroblast division	6/1013	41/12234	0.119529	0.293159	0.203823	pros/mira/wake/tll/numb/wor	6
GO:0140238	GO:0140238	presynaptic endocytosis	6/1013	41/12234	0.119529	0.293159	0.203823	lap/Nlg1/CASK/Nrx-1/stj/Syt1	6
GO:0051495	GO:0051495	positive regulation of cytoskeleton organization	8/1013	60/12234	0.120336	0.294177	0.204531	Whamy/sals/Fhos/nwk/IRSp53/mlt/DAAM/CG1674	8
GO:0006576	GO:0006576	cellular biogenic amine metabolic process	5/1013	32/12234	0.120732	0.294177	0.204531	Skeletor/ple/Hdc/Tbh/Ddc	5
GO:0006821	GO:0006821	chloride transport	5/1013	32/12234	0.120732	0.294177	0.204531	GluClalpha/pHCl-2/Rdl/Lcch3/tty	5
GO:0006805	GO:0006805	xenobiotic metabolic process	3/1013	15/12234	0.122	0.294177	0.204531	ss/Cyp18a1/Cyp6v1	3
GO:0007538	GO:0007538	primary sex determination	3/1013	15/12234	0.122	0.294177	0.204531	Sxl/otu/upd1	3
GO:0009410	GO:0009410	response to xenobiotic stimulus	3/1013	15/12234	0.122	0.294177	0.204531	ss/Cyp18a1/Cyp6v1	3
GO:0030720	GO:0030720	oocyte localization involved in germarium-derived egg chamber formation	3/1013	15/12234	0.122	0.294177	0.204531	jvl/Dl/shg	3
GO:0031102	GO:0031102	neuron projection regeneration	3/1013	15/12234	0.122	0.294177	0.204531	wnd/Hr51/Rtca	3
GO:0031103	GO:0031103	axon regeneration	3/1013	15/12234	0.122	0.294177	0.204531	wnd/Hr51/Rtca	3
GO:0031114	GO:0031114	regulation of microtubule depolymerization	3/1013	15/12234	0.122	0.294177	0.204531	dar1/mlt/futsch	3
GO:0035025	GO:0035025	positive regulation of Rho protein signal transduction	3/1013	15/12234	0.122	0.294177	0.204531	CG43102/RhoGEF64C/CG42674	3
GO:0042417	GO:0042417	dopamine metabolic process	3/1013	15/12234	0.122	0.294177	0.204531	ple/Tbh/Ddc	3
GO:0042675	GO:0042675	compound eye cone cell differentiation	3/1013	15/12234	0.122	0.294177	0.204531	chn/Egfr/eya	3
GO:0045773	GO:0045773	positive regulation of axon extension	3/1013	15/12234	0.122	0.294177	0.204531	pk/stan/Hr51	3
GO:0048079	GO:0048079	regulation of cuticle pigmentation	3/1013	15/12234	0.122	0.294177	0.204531	ple/Ddc/Hr38	3
GO:0050878	GO:0050878	regulation of body fluid levels	3/1013	15/12234	0.122	0.294177	0.204531	pHCl-2/CG42259/Tg	3
GO:0071466	GO:0071466	cellular response to xenobiotic stimulus	3/1013	15/12234	0.122	0.294177	0.204531	ss/Cyp18a1/Cyp6v1	3
GO:0006979	GO:0006979	response to oxidative stress	16/1013	141/12234	0.122126	0.294192	0.204541	foxo/Keap1/Pxt/Oamb/Nf1/Dop1R2/CanA1/MCU/ple/rl/per/dec-1/inaE/Duox/CG10211/Ddc	16
GO:0008064	GO:0008064	regulation of actin polymerization or depolymerization	9/1013	70/12234	0.122542	0.294609	0.204831	Whamy/sals/mwh/nwk/IRSp53/DAAM/PsGEF/Btk29A/qua	9
GO:0030832	GO:0030832	regulation of actin filament length	9/1013	70/12234	0.122542	0.294609	0.204831	Whamy/sals/mwh/nwk/IRSp53/DAAM/PsGEF/Btk29A/qua	9
GO:0008154	GO:0008154	actin polymerization or depolymerization	10/1013	80/12234	0.123457	0.296515	0.206157	Whamy/Mical/sals/mwh/nwk/IRSp53/DAAM/PsGEF/Btk29A/qua	10
GO:0120031	GO:0120031	plasma membrane bounded cell projection assembly	21/1013	194/12234	0.123887	0.297256	0.206671	bnl/hh/cep290/Oseg2/sif/orb2/IRSp53/CG17687/btl/atk/CG13251/mim/CG8800/DAAM/PsGEF/Myo10A/CG34124/Ttc30/btv/kon/Oseg5	21
GO:0035264	GO:0035264	multicellular organism growth	7/1013	51/12234	0.125685	0.301272	0.209464	foxo/btsz/Nf1/fkh/Tace/Pdk1/Ac76E	7
GO:0007351	GO:0007351	tripartite regional subdivision	15/1013	132/12234	0.130127	0.311307	0.216441	hb/mira/Syx1A/scrib/tll/kni/rl/psq/par-1/Kr/csw/fs(1)M3/oc/Syt1/slp1	15
GO:0008595	GO:0008595	anterior/posterior axis specification, embryo	15/1013	132/12234	0.130127	0.311307	0.216441	hb/mira/Syx1A/scrib/tll/kni/rl/psq/par-1/Kr/csw/fs(1)M3/oc/Syt1/slp1	15
GO:0048024	GO:0048024	regulation of mRNA splicing, via spliceosome	11/1013	91/12234	0.130587	0.312099	0.216992	trv/hfp/Rbfox1/Psi/mbl/Sxl/Rbp1-like/salm/bru1/bru2/CG11360	11
GO:0002052	GO:0002052	positive regulation of neuroblast proliferation	4/1013	24/12234	0.132265	0.315181	0.219134	pros/hh/E(spl)mgamma-HLH/klu	4
GO:0007485	GO:0007485	imaginal disc-derived male genitalia development	4/1013	24/12234	0.132265	0.315181	0.219134	tnc/Dr/Dll/Btk29A	4
GO:0018108	GO:0018108	peptidyl-tyrosine phosphorylation	4/1013	24/12234	0.132265	0.315181	0.219134	Tie/ASPP/sev/Btk29A	4
GO:0035149	GO:0035149	lumen formation, open tracheal system	5/1013	33/12234	0.133172	0.317033	0.220422	kkv/ich/btsz/btl/Egfr	5
GO:0032956	GO:0032956	regulation of actin cytoskeleton organization	13/1013	112/12234	0.134573	0.320055	0.222523	Whamy/sals/mwh/Fhos/nwk/IRSp53/DAAM/PsGEF/if/Btk29A/Mhc/qua/CG1674	13
GO:0044089	GO:0044089	positive regulation of cellular component biogenesis	17/1013	154/12234	0.136141	0.323469	0.224896	Whamy/sals/Octbeta2R/wit/sif/Ank2/nmo/Fhos/nwk/IRSp53/btl/wnd/DAAM/PsGEF/cac/kon/CG1674	17
GO:0043066	GO:0043066	negative regulation of apoptotic process	12/1013	102/12234	0.136437	0.323855	0.225165	Mics1/fkh/Pdk1/Clk/en/Sox15/Egfr/futsch/CG4238/Duox/eya/cass	12
GO:0032870	GO:0032870	cellular response to hormone stimulus	14/1013	123/12234	0.138771	0.329075	0.228794	foxo/fkh/CG15537/Pdk1/ftz-f1/rl/EcR/G9a/Sik2/sgg/gce/tai/Hr38/Hr39	14
GO:0030041	GO:0030041	actin filament polymerization	9/1013	72/12234	0.139061	0.329441	0.229049	Whamy/sals/mwh/nwk/IRSp53/DAAM/PsGEF/Btk29A/qua	9
GO:0006032	GO:0006032	chitin catabolic process	3/1013	16/12234	0.141377	0.330963	0.230107	Cht2/Cht6/Cht10	3
GO:0010769	GO:0010769	regulation of cell morphogenesis involved in differentiation	3/1013	16/12234	0.141377	0.330963	0.230107	dar1/Fhos/G9a	3
GO:0016082	GO:0016082	synaptic vesicle priming	3/1013	16/12234	0.141377	0.330963	0.230107	unc-13-4A/Tomosyn/unc-13	3
GO:0019226	GO:0019226	transmission of nerve impulse	3/1013	16/12234	0.141377	0.330963	0.230107	axo/Ca-alpha1T/para	3
GO:0031623	GO:0031623	receptor internalization	3/1013	16/12234	0.141377	0.330963	0.230107	Arr2/CG32683/Arr1	3
GO:0035073	GO:0035073	pupariation	3/1013	16/12234	0.141377	0.330963	0.230107	Snmp1/ftz-f1/EcR	3
GO:0035637	GO:0035637	multicellular organismal signaling	3/1013	16/12234	0.141377	0.330963	0.230107	axo/Ca-alpha1T/para	3
GO:0036098	GO:0036098	male germ-line stem cell population maintenance	3/1013	16/12234	0.141377	0.330963	0.230107	zpg/upd1/dpp	3
GO:1903818	GO:1903818	positive regulation of voltage-gated potassium channel activity	3/1013	16/12234	0.141377	0.330963	0.230107	CG6329/Hk/eag	3
GO:1905475	GO:1905475	regulation of protein localization to membrane	3/1013	16/12234	0.141377	0.330963	0.230107	dally/dlp/peb	3
GO:2001234	GO:2001234	negative regulation of apoptotic signaling pathway	3/1013	16/12234	0.141377	0.330963	0.230107	Mics1/Egfr/eya	3
GO:0000041	GO:0000041	transition metal ion transport	6/1013	43/12234	0.141472	0.330963	0.230107	trp/ZnT41F/Nox/dve/Mco1/Trpgamma	6
GO:0046777	GO:0046777	protein autophosphorylation	6/1013	43/12234	0.141472	0.330963	0.230107	nmo/wnd/sqa/sev/Btk29A/bt	6
GO:0007306	GO:0007306	eggshell chorion assembly	11/1013	93/12234	0.145478	0.340007	0.236395	jvl/Pxt/ndl/mirr/Cad74A/rl/Egfr/br/dec-1/dpp/Cf2	11
GO:0009308	GO:0009308	amine metabolic process	5/1013	34/12234	0.146158	0.340616	0.236818	Skeletor/ple/Hdc/Tbh/Ddc	5
GO:0044106	GO:0044106	cellular amine metabolic process	5/1013	34/12234	0.146158	0.340616	0.236818	Skeletor/ple/Hdc/Tbh/Ddc	5
GO:1903532	GO:1903532	positive regulation of secretion by cell	5/1013	34/12234	0.146158	0.340616	0.236818	Glut1/Fife/corn/sona/Cadps	5
GO:0003014	GO:0003014	renal system process	4/1013	25/12234	0.147755	0.34335	0.238719	pHCl-2/sns/Oatp58Dc/Eglp4	4
GO:0007317	GO:0007317	regulation of pole plasm oskar mRNA localization	4/1013	25/12234	0.147755	0.34335	0.238719	mira/Syx1A/par-1/Syt1	4
GO:0071396	GO:0071396	cellular response to lipid	4/1013	25/12234	0.147755	0.34335	0.238719	Blimp-1/EcR/G9a/br	4
GO:0032970	GO:0032970	regulation of actin filament-based process	13/1013	114/12234	0.148134	0.343904	0.239104	Whamy/sals/mwh/Fhos/nwk/IRSp53/DAAM/PsGEF/if/Btk29A/Mhc/qua/CG1674	13
GO:0051493	GO:0051493	regulation of cytoskeleton organization	18/1013	167/12234	0.149702	0.347212	0.241404	Whamy/sals/mwh/dar1/Fhos/nwk/IRSp53/mlt/DAAM/futsch/PsGEF/sgg/if/lilli/Btk29A/Mhc/qua/CG1674	18
GO:0008258	GO:0008258	head involution	6/1013	44/12234	0.153093	0.354737	0.246636	pyd/EcR/rib/shg/peb/Btk29A	6
GO:0010038	GO:0010038	response to metal ion	7/1013	54/12234	0.156243	0.36135	0.251234	pHCl-2/Sytbeta/rl/ZnT41F/PsGEF/Syt12/Syt1	7
GO:0030177	GO:0030177	positive regulation of Wnt signaling pathway	7/1013	54/12234	0.156243	0.36135	0.251234	Cow/Eip63E/dally/dlp/sona/ewg/spen	7
GO:0003341	GO:0003341	cilium movement	9/1013	74/12234	0.156659	0.361968	0.251663	Dhc93AB/CG3339/CG13930/Dhc62B/Dnah3/orb2/Dhc16F/CG34124/Dhc36C	9
GO:0042981	GO:0042981	regulation of apoptotic process	19/1013	179/12234	0.15704	0.362504	0.252036	Dfd/Mics1/Abd-B/lncRNA:Hsromega/fkh/Pdk1/Clk/ptc/en/Sox15/Egfr/Fili/futsch/Rab3-GEF/CG4238/Duox/ft/eya/cass	19
GO:0007530	GO:0007530	sex determination	5/1013	35/12234	0.15966	0.368201	0.255997	fru/Sxl/otu/upd1/dsf	5
GO:0007162	GO:0007162	negative regulation of cell adhesion	3/1013	17/12234	0.161691	0.370428	0.257545	hh/par-1/disco-r	3
GO:0007629	GO:0007629	flight behavior	3/1013	17/12234	0.161691	0.370428	0.257545	Tbh/Plc21C/tutl	3
GO:0008156	GO:0008156	negative regulation of DNA replication	3/1013	17/12234	0.161691	0.370428	0.257545	tim/wg/Nos	3
GO:0042074	GO:0042074	cell migration involved in gastrulation	3/1013	17/12234	0.161691	0.370428	0.257545	jeb/sli/upd1	3
GO:0045176	GO:0045176	apical protein localization	3/1013	17/12234	0.161691	0.370428	0.257545	crb/Cad99C/shg	3
GO:0090276	GO:0090276	regulation of peptide hormone secretion	3/1013	17/12234	0.161691	0.370428	0.257545	CG15537/Glut1/CG9650	3
GO:1901018	GO:1901018	positive regulation of potassium ion transmembrane transporter activity	3/1013	17/12234	0.161691	0.370428	0.257545	CG6329/Hk/eag	3
GO:0018212	GO:0018212	peptidyl-tyrosine modification	4/1013	26/12234	0.163902	0.374787	0.260576	Tie/ASPP/sev/Btk29A	4
GO:1904064	GO:1904064	positive regulation of cation transmembrane transport	4/1013	26/12234	0.163902	0.374787	0.260576	stj/CG6329/Hk/eag	4
GO:0060180	GO:0060180	female mating behavior	6/1013	45/12234	0.16512	0.377218	0.262266	Abd-B/5-HT7/bol/mbl/retn/dsf	6
GO:0032271	GO:0032271	regulation of protein polymerization	9/1013	75/12234	0.165845	0.378165	0.262925	Whamy/sals/mwh/nwk/IRSp53/DAAM/PsGEF/Btk29A/qua	9
GO:0043068	GO:0043068	positive regulation of programmed cell death	9/1013	75/12234	0.165845	0.378165	0.262925	Dfd/Abd-B/lncRNA:Hsromega/fkh/klu/EcR/ec/ft/wg	9
GO:0061024	GO:0061024	membrane organization	25/1013	247/12234	0.171395	0.390453	0.271468	hkb/lap/Mics1/Nlg1/ATP8B/Rim/Nrx-1/Syx1A/crb/Tusp/nSyb/nwk/IRSp53/EcR/mim/grh/rib/csw/PsGEF/Nost/CG15296/Ten-a/Neto/CG4301/Syt1	25
GO:0010942	GO:0010942	positive regulation of cell death	10/1013	86/12234	0.172546	0.392706	0.273035	Dfd/Abd-B/lncRNA:Hsromega/fkh/Dop1R2/klu/EcR/ec/ft/wg	10
GO:0051047	GO:0051047	positive regulation of secretion	5/1013	36/12234	0.173644	0.394837	0.274517	Glut1/Fife/corn/sona/Cadps	5
GO:0043297	GO:0043297	apical junction assembly	6/1013	46/12234	0.177533	0.402927	0.280141	pasi2/btsz/crb/scrib/mesh/shg	6
GO:0045995	GO:0045995	regulation of embryonic development	6/1013	46/12234	0.177533	0.402927	0.280141	pyd/FER/neo/mey/nyo/upd1	6
GO:0035332	GO:0035332	positive regulation of hippo signaling	4/1013	27/12234	0.180647	0.40847	0.283995	crb/ptc/ds/ft	4
GO:0051098	GO:0051098	regulation of binding	4/1013	27/12234	0.180647	0.40847	0.283995	Arr2/per/tim/Arr1	4
GO:1901879	GO:1901879	regulation of protein depolymerization	4/1013	27/12234	0.180647	0.40847	0.283995	dar1/mlt/futsch/qua	4
GO:1904580	GO:1904580	regulation of intracellular mRNA localization	4/1013	27/12234	0.180647	0.40847	0.283995	mira/Syx1A/par-1/Syt1	4
GO:0030072	GO:0030072	peptide hormone secretion	3/1013	18/12234	0.182811	0.411071	0.285803	CG15537/Glut1/CG9650	3
GO:0032968	GO:0032968	positive regulation of transcription elongation from RNA polymerase II promoter	3/1013	18/12234	0.182811	0.411071	0.285803	trx/Mef2/Cf2	3
GO:0043268	GO:0043268	positive regulation of potassium ion transport	3/1013	18/12234	0.182811	0.411071	0.285803	CG6329/Hk/eag	3
GO:0046348	GO:0046348	amino sugar catabolic process	3/1013	18/12234	0.182811	0.411071	0.285803	Cht2/Cht6/Cht10	3
GO:1901072	GO:1901072	glucosamine-containing compound catabolic process	3/1013	18/12234	0.182811	0.411071	0.285803	Cht2/Cht6/Cht10	3
GO:1901381	GO:1901381	positive regulation of potassium ion transmembrane transport	3/1013	18/12234	0.182811	0.411071	0.285803	CG6329/Hk/eag	3
GO:0043244	GO:0043244	regulation of protein-containing complex disassembly	5/1013	37/12234	0.188076	0.421742	0.293222	dar1/mlt/futsch/qua/Mitf	5
GO:0045746	GO:0045746	negative regulation of Notch signaling pathway	5/1013	37/12234	0.188076	0.421742	0.293222	crb/spdo/phyl/uif/numb	5
GO:0072553	GO:0072553	terminal button organization	5/1013	37/12234	0.188076	0.421742	0.293222	CASK/Nrx-1/wnd/Ten-a/hiw	5
GO:0042551	GO:0042551	neuron maturation	7/1013	57/12234	0.189839	0.425303	0.295698	Mical/Rim/ftz-f1/EcR/Hr51/cac/Ca-alpha1D	7
GO:0007264	GO:0007264	small GTPase mediated signal transduction	18/1013	174/12234	0.19276	0.431449	0.299971	CG43102/mbc/Nf1/RhoGAP100F/RhoGEF3/RhoGEF64C/sif/CG42674/Rgk2/GEFmeso/Rgk1/alpha-Catr/Unc-89/PsGEF/rad/Rab3-GEF/RhoGAP19D/RapGAP1	18
GO:0006915	GO:0006915	apoptotic process	25/1013	252/12234	0.19793	0.436906	0.303765	Dfd/Mics1/abd-A/Abd-B/lncRNA:Hsromega/fkh/CG14062/Pdk1/Clk/CG14120/ptc/lola/en/Sox15/mbl/Egfr/Fili/futsch/Rab3-GEF/CG4238/Duox/ft/eya/Hsp60D/cass	25
GO:0006013	GO:0006013	mannose metabolic process	2/1013	10/12234	0.198251	0.436906	0.303765	LManV/LManVI	2
GO:0007215	GO:0007215	glutamate receptor signaling pathway	2/1013	10/12234	0.198251	0.436906	0.303765	Nmdar1/inaE	2
GO:0007229	GO:0007229	integrin-mediated signaling pathway	2/1013	10/12234	0.198251	0.436906	0.303765	Fit1/Mp	2
GO:0032368	GO:0032368	regulation of lipid transport	2/1013	10/12234	0.198251	0.436906	0.303765	Ih/lilli	2
GO:0042689	GO:0042689	regulation of crystal cell differentiation	2/1013	10/12234	0.198251	0.436906	0.303765	wg/gcm	2
GO:0043149	GO:0043149	stress fiber assembly	2/1013	10/12234	0.198251	0.436906	0.303765	Fhos/if	2
GO:0043696	GO:0043696	dedifferentiation	2/1013	10/12234	0.198251	0.436906	0.303765	pros/erm	2
GO:0043697	GO:0043697	cell dedifferentiation	2/1013	10/12234	0.198251	0.436906	0.303765	pros/erm	2
GO:0045035	GO:0045035	sensory organ precursor cell division	2/1013	10/12234	0.198251	0.436906	0.303765	spdo/numb	2
GO:0048934	GO:0048934	peripheral nervous system neuron differentiation	2/1013	10/12234	0.198251	0.436906	0.303765	Trim9/dl	2
GO:0048935	GO:0048935	peripheral nervous system neuron development	2/1013	10/12234	0.198251	0.436906	0.303765	Trim9/dl	2
GO:0051780	GO:0051780	behavioral response to nutrient	2/1013	10/12234	0.198251	0.436906	0.303765	Ih/Sh	2
GO:0060361	GO:0060361	flight	2/1013	10/12234	0.198251	0.436906	0.303765	Neto/Mhc	2
GO:0097191	GO:0097191	extrinsic apoptotic signaling pathway	2/1013	10/12234	0.198251	0.436906	0.303765	Rab3-GEF/eya	2
GO:1903828	GO:1903828	negative regulation of cellular protein localization	2/1013	10/12234	0.198251	0.436906	0.303765	rho/peb	2
GO:2000035	GO:2000035	regulation of stem cell division	2/1013	10/12234	0.198251	0.436906	0.303765	klu/Sxl	2
GO:0006865	GO:0006865	amino acid transport	7/1013	58/12234	0.201642	0.443978	0.308682	CG13743/CG1698/VGAT/Ih/CG12531/CG15279/tadr	7
GO:0007310	GO:0007310	oocyte dorsal/ventral axis specification	5/1013	38/12234	0.202921	0.445181	0.309519	jvl/tld/ndl/sog/dpp	5
GO:0045924	GO:0045924	regulation of female receptivity	5/1013	38/12234	0.202921	0.445181	0.309519	Abd-B/bol/mbl/retn/dsf	5
GO:0051261	GO:0051261	protein depolymerization	5/1013	38/12234	0.202921	0.445181	0.309519	Mical/dar1/mlt/futsch/qua	5
GO:0055059	GO:0055059	asymmetric neuroblast division	5/1013	38/12234	0.202921	0.445181	0.309519	pros/mira/wake/numb/wor	5
GO:0009072	GO:0009072	aromatic amino acid family metabolic process	3/1013	19/12234	0.204606	0.446864	0.310689	ple/Hn/Ddc	3
GO:0018993	GO:0018993	somatic sex determination	3/1013	19/12234	0.204606	0.446864	0.310689	Sxl/upd1/dsf	3
GO:0048072	GO:0048072	compound eye pigmentation	3/1013	19/12234	0.204606	0.446864	0.310689	Notum/Pu/wg	3
GO:0060250	GO:0060250	germ-line stem-cell niche homeostasis	3/1013	19/12234	0.204606	0.446864	0.310689	fz2/sev/tai	3
GO:0060259	GO:0060259	regulation of feeding behavior	3/1013	19/12234	0.204606	0.446864	0.310689	5-HT2A/foxo/ppk	3
GO:0051347	GO:0051347	positive regulation of transferase activity	9/1013	79/12234	0.20498	0.447278	0.310977	Tie/btl/wnd/Drl-2/Alk/ASPP/Egfr/sev/Rab3-GEF	9
GO:0048469	GO:0048469	cell maturation	20/1013	199/12234	0.212485	0.463239	0.322074	Mical/jvl/Rim/mira/Syx1A/tld/scrib/heph/ndl/ftz-f1/EcR/psq/Hr51/par-1/Egfr/cac/sog/dpp/Syt1/Ca-alpha1D	20
GO:0010623	GO:0010623	programmed cell death involved in cell development	11/1013	101/12234	0.213104	0.463758	0.322435	Dl/fkh/Fhos/klu/EcR/lola/Ptp52F/Egfr/ec/norpA/wg	11
GO:0051235	GO:0051235	maintenance of location	11/1013	101/12234	0.213104	0.463758	0.322435	svp/foxo/trp/dally/ZnT41F/pk/RyR/Mef2/Atf3/norpA/if	11
GO:0006869	GO:0006869	lipid transport	9/1013	80/12234	0.215314	0.467697	0.325173	ATP8B/CG31213/Nrx-1/CG6052/Ih/CG8908/CG4301/CG34120/lilli	9
GO:0016334	GO:0016334	establishment or maintenance of polarity of follicular epithelium	4/1013	29/12234	0.215683	0.467697	0.325173	crb/scrib/Egfr/csw	4
GO:0033301	GO:0033301	cell cycle comprising mitosis without cytokinesis	4/1013	29/12234	0.215683	0.467697	0.325173	luna/Psc/Pu/toc	4
GO:0090329	GO:0090329	regulation of DNA-dependent DNA replication	4/1013	29/12234	0.215683	0.467697	0.325173	otu/tim/wg/CG31612	4
GO:0003333	GO:0003333	amino acid transmembrane transport	6/1013	49/12234	0.216856	0.469821	0.32665	CG13743/CG1698/VGAT/CG12531/CG15279/tadr	6
GO:0030838	GO:0030838	positive regulation of actin filament polymerization	5/1013	39/12234	0.21814	0.472184	0.328293	Whamy/sals/nwk/IRSp53/DAAM	5
GO:0043270	GO:0043270	positive regulation of ion transport	9/1013	81/12234	0.225847	0.488432	0.33959	Glut1/dysc/stj/CG6329/sona/Hk/cac/eag/upd1	9
GO:0007019	GO:0007019	microtubule depolymerization	3/1013	20/12234	0.226951	0.489081	0.340041	dar1/mlt/futsch	3
GO:0009799	GO:0009799	specification of symmetry	3/1013	20/12234	0.226951	0.489081	0.340041	tin/shg/Dll	3
GO:0009855	GO:0009855	determination of bilateral symmetry	3/1013	20/12234	0.226951	0.489081	0.340041	tin/shg/Dll	3
GO:0018200	GO:0018200	peptidyl-glutamic acid modification	3/1013	20/12234	0.226951	0.489081	0.340041	Nna1/TTLL3A/Ttc30	3
GO:0002237	GO:0002237	response to molecule of bacterial origin	2/1013	11/12234	0.229756	0.489917	0.340622	Dscam1/Nos	2
GO:0002792	GO:0002792	negative regulation of peptide secretion	2/1013	11/12234	0.229756	0.489917	0.340622	CG15537/CG9650	2
GO:0007488	GO:0007488	histoblast morphogenesis	2/1013	11/12234	0.229756	0.489917	0.340622	EcR/wg	2
GO:0007509	GO:0007509	mesoderm migration involved in gastrulation	2/1013	11/12234	0.229756	0.489917	0.340622	jeb/sli	2
GO:0007539	GO:0007539	primary sex determination, soma	2/1013	11/12234	0.229756	0.489917	0.340622	Sxl/upd1	2
GO:0030038	GO:0030038	contractile actin filament bundle assembly	2/1013	11/12234	0.229756	0.489917	0.340622	Fhos/if	2
GO:0035158	GO:0035158	regulation of tube diameter, open tracheal system	2/1013	11/12234	0.229756	0.489917	0.340622	kkv/dpp	2
GO:0043902	GO:0043902	positive regulation of multi-organism process	2/1013	11/12234	0.229756	0.489917	0.340622	lola/LUBEL	2
GO:0046664	GO:0046664	dorsal closure, amnioserosa morphology change	2/1013	11/12234	0.229756	0.489917	0.340622	FER/crb	2
GO:0060232	GO:0060232	delamination	2/1013	11/12234	0.229756	0.489917	0.340622	par-1/disco-r	2
GO:0061059	GO:0061059	positive regulation of peptidoglycan recognition protein signaling pathway	2/1013	11/12234	0.229756	0.489917	0.340622	lola/LUBEL	2
GO:2000104	GO:2000104	negative regulation of DNA-dependent DNA replication	2/1013	11/12234	0.229756	0.489917	0.340622	tim/wg	2
GO:0090068	GO:0090068	positive regulation of cell cycle process	6/1013	50/12234	0.230577	0.491237	0.34154	foxo/Haspin/sgg/otu/bru1/CG31612	6
GO:0071695	GO:0071695	anatomical structure maturation	20/1013	202/12234	0.232274	0.494034	0.343485	Mical/jvl/Rim/mira/Syx1A/tld/scrib/heph/ndl/ftz-f1/EcR/psq/Hr51/par-1/Egfr/cac/sog/dpp/Syt1/Ca-alpha1D	20
GO:0035329	GO:0035329	hippo signaling	8/1013	71/12234	0.232296	0.494034	0.343485	crb/ptc/par-1/Sik2/sd/ds/ft/d	8
GO:0002791	GO:0002791	regulation of peptide secretion	5/1013	40/12234	0.233697	0.496037	0.344877	CG15537/Glut1/sona/CG9650/Tomosyn	5
GO:0050821	GO:0050821	protein stabilization	5/1013	40/12234	0.233697	0.496037	0.344877	crb/orb2/Sxl/fw/Mhc	5
GO:0097306	GO:0097306	cellular response to alcohol	4/1013	30/12234	0.233849	0.496037	0.344877	Blimp-1/EcR/G9a/br	4
GO:0051223	GO:0051223	regulation of protein transport	7/1013	61/12234	0.238625	0.505727	0.351614	crb/rho/sona/sgg/Tomosyn/upd1/tim	7
GO:0045787	GO:0045787	positive regulation of cell cycle	8/1013	72/12234	0.24395	0.516562	0.359147	foxo/Dl/Iml1/Haspin/sgg/otu/bru1/CG31612	8
GO:0048069	GO:0048069	eye pigmentation	6/1013	51/12234	0.244562	0.517408	0.359736	Hn/Culd/Notum/Pu/wg/santa-maria	6
GO:0009744	GO:0009744	response to sucrose	3/1013	21/12234	0.249726	0.525138	0.36511	Dop1R1/DopEcR/Ac78C	3
GO:0018990	GO:0018990	ecdysis, chitin-based cuticle	3/1013	21/12234	0.249726	0.525138	0.36511	Cht2/EcR/Cht6	3
GO:0035112	GO:0035112	genitalia morphogenesis	3/1013	21/12234	0.249726	0.525138	0.36511	Abd-B/tnc/br	3
GO:0046173	GO:0046173	polyol biosynthetic process	3/1013	21/12234	0.249726	0.525138	0.36511	Pu/CG10082/Sk1	3
GO:0046528	GO:0046528	imaginal disc fusion	3/1013	21/12234	0.249726	0.525138	0.36511	mbc/Mmp2/chm	3
GO:0046529	GO:0046529	imaginal disc fusion, thorax closure	3/1013	21/12234	0.249726	0.525138	0.36511	mbc/Mmp2/chm	3
GO:0046883	GO:0046883	regulation of hormone secretion	3/1013	21/12234	0.249726	0.525138	0.36511	CG15537/Glut1/CG9650	3
GO:0036099	GO:0036099	female germ-line stem cell population maintenance	4/1013	31/12234	0.252365	0.529313	0.368013	foxo/shg/dpp/bru1	4
GO:0120034	GO:0120034	positive regulation of plasma membrane bounded cell projection assembly	4/1013	31/12234	0.252365	0.529313	0.368013	sif/DAAM/PsGEF/kon	4
GO:1901215	GO:1901215	negative regulation of neuron death	4/1013	31/12234	0.252365	0.529313	0.368013	tau/en/Appl/futsch	4
GO:0002683	GO:0002683	negative regulation of immune system process	8/1013	73/12234	0.255792	0.536041	0.37269	neur/pxb/Ser/SP2353/upd1/wg/gcm/nub	8
GO:0010817	GO:0010817	regulation of hormone levels	10/1013	95/12234	0.260149	0.541104	0.376211	bond/lmd/CG13604/CG15537/Glut1/rho/CG9650/CG9522/CG9518/Cyp18a1	10
GO:0051301	GO:0051301	cell division	26/1013	274/12234	0.260598	0.541104	0.376211	neur/pros/Act88F/Dl/mira/bond/wake/Syx1A/msi/spdo/tll/rho/hfp/Iml1/dally/orb2/bol/klu/Act79B/shg/Egfr/Sxl/upd1/dpp/numb/wor	26
GO:0007141	GO:0007141	male meiosis I	2/1013	12/12234	0.261545	0.541104	0.376211	orb2/fest	2
GO:0007318	GO:0007318	pole plasm protein localization	2/1013	12/12234	0.261545	0.541104	0.376211	scrib/par-1	2
GO:0008637	GO:0008637	apoptotic mitochondrial changes	2/1013	12/12234	0.261545	0.541104	0.376211	Mics1/Hsp60D	2
GO:0009395	GO:0009395	phospholipid catabolic process	2/1013	12/12234	0.261545	0.541104	0.376211	CG3942/CG15534	2
GO:0030713	GO:0030713	ovarian follicle cell stalk formation	2/1013	12/12234	0.261545	0.541104	0.376211	Dl/stl	2
GO:0031223	GO:0031223	auditory behavior	2/1013	12/12234	0.261545	0.541104	0.376211	Root/btv	2
GO:0034311	GO:0034311	diol metabolic process	2/1013	12/12234	0.261545	0.541104	0.376211	Pu/Sk1	2
GO:0034312	GO:0034312	diol biosynthetic process	2/1013	12/12234	0.261545	0.541104	0.376211	Pu/Sk1	2
GO:0045292	GO:0045292	mRNA cis splicing, via spliceosome	2/1013	12/12234	0.261545	0.541104	0.376211	CG7907/su(w[a])	2
GO:0045332	GO:0045332	phospholipid translocation	2/1013	12/12234	0.261545	0.541104	0.376211	ATP8B/CG4301	2
GO:0050775	GO:0050775	positive regulation of dendrite morphogenesis	2/1013	12/12234	0.261545	0.541104	0.376211	dar1/G9a	2
GO:0051125	GO:0051125	regulation of actin nucleation	2/1013	12/12234	0.261545	0.541104	0.376211	Whamy/nwk	2
GO:2000105	GO:2000105	positive regulation of DNA-dependent DNA replication	2/1013	12/12234	0.261545	0.541104	0.376211	otu/CG31612	2
GO:0051648	GO:0051648	vesicle localization	7/1013	63/12234	0.264407	0.546561	0.380004	lap/CASK/RhoGAP100F/Fife/Myo10A/d/unc-13	7
GO:0006275	GO:0006275	regulation of DNA replication	5/1013	42/12234	0.265672	0.547316	0.38053	otu/tim/wg/Nos/CG31612	5
GO:0046579	GO:0046579	positive regulation of Ras protein signal transduction	5/1013	42/12234	0.265672	0.547316	0.38053	CG43102/mbc/RhoGEF64C/CG42674/PsGEF	5
GO:0051057	GO:0051057	positive regulation of small GTPase mediated signal transduction	5/1013	42/12234	0.265672	0.547316	0.38053	CG43102/mbc/RhoGEF64C/CG42674/PsGEF	5
GO:1901214	GO:1901214	regulation of neuron death	5/1013	42/12234	0.265672	0.547316	0.38053	tau/Dop1R2/en/Appl/futsch	5
GO:0007608	GO:0007608	sensory perception of smell	13/1013	129/12234	0.269975	0.555711	0.386366	ATP8B/Snmp1/SKIP/Obp99d/Arr2/pdm3/rdgA/mew/eag/acj6/if/Obp19c/Arr1	13
GO:0006730	GO:0006730	one-carbon metabolic process	3/1013	22/12234	0.272817	0.558724	0.388461	CAH15/CARPA/CARPB	3
GO:0009914	GO:0009914	hormone transport	3/1013	22/12234	0.272817	0.558724	0.388461	CG15537/Glut1/CG9650	3
GO:0032786	GO:0032786	positive regulation of DNA-templated transcription, elongation	3/1013	22/12234	0.272817	0.558724	0.388461	trx/Mef2/Cf2	3
GO:0042073	GO:0042073	intraciliary transport	3/1013	22/12234	0.272817	0.558724	0.388461	Oseg2/Ttc30/btv	3
GO:0043704	GO:0043704	photoreceptor cell fate specification	3/1013	22/12234	0.272817	0.558724	0.388461	tld/dpp/dac	3
GO:0046879	GO:0046879	hormone secretion	3/1013	22/12234	0.272817	0.558724	0.388461	CG15537/Glut1/CG9650	3
GO:0035330	GO:0035330	regulation of hippo signaling	7/1013	64/12234	0.277578	0.567519	0.394576	crb/ptc/par-1/Sik2/ds/ft/d	7
GO:0070201	GO:0070201	regulation of establishment of protein localization	7/1013	64/12234	0.277578	0.567519	0.394576	crb/rho/sona/sgg/Tomosyn/upd1/tim	7
GO:0002777	GO:0002777	antimicrobial peptide biosynthetic process	5/1013	43/12234	0.282014	0.574657	0.399539	Gprk2/vvl/lola/nub/cad	5
GO:0002805	GO:0002805	regulation of antimicrobial peptide biosynthetic process	5/1013	43/12234	0.282014	0.574657	0.399539	Gprk2/vvl/lola/nub/cad	5
GO:0031935	GO:0031935	regulation of chromatin silencing	5/1013	43/12234	0.282014	0.574657	0.399539	psq/lncRNA:roX1/lncRNA:roX2/Samuel/Pur-alpha	5
GO:0044786	GO:0044786	cell cycle DNA replication	5/1013	43/12234	0.282014	0.574657	0.399539	fkh/otu/wg/Btk29A/CG31612	5
GO:0006909	GO:0006909	phagocytosis	6/1013	54/12234	0.287845	0.585558	0.407118	EcR/Dscam1/csw/tim/gcm/NimC2	6
GO:0140029	GO:0140029	exocytic process	6/1013	54/12234	0.287845	0.585558	0.407118	CASK/Syx1A/nSyb/unc-13-4A/Tomosyn/unc-13	6
GO:0010876	GO:0010876	lipid localization	13/1013	131/12234	0.288394	0.586185	0.407554	ATP8B/svp/foxo/CG31213/Nrx-1/CG6052/Mef2/Ih/CG8908/Atf3/CG4301/CG34120/lilli	13
GO:0043410	GO:0043410	positive regulation of MAPK cascade	8/1013	76/12234	0.292301	0.589862	0.41011	lncRNA:Hsromega/mbc/DopEcR/vn/jeb/Alk/Egfr/Rab3-GEF	8
GO:0006072	GO:0006072	glycerol-3-phosphate metabolic process	2/1013	13/12234	0.293355	0.589862	0.41011	Gpdh3/Gpo3	2
GO:0007368	GO:0007368	determination of left/right symmetry	2/1013	13/12234	0.293355	0.589862	0.41011	tin/shg	2
GO:0030149	GO:0030149	sphingolipid catabolic process	2/1013	13/12234	0.293355	0.589862	0.41011	Gba1b/CG15534	2
GO:0030237	GO:0030237	female sex determination	2/1013	13/12234	0.293355	0.589862	0.41011	Sxl/otu	2
GO:0034204	GO:0034204	lipid translocation	2/1013	13/12234	0.293355	0.589862	0.41011	ATP8B/CG4301	2
GO:0044719	GO:0044719	regulation of imaginal disc-derived wing size	2/1013	13/12234	0.293355	0.589862	0.41011	nw/dpy	2
GO:0046466	GO:0046466	membrane lipid catabolic process	2/1013	13/12234	0.293355	0.589862	0.41011	Gba1b/CG15534	2
GO:0050764	GO:0050764	regulation of phagocytosis	2/1013	13/12234	0.293355	0.589862	0.41011	tim/gcm	2
GO:0052646	GO:0052646	alditol phosphate metabolic process	2/1013	13/12234	0.293355	0.589862	0.41011	Gpdh3/Gpo3	2
GO:0055069	GO:0055069	zinc ion homeostasis	2/1013	13/12234	0.293355	0.589862	0.41011	ZnT41F/Trpm	2
GO:1902669	GO:1902669	positive regulation of axon guidance	2/1013	13/12234	0.293355	0.589862	0.41011	pk/stan	2
GO:1904748	GO:1904748	regulation of apoptotic process involved in development	2/1013	13/12234	0.293355	0.589862	0.41011	Dfd/Abd-B	2
GO:0034285	GO:0034285	response to disaccharide	3/1013	23/12234	0.296116	0.593941	0.412946	Dop1R1/DopEcR/Ac78C	3
GO:0070374	GO:0070374	positive regulation of ERK1 and ERK2 cascade	3/1013	23/12234	0.296116	0.593941	0.412946	vn/Alk/Egfr	3
GO:0071711	GO:0071711	basement membrane organization	3/1013	23/12234	0.296116	0.593941	0.412946	Mp/Mmp2/Ndg	3
GO:0006638	GO:0006638	neutral lipid metabolic process	5/1013	44/12234	0.298543	0.597331	0.415303	CG34384/foxo/norpA/rdgA/CG17646	5
GO:0006639	GO:0006639	acylglycerol metabolic process	5/1013	44/12234	0.298543	0.597331	0.415303	CG34384/foxo/norpA/rdgA/CG17646	5
GO:0070997	GO:0070997	neuron death	5/1013	44/12234	0.298543	0.597331	0.415303	tau/Dop1R2/en/Appl/futsch	5
GO:0016322	GO:0016322	neuron remodeling	6/1013	55/12234	0.302627	0.605006	0.420639	Mical/ftz-f1/EcR/Hr51/cac/Ca-alpha1D	6
GO:0032102	GO:0032102	negative regulation of response to external stimulus	7/1013	66/12234	0.304385	0.608021	0.422735	foxo/SP2353/Rtca/otu/upd1/Sema1a/nub	7
GO:0035070	GO:0035070	salivary gland histolysis	4/1013	34/12234	0.309409	0.616034	0.428307	fkh/Fhos/EcR/br	4
GO:0035088	GO:0035088	establishment or maintenance of apical/basal cell polarity	4/1013	34/12234	0.309409	0.616034	0.428307	crb/scrib/rib/Egfr	4
GO:0051651	GO:0051651	maintenance of location in cell	4/1013	34/12234	0.309409	0.616034	0.428307	trp/ZnT41F/RyR/norpA	4
GO:0061245	GO:0061245	establishment or maintenance of bipolar cell polarity	4/1013	34/12234	0.309409	0.616034	0.428307	crb/scrib/rib/Egfr	4
GO:0032273	GO:0032273	positive regulation of protein polymerization	5/1013	45/12234	0.315221	0.62709	0.435994	Whamy/sals/nwk/IRSp53/DAAM	5
GO:1901136	GO:1901136	carbohydrate derivative catabolic process	7/1013	67/12234	0.317982	0.632066	0.439453	Gpdh3/Gba1b/Cht2/Adgf-A2/Cht6/Pde9/Cht10	7
GO:0045676	GO:0045676	regulation of R7 cell differentiation	3/1013	24/12234	0.319524	0.633063	0.440146	pros/ss/cdi	3
GO:0050912	GO:0050912	detection of chemical stimulus involved in sensory perception of taste	3/1013	24/12234	0.319524	0.633063	0.440146	TrpA1/Ac78C/norpA	3
GO:1902742	GO:1902742	apoptotic process involved in development	3/1013	24/12234	0.319524	0.633063	0.440146	Dfd/Abd-B/lola	3
GO:1905515	GO:1905515	non-motile cilium assembly	3/1013	24/12234	0.319524	0.633063	0.440146	cep290/Oseg2/Oseg5	3
GO:0043254	GO:0043254	regulation of protein-containing complex assembly	11/1013	112/12234	0.322477	0.635564	0.441885	Whamy/sals/mwh/nwk/IRSp53/DAAM/PsGEF/Snoo/Btk29A/Mhc/qua	11
GO:0007305	GO:0007305	vitelline membrane formation involved in chorion-containing eggshell formation	2/1013	14/12234	0.324966	0.635564	0.441885	Cad99C/fs(1)M3	2
GO:0012502	GO:0012502	induction of programmed cell death	2/1013	14/12234	0.324966	0.635564	0.441885	fkh/EcR	2
GO:0022600	GO:0022600	digestive system process	2/1013	14/12234	0.324966	0.635564	0.441885	upd3/upd1	2
GO:0030704	GO:0030704	vitelline membrane formation	2/1013	14/12234	0.324966	0.635564	0.441885	Cad99C/fs(1)M3	2
GO:0035072	GO:0035072	ecdysone-mediated induction of salivary gland cell autophagic cell death	2/1013	14/12234	0.324966	0.635564	0.441885	fkh/EcR	2
GO:0035076	GO:0035076	ecdysone receptor-mediated signaling pathway	2/1013	14/12234	0.324966	0.635564	0.441885	EcR/G9a	2
GO:0035078	GO:0035078	induction of programmed cell death by ecdysone	2/1013	14/12234	0.324966	0.635564	0.441885	fkh/EcR	2
GO:0035081	GO:0035081	induction of programmed cell death by hormones	2/1013	14/12234	0.324966	0.635564	0.441885	fkh/EcR	2
GO:0035803	GO:0035803	egg coat formation	2/1013	14/12234	0.324966	0.635564	0.441885	Cad99C/fs(1)M3	2
GO:0042542	GO:0042542	response to hydrogen peroxide	2/1013	14/12234	0.324966	0.635564	0.441885	ple/Ddc	2
GO:0042743	GO:0042743	hydrogen peroxide metabolic process	2/1013	14/12234	0.324966	0.635564	0.441885	Pxt/Duox	2
GO:0045740	GO:0045740	positive regulation of DNA replication	2/1013	14/12234	0.324966	0.635564	0.441885	otu/CG31612	2
GO:0048753	GO:0048753	pigment granule organization	2/1013	14/12234	0.324966	0.635564	0.441885	Shrm/B-H2	2
GO:0090303	GO:0090303	positive regulation of wound healing	2/1013	14/12234	0.324966	0.635564	0.441885	rl/Egfr	2
GO:0097035	GO:0097035	regulation of membrane lipid distribution	2/1013	14/12234	0.324966	0.635564	0.441885	ATP8B/CG4301	2
GO:0030307	GO:0030307	positive regulation of cell growth	5/1013	46/12234	0.332012	0.648346	0.450772	Pdk1/dar1/pk/stan/Hr51	5
GO:0002225	GO:0002225	positive regulation of antimicrobial peptide production	6/1013	57/12234	0.332567	0.648346	0.450772	Gprk2/vvl/lola/Toll-7/dl/cad	6
GO:0002699	GO:0002699	positive regulation of immune effector process	6/1013	57/12234	0.332567	0.648346	0.450772	Gprk2/vvl/lola/Toll-7/dl/cad	6
GO:0002702	GO:0002702	positive regulation of production of molecular mediator of immune response	6/1013	57/12234	0.332567	0.648346	0.450772	Gprk2/vvl/lola/Toll-7/dl/cad	6
GO:0051345	GO:0051345	positive regulation of hydrolase activity	11/1013	113/12234	0.333049	0.648766	0.451064	Oamb/RhoGAP93B/mbc/RhoGAP100F/sif/Strn-Mlck/Dhit/Evi5/rad/CG1695/RapGAP1	11
GO:0007549	GO:0007549	dosage compensation	3/1013	25/12234	0.342947	0.666978	0.463726	lncRNA:roX1/Sxl/lncRNA:roX2	3
GO:0110116	GO:0110116	regulation of compound eye photoreceptor cell differentiation	3/1013	25/12234	0.342947	0.666978	0.463726	pros/ss/cdi	3
GO:0018958	GO:0018958	phenol-containing compound metabolic process	7/1013	69/12234	0.345463	0.671334	0.466755	Skeletor/RhoGEF3/ple/DCX-EMAP/Tbh/dl/Ddc	7
GO:0006955	GO:0006955	immune response	27/1013	299/12234	0.346698	0.673198	0.468051	FER/hh/Cad99C/CanA1/Gprk2/RhoGEF3/NT1/vvl/DCX-EMAP/Mmp2/Mef2/lola/kn/SP2353/Toll-7/CG42259/Atf3/norpA/upd3/upd1/Duox/eya/Tep3/Tg/nub/dl/cad	27
GO:0002760	GO:0002760	positive regulation of antimicrobial humoral response	6/1013	58/12234	0.347674	0.673804	0.468472	Gprk2/vvl/lola/Toll-7/dl/cad	6
GO:0002922	GO:0002922	positive regulation of humoral immune response	6/1013	58/12234	0.347674	0.673804	0.468472	Gprk2/vvl/lola/Toll-7/dl/cad	6
GO:0002807	GO:0002807	positive regulation of antimicrobial peptide biosynthetic process	4/1013	36/12234	0.348118	0.673804	0.468472	Gprk2/vvl/lola/cad	4
GO:0030004	GO:0030004	cellular monovalent inorganic cation homeostasis	4/1013	36/12234	0.348118	0.673804	0.468472	Vha100-4/Nhe3/CG5421/nrv3	4
GO:0031667	GO:0031667	response to nutrient levels	16/1013	172/12234	0.350713	0.678287	0.471589	foxo/Dop1R1/Oamb/Ets96B/Iml1/DopEcR/sff/Ac76E/rl/Ih/mthl3/Sik2/dec-1/Sh/Kr-h1/Mitf	16
GO:0007220	GO:0007220	Notch receptor processing	2/1013	15/12234	0.356191	0.680764	0.473311	Tace/kuz	2
GO:0007270	GO:0007270	neuron-neuron synaptic transmission	2/1013	15/12234	0.356191	0.680764	0.473311	lap/svp	2
GO:0007343	GO:0007343	egg activation	2/1013	15/12234	0.356191	0.680764	0.473311	ndl/prage	2
GO:0008069	GO:0008069	dorsal/ventral axis specification, ovarian follicular epithelium	2/1013	15/12234	0.356191	0.680764	0.473311	Egfr/csw	2
GO:0009047	GO:0009047	dosage compensation by hyperactivation of X chromosome	2/1013	15/12234	0.356191	0.680764	0.473311	lncRNA:roX1/lncRNA:roX2	2
GO:0016925	GO:0016925	protein sumoylation	2/1013	15/12234	0.356191	0.680764	0.473311	sr/tna	2
GO:0030518	GO:0030518	intracellular steroid hormone receptor signaling pathway	2/1013	15/12234	0.356191	0.680764	0.473311	EcR/G9a	2
GO:0033059	GO:0033059	cellular pigmentation	2/1013	15/12234	0.356191	0.680764	0.473311	Shrm/B-H2	2
GO:0034198	GO:0034198	cellular response to amino acid starvation	2/1013	15/12234	0.356191	0.680764	0.473311	foxo/Iml1	2
GO:0044091	GO:0044091	membrane biogenesis	2/1013	15/12234	0.356191	0.680764	0.473311	Nlg1/Nrx-1	2
GO:0046011	GO:0046011	regulation of oskar mRNA translation	2/1013	15/12234	0.356191	0.680764	0.473311	heph/bru1	2
GO:0048521	GO:0048521	negative regulation of behavior	2/1013	15/12234	0.356191	0.680764	0.473311	Dop1R2/ppk	2
GO:0048800	GO:0048800	antennal morphogenesis	2/1013	15/12234	0.356191	0.680764	0.473311	ss/Dl	2
GO:0060395	GO:0060395	SMAD protein signal transduction	2/1013	15/12234	0.356191	0.680764	0.473311	wit/dpp	2
GO:0062013	GO:0062013	positive regulation of small molecule metabolic process	2/1013	15/12234	0.356191	0.680764	0.473311	tn/Nos	2
GO:0009607	GO:0009607	response to biotic stimulus	41/1013	465/12234	0.358685	0.68392	0.475505	FER/foxo/CanA1/Gprk2/RhoGEF3/Fit1/NT1/vvl/CG8492/DCX-EMAP/Lmpt/Srpk79D/rl/Dscam1/Mmp2/Mef2/lola/inv/kn/SP2353/Toll-7/shg/G9a/CG42259/br/otu/upd3/upd1/DIP1/spen/Duox/eya/LUBEL/Tep3/Tg/Nos/nub/NimB4/dl/sick/cad	41
GO:0043207	GO:0043207	response to external biotic stimulus	41/1013	465/12234	0.358685	0.68392	0.475505	FER/foxo/CanA1/Gprk2/RhoGEF3/Fit1/NT1/vvl/CG8492/DCX-EMAP/Lmpt/Srpk79D/rl/Dscam1/Mmp2/Mef2/lola/inv/kn/SP2353/Toll-7/shg/G9a/CG42259/br/otu/upd3/upd1/DIP1/spen/Duox/eya/LUBEL/Tep3/Tg/Nos/nub/NimB4/dl/sick/cad	41
GO:0051707	GO:0051707	response to other organism	41/1013	465/12234	0.358685	0.68392	0.475505	FER/foxo/CanA1/Gprk2/RhoGEF3/Fit1/NT1/vvl/CG8492/DCX-EMAP/Lmpt/Srpk79D/rl/Dscam1/Mmp2/Mef2/lola/inv/kn/SP2353/Toll-7/shg/G9a/CG42259/br/otu/upd3/upd1/DIP1/spen/Duox/eya/LUBEL/Tep3/Tg/Nos/nub/NimB4/dl/sick/cad	41
GO:0008593	GO:0008593	regulation of Notch signaling pathway	7/1013	70/12234	0.359309	0.684316	0.475781	neur/crb/Kul/spdo/phyl/uif/numb	7
GO:0042325	GO:0042325	regulation of phosphorylation	16/1013	173/12234	0.359456	0.684316	0.475781	bnl/rho/Tie/btl/wnd/Drl-2/Alk/tn/par-1/ASPP/Egfr/sgg/per/sev/Rab3-GEF/dpp	16
GO:0042594	GO:0042594	response to starvation	14/1013	150/12234	0.360192	0.685182	0.476383	foxo/Dop1R1/Oamb/Ets96B/Iml1/DopEcR/sff/Ac76E/rl/mthl3/Sik2/dec-1/Kr-h1/Mitf	14
GO:0007224	GO:0007224	smoothened signaling pathway	9/1013	93/12234	0.363601	0.690587	0.480141	hh/Gprk2/Gug/dally/dlp/Notum/ptc/sgg/Sxl	9
GO:0016485	GO:0016485	protein processing	9/1013	93/12234	0.363601	0.690587	0.480141	Nepl11/Nep4/hh/tok/tld/rho/ndl/Mmp2/goe	9
GO:0045880	GO:0045880	positive regulation of smoothened signaling pathway	5/1013	48/12234	0.365795	0.691932	0.481076	Gprk2/dally/dlp/Notum/Sxl	5
GO:0040018	GO:0040018	positive regulation of multicellular organism growth	3/1013	26/12234	0.3663	0.691932	0.481076	btsz/Nf1/Pdk1	3
GO:0045197	GO:0045197	establishment or maintenance of epithelial cell apical/basal polarity	3/1013	26/12234	0.3663	0.691932	0.481076	scrib/rib/Egfr	3
GO:0045815	GO:0045815	positive regulation of gene expression, epigenetic	3/1013	26/12234	0.3663	0.691932	0.481076	tna/lncRNA:roX1/lncRNA:roX2	3
GO:0046621	GO:0046621	negative regulation of organ growth	3/1013	26/12234	0.3663	0.691932	0.481076	crb/scrib/ft	3
GO:0051491	GO:0051491	positive regulation of filopodium assembly	3/1013	26/12234	0.3663	0.691932	0.481076	sif/DAAM/kon	3
GO:0097352	GO:0097352	autophagosome maturation	3/1013	26/12234	0.3663	0.691932	0.481076	stj/cac/Mitf	3
GO:0098661	GO:0098661	inorganic anion transmembrane transport	4/1013	37/12234	0.367517	0.693692	0.482299	GluClalpha/pHCl-2/Rdl/Lcch3	4
GO:0009991	GO:0009991	response to extracellular stimulus	16/1013	174/12234	0.368237	0.694512	0.48287	foxo/Dop1R1/Oamb/Ets96B/Iml1/DopEcR/sff/Ac76E/rl/Ih/mthl3/Sik2/dec-1/Sh/Kr-h1/Mitf	16
GO:0007265	GO:0007265	Ras protein signal transduction	14/1013	151/12234	0.369633	0.696605	0.484325	CG43102/mbc/Nf1/RhoGAP100F/RhoGEF3/RhoGEF64C/sif/CG42674/GEFmeso/alpha-Catr/Unc-89/PsGEF/Rab3-GEF/RhoGAP19D	14
GO:0000165	GO:0000165	MAPK cascade	13/1013	140/12234	0.37506	0.70574	0.490676	lncRNA:Hsromega/mbc/DopEcR/vn/rl/lncRNA:acal/jeb/Alk/Egfr/sgg/peb/Rab3-GEF/Btk29A	13
GO:0007309	GO:0007309	oocyte axis specification	13/1013	140/12234	0.37506	0.70574	0.490676	jvl/mira/Syx1A/tld/scrib/heph/ndl/psq/par-1/Egfr/sog/dpp/Syt1	13
GO:0030952	GO:0030952	establishment or maintenance of cytoskeleton polarity	5/1013	49/12234	0.38272	0.718536	0.499573	jvl/heph/pk/Shrm/par-1	5
GO:0062197	GO:0062197	cellular response to chemical stress	5/1013	49/12234	0.38272	0.718536	0.499573	foxo/Dop1R2/Rbfox1/rl/dec-1	5
GO:0007586	GO:0007586	digestion	2/1013	16/12234	0.386879	0.718536	0.499573	upd3/upd1	2
GO:0014009	GO:0014009	glial cell proliferation	2/1013	16/12234	0.386879	0.718536	0.499573	Ser/gcm	2
GO:0014041	GO:0014041	regulation of neuron maturation	2/1013	16/12234	0.386879	0.718536	0.499573	Mical/EcR	2
GO:0030042	GO:0030042	actin filament depolymerization	2/1013	16/12234	0.386879	0.718536	0.499573	Mical/qua	2
GO:0031936	GO:0031936	negative regulation of chromatin silencing	2/1013	16/12234	0.386879	0.718536	0.499573	lncRNA:roX1/lncRNA:roX2	2
GO:0043401	GO:0043401	steroid hormone mediated signaling pathway	2/1013	16/12234	0.386879	0.718536	0.499573	EcR/G9a	2
GO:0048545	GO:0048545	response to steroid hormone	2/1013	16/12234	0.386879	0.718536	0.499573	EcR/G9a	2
GO:0051101	GO:0051101	regulation of DNA binding	2/1013	16/12234	0.386879	0.718536	0.499573	per/tim	2
GO:0060857	GO:0060857	establishment of glial blood-brain barrier	2/1013	16/12234	0.386879	0.718536	0.499573	pasi2/gcm	2
GO:0071383	GO:0071383	cellular response to steroid hormone stimulus	2/1013	16/12234	0.386879	0.718536	0.499573	EcR/G9a	2
GO:1902414	GO:1902414	protein localization to cell junction	2/1013	16/12234	0.386879	0.718536	0.499573	scrib/Shrm	2
GO:1903429	GO:1903429	regulation of cell maturation	2/1013	16/12234	0.386879	0.718536	0.499573	Mical/EcR	2
GO:1904799	GO:1904799	regulation of neuron remodeling	2/1013	16/12234	0.386879	0.718536	0.499573	Mical/EcR	2
GO:0000302	GO:0000302	response to reactive oxygen species	4/1013	38/12234	0.386881	0.718536	0.499573	CanA1/ple/rl/Ddc	4
GO:0035331	GO:0035331	negative regulation of hippo signaling	4/1013	38/12234	0.386881	0.718536	0.499573	par-1/Sik2/ds/d	4
GO:0006026	GO:0006026	aminoglycan catabolic process	3/1013	27/12234	0.389507	0.720114	0.50067	Cht2/Cht6/Cht10	3
GO:0034243	GO:0034243	regulation of transcription elongation from RNA polymerase II promoter	3/1013	27/12234	0.389507	0.720114	0.50067	trx/Mef2/Cf2	3
GO:0035162	GO:0035162	embryonic hemopoiesis	3/1013	27/12234	0.389507	0.720114	0.50067	shg/if/gcm	3
GO:0097479	GO:0097479	synaptic vesicle localization	3/1013	27/12234	0.389507	0.720114	0.50067	lap/RhoGAP100F/Fife	3
GO:0098840	GO:0098840	protein transport along microtubule	3/1013	27/12234	0.389507	0.720114	0.50067	Oseg2/Ttc30/btv	3
GO:0099118	GO:0099118	microtubule-based protein transport	3/1013	27/12234	0.389507	0.720114	0.50067	Oseg2/Ttc30/btv	3
GO:1901617	GO:1901617	organic hydroxy compound biosynthetic process	6/1013	61/12234	0.393245	0.726474	0.505092	ple/Pu/CG10082/Tbh/Sk1/Ddc	6
GO:0055076	GO:0055076	transition metal ion homeostasis	5/1013	50/12234	0.399624	0.737562	0.512801	ZnT41F/Trpm/Nox/Pdfr/Mco1	5
GO:0015711	GO:0015711	organic anion transport	9/1013	96/12234	0.399854	0.737562	0.512801	Nrx-1/l(2)03659/VGAT/Ih/Oatp58Da/Oatp58Db/Oatp58Dc/CG10019/Oatp33Eb	9
GO:0002775	GO:0002775	antimicrobial peptide production	7/1013	73/12234	0.401049	0.738089	0.513167	Gprk2/vvl/lola/Toll-7/nub/dl/cad	7
GO:0002784	GO:0002784	regulation of antimicrobial peptide production	7/1013	73/12234	0.401049	0.738089	0.513167	Gprk2/vvl/lola/Toll-7/nub/dl/cad	7
GO:0042445	GO:0042445	hormone metabolic process	7/1013	73/12234	0.401049	0.738089	0.513167	bond/CG13604/CG15537/rho/CG9522/CG9518/Cyp18a1	7
GO:0120192	GO:0120192	tight junction assembly	4/1013	39/12234	0.406166	0.746376	0.518929	pasi2/scrib/mesh/bark	4
GO:0120193	GO:0120193	tight junction organization	4/1013	39/12234	0.406166	0.746376	0.518929	pasi2/scrib/mesh/bark	4
GO:0009636	GO:0009636	response to toxic substance	6/1013	62/12234	0.408442	0.749991	0.521442	nAChRbeta2/ZnT41F/mtt/Oatp58Dc/Cyp6v1/nAChRalpha6	6
GO:0006885	GO:0006885	regulation of pH	3/1013	28/12234	0.412496	0.754147	0.524332	Vha100-4/Nhe3/CG5421	3
GO:0030641	GO:0030641	regulation of cellular pH	3/1013	28/12234	0.412496	0.754147	0.524332	Vha100-4/Nhe3/CG5421	3
GO:0032147	GO:0032147	activation of protein kinase activity	3/1013	28/12234	0.412496	0.754147	0.524332	wnd/Alk/Rab3-GEF	3
GO:0046329	GO:0046329	negative regulation of JNK cascade	3/1013	28/12234	0.412496	0.754147	0.524332	lncRNA:acal/sgg/peb	3
GO:0007308	GO:0007308	oocyte construction	13/1013	144/12234	0.414713	0.754147	0.524332	jvl/mira/Syx1A/tld/scrib/heph/ndl/psq/par-1/Egfr/sog/dpp/Syt1	13
GO:0002440	GO:0002440	production of molecular mediator of immune response	7/1013	74/12234	0.41497	0.754147	0.524332	Gprk2/vvl/lola/Toll-7/nub/dl/cad	7
GO:0002700	GO:0002700	regulation of production of molecular mediator of immune response	7/1013	74/12234	0.41497	0.754147	0.524332	Gprk2/vvl/lola/Toll-7/nub/dl/cad	7
GO:0061844	GO:0061844	antimicrobial humoral immune response mediated by antimicrobial peptide	7/1013	74/12234	0.41497	0.754147	0.524332	Gprk2/vvl/lola/Toll-7/nub/dl/cad	7
GO:0043549	GO:0043549	regulation of kinase activity	10/1013	109/12234	0.415971	0.754147	0.524332	Tie/btl/wnd/Drl-2/Alk/ASPP/Egfr/sgg/sev/Rab3-GEF	10
GO:0016333	GO:0016333	morphogenesis of follicular epithelium	5/1013	51/12234	0.416479	0.754147	0.524332	crb/scrib/Egfr/csw/Nost	5
GO:0000076	GO:0000076	DNA replication checkpoint	2/1013	17/12234	0.416904	0.754147	0.524332	Rad17/tim	2
GO:0006023	GO:0006023	aminoglycan biosynthetic process	2/1013	17/12234	0.416904	0.754147	0.524332	kkv/Chs2	2
GO:0006826	GO:0006826	iron ion transport	2/1013	17/12234	0.416904	0.754147	0.524332	Nox/Mco1	2
GO:0006903	GO:0006903	vesicle targeting	2/1013	17/12234	0.416904	0.754147	0.524332	CASK/unc-13	2
GO:0006911	GO:0006911	phagocytosis, engulfment	2/1013	17/12234	0.416904	0.754147	0.524332	EcR/csw	2
GO:0043488	GO:0043488	regulation of mRNA stability	2/1013	17/12234	0.416904	0.754147	0.524332	PNPase/bol	2
GO:0045571	GO:0045571	negative regulation of imaginal disc growth	2/1013	17/12234	0.416904	0.754147	0.524332	scrib/ft	2
GO:0046154	GO:0046154	rhodopsin metabolic process	2/1013	17/12234	0.416904	0.754147	0.524332	Culd/santa-maria	2
GO:0071322	GO:0071322	cellular response to carbohydrate stimulus	2/1013	17/12234	0.416904	0.754147	0.524332	Dop1R1/DopEcR	2
GO:1990928	GO:1990928	response to amino acid starvation	2/1013	17/12234	0.416904	0.754147	0.524332	foxo/Iml1	2
GO:0002697	GO:0002697	regulation of immune effector process	8/1013	86/12234	0.42003	0.758673	0.527479	Gprk2/vvl/lola/Toll-7/G9a/nub/dl/cad	8
GO:0032984	GO:0032984	protein-containing complex disassembly	8/1013	86/12234	0.42003	0.758673	0.527479	Mical/dar1/mlt/stj/futsch/cac/qua/Mitf	8
GO:0070925	GO:0070925	organelle assembly	36/1013	417/12234	0.421396	0.760576	0.528801	Mlp84B/Mical/Skeletor/sals/Act88F/bond/fzo/cep290/sls/Oseg2/Zasp66/Prm/orb2/rt/CG17687/atk/CG13251/CG8800/Prosap/Zasp52/tn/fest/Unc-89/DAAM/up/mamo/if/CG34124/bru1/Ttc30/BuGZ/Mhc/btv/kon/Oseg5/bt	36
GO:0006904	GO:0006904	vesicle docking involved in exocytosis	4/1013	40/12234	0.425329	0.766538	0.532947	CASK/Syx1A/nSyb/unc-13	4
GO:0055067	GO:0055067	monovalent inorganic cation homeostasis	4/1013	40/12234	0.425329	0.766538	0.532947	Vha100-4/Nhe3/CG5421/nrv3	4
GO:0007018	GO:0007018	microtubule-based movement	17/1013	193/12234	0.4319	0.777803	0.540779	jvl/Dhc93AB/CG3339/Dhc98D/robl62A/CG13930/Dhc62B/Oseg2/Dnah3/orb2/pk/futsch/Dhc16F/CG34124/Ttc30/Dhc36C/btv	17
GO:0022406	GO:0022406	membrane docking	5/1013	52/12234	0.433255	0.778515	0.541274	CASK/Syx1A/cep290/nSyb/unc-13	5
GO:0043624	GO:0043624	cellular protein complex disassembly	5/1013	52/12234	0.433255	0.778515	0.541274	Mical/dar1/mlt/futsch/qua	5
GO:0140056	GO:0140056	organelle localization by membrane tethering	5/1013	52/12234	0.433255	0.778515	0.541274	CASK/Syx1A/cep290/nSyb/unc-13	5
GO:0007009	GO:0007009	plasma membrane organization	3/1013	29/12234	0.435206	0.780867	0.542909	IRSp53/mim/Nost	3
GO:0032873	GO:0032873	negative regulation of stress-activated MAPK cascade	3/1013	29/12234	0.435206	0.780867	0.542909	lncRNA:acal/sgg/peb	3
GO:0009994	GO:0009994	oocyte differentiation	16/1013	182/12234	0.439318	0.787665	0.547636	jvl/mira/Syx1A/tld/scrib/Gprk2/heph/ndl/Rbfox1/psq/par-1/Egfr/Sxl/sog/dpp/Syt1	16
GO:0030951	GO:0030951	establishment or maintenance of microtubule cytoskeleton polarity	4/1013	41/12234	0.444332	0.788896	0.548492	jvl/heph/pk/par-1	4
GO:0042078	GO:0042078	germ-line stem cell division	4/1013	41/12234	0.444332	0.788896	0.548492	msi/dally/shg/dpp	4
GO:0045793	GO:0045793	positive regulation of cell size	4/1013	41/12234	0.444332	0.788896	0.548492	btsz/Pdk1/rl/Stacl	4
GO:0008589	GO:0008589	regulation of smoothened signaling pathway	8/1013	88/12234	0.445805	0.788896	0.548492	Gprk2/Gug/dally/dlp/Notum/ptc/sgg/Sxl	8
GO:0000184	GO:0000184	nuclear-transcribed mRNA catabolic process, nonsense-mediated decay	2/1013	18/12234	0.446166	0.788896	0.548492	CG7907/nompA	2
GO:0001775	GO:0001775	cell activation	2/1013	18/12234	0.446166	0.788896	0.548492	ndl/prage	2
GO:0006309	GO:0006309	apoptotic DNA fragmentation	2/1013	18/12234	0.446166	0.788896	0.548492	CG14062/CG14120	2
GO:0006921	GO:0006921	cellular component disassembly involved in execution phase of apoptosis	2/1013	18/12234	0.446166	0.788896	0.548492	CG14062/CG14120	2
GO:0007282	GO:0007282	cystoblast division	2/1013	18/12234	0.446166	0.788896	0.548492	hfp/Iml1	2
GO:0007584	GO:0007584	response to nutrient	2/1013	18/12234	0.446166	0.788896	0.548492	Ih/Sh	2
GO:0030011	GO:0030011	maintenance of cell polarity	2/1013	18/12234	0.446166	0.788896	0.548492	crb/p130CAS	2
GO:0030262	GO:0030262	apoptotic nuclear changes	2/1013	18/12234	0.446166	0.788896	0.548492	CG14062/CG14120	2
GO:0030837	GO:0030837	negative regulation of actin filament polymerization	2/1013	18/12234	0.446166	0.788896	0.548492	mwh/qua	2
GO:0034502	GO:0034502	protein localization to chromosome	2/1013	18/12234	0.446166	0.788896	0.548492	Haspin/solo	2
GO:0035019	GO:0035019	somatic stem cell population maintenance	2/1013	18/12234	0.446166	0.788896	0.548492	shg/sgg	2
GO:0040013	GO:0040013	negative regulation of locomotion	2/1013	18/12234	0.446166	0.788896	0.548492	stl/Sema1a	2
GO:0045167	GO:0045167	asymmetric protein localization involved in cell fate determination	2/1013	18/12234	0.446166	0.788896	0.548492	mira/uif	2
GO:0051642	GO:0051642	centrosome localization	2/1013	18/12234	0.446166	0.788896	0.548492	crb/numb	2
GO:0061842	GO:0061842	microtubule organizing center localization	2/1013	18/12234	0.446166	0.788896	0.548492	crb/numb	2
GO:0048599	GO:0048599	oocyte development	14/1013	160/12234	0.455494	0.804806	0.559553	jvl/mira/Syx1A/tld/scrib/Gprk2/heph/ndl/psq/par-1/Egfr/sog/dpp/Syt1	14
GO:0007062	GO:0007062	sister chromatid cohesion	3/1013	30/12234	0.457579	0.806147	0.560485	sls/Haspin/solo	3
GO:0031110	GO:0031110	regulation of microtubule polymerization or depolymerization	3/1013	30/12234	0.457579	0.806147	0.560485	dar1/mlt/futsch	3
GO:0034097	GO:0034097	response to cytokine	3/1013	30/12234	0.457579	0.806147	0.560485	Tace/Duox/dl	3
GO:0070303	GO:0070303	negative regulation of stress-activated protein kinase signaling cascade	3/1013	30/12234	0.457579	0.806147	0.560485	lncRNA:acal/sgg/peb	3
GO:0045455	GO:0045455	ecdysteroid metabolic process	4/1013	42/12234	0.463138	0.814762	0.566475	CG13604/CG9522/CG9518/Cyp18a1	4
GO:0070371	GO:0070371	ERK1 and ERK2 cascade	4/1013	42/12234	0.463138	0.814762	0.566475	vn/rl/Alk/Egfr	4
GO:0006906	GO:0006906	vesicle fusion	5/1013	54/12234	0.466464	0.820019	0.57013	Syx1A/Tusp/nSyb/PsGEF/Syt1	5
GO:0006959	GO:0006959	humoral immune response	11/1013	126/12234	0.473505	0.826531	0.574658	Gprk2/vvl/Mef2/lola/Toll-7/CG42259/upd3/Tg/nub/dl/cad	11
GO:0043408	GO:0043408	regulation of MAPK cascade	11/1013	126/12234	0.473505	0.826531	0.574658	lncRNA:Hsromega/mbc/DopEcR/vn/lncRNA:acal/jeb/Alk/Egfr/sgg/peb/Rab3-GEF	11
GO:0010043	GO:0010043	response to zinc ion	2/1013	19/12234	0.474584	0.826531	0.574658	pHCl-2/ZnT41F	2
GO:0015914	GO:0015914	phospholipid transport	2/1013	19/12234	0.474584	0.826531	0.574658	ATP8B/CG4301	2
GO:0019367	GO:0019367	fatty acid elongation, saturated fatty acid	2/1013	19/12234	0.474584	0.826531	0.574658	CG5326/bond	2
GO:0019368	GO:0019368	fatty acid elongation, unsaturated fatty acid	2/1013	19/12234	0.474584	0.826531	0.574658	CG5326/bond	2
GO:0034625	GO:0034625	fatty acid elongation, monounsaturated fatty acid	2/1013	19/12234	0.474584	0.826531	0.574658	CG5326/bond	2
GO:0034626	GO:0034626	fatty acid elongation, polyunsaturated fatty acid	2/1013	19/12234	0.474584	0.826531	0.574658	CG5326/bond	2
GO:0035212	GO:0035212	cell competition in a multicellular organism	2/1013	19/12234	0.474584	0.826531	0.574658	mbc/shg	2
GO:0043524	GO:0043524	negative regulation of neuron apoptotic process	2/1013	19/12234	0.474584	0.826531	0.574658	en/futsch	2
GO:0048808	GO:0048808	male genitalia morphogenesis	2/1013	19/12234	0.474584	0.826531	0.574658	tnc/br	2
GO:0090598	GO:0090598	male anatomical structure morphogenesis	2/1013	19/12234	0.474584	0.826531	0.574658	tnc/br	2
GO:1901264	GO:1901264	carbohydrate derivative transport	2/1013	19/12234	0.474584	0.826531	0.574658	Ent3/CNT1	2
GO:0008293	GO:0008293	torso signaling pathway	3/1013	31/12234	0.479566	0.832822	0.579032	rl/csw/fs(1)M3	3
GO:0045185	GO:0045185	maintenance of protein location	3/1013	31/12234	0.479566	0.832822	0.579032	dally/pk/if	3
GO:0046834	GO:0046834	lipid phosphorylation	3/1013	31/12234	0.479566	0.832822	0.579032	CG34384/CG10082/rdgA	3
GO:0061058	GO:0061058	regulation of peptidoglycan recognition protein signaling pathway	3/1013	31/12234	0.479566	0.832822	0.579032	lola/otu/LUBEL	3
GO:0034620	GO:0034620	cellular response to unfolded protein	4/1013	43/12234	0.481715	0.835958	0.581212	Hsc70-2/Gba1b/Cnx14D/Hsp60D	4
GO:0002759	GO:0002759	regulation of antimicrobial humoral response	7/1013	79/12234	0.483881	0.838519	0.582993	Gprk2/vvl/lola/Toll-7/nub/dl/cad	7
GO:0055088	GO:0055088	lipid homeostasis	7/1013	79/12234	0.483881	0.838519	0.582993	svp/Snmp1/ftz-f1/EcR/ptc/Atf3/hll	7
GO:0044782	GO:0044782	cilium organization	13/1013	152/12234	0.493953	0.855365	0.594705	CG7886/Root/cep290/Oseg2/orb2/CG17687/atk/CG13251/CG8800/CG34124/Ttc30/btv/Oseg5	13
GO:0030705	GO:0030705	cytoskeleton-dependent intracellular transport	8/1013	92/12234	0.496722	0.859548	0.597613	Dhc62B/Oseg2/pk/futsch/Myo10A/d/Ttc30/btv	8
GO:0001934	GO:0001934	positive regulation of protein phosphorylation	6/1013	68/12234	0.498189	0.860251	0.598102	bnl/wnd/Alk/ASPP/Rab3-GEF/dpp	6
GO:1903825	GO:1903825	organic acid transmembrane transport	6/1013	68/12234	0.498189	0.860251	0.598102	CG13743/CG1698/VGAT/CG12531/CG15279/tadr	6
GO:1905039	GO:1905039	carboxylic acid transmembrane transport	6/1013	68/12234	0.498189	0.860251	0.598102	CG13743/CG1698/VGAT/CG12531/CG15279/tadr	6
GO:0045448	GO:0045448	mitotic cell cycle, embryonic	4/1013	44/12234	0.500032	0.860386	0.598196	luna/Psc/Pu/toc	4
GO:0048278	GO:0048278	vesicle docking	4/1013	44/12234	0.500032	0.860386	0.598196	CASK/Syx1A/nSyb/unc-13	4
GO:0032784	GO:0032784	regulation of DNA-templated transcription, elongation	3/1013	32/12234	0.501124	0.860386	0.598196	trx/Mef2/Cf2	3
GO:0043900	GO:0043900	regulation of multi-organism process	3/1013	32/12234	0.501124	0.860386	0.598196	lola/otu/LUBEL	3
GO:0098876	GO:0098876	vesicle-mediated transport to the plasma membrane	3/1013	32/12234	0.501124	0.860386	0.598196	scrib/Snx27/Tomosyn	3
GO:0032272	GO:0032272	negative regulation of protein polymerization	2/1013	20/12234	0.502099	0.860386	0.598196	mwh/qua	2
GO:0035099	GO:0035099	hemocyte migration	2/1013	20/12234	0.502099	0.860386	0.598196	shg/if	2
GO:0043487	GO:0043487	regulation of RNA stability	2/1013	20/12234	0.502099	0.860386	0.598196	PNPase/bol	2
GO:0045464	GO:0045464	R8 cell fate specification	2/1013	20/12234	0.502099	0.860386	0.598196	tld/dpp	2
GO:0050688	GO:0050688	regulation of defense response to virus	2/1013	20/12234	0.502099	0.860386	0.598196	Toll-7/G9a	2
GO:0007568	GO:0007568	aging	15/1013	177/12234	0.502157	0.860386	0.598196	foxo/SIFaR/Gba1b/Nf1/fkh/Dop1R2/rl/EcR/Ih/mthl3/sm/Egfr/CG30427/per/Btk29A	15
GO:0006952	GO:0006952	defense response	35/1013	419/12234	0.504607	0.863681	0.600487	FER/CanA1/Gprk2/RhoGEF3/MsR2/FMRFaR/Fit1/NT1/CG8492/DCX-EMAP/Lmpt/Srpk79D/rl/Mmp2/lola/inv/kn/SP2353/Toll-7/shg/G9a/CG42259/otu/upd1/DIP1/spen/Duox/eya/LUBEL/Tep3/Tg/nub/NimB4/dl/sick	35
GO:0007606	GO:0007606	sensory perception of chemical stimulus	23/1013	274/12234	0.50479	0.863681	0.600487	dpr16/pros/ATP8B/dpr9/Snmp1/SKIP/Obp99d/dpr20/Arr2/TrpA1/dpr6/Ac78C/pdm3/norpA/rdgA/mew/eag/acj6/if/Sh/Obp19c/Ggamma30A/Arr1	23
GO:0051258	GO:0051258	protein polymerization	9/1013	105/12234	0.507879	0.868355	0.603736	Whamy/sals/mwh/nwk/IRSp53/DAAM/PsGEF/Btk29A/qua	9
GO:0015849	GO:0015849	organic acid transport	8/1013	93/12234	0.509251	0.870089	0.604942	Nrx-1/CG13743/CG1698/VGAT/Ih/CG12531/CG15279/tadr	8
GO:0006163	GO:0006163	purine nucleotide metabolic process	15/1013	178/12234	0.511222	0.872844	0.606857	CG34357/Pde6/CG7362/CG31183/Gycalpha99B/Gycbeta100B/CG43373/Ac76E/Ac78C/tn/CG30427/Pde9/Nos/Pde1c/Pde11	15
GO:0090174	GO:0090174	organelle membrane fusion	5/1013	57/12234	0.515062	0.878783	0.610987	Syx1A/Tusp/nSyb/PsGEF/Syt1	5
GO:0006986	GO:0006986	response to unfolded protein	4/1013	45/12234	0.518063	0.879586	0.611545	Hsc70-2/Gba1b/Cnx14D/Hsp60D	4
GO:0009566	GO:0009566	fertilization	4/1013	45/12234	0.518063	0.879586	0.611545	Octbeta2R/ndl/prage/mamo	4
GO:0034599	GO:0034599	cellular response to oxidative stress	4/1013	45/12234	0.518063	0.879586	0.611545	foxo/Dop1R2/rl/dec-1	4
GO:0045860	GO:0045860	positive regulation of protein kinase activity	4/1013	45/12234	0.518063	0.879586	0.611545	wnd/Alk/ASPP/Rab3-GEF	4
GO:0046165	GO:0046165	alcohol biosynthetic process	4/1013	45/12234	0.518063	0.879586	0.611545	Pu/CG10082/Tbh/Sk1	4
GO:0051302	GO:0051302	regulation of cell division	4/1013	45/12234	0.518063	0.879586	0.611545	klu/Egfr/Sxl/numb	4
GO:0070507	GO:0070507	regulation of microtubule cytoskeleton organization	4/1013	45/12234	0.518063	0.879586	0.611545	dar1/mlt/futsch/sgg	4
GO:0016241	GO:0016241	regulation of macroautophagy	3/1013	33/12234	0.522216	0.88417	0.614732	foxo/rl/Mitf	3
GO:0016325	GO:0016325	oocyte microtubule cytoskeleton organization	3/1013	33/12234	0.522216	0.88417	0.614732	jvl/heph/par-1	3
GO:0043467	GO:0043467	regulation of generation of precursor metabolites and energy	3/1013	33/12234	0.522216	0.88417	0.614732	Mics1/EcR/tn	3
GO:1905952	GO:1905952	regulation of lipid localization	3/1013	33/12234	0.522216	0.88417	0.614732	foxo/Ih/lilli	3
GO:0002920	GO:0002920	regulation of humoral immune response	7/1013	82/12234	0.52414	0.88681	0.616567	Gprk2/vvl/lola/Toll-7/nub/dl/cad	7
GO:0000737	GO:0000737	DNA catabolic process, endonucleolytic	2/1013	21/12234	0.528665	0.890749	0.619306	CG14062/CG14120	2
GO:0007076	GO:0007076	mitotic chromosome condensation	2/1013	21/12234	0.528665	0.890749	0.619306	corto/sls	2
GO:0007460	GO:0007460	R8 cell fate commitment	2/1013	21/12234	0.528665	0.890749	0.619306	tld/dpp	2
GO:0030536	GO:0030536	larval feeding behavior	2/1013	21/12234	0.528665	0.890749	0.619306	klu/lov	2
GO:0046503	GO:0046503	glycerolipid catabolic process	2/1013	21/12234	0.528665	0.890749	0.619306	CG3942/foxo	2
GO:0060856	GO:0060856	establishment of blood-brain barrier	2/1013	21/12234	0.528665	0.890749	0.619306	pasi2/gcm	2
GO:0031334	GO:0031334	positive regulation of protein-containing complex assembly	5/1013	58/12234	0.530853	0.892556	0.620563	Whamy/sals/nwk/IRSp53/DAAM	5
GO:0060033	GO:0060033	anatomical structure regression	5/1013	58/12234	0.530853	0.892556	0.620563	fkh/Fhos/EcR/Ptp52F/br	5
GO:0008340	GO:0008340	determination of adult lifespan	14/1013	168/12234	0.53092	0.892556	0.620563	foxo/SIFaR/Gba1b/Nf1/fkh/rl/EcR/Ih/mthl3/sm/Egfr/CG30427/per/Btk29A	14
GO:0019730	GO:0019730	antimicrobial humoral response	9/1013	107/12234	0.531205	0.892556	0.620563	Gprk2/vvl/Mef2/lola/Toll-7/upd3/nub/dl/cad	9
GO:0019220	GO:0019220	regulation of phosphate metabolic process	18/1013	217/12234	0.533082	0.894475	0.621897	bnl/rho/Tie/btl/MYPT-75D/wnd/Drl-2/Alk/tn/par-1/ASPP/Egfr/sgg/per/sev/Rab3-GEF/dpp/Nos	18
GO:0051174	GO:0051174	regulation of phosphorus metabolic process	18/1013	217/12234	0.533082	0.894475	0.621897	bnl/rho/Tie/btl/MYPT-75D/wnd/Drl-2/Alk/tn/par-1/ASPP/Egfr/sgg/per/sev/Rab3-GEF/dpp/Nos	18
GO:0099111	GO:0099111	microtubule-based transport	7/1013	83/12234	0.5373	0.90093	0.626385	jvl/Dhc62B/Oseg2/pk/futsch/Ttc30/btv	7
GO:0032103	GO:0032103	positive regulation of response to external stimulus	10/1013	120/12234	0.539743	0.904404	0.6288	Gprk2/vvl/Mmp2/lola/Hr51/sli/Toll-7/LUBEL/dl/cad	10
GO:0036294	GO:0036294	cellular response to decreased oxygen levels	3/1013	34/12234	0.54281	0.908918	0.631938	Eip93F/msi/trp	3
GO:0044419	GO:0044419	biological process involved in interspecies interaction between organisms	41/1013	499/12234	0.545682	0.913097	0.634844	FER/foxo/CanA1/Gprk2/RhoGEF3/Fit1/NT1/vvl/CG8492/DCX-EMAP/Lmpt/Srpk79D/rl/Dscam1/Mmp2/Mef2/lola/inv/kn/SP2353/Toll-7/shg/G9a/CG42259/br/otu/upd3/upd1/DIP1/spen/Duox/eya/LUBEL/Tep3/Tg/Nos/nub/NimB4/dl/sick/cad	41
GO:0051650	GO:0051650	establishment of vesicle localization	5/1013	59/12234	0.54641	0.913687	0.635255	lap/CASK/Myo10A/d/unc-13	5
GO:0009150	GO:0009150	purine ribonucleotide metabolic process	14/1013	170/12234	0.549325	0.917931	0.638205	CG34357/Pde6/CG7362/CG31183/Gycalpha99B/Gycbeta100B/CG43373/Ac76E/Ac78C/tn/CG30427/Pde9/Pde1c/Pde11	14
GO:0060491	GO:0060491	regulation of cell projection assembly	4/1013	47/12234	0.553168	0.92047	0.63997	sif/DAAM/PsGEF/kon	4
GO:0120032	GO:0120032	regulation of plasma membrane bounded cell projection assembly	4/1013	47/12234	0.553168	0.92047	0.63997	sif/DAAM/PsGEF/kon	4
GO:0006672	GO:0006672	ceramide metabolic process	2/1013	22/12234	0.554249	0.92047	0.63997	Gba1b/CG15534	2
GO:0042761	GO:0042761	very long-chain fatty acid biosynthetic process	2/1013	22/12234	0.554249	0.92047	0.63997	CG5326/bond	2
GO:0043523	GO:0043523	regulation of neuron apoptotic process	2/1013	22/12234	0.554249	0.92047	0.63997	en/futsch	2
GO:0055072	GO:0055072	iron ion homeostasis	2/1013	22/12234	0.554249	0.92047	0.63997	Nox/Mco1	2
GO:0072523	GO:0072523	purine-containing compound catabolic process	2/1013	22/12234	0.554249	0.92047	0.63997	Adgf-A2/Pde9	2
GO:1901880	GO:1901880	negative regulation of protein depolymerization	2/1013	22/12234	0.554249	0.92047	0.63997	dar1/qua	2
GO:1903036	GO:1903036	positive regulation of response to wounding	2/1013	22/12234	0.554249	0.92047	0.63997	rl/Egfr	2
GO:0010259	GO:0010259	multicellular organism aging	14/1013	171/12234	0.558435	0.921664	0.6408	foxo/SIFaR/Gba1b/Nf1/fkh/rl/EcR/Ih/mthl3/sm/Egfr/CG30427/per/Btk29A	14
GO:0030866	GO:0030866	cortical actin cytoskeleton organization	5/1013	60/12234	0.561717	0.921664	0.6408	btsz/bond/crb/mwh/Fhos	5
GO:0031647	GO:0031647	regulation of protein stability	5/1013	60/12234	0.561717	0.921664	0.6408	crb/orb2/Sxl/fw/Mhc	5
GO:0034248	GO:0034248	regulation of cellular amide metabolic process	16/1013	196/12234	0.561998	0.921664	0.6408	msi/Gprk2/heph/vvl/orb2/bol/Rbfox1/lola/tn/Sxl/Rcd-1r/bru1/bru2/nub/CG10947/cad	16
GO:0006458	GO:0006458	'de novo' protein folding	3/1013	35/12234	0.56288	0.921664	0.6408	Hsc70-2/mrj/Hsp60D	3
GO:0007259	GO:0007259	receptor signaling pathway via JAK-STAT	3/1013	35/12234	0.56288	0.921664	0.6408	peb/upd3/upd1	3
GO:0071453	GO:0071453	cellular response to oxygen levels	3/1013	35/12234	0.56288	0.921664	0.6408	Eip93F/msi/trp	3
GO:0097696	GO:0097696	receptor signaling pathway via STAT	3/1013	35/12234	0.56288	0.921664	0.6408	peb/upd3/upd1	3
GO:1902904	GO:1902904	negative regulation of supramolecular fiber organization	3/1013	35/12234	0.56288	0.921664	0.6408	mwh/dar1/qua	3
GO:0009267	GO:0009267	cellular response to starvation	7/1013	85/12234	0.563162	0.921664	0.6408	foxo/Iml1/DopEcR/sff/rl/Sik2/Mitf	7
GO:0006342	GO:0006342	chromatin silencing	9/1013	110/12234	0.56542	0.921664	0.6408	corto/psq/Psc/Kr/lncRNA:roX1/lncRNA:roX2/Samuel/nub/Pur-alpha	9
GO:0045814	GO:0045814	negative regulation of gene expression, epigenetic	9/1013	110/12234	0.56542	0.921664	0.6408	corto/psq/Psc/Kr/lncRNA:roX1/lncRNA:roX2/Samuel/nub/Pur-alpha	9
GO:0098542	GO:0098542	defense response to other organism	33/1013	405/12234	0.566141	0.921664	0.6408	FER/CanA1/Gprk2/RhoGEF3/Fit1/NT1/CG8492/DCX-EMAP/Lmpt/Srpk79D/rl/Mmp2/lola/inv/kn/SP2353/Toll-7/shg/G9a/CG42259/otu/upd1/DIP1/spen/Duox/eya/LUBEL/Tep3/Tg/nub/NimB4/dl/sick	33
GO:0007346	GO:0007346	regulation of mitotic cell cycle	14/1013	172/12234	0.567478	0.921664	0.6408	Rad17/Dl/hh/Iml1/caup/knrl/kni/ptc/vg/Egfr/sgg/Wdr62/bru1/BuGZ	14
GO:0007293	GO:0007293	germarium-derived egg chamber formation	8/1013	98/12234	0.570179	0.921664	0.6408	jvl/Dl/Iml1/Rbfox1/par-1/shg/Nost/Btk29A	8
GO:0030148	GO:0030148	sphingolipid biosynthetic process	4/1013	48/12234	0.570202	0.921664	0.6408	CG5326/bond/CG15534/Sk1	4
GO:0046434	GO:0046434	organophosphate catabolic process	4/1013	48/12234	0.570202	0.921664	0.6408	CG3942/Gpdh3/CG15534/Pde9	4
GO:0010638	GO:0010638	positive regulation of organelle organization	13/1013	160/12234	0.570633	0.921664	0.6408	Whamy/sals/Fhos/nwk/IRSp53/Haspin/mlt/G9a/DAAM/sgg/Syt1/CG1674/Mitf	13
GO:0016050	GO:0016050	vesicle organization	9/1013	111/12234	0.576589	0.921664	0.6408	lap/Syx1A/Tusp/nSyb/Shrm/PsGEF/B-H2/Syt1/unc-13	9
GO:0006665	GO:0006665	sphingolipid metabolic process	5/1013	61/12234	0.576759	0.921664	0.6408	CG5326/bond/Gba1b/CG15534/Sk1	5
GO:0015698	GO:0015698	inorganic anion transport	5/1013	61/12234	0.576759	0.921664	0.6408	GluClalpha/pHCl-2/Rdl/Lcch3/tty	5
GO:0060271	GO:0060271	cilium assembly	11/1013	136/12234	0.578067	0.921664	0.6408	cep290/Oseg2/orb2/CG17687/atk/CG13251/CG8800/CG34124/Ttc30/btv/Oseg5	11
GO:0005978	GO:0005978	glycogen biosynthetic process	1/1013	10/12234	0.578802	0.921664	0.6408	Gyg	1
GO:0006152	GO:0006152	purine nucleoside catabolic process	1/1013	10/12234	0.578802	0.921664	0.6408	Adgf-A2	1
GO:0006195	GO:0006195	purine nucleotide catabolic process	1/1013	10/12234	0.578802	0.921664	0.6408	Pde9	1
GO:0006734	GO:0006734	NADH metabolic process	1/1013	10/12234	0.578802	0.921664	0.6408	Gpdh3	1
GO:0007249	GO:0007249	I-kappaB kinase/NF-kappaB signaling	1/1013	10/12234	0.578802	0.921664	0.6408	dl	1
GO:0007301	GO:0007301	female germline ring canal formation	1/1013	10/12234	0.578802	0.921664	0.6408	Btk29A	1
GO:0008608	GO:0008608	attachment of spindle microtubules to kinetochore	1/1013	10/12234	0.578802	0.921664	0.6408	BuGZ	1
GO:0009250	GO:0009250	glucan biosynthetic process	1/1013	10/12234	0.578802	0.921664	0.6408	Gyg	1
GO:0009415	GO:0009415	response to water	1/1013	10/12234	0.578802	0.921664	0.6408	nan	1
GO:0030588	GO:0030588	pseudocleavage	1/1013	10/12234	0.578802	0.921664	0.6408	sgg	1
GO:0030589	GO:0030589	pseudocleavage involved in syncytial blastoderm formation	1/1013	10/12234	0.578802	0.921664	0.6408	sgg	1
GO:0030708	GO:0030708	germarium-derived female germ-line cyst encapsulation	1/1013	10/12234	0.578802	0.921664	0.6408	Nost	1
GO:0031038	GO:0031038	myosin II filament organization	1/1013	10/12234	0.578802	0.921664	0.6408	Mhc	1
GO:0033314	GO:0033314	mitotic DNA replication checkpoint	1/1013	10/12234	0.578802	0.921664	0.6408	Rad17	1
GO:0035493	GO:0035493	SNARE complex assembly	1/1013	10/12234	0.578802	0.921664	0.6408	Tusp	1
GO:0045175	GO:0045175	basal protein localization	1/1013	10/12234	0.578802	0.921664	0.6408	scrib	1
GO:0045498	GO:0045498	sex comb development	1/1013	10/12234	0.578802	0.921664	0.6408	Scr	1
GO:0046130	GO:0046130	purine ribonucleoside catabolic process	1/1013	10/12234	0.578802	0.921664	0.6408	Adgf-A2	1
GO:0046887	GO:0046887	positive regulation of hormone secretion	1/1013	10/12234	0.578802	0.921664	0.6408	Glut1	1
GO:0048096	GO:0048096	chromatin-mediated maintenance of transcription	1/1013	10/12234	0.578802	0.921664	0.6408	tna	1
GO:0048139	GO:0048139	female germ-line cyst encapsulation	1/1013	10/12234	0.578802	0.921664	0.6408	Nost	1
GO:0048142	GO:0048142	germarium-derived cystoblast division	1/1013	10/12234	0.578802	0.921664	0.6408	Iml1	1
GO:0048679	GO:0048679	regulation of axon regeneration	1/1013	10/12234	0.578802	0.921664	0.6408	Rtca	1
GO:0050766	GO:0050766	positive regulation of phagocytosis	1/1013	10/12234	0.578802	0.921664	0.6408	tim	1
GO:0051016	GO:0051016	barbed-end actin filament capping	1/1013	10/12234	0.578802	0.921664	0.6408	qua	1
GO:0051567	GO:0051567	histone H3-K9 methylation	1/1013	10/12234	0.578802	0.921664	0.6408	G9a	1
GO:0055078	GO:0055078	sodium ion homeostasis	1/1013	10/12234	0.578802	0.921664	0.6408	nrv3	1
GO:0070570	GO:0070570	regulation of neuron projection regeneration	1/1013	10/12234	0.578802	0.921664	0.6408	Rtca	1
GO:0070839	GO:0070839	metal ion export	1/1013	10/12234	0.578802	0.921664	0.6408	nrv3	1
GO:0090136	GO:0090136	epithelial cell-cell adhesion	1/1013	10/12234	0.578802	0.921664	0.6408	peb	1
GO:0098586	GO:0098586	cellular response to virus	1/1013	10/12234	0.578802	0.921664	0.6408	DIP1	1
GO:1901216	GO:1901216	positive regulation of neuron death	1/1013	10/12234	0.578802	0.921664	0.6408	Dop1R2	1
GO:1903051	GO:1903051	negative regulation of proteolysis involved in cellular protein catabolic process	1/1013	10/12234	0.578802	0.921664	0.6408	crb	1
GO:1904375	GO:1904375	regulation of protein localization to cell periphery	1/1013	10/12234	0.578802	0.921664	0.6408	peb	1
GO:0072521	GO:0072521	purine-containing compound metabolic process	16/1013	198/12234	0.578829	0.921664	0.6408	CG34357/Pde6/CG7362/CG31183/Gycalpha99B/Gycbeta100B/CG43373/Adgf-A2/Ac76E/Ac78C/tn/CG30427/Pde9/Nos/Pde1c/Pde11	16
GO:0002793	GO:0002793	positive regulation of peptide secretion	2/1013	23/12234	0.578834	0.921664	0.6408	Glut1/sona	2
GO:0007288	GO:0007288	sperm axoneme assembly	2/1013	23/12234	0.578834	0.921664	0.6408	orb2/CG34124	2
GO:0030497	GO:0030497	fatty acid elongation	2/1013	23/12234	0.578834	0.921664	0.6408	CG5326/bond	2
GO:0043242	GO:0043242	negative regulation of protein-containing complex disassembly	2/1013	23/12234	0.578834	0.921664	0.6408	dar1/qua	2
GO:0043405	GO:0043405	regulation of MAP kinase activity	2/1013	23/12234	0.578834	0.921664	0.6408	sgg/Rab3-GEF	2
GO:0099518	GO:0099518	vesicle cytoskeletal trafficking	2/1013	23/12234	0.578834	0.921664	0.6408	Myo10A/d	2
GO:0045087	GO:0045087	innate immune response	15/1013	186/12234	0.581941	0.924297	0.642631	FER/CanA1/RhoGEF3/NT1/DCX-EMAP/Mmp2/kn/SP2353/Toll-7/CG42259/upd1/eya/Tep3/Tg/dl	15
GO:0071496	GO:0071496	cellular response to external stimulus	8/1013	99/12234	0.581959	0.924297	0.642631	foxo/Iml1/DopEcR/sff/rl/Sik2/nompC/Mitf	8
GO:0019991	GO:0019991	septate junction assembly	3/1013	36/12234	0.582404	0.924297	0.642631	pasi2/scrib/mesh	3
GO:0045931	GO:0045931	positive regulation of mitotic cell cycle	3/1013	36/12234	0.582404	0.924297	0.642631	Dl/sgg/bru1	3
GO:0051489	GO:0051489	regulation of filopodium assembly	3/1013	36/12234	0.582404	0.924297	0.642631	sif/DAAM/kon	3
GO:0060968	GO:0060968	regulation of gene silencing	6/1013	74/12234	0.582767	0.924297	0.642631	psq/lncRNA:roX1/lncRNA:roX2/Samuel/Hr39/Pur-alpha	6
GO:0051607	GO:0051607	defense response to virus	4/1013	49/12234	0.586867	0.929588	0.64631	rl/Toll-7/G9a/DIP1	4
GO:0140546	GO:0140546	defense response to symbiont	4/1013	49/12234	0.586867	0.929588	0.64631	rl/Toll-7/G9a/DIP1	4
GO:0072522	GO:0072522	purine-containing compound biosynthetic process	9/1013	112/12234	0.587628	0.930188	0.646727	CG34357/CG31183/Gycalpha99B/Gycbeta100B/CG43373/Adgf-A2/Ac76E/Ac78C/Nos	9
GO:0040029	GO:0040029	regulation of gene expression, epigenetic	11/1013	137/12234	0.588058	0.930263	0.646779	corto/tna/psq/Psc/Kr/lncRNA:roX1/Sxl/lncRNA:roX2/Samuel/nub/Pur-alpha	11
GO:0032386	GO:0032386	regulation of intracellular transport	5/1013	62/12234	0.591523	0.93453	0.649746	crb/rho/sgg/upd1/tim	5
GO:0061025	GO:0061025	membrane fusion	5/1013	62/12234	0.591523	0.93453	0.649746	Syx1A/Tusp/nSyb/PsGEF/Syt1	5
GO:0008286	GO:0008286	insulin receptor signaling pathway	6/1013	75/12234	0.59615	0.940269	0.653736	foxo/fkh/Pdk1/rl/Sik2/sgg	6
GO:0006368	GO:0006368	transcription elongation from RNA polymerase II promoter	3/1013	37/12234	0.601365	0.940269	0.653736	trx/Mef2/Cf2	3
GO:0015718	GO:0015718	monocarboxylic acid transport	3/1013	37/12234	0.601365	0.940269	0.653736	Nrx-1/Ih/CG10019	3
GO:0045747	GO:0045747	positive regulation of Notch signaling pathway	3/1013	37/12234	0.601365	0.940269	0.653736	neur/Kul/spdo	3
GO:0051494	GO:0051494	negative regulation of cytoskeleton organization	3/1013	37/12234	0.601365	0.940269	0.653736	mwh/dar1/qua	3
GO:0072593	GO:0072593	reactive oxygen species metabolic process	3/1013	37/12234	0.601365	0.940269	0.653736	Pxt/Duox/Nos	3
GO:0007017	GO:0007017	microtubule-based process	39/1013	485/12234	0.602122	0.940269	0.653736	Whamy/Skeletor/jvl/CG45105/Dhc93AB/bond/wake/Root/CG3339/tau/Dhc98D/heph/robl62A/CG13930/Dhc62B/Oseg2/dar1/Dnah3/Ank2/orb2/DCX-EMAP/pk/CG8800/mlt/cbs/fest/par-1/futsch/sgg/Dhc16F/ds/Wdr62/ft/CG34124/Ttc30/BuGZ/CLIP-190/Dhc36C/btv	39
GO:0018345	GO:0018345	protein palmitoylation	2/1013	24/12234	0.602407	0.940269	0.653736	Zdhhc8/CG17075	2
GO:0035601	GO:0035601	protein deacylation	2/1013	24/12234	0.602407	0.940269	0.653736	CG16779/Notum	2
GO:0042026	GO:0042026	protein refolding	2/1013	24/12234	0.602407	0.940269	0.653736	Hsc70-2/Hsp60D	2
GO:0045010	GO:0045010	actin nucleation	2/1013	24/12234	0.602407	0.940269	0.653736	Whamy/nwk	2
GO:0051402	GO:0051402	neuron apoptotic process	2/1013	24/12234	0.602407	0.940269	0.653736	en/futsch	2
GO:0051453	GO:0051453	regulation of intracellular pH	2/1013	24/12234	0.602407	0.940269	0.653736	Vha100-4/Nhe3	2
GO:0098722	GO:0098722	asymmetric stem cell division	2/1013	24/12234	0.602407	0.940269	0.653736	wake/dally	2
GO:1900425	GO:1900425	negative regulation of defense response to bacterium	2/1013	24/12234	0.602407	0.940269	0.653736	otu/nub	2
GO:0098656	GO:0098656	anion transmembrane transport	14/1013	176/12234	0.602905	0.940269	0.653736	GluClalpha/pHCl-2/Rdl/Ent3/tomboy40/CG13743/CNT1/CG1698/VGAT/Lcch3/CG12531/Hsp60D/CG15279/tadr	14
GO:0000281	GO:0000281	mitotic cytokinesis	4/1013	50/12234	0.603149	0.940269	0.653736	Act88F/Syx1A/rho/Act79B	4
GO:0051336	GO:0051336	regulation of hydrolase activity	18/1013	226/12234	0.604574	0.940269	0.653736	CG42795/Oamb/RhoGAP93B/CenB1A/mbc/Nf1/RhoGAP100F/sif/CG43366/Strn-Mlck/Dhit/Pu/Evi5/rad/CG1695/RhoGAP19D/RapGAP1/sky	18
GO:0008063	GO:0008063	Toll signaling pathway	5/1013	63/12234	0.605999	0.940269	0.653736	Gprk2/NT1/ndl/Toll-7/dl	5
GO:0050790	GO:0050790	regulation of catalytic activity	30/1013	375/12234	0.607241	0.940269	0.653736	CG42795/Oamb/RhoGAP93B/CenB1A/mbc/Nf1/RhoGAP100F/Tie/sif/btl/wnd/CG43366/Drl-2/Strn-Mlck/Alk/Dhit/Pu/ASPP/Egfr/sgg/sev/Evi5/rad/Rab3-GEF/amn/CG1695/RhoGAP19D/RapGAP1/Nos/sky	30
GO:0034250	GO:0034250	positive regulation of cellular amide metabolic process	6/1013	76/12234	0.609301	0.940269	0.653736	Gprk2/vvl/orb2/bol/lola/cad	6
GO:0002831	GO:0002831	regulation of response to biotic stimulus	14/1013	177/12234	0.611558	0.940269	0.653736	CanA1/Gprk2/vvl/Mmp2/lola/SP2353/Toll-7/G9a/otu/upd1/LUBEL/nub/dl/cad	14
GO:0002252	GO:0002252	immune effector process	12/1013	152/12234	0.612014	0.940269	0.653736	Gprk2/RhoGEF3/vvl/DCX-EMAP/rl/lola/Toll-7/G9a/DIP1/nub/dl/cad	12
GO:0051338	GO:0051338	regulation of transferase activity	10/1013	127/12234	0.613401	0.940269	0.653736	Tie/btl/wnd/Drl-2/Alk/ASPP/Egfr/sgg/sev/Rab3-GEF	10
GO:0001731	GO:0001731	formation of translation preinitiation complex	1/1013	11/12234	0.613706	0.940269	0.653736	eIF4H2	1
GO:0007026	GO:0007026	negative regulation of microtubule depolymerization	1/1013	11/12234	0.613706	0.940269	0.653736	dar1	1
GO:0007096	GO:0007096	regulation of exit from mitosis	1/1013	11/12234	0.613706	0.940269	0.653736	bru1	1
GO:0007392	GO:0007392	initiation of dorsal closure	1/1013	11/12234	0.613706	0.940269	0.653736	FER	1
GO:0008090	GO:0008090	retrograde axonal transport	1/1013	11/12234	0.613706	0.940269	0.653736	Dhc62B	1
GO:0009651	GO:0009651	response to salt stress	1/1013	11/12234	0.613706	0.940269	0.653736	NFAT	1
GO:0010888	GO:0010888	negative regulation of lipid storage	1/1013	11/12234	0.613706	0.940269	0.653736	foxo	1
GO:0016242	GO:0016242	negative regulation of macroautophagy	1/1013	11/12234	0.613706	0.940269	0.653736	rl	1
GO:0030723	GO:0030723	ovarian fusome organization	1/1013	11/12234	0.613706	0.940269	0.653736	Btk29A	1
GO:0030835	GO:0030835	negative regulation of actin filament depolymerization	1/1013	11/12234	0.613706	0.940269	0.653736	qua	1
GO:0032387	GO:0032387	negative regulation of intracellular transport	1/1013	11/12234	0.613706	0.940269	0.653736	rho	1
GO:0035335	GO:0035335	peptidyl-tyrosine dephosphorylation	1/1013	11/12234	0.613706	0.940269	0.653736	Ptp52F	1
GO:0036158	GO:0036158	outer dynein arm assembly	1/1013	11/12234	0.613706	0.940269	0.653736	CG8800	1
GO:0042407	GO:0042407	cristae formation	1/1013	11/12234	0.613706	0.940269	0.653736	CG15296	1
GO:0046680	GO:0046680	response to DDT	1/1013	11/12234	0.613706	0.940269	0.653736	Cyp6v1	1
GO:0046835	GO:0046835	carbohydrate phosphorylation	1/1013	11/12234	0.613706	0.940269	0.653736	CG3544	1
GO:0051054	GO:0051054	positive regulation of DNA metabolic process	1/1013	11/12234	0.613706	0.940269	0.653736	eya	1
GO:0051663	GO:0051663	oocyte nucleus localization involved in oocyte dorsal/ventral axis specification	1/1013	11/12234	0.613706	0.940269	0.653736	jvl	1
GO:0051693	GO:0051693	actin filament capping	1/1013	11/12234	0.613706	0.940269	0.653736	qua	1
GO:0071901	GO:0071901	negative regulation of protein serine/threonine kinase activity	1/1013	11/12234	0.613706	0.940269	0.653736	sgg	1
GO:1903363	GO:1903363	negative regulation of cellular protein catabolic process	1/1013	11/12234	0.613706	0.940269	0.653736	crb	1
GO:1904059	GO:1904059	regulation of locomotor rhythm	1/1013	11/12234	0.613706	0.940269	0.653736	per	1
GO:1904262	GO:1904262	negative regulation of TORC1 signaling	1/1013	11/12234	0.613706	0.940269	0.653736	Iml1	1
GO:1905953	GO:1905953	negative regulation of lipid localization	1/1013	11/12234	0.613706	0.940269	0.653736	foxo	1
GO:0034754	GO:0034754	cellular hormone metabolic process	4/1013	51/12234	0.619036	0.944176	0.656452	CG13604/CG9522/CG9518/Cyp18a1	4
GO:0043065	GO:0043065	positive regulation of apoptotic process	4/1013	51/12234	0.619036	0.944176	0.656452	Dfd/Abd-B/lncRNA:Hsromega/ft	4
GO:0045879	GO:0045879	negative regulation of smoothened signaling pathway	4/1013	51/12234	0.619036	0.944176	0.656452	Gprk2/Gug/ptc/sgg	4
GO:0097190	GO:0097190	apoptotic signaling pathway	4/1013	51/12234	0.619036	0.944176	0.656452	Mics1/Egfr/Rab3-GEF/eya	4
GO:0002778	GO:0002778	antibacterial peptide production	3/1013	38/12234	0.619749	0.944176	0.656452	Gprk2/lola/nub	3
GO:0002780	GO:0002780	antibacterial peptide biosynthetic process	3/1013	38/12234	0.619749	0.944176	0.656452	Gprk2/lola/nub	3
GO:0002786	GO:0002786	regulation of antibacterial peptide production	3/1013	38/12234	0.619749	0.944176	0.656452	Gprk2/lola/nub	3
GO:0002808	GO:0002808	regulation of antibacterial peptide biosynthetic process	3/1013	38/12234	0.619749	0.944176	0.656452	Gprk2/lola/nub	3
GO:0009743	GO:0009743	response to carbohydrate	3/1013	38/12234	0.619749	0.944176	0.656452	Dop1R1/DopEcR/Ac78C	3
GO:0071375	GO:0071375	cellular response to peptide hormone stimulus	7/1013	90/12234	0.624718	0.949157	0.659915	foxo/fkh/Pdk1/rl/Sik2/sgg/Hr38	7
GO:1901653	GO:1901653	cellular response to peptide	7/1013	90/12234	0.624718	0.949157	0.659915	foxo/fkh/Pdk1/rl/Sik2/sgg/Hr38	7
GO:0033627	GO:0033627	cell adhesion mediated by integrin	2/1013	25/12234	0.624969	0.949157	0.659915	mew/if	2
GO:0035186	GO:0035186	syncytial blastoderm mitotic cell cycle	2/1013	25/12234	0.624969	0.949157	0.659915	Psc/toc	2
GO:0098732	GO:0098732	macromolecule deacylation	2/1013	25/12234	0.624969	0.949157	0.659915	CG16779/Notum	2
GO:0022411	GO:0022411	cellular component disassembly	12/1013	154/12234	0.630336	0.952753	0.662415	Mical/CG14062/CG11498/dar1/CG14120/Mmp2/mlt/stj/futsch/cac/qua/Mitf	12
GO:0032006	GO:0032006	regulation of TOR signaling	4/1013	52/12234	0.634518	0.952753	0.662415	pHCl-2/Iml1/sqa/sev	4
GO:0007254	GO:0007254	JNK cascade	6/1013	78/12234	0.634876	0.952753	0.662415	lncRNA:Hsromega/mbc/lncRNA:acal/sgg/peb/Btk29A	6
GO:0050909	GO:0050909	sensory perception of taste	6/1013	78/12234	0.634876	0.952753	0.662415	pros/TrpA1/Ac78C/norpA/Sh/Ggamma30A	6
GO:0031669	GO:0031669	cellular response to nutrient levels	7/1013	91/12234	0.636436	0.952753	0.662415	foxo/Iml1/DopEcR/sff/rl/Sik2/Mitf	7
GO:0009259	GO:0009259	ribonucleotide metabolic process	14/1013	180/12234	0.636979	0.952753	0.662415	CG34357/Pde6/CG7362/CG31183/Gycalpha99B/Gycbeta100B/CG43373/Ac76E/Ac78C/tn/CG30427/Pde9/Pde1c/Pde11	14
GO:0006164	GO:0006164	purine nucleotide biosynthetic process	8/1013	104/12234	0.638428	0.952753	0.662415	CG34357/CG31183/Gycalpha99B/Gycbeta100B/CG43373/Ac76E/Ac78C/Nos	8
GO:1902532	GO:1902532	negative regulation of intracellular signal transduction	9/1013	117/12234	0.640685	0.952753	0.662415	Iml1/lncRNA:acal/par-1/Sik2/sgg/peb/ds/RapGAP1/d	9
GO:0003381	GO:0003381	epithelial cell morphogenesis involved in gastrulation	1/1013	12/12234	0.645721	0.952753	0.662415	Gprk2	1
GO:0003384	GO:0003384	apical constriction involved in gastrulation	1/1013	12/12234	0.645721	0.952753	0.662415	Gprk2	1
GO:0006108	GO:0006108	malate metabolic process	1/1013	12/12234	0.645721	0.952753	0.662415	Fum3	1
GO:0006282	GO:0006282	regulation of DNA repair	1/1013	12/12234	0.645721	0.952753	0.662415	eya	1
GO:0006760	GO:0006760	folic acid-containing compound metabolic process	1/1013	12/12234	0.645721	0.952753	0.662415	Pu	1
GO:0010165	GO:0010165	response to X-ray	1/1013	12/12234	0.645721	0.952753	0.662415	Tie	1
GO:0010312	GO:0010312	detoxification of zinc ion	1/1013	12/12234	0.645721	0.952753	0.662415	ZnT41F	1
GO:0016486	GO:0016486	peptide hormone processing	1/1013	12/12234	0.645721	0.952753	0.662415	rho	1
GO:0019433	GO:0019433	triglyceride catabolic process	1/1013	12/12234	0.645721	0.952753	0.662415	foxo	1
GO:0019674	GO:0019674	NAD metabolic process	1/1013	12/12234	0.645721	0.952753	0.662415	Gpdh3	1
GO:0030336	GO:0030336	negative regulation of cell migration	1/1013	12/12234	0.645721	0.952753	0.662415	stl	1
GO:0030834	GO:0030834	regulation of actin filament depolymerization	1/1013	12/12234	0.645721	0.952753	0.662415	qua	1
GO:0032483	GO:0032483	regulation of Rab protein signal transduction	1/1013	12/12234	0.645721	0.952753	0.662415	Rab3-GEF	1
GO:0034389	GO:0034389	lipid droplet organization	1/1013	12/12234	0.645721	0.952753	0.662415	Pkc98E	1
GO:0035269	GO:0035269	protein O-linked mannosylation	1/1013	12/12234	0.645721	0.952753	0.662415	rt	1
GO:0035418	GO:0035418	protein localization to synapse	1/1013	12/12234	0.645721	0.952753	0.662415	scrib	1
GO:0042177	GO:0042177	negative regulation of protein catabolic process	1/1013	12/12234	0.645721	0.952753	0.662415	crb	1
GO:0042559	GO:0042559	pteridine-containing compound biosynthetic process	1/1013	12/12234	0.645721	0.952753	0.662415	Pu	1
GO:0043090	GO:0043090	amino acid import	1/1013	12/12234	0.645721	0.952753	0.662415	tadr	1
GO:0045665	GO:0045665	negative regulation of neuron differentiation	1/1013	12/12234	0.645721	0.952753	0.662415	cdi	1
GO:0046533	GO:0046533	negative regulation of photoreceptor cell differentiation	1/1013	12/12234	0.645721	0.952753	0.662415	cdi	1
GO:0046693	GO:0046693	sperm storage	1/1013	12/12234	0.645721	0.952753	0.662415	Abd-B	1
GO:0050994	GO:0050994	regulation of lipid catabolic process	1/1013	12/12234	0.645721	0.952753	0.662415	foxo	1
GO:0051224	GO:0051224	negative regulation of protein transport	1/1013	12/12234	0.645721	0.952753	0.662415	rho	1
GO:0051271	GO:0051271	negative regulation of cellular component movement	1/1013	12/12234	0.645721	0.952753	0.662415	stl	1
GO:0051781	GO:0051781	positive regulation of cell division	1/1013	12/12234	0.645721	0.952753	0.662415	Egfr	1
GO:0055075	GO:0055075	potassium ion homeostasis	1/1013	12/12234	0.645721	0.952753	0.662415	nrv3	1
GO:0070193	GO:0070193	synaptonemal complex organization	1/1013	12/12234	0.645721	0.952753	0.662415	solo	1
GO:0072350	GO:0072350	tricarboxylic acid metabolic process	1/1013	12/12234	0.645721	0.952753	0.662415	CG32026	1
GO:1904950	GO:1904950	negative regulation of establishment of protein localization	1/1013	12/12234	0.645721	0.952753	0.662415	rho	1
GO:1990359	GO:1990359	stress response to zinc ion	1/1013	12/12234	0.645721	0.952753	0.662415	ZnT41F	1
GO:2000146	GO:2000146	negative regulation of cell motility	1/1013	12/12234	0.645721	0.952753	0.662415	stl	1
GO:0000038	GO:0000038	very long-chain fatty acid metabolic process	2/1013	26/12234	0.646525	0.952753	0.662415	CG5326/bond	2
GO:0006308	GO:0006308	DNA catabolic process	2/1013	26/12234	0.646525	0.952753	0.662415	CG14062/CG14120	2
GO:0015748	GO:0015748	organophosphate ester transport	2/1013	26/12234	0.646525	0.952753	0.662415	ATP8B/CG4301	2
GO:0031333	GO:0031333	negative regulation of protein-containing complex assembly	2/1013	26/12234	0.646525	0.952753	0.662415	mwh/qua	2
GO:0046627	GO:0046627	negative regulation of insulin receptor signaling pathway	2/1013	26/12234	0.646525	0.952753	0.662415	foxo/sgg	2
GO:0046822	GO:0046822	regulation of nucleocytoplasmic transport	2/1013	26/12234	0.646525	0.952753	0.662415	sgg/tim	2
GO:1900077	GO:1900077	negative regulation of cellular response to insulin stimulus	2/1013	26/12234	0.646525	0.952753	0.662415	foxo/sgg	2
GO:1901989	GO:1901989	positive regulation of cell cycle phase transition	2/1013	26/12234	0.646525	0.952753	0.662415	sgg/bru1	2
GO:1901992	GO:1901992	positive regulation of mitotic cell cycle phase transition	2/1013	26/12234	0.646525	0.952753	0.662415	sgg/bru1	2
GO:0046328	GO:0046328	regulation of JNK cascade	5/1013	66/12234	0.647601	0.953761	0.663116	lncRNA:Hsromega/mbc/lncRNA:acal/sgg/peb	5
GO:0009063	GO:0009063	cellular amino acid catabolic process	4/1013	53/12234	0.649586	0.955528	0.664345	Srr/Hn/Hdc/Nos	4
GO:0031348	GO:0031348	negative regulation of defense response	4/1013	53/12234	0.649586	0.955528	0.664345	SP2353/otu/upd1/nub	4
GO:0044092	GO:0044092	negative regulation of molecular function	9/1013	118/12234	0.650833	0.956466	0.664997	CG15537/Arr2/CG43366/Rgk2/Rgk1/sgg/per/tim/Arr1	9
GO:0080134	GO:0080134	regulation of response to stress	23/1013	295/12234	0.65101	0.956466	0.664997	foxo/lncRNA:Hsromega/mbc/Dop1R2/CanA1/Gprk2/rl/Mmp2/lola/lncRNA:acal/SP2353/grh/Toll-7/Egfr/G9a/Rtca/sgg/peb/otu/upd1/eya/LUBEL/nub	23
GO:0070372	GO:0070372	regulation of ERK1 and ERK2 cascade	3/1013	40/12234	0.654754	0.961387	0.668418	vn/Alk/Egfr	3
GO:0031668	GO:0031668	cellular response to extracellular stimulus	7/1013	93/12234	0.65923	0.965598	0.671346	foxo/Iml1/DopEcR/sff/rl/Sik2/Mitf	7
GO:0010970	GO:0010970	transport along microtubule	6/1013	80/12234	0.659438	0.965598	0.671346	Dhc62B/Oseg2/pk/futsch/Ttc30/btv	6
GO:0019693	GO:0019693	ribose phosphate metabolic process	14/1013	183/12234	0.661534	0.965598	0.671346	CG34357/Pde6/CG7362/CG31183/Gycalpha99B/Gycbeta100B/CG43373/Ac76E/Ac78C/tn/CG30427/Pde9/Pde1c/Pde11	14
GO:0007088	GO:0007088	regulation of mitotic nuclear division	4/1013	54/12234	0.664236	0.965598	0.671346	knrl/kni/sgg/BuGZ	4
GO:0007291	GO:0007291	sperm individualization	4/1013	54/12234	0.664236	0.965598	0.671346	heph/orb2/EcR/mlt	4
GO:0010324	GO:0010324	membrane invagination	2/1013	27/12234	0.667086	0.965598	0.671346	EcR/csw	2
GO:0035071	GO:0035071	salivary gland cell autophagic cell death	2/1013	27/12234	0.667086	0.965598	0.671346	fkh/EcR	2
GO:0046692	GO:0046692	sperm competition	2/1013	27/12234	0.667086	0.965598	0.671346	Abd-B/Dnah3	2
GO:0048015	GO:0048015	phosphatidylinositol-mediated signaling	2/1013	27/12234	0.667086	0.965598	0.671346	norpA/Plc21C	2
GO:0060969	GO:0060969	negative regulation of gene silencing	2/1013	27/12234	0.667086	0.965598	0.671346	lncRNA:roX1/lncRNA:roX2	2
GO:0061013	GO:0061013	regulation of mRNA catabolic process	2/1013	27/12234	0.667086	0.965598	0.671346	PNPase/bol	2
GO:0099024	GO:0099024	plasma membrane invagination	2/1013	27/12234	0.667086	0.965598	0.671346	EcR/csw	2
GO:0007315	GO:0007315	pole plasm assembly	6/1013	81/12234	0.671326	0.965598	0.671346	mira/Syx1A/scrib/psq/par-1/Syt1	6
GO:0042441	GO:0042441	eye pigment metabolic process	3/1013	41/12234	0.671367	0.965598	0.671346	Hn/Culd/santa-maria	3
GO:0043324	GO:0043324	pigment metabolic process involved in developmental pigmentation	3/1013	41/12234	0.671367	0.965598	0.671346	Hn/Culd/santa-maria	3
GO:0043474	GO:0043474	pigment metabolic process involved in pigmentation	3/1013	41/12234	0.671367	0.965598	0.671346	Hn/Culd/santa-maria	3
GO:0006417	GO:0006417	regulation of translation	11/1013	146/12234	0.672717	0.965598	0.671346	msi/heph/orb2/bol/Rbfox1/tn/Sxl/Rcd-1r/bru1/bru2/CG10947	11
GO:0007035	GO:0007035	vacuolar acidification	1/1013	13/12234	0.675085	0.965598	0.671346	Vha100-4	1
GO:0007064	GO:0007064	mitotic sister chromatid cohesion	1/1013	13/12234	0.675085	0.965598	0.671346	Haspin	1
GO:0008057	GO:0008057	eye pigment granule organization	1/1013	13/12234	0.675085	0.965598	0.671346	B-H2	1
GO:0009164	GO:0009164	nucleoside catabolic process	1/1013	13/12234	0.675085	0.965598	0.671346	Adgf-A2	1
GO:0010458	GO:0010458	exit from mitosis	1/1013	13/12234	0.675085	0.965598	0.671346	bru1	1
GO:0014042	GO:0014042	positive regulation of neuron maturation	1/1013	13/12234	0.675085	0.965598	0.671346	EcR	1
GO:0018094	GO:0018094	protein polyglycylation	1/1013	13/12234	0.675085	0.965598	0.671346	TTLL3A	1
GO:0031062	GO:0031062	positive regulation of histone methylation	1/1013	13/12234	0.675085	0.965598	0.671346	G9a	1
GO:0031111	GO:0031111	negative regulation of microtubule polymerization or depolymerization	1/1013	13/12234	0.675085	0.965598	0.671346	dar1	1
GO:0031440	GO:0031440	regulation of mRNA 3'-end processing	1/1013	13/12234	0.675085	0.965598	0.671346	Rbp1-like	1
GO:0034656	GO:0034656	nucleobase-containing small molecule catabolic process	1/1013	13/12234	0.675085	0.965598	0.671346	Adgf-A2	1
GO:0035041	GO:0035041	sperm chromatin decondensation	1/1013	13/12234	0.675085	0.965598	0.671346	mamo	1
GO:0035268	GO:0035268	protein mannosylation	1/1013	13/12234	0.675085	0.965598	0.671346	rt	1
GO:0042454	GO:0042454	ribonucleoside catabolic process	1/1013	13/12234	0.675085	0.965598	0.671346	Adgf-A2	1
GO:0042632	GO:0042632	cholesterol homeostasis	1/1013	13/12234	0.675085	0.965598	0.671346	EcR	1
GO:0045501	GO:0045501	regulation of sevenless signaling pathway	1/1013	13/12234	0.675085	0.965598	0.671346	cdi	1
GO:0045842	GO:0045842	positive regulation of mitotic metaphase/anaphase transition	1/1013	13/12234	0.675085	0.965598	0.671346	sgg	1
GO:0060251	GO:0060251	regulation of glial cell proliferation	1/1013	13/12234	0.675085	0.965598	0.671346	gcm	1
GO:0061647	GO:0061647	histone H3-K9 modification	1/1013	13/12234	0.675085	0.965598	0.671346	G9a	1
GO:0097502	GO:0097502	mannosylation	1/1013	13/12234	0.675085	0.965598	0.671346	rt	1
GO:0140448	GO:0140448	signaling receptor ligand precursor processing	1/1013	13/12234	0.675085	0.965598	0.671346	rho	1
GO:1901970	GO:1901970	positive regulation of mitotic sister chromatid separation	1/1013	13/12234	0.675085	0.965598	0.671346	sgg	1
GO:1902101	GO:1902101	positive regulation of metaphase/anaphase transition of cell cycle	1/1013	13/12234	0.675085	0.965598	0.671346	sgg	1
GO:1902882	GO:1902882	regulation of response to oxidative stress	1/1013	13/12234	0.675085	0.965598	0.671346	Dop1R2	1
GO:1903431	GO:1903431	positive regulation of cell maturation	1/1013	13/12234	0.675085	0.965598	0.671346	EcR	1
GO:1904801	GO:1904801	positive regulation of neuron remodeling	1/1013	13/12234	0.675085	0.965598	0.671346	EcR	1
GO:1905820	GO:1905820	positive regulation of chromosome separation	1/1013	13/12234	0.675085	0.965598	0.671346	sgg	1
GO:0002832	GO:0002832	negative regulation of response to biotic stimulus	4/1013	55/12234	0.678463	0.969289	0.673913	SP2353/otu/upd1/nub	4
GO:0008202	GO:0008202	steroid metabolic process	4/1013	55/12234	0.678463	0.969289	0.673913	CG13604/CG9522/CG9518/Cyp18a1	4
GO:0043434	GO:0043434	response to peptide hormone	7/1013	95/12234	0.68114	0.971003	0.675104	foxo/fkh/Pdk1/rl/Sik2/sgg/Hr38	7
GO:1901652	GO:1901652	response to peptide	7/1013	95/12234	0.68114	0.971003	0.675104	foxo/fkh/Pdk1/rl/Sik2/sgg/Hr38	7
GO:0060810	GO:0060810	intracellular mRNA localization involved in pattern specification process	6/1013	82/12234	0.682946	0.971003	0.675104	jvl/mira/Syx1A/D/par-1/Syt1	6
GO:0032872	GO:0032872	regulation of stress-activated MAPK cascade	5/1013	69/12234	0.686322	0.971003	0.675104	lncRNA:Hsromega/mbc/lncRNA:acal/sgg/peb	5
GO:1900424	GO:1900424	regulation of defense response to bacterium	5/1013	69/12234	0.686322	0.971003	0.675104	Gprk2/lola/otu/LUBEL/nub	5
GO:0006096	GO:0006096	glycolytic process	2/1013	28/12234	0.68667	0.971003	0.675104	CG7362/tn	2
GO:0006757	GO:0006757	ATP generation from ADP	2/1013	28/12234	0.68667	0.971003	0.675104	CG7362/tn	2
GO:0019221	GO:0019221	cytokine-mediated signaling pathway	2/1013	28/12234	0.68667	0.971003	0.675104	Tace/Duox	2
GO:0036335	GO:0036335	intestinal stem cell homeostasis	2/1013	28/12234	0.68667	0.971003	0.675104	upd3/upd1	2
GO:0048017	GO:0048017	inositol lipid-mediated signaling	2/1013	28/12234	0.68667	0.971003	0.675104	norpA/Plc21C	2
GO:0048102	GO:0048102	autophagic cell death	2/1013	28/12234	0.68667	0.971003	0.675104	fkh/EcR	2
GO:0071345	GO:0071345	cellular response to cytokine stimulus	2/1013	28/12234	0.68667	0.971003	0.675104	Tace/Duox	2
GO:0097194	GO:0097194	execution phase of apoptosis	2/1013	28/12234	0.68667	0.971003	0.675104	CG14062/CG14120	2
GO:0098930	GO:0098930	axonal transport	2/1013	28/12234	0.68667	0.971003	0.675104	Dhc62B/pk	2
GO:1903829	GO:1903829	positive regulation of cellular protein localization	2/1013	28/12234	0.68667	0.971003	0.675104	hh/Haspin	2
GO:0007338	GO:0007338	single fertilization	3/1013	42/12234	0.687384	0.971003	0.675104	ndl/prage/mamo	3
GO:0019915	GO:0019915	lipid storage	4/1013	56/12234	0.692263	0.971003	0.675104	svp/foxo/Mef2/Atf3	4
GO:0048284	GO:0048284	organelle fusion	6/1013	83/12234	0.694295	0.971003	0.675104	fzo/Syx1A/Tusp/nSyb/PsGEF/Syt1	6
GO:0051403	GO:0051403	stress-activated MAPK cascade	6/1013	83/12234	0.694295	0.971003	0.675104	lncRNA:Hsromega/mbc/lncRNA:acal/sgg/peb/Btk29A	6
GO:0070302	GO:0070302	regulation of stress-activated protein kinase signaling cascade	5/1013	70/12234	0.698569	0.971003	0.675104	lncRNA:Hsromega/mbc/lncRNA:acal/sgg/peb	5
GO:0051604	GO:0051604	protein maturation	9/1013	123/12234	0.699051	0.971003	0.675104	Nepl11/Nep4/hh/tok/tld/rho/ndl/Mmp2/goe	9
GO:0002833	GO:0002833	positive regulation of response to biotic stimulus	8/1013	110/12234	0.700157	0.971003	0.675104	Gprk2/vvl/Mmp2/lola/Toll-7/LUBEL/dl/cad	8
GO:1902275	GO:1902275	regulation of chromatin organization	8/1013	110/12234	0.700157	0.971003	0.675104	Gug/psq/G9a/lncRNA:roX1/lncRNA:roX2/mamo/Samuel/Pur-alpha	8
GO:0000963	GO:0000963	mitochondrial RNA processing	1/1013	14/12234	0.702017	0.971003	0.675104	PNPase	1
GO:0006687	GO:0006687	glycosphingolipid metabolic process	1/1013	14/12234	0.702017	0.971003	0.675104	Gba1b	1
GO:0006721	GO:0006721	terpenoid metabolic process	1/1013	14/12234	0.702017	0.971003	0.675104	santa-maria	1
GO:0006829	GO:0006829	zinc ion transport	1/1013	14/12234	0.702017	0.971003	0.675104	ZnT41F	1
GO:0006879	GO:0006879	cellular iron ion homeostasis	1/1013	14/12234	0.702017	0.971003	0.675104	Nox	1
GO:0006970	GO:0006970	response to osmotic stress	1/1013	14/12234	0.702017	0.971003	0.675104	NFAT	1
GO:0007135	GO:0007135	meiosis II	1/1013	14/12234	0.702017	0.971003	0.675104	solo	1
GO:0009065	GO:0009065	glutamine family amino acid catabolic process	1/1013	14/12234	0.702017	0.971003	0.675104	Nos	1
GO:0009163	GO:0009163	nucleoside biosynthetic process	1/1013	14/12234	0.702017	0.971003	0.675104	Adgf-A2	1
GO:0010976	GO:0010976	positive regulation of neuron projection development	1/1013	14/12234	0.702017	0.971003	0.675104	mas	1
GO:0016572	GO:0016572	histone phosphorylation	1/1013	14/12234	0.702017	0.971003	0.675104	Haspin	1
GO:0030725	GO:0030725	germline ring canal formation	1/1013	14/12234	0.702017	0.971003	0.675104	Btk29A	1
GO:0035039	GO:0035039	male pronucleus assembly	1/1013	14/12234	0.702017	0.971003	0.675104	mamo	1
GO:0035065	GO:0035065	regulation of histone acetylation	1/1013	14/12234	0.702017	0.971003	0.675104	Gug	1
GO:0042451	GO:0042451	purine nucleoside biosynthetic process	1/1013	14/12234	0.702017	0.971003	0.675104	Adgf-A2	1
GO:0042455	GO:0042455	ribonucleoside biosynthetic process	1/1013	14/12234	0.702017	0.971003	0.675104	Adgf-A2	1
GO:0046129	GO:0046129	purine ribonucleoside biosynthetic process	1/1013	14/12234	0.702017	0.971003	0.675104	Adgf-A2	1
GO:0046460	GO:0046460	neutral lipid biosynthetic process	1/1013	14/12234	0.702017	0.971003	0.675104	norpA	1
GO:0046463	GO:0046463	acylglycerol biosynthetic process	1/1013	14/12234	0.702017	0.971003	0.675104	norpA	1
GO:0046513	GO:0046513	ceramide biosynthetic process	1/1013	14/12234	0.702017	0.971003	0.675104	CG15534	1
GO:0050916	GO:0050916	sensory perception of sweet taste	1/1013	14/12234	0.702017	0.971003	0.675104	Ac78C	1
GO:0051865	GO:0051865	protein autoubiquitination	1/1013	14/12234	0.702017	0.971003	0.675104	Keap1	1
GO:0055092	GO:0055092	sterol homeostasis	1/1013	14/12234	0.702017	0.971003	0.675104	EcR	1
GO:0071577	GO:0071577	zinc ion transmembrane transport	1/1013	14/12234	0.702017	0.971003	0.675104	ZnT41F	1
GO:0090316	GO:0090316	positive regulation of intracellular protein transport	1/1013	14/12234	0.702017	0.971003	0.675104	upd1	1
GO:0097501	GO:0097501	stress response to metal ion	1/1013	14/12234	0.702017	0.971003	0.675104	ZnT41F	1
GO:1901659	GO:1901659	glycosyl compound biosynthetic process	1/1013	14/12234	0.702017	0.971003	0.675104	Adgf-A2	1
GO:1901983	GO:1901983	regulation of protein acetylation	1/1013	14/12234	0.702017	0.971003	0.675104	Gug	1
GO:1990573	GO:1990573	potassium ion import across plasma membrane	1/1013	14/12234	0.702017	0.971003	0.675104	nrv3	1
GO:2000242	GO:2000242	negative regulation of reproductive process	1/1013	14/12234	0.702017	0.971003	0.675104	bab1	1
GO:2000756	GO:2000756	regulation of peptidyl-lysine acetylation	1/1013	14/12234	0.702017	0.971003	0.675104	Gug	1
GO:0006354	GO:0006354	DNA-templated transcription, elongation	3/1013	43/12234	0.70281	0.971003	0.675104	trx/Mef2/Cf2	3
GO:0010883	GO:0010883	regulation of lipid storage	3/1013	43/12234	0.70281	0.971003	0.675104	svp/foxo/Atf3	3
GO:0042058	GO:0042058	regulation of epidermal growth factor receptor signaling pathway	3/1013	43/12234	0.70281	0.971003	0.675104	CanA1/rho/Gug	3
GO:1901184	GO:1901184	regulation of ERBB signaling pathway	3/1013	43/12234	0.70281	0.971003	0.675104	CanA1/rho/Gug	3
GO:0045824	GO:0045824	negative regulation of innate immune response	2/1013	29/12234	0.705297	0.9727	0.676284	SP2353/upd1	2
GO:0051090	GO:0051090	regulation of DNA-binding transcription factor activity	2/1013	29/12234	0.705297	0.9727	0.676284	pros/rl	2
GO:1905268	GO:1905268	negative regulation of chromatin organization	2/1013	29/12234	0.705297	0.9727	0.676284	lncRNA:roX1/lncRNA:roX2	2
GO:0009615	GO:0009615	response to virus	4/1013	57/12234	0.705637	0.9727	0.676284	rl/Toll-7/G9a/DIP1	4
GO:0009117	GO:0009117	nucleotide metabolic process	16/1013	215/12234	0.709479	0.977395	0.679548	CG34357/Pde6/CG7362/CG31183/Gycalpha99B/Gycbeta100B/CG43373/Ac76E/Ac78C/tn/CG30427/Pde9/Ac13E/Nos/Pde1c/Pde11	16
GO:0009152	GO:0009152	purine ribonucleotide biosynthetic process	7/1013	98/12234	0.712288	0.977395	0.679548	CG34357/CG31183/Gycalpha99B/Gycbeta100B/CG43373/Ac76E/Ac78C	7
GO:0008088	GO:0008088	axo-dendritic transport	3/1013	44/12234	0.717647	0.977395	0.679548	Dhc62B/pk/futsch	3
GO:0035967	GO:0035967	cellular response to topologically incorrect protein	4/1013	58/12234	0.718584	0.977395	0.679548	Hsc70-2/Gba1b/Cnx14D/Hsp60D	4
GO:0050832	GO:0050832	defense response to fungus	4/1013	58/12234	0.718584	0.977395	0.679548	Lmpt/inv/shg/spen	4
GO:0032269	GO:0032269	negative regulation of cellular protein metabolic process	13/1013	178/12234	0.722292	0.977395	0.679548	hh/crb/msi/heph/orb2/Rbfox1/CG43366/tn/sgg/Sxl/Rcd-1r/bru1/bru2	13
GO:0007007	GO:0007007	inner mitochondrial membrane organization	2/1013	30/12234	0.722991	0.977395	0.679548	Mics1/CG15296	2
GO:0007320	GO:0007320	insemination	2/1013	30/12234	0.722991	0.977395	0.679548	Abd-B/Dnah3	2
GO:0009135	GO:0009135	purine nucleoside diphosphate metabolic process	2/1013	30/12234	0.722991	0.977395	0.679548	CG7362/tn	2
GO:0009179	GO:0009179	purine ribonucleoside diphosphate metabolic process	2/1013	30/12234	0.722991	0.977395	0.679548	CG7362/tn	2
GO:0035011	GO:0035011	melanotic encapsulation of foreign target	2/1013	30/12234	0.722991	0.977395	0.679548	RhoGEF3/DCX-EMAP	2
GO:0044706	GO:0044706	multi-multicellular organism process	2/1013	30/12234	0.722991	0.977395	0.679548	Abd-B/Dnah3	2
GO:0046031	GO:0046031	ADP metabolic process	2/1013	30/12234	0.722991	0.977395	0.679548	CG7362/tn	2
GO:0046916	GO:0046916	cellular transition metal ion homeostasis	2/1013	30/12234	0.722991	0.977395	0.679548	ZnT41F/Nox	2
GO:0051084	GO:0051084	'de novo' posttranslational protein folding	2/1013	30/12234	0.722991	0.977395	0.679548	Hsc70-2/mrj	2
GO:0051085	GO:0051085	chaperone cofactor-dependent protein refolding	2/1013	30/12234	0.722991	0.977395	0.679548	Hsc70-2/mrj	2
GO:0000727	GO:0000727	double-strand break repair via break-induced replication	1/1013	15/12234	0.726719	0.977395	0.679548	CG5790	1
GO:0002785	GO:0002785	negative regulation of antimicrobial peptide production	1/1013	15/12234	0.726719	0.977395	0.679548	nub	1
GO:0002812	GO:0002812	biosynthetic process of antibacterial peptides active against Gram-negative bacteria	1/1013	15/12234	0.726719	0.977395	0.679548	lola	1
GO:0002813	GO:0002813	regulation of biosynthetic process of antibacterial peptides active against Gram-negative bacteria	1/1013	15/12234	0.726719	0.977395	0.679548	lola	1
GO:0007094	GO:0007094	mitotic spindle assembly checkpoint	1/1013	15/12234	0.726719	0.977395	0.679548	BuGZ	1
GO:0014013	GO:0014013	regulation of gliogenesis	1/1013	15/12234	0.726719	0.977395	0.679548	gcm	1
GO:0016063	GO:0016063	rhodopsin biosynthetic process	1/1013	15/12234	0.726719	0.977395	0.679548	santa-maria	1
GO:0031033	GO:0031033	myosin filament organization	1/1013	15/12234	0.726719	0.977395	0.679548	Mhc	1
GO:0031577	GO:0031577	spindle checkpoint	1/1013	15/12234	0.726719	0.977395	0.679548	BuGZ	1
GO:0033046	GO:0033046	negative regulation of sister chromatid segregation	1/1013	15/12234	0.726719	0.977395	0.679548	BuGZ	1
GO:0033048	GO:0033048	negative regulation of mitotic sister chromatid segregation	1/1013	15/12234	0.726719	0.977395	0.679548	BuGZ	1
GO:0043063	GO:0043063	intercellular bridge organization	1/1013	15/12234	0.726719	0.977395	0.679548	Btk29A	1
GO:0043406	GO:0043406	positive regulation of MAP kinase activity	1/1013	15/12234	0.726719	0.977395	0.679548	Rab3-GEF	1
GO:0044818	GO:0044818	mitotic G2/M transition checkpoint	1/1013	15/12234	0.726719	0.977395	0.679548	Rad17	1
GO:0045478	GO:0045478	fusome organization	1/1013	15/12234	0.726719	0.977395	0.679548	Btk29A	1
GO:0045840	GO:0045840	positive regulation of mitotic nuclear division	1/1013	15/12234	0.726719	0.977395	0.679548	sgg	1
GO:0045841	GO:0045841	negative regulation of mitotic metaphase/anaphase transition	1/1013	15/12234	0.726719	0.977395	0.679548	BuGZ	1
GO:0046461	GO:0046461	neutral lipid catabolic process	1/1013	15/12234	0.726719	0.977395	0.679548	foxo	1
GO:0046464	GO:0046464	acylglycerol catabolic process	1/1013	15/12234	0.726719	0.977395	0.679548	foxo	1
GO:0051785	GO:0051785	positive regulation of nuclear division	1/1013	15/12234	0.726719	0.977395	0.679548	sgg	1
GO:0061355	GO:0061355	Wnt protein secretion	1/1013	15/12234	0.726719	0.977395	0.679548	sona	1
GO:0071173	GO:0071173	spindle assembly checkpoint	1/1013	15/12234	0.726719	0.977395	0.679548	BuGZ	1
GO:0071174	GO:0071174	mitotic spindle checkpoint	1/1013	15/12234	0.726719	0.977395	0.679548	BuGZ	1
GO:0090207	GO:0090207	regulation of triglyceride metabolic process	1/1013	15/12234	0.726719	0.977395	0.679548	foxo	1
GO:1902807	GO:1902807	negative regulation of cell cycle G1/S phase transition	1/1013	15/12234	0.726719	0.977395	0.679548	Egfr	1
GO:1903578	GO:1903578	regulation of ATP metabolic process	1/1013	15/12234	0.726719	0.977395	0.679548	tn	1
GO:2000134	GO:2000134	negative regulation of G1/S transition of mitotic cell cycle	1/1013	15/12234	0.726719	0.977395	0.679548	Egfr	1
GO:2000816	GO:2000816	negative regulation of mitotic sister chromatid separation	1/1013	15/12234	0.726719	0.977395	0.679548	BuGZ	1
GO:0002684	GO:0002684	positive regulation of immune system process	8/1013	113/12234	0.728339	0.979032	0.680687	Gprk2/vvl/Mmp2/lola/Toll-7/wg/dl/cad	8
GO:0051248	GO:0051248	negative regulation of protein metabolic process	13/1013	179/12234	0.729629	0.980226	0.681516	hh/crb/msi/heph/orb2/Rbfox1/CG43366/tn/sgg/Sxl/Rcd-1r/bru1/bru2	13
GO:0051783	GO:0051783	regulation of nuclear division	4/1013	59/12234	0.731106	0.981667	0.682518	knrl/kni/sgg/BuGZ	4
GO:1901606	GO:1901606	alpha-amino acid catabolic process	3/1013	45/12234	0.731903	0.982195	0.682886	Srr/Hn/Nos	3
GO:0051726	GO:0051726	regulation of cell cycle	23/1013	309/12234	0.735269	0.986085	0.68559	foxo/Rad17/Dl/hh/tll/Iml1/dally/caup/knrl/kni/Haspin/ptc/vg/Egfr/sgg/otu/Rab3-GEF/Wdr62/tim/wg/bru1/BuGZ/CG31612	23
GO:0006753	GO:0006753	nucleoside phosphate metabolic process	16/1013	219/12234	0.736357	0.986085	0.68559	CG34357/Pde6/CG7362/CG31183/Gycalpha99B/Gycbeta100B/CG43373/Ac76E/Ac78C/tn/CG30427/Pde9/Ac13E/Nos/Pde1c/Pde11	16
GO:0006914	GO:0006914	autophagy	14/1013	193/12234	0.736423	0.986085	0.68559	foxo/CG11498/Iml1/rl/EcR/Atg10/sqa/stj/Toll-7/br/cac/hiw/CG18304/Mitf	14
GO:0061919	GO:0061919	process utilizing autophagic mechanism	14/1013	193/12234	0.736423	0.986085	0.68559	foxo/CG11498/Iml1/rl/EcR/Atg10/sqa/stj/Toll-7/br/cac/hiw/CG18304/Mitf	14
GO:0002803	GO:0002803	positive regulation of antibacterial peptide production	2/1013	31/12234	0.739779	0.986596	0.685945	Gprk2/lola	2
GO:0006963	GO:0006963	positive regulation of antibacterial peptide biosynthetic process	2/1013	31/12234	0.739779	0.986596	0.685945	Gprk2/lola	2
GO:0042059	GO:0042059	negative regulation of epidermal growth factor receptor signaling pathway	2/1013	31/12234	0.739779	0.986596	0.685945	CanA1/Gug	2
GO:0050708	GO:0050708	regulation of protein secretion	2/1013	31/12234	0.739779	0.986596	0.685945	sona/Tomosyn	2
GO:0061983	GO:0061983	meiosis II cell cycle process	2/1013	31/12234	0.739779	0.986596	0.685945	bond/solo	2
GO:1901185	GO:1901185	negative regulation of ERBB signaling pathway	2/1013	31/12234	0.739779	0.986596	0.685945	CanA1/Gug	2
GO:0001932	GO:0001932	regulation of protein phosphorylation	9/1013	128/12234	0.742845	0.986596	0.685945	bnl/wnd/Alk/par-1/ASPP/sgg/per/Rab3-GEF/dpp	9
GO:0016042	GO:0016042	lipid catabolic process	9/1013	128/12234	0.742845	0.986596	0.685945	CG3942/foxo/sxe2/Gba1b/CG4582/CG15534/Yp1/Cyp18a1/Mitf	9
GO:0035966	GO:0035966	response to topologically incorrect protein	4/1013	60/12234	0.743205	0.986596	0.685945	Hsc70-2/Gba1b/Cnx14D/Hsp60D	4
GO:0042593	GO:0042593	glucose homeostasis	3/1013	46/12234	0.745586	0.986596	0.685945	svp/foxo/Glut1	3
GO:0043409	GO:0043409	negative regulation of MAPK cascade	3/1013	46/12234	0.745586	0.986596	0.685945	lncRNA:acal/sgg/peb	3
GO:1900426	GO:1900426	positive regulation of defense response to bacterium	3/1013	46/12234	0.745586	0.986596	0.685945	Gprk2/lola/LUBEL	3
GO:0007028	GO:0007028	cytoplasm organization	6/1013	88/12234	0.746915	0.986596	0.685945	mira/Syx1A/scrib/psq/par-1/Syt1	6
GO:0031098	GO:0031098	stress-activated protein kinase signaling cascade	6/1013	88/12234	0.746915	0.986596	0.685945	lncRNA:Hsromega/mbc/lncRNA:acal/sgg/peb/Btk29A	6
GO:0032869	GO:0032869	cellular response to insulin stimulus	6/1013	88/12234	0.746915	0.986596	0.685945	foxo/fkh/Pdk1/rl/Sik2/sgg	6
GO:0034401	GO:0034401	chromatin organization involved in regulation of transcription	10/1013	142/12234	0.74836	0.986596	0.685945	corto/tna/psq/Psc/Kr/lncRNA:roX1/lncRNA:roX2/Samuel/nub/Pur-alpha	10
GO:0002183	GO:0002183	cytoplasmic translational initiation	1/1013	16/12234	0.749375	0.986596	0.685945	eIF4H2	1
GO:0002698	GO:0002698	negative regulation of immune effector process	1/1013	16/12234	0.749375	0.986596	0.685945	nub	1
GO:0002701	GO:0002701	negative regulation of production of molecular mediator of immune response	1/1013	16/12234	0.749375	0.986596	0.685945	nub	1
GO:0006122	GO:0006122	mitochondrial electron transport, ubiquinol to cytochrome c	1/1013	16/12234	0.749375	0.986596	0.685945	UQCR-11L	1
GO:0008053	GO:0008053	mitochondrial fusion	1/1013	16/12234	0.749375	0.986596	0.685945	fzo	1
GO:0009069	GO:0009069	serine family amino acid metabolic process	1/1013	16/12234	0.749375	0.986596	0.685945	Srr	1
GO:0016973	GO:0016973	poly(A)+ mRNA export from nucleus	1/1013	16/12234	0.749375	0.986596	0.685945	Nxf3	1
GO:0032007	GO:0032007	negative regulation of TOR signaling	1/1013	16/12234	0.749375	0.986596	0.685945	Iml1	1
GO:0033047	GO:0033047	regulation of mitotic sister chromatid segregation	1/1013	16/12234	0.749375	0.986596	0.685945	BuGZ	1
GO:0034614	GO:0034614	cellular response to reactive oxygen species	1/1013	16/12234	0.749375	0.986596	0.685945	rl	1
GO:0042398	GO:0042398	cellular modified amino acid biosynthetic process	1/1013	16/12234	0.749375	0.986596	0.685945	Pu	1
GO:0048137	GO:0048137	spermatocyte division	1/1013	16/12234	0.749375	0.986596	0.685945	bol	1
GO:0051985	GO:0051985	negative regulation of chromosome segregation	1/1013	16/12234	0.749375	0.986596	0.685945	BuGZ	1
GO:1902100	GO:1902100	negative regulation of metaphase/anaphase transition of cell cycle	1/1013	16/12234	0.749375	0.986596	0.685945	BuGZ	1
GO:1905819	GO:1905819	negative regulation of chromosome separation	1/1013	16/12234	0.749375	0.986596	0.685945	BuGZ	1
GO:0050778	GO:0050778	positive regulation of immune response	7/1013	102/12234	0.75054	0.986899	0.686156	Gprk2/vvl/Mmp2/lola/Toll-7/dl/cad	7
GO:0006470	GO:0006470	protein dephosphorylation	9/1013	129/12234	0.751058	0.986899	0.686156	CanA1/CG10089/MYPT-75D/rdgC/Ptp52F/csw/IA-2/eya/Ptp36E	9
GO:0031929	GO:0031929	TOR signaling	4/1013	61/12234	0.754886	0.986899	0.686156	pHCl-2/Iml1/sqa/sev	4
GO:0000082	GO:0000082	G1/S transition of mitotic cell cycle	2/1013	32/12234	0.755689	0.986899	0.686156	Eip63E/Egfr	2
GO:0005977	GO:0005977	glycogen metabolic process	2/1013	32/12234	0.755689	0.986899	0.686156	Gyg/CG7766	2
GO:0006073	GO:0006073	cellular glucan metabolic process	2/1013	32/12234	0.755689	0.986899	0.686156	Gyg/CG7766	2
GO:0006112	GO:0006112	energy reserve metabolic process	2/1013	32/12234	0.755689	0.986899	0.686156	Gyg/CG7766	2
GO:0007300	GO:0007300	ovarian nurse cell to oocyte transport	2/1013	32/12234	0.755689	0.986899	0.686156	Btk29A/qua	2
GO:0009185	GO:0009185	ribonucleoside diphosphate metabolic process	2/1013	32/12234	0.755689	0.986899	0.686156	CG7362/tn	2
GO:0030071	GO:0030071	regulation of mitotic metaphase/anaphase transition	2/1013	32/12234	0.755689	0.986899	0.686156	sgg/BuGZ	2
GO:0030706	GO:0030706	germarium-derived oocyte differentiation	2/1013	32/12234	0.755689	0.986899	0.686156	Rbfox1/par-1	2
GO:0044042	GO:0044042	glucan metabolic process	2/1013	32/12234	0.755689	0.986899	0.686156	Gyg/CG7766	2
GO:0044843	GO:0044843	cell cycle G1/S phase transition	2/1013	32/12234	0.755689	0.986899	0.686156	Eip63E/Egfr	2
GO:0048872	GO:0048872	homeostasis of number of cells	2/1013	32/12234	0.755689	0.986899	0.686156	upd3/upd1	2
GO:0071456	GO:0071456	cellular response to hypoxia	2/1013	32/12234	0.755689	0.986899	0.686156	Eip93F/msi	2
GO:0019751	GO:0019751	polyol metabolic process	3/1013	47/12234	0.758705	0.990306	0.688524	Pu/CG10082/Sk1	3
GO:0000226	GO:0000226	microtubule cytoskeleton organization	27/1013	366/12234	0.764593	0.996022	0.692499	Whamy/Skeletor/jvl/CG45105/bond/wake/Root/tau/heph/dar1/Ank2/orb2/DCX-EMAP/pk/CG8800/mlt/cbs/fest/par-1/futsch/sgg/ds/Wdr62/ft/CG34124/BuGZ/CLIP-190	27
GO:0010639	GO:0010639	negative regulation of organelle organization	5/1013	76/12234	0.76503	0.996022	0.692499	Mics1/mwh/dar1/BuGZ/qua	5
GO:0009165	GO:0009165	nucleotide biosynthetic process	9/1013	131/12234	0.766934	0.996022	0.692499	CG34357/CG31183/Gycalpha99B/Gycbeta100B/CG43373/Ac76E/Ac78C/Ac13E/Nos	9
GO:0048515	GO:0048515	spermatid differentiation	9/1013	131/12234	0.766934	0.996022	0.692499	fzo/heph/orb2/Adgf-A2/EcR/sns/mlt/CG34124/ms(2)35Ci	9
GO:0002098	GO:0002098	tRNA wobble uridine modification	1/1013	17/12234	0.770154	0.996022	0.692499	fid	1
GO:0007040	GO:0007040	lysosome organization	1/1013	17/12234	0.770154	0.996022	0.692499	Mitf	1
GO:0007111	GO:0007111	meiosis II cytokinesis	1/1013	17/12234	0.770154	0.996022	0.692499	bond	1
GO:0009166	GO:0009166	nucleotide catabolic process	1/1013	17/12234	0.770154	0.996022	0.692499	Pde9	1
GO:0032222	GO:0032222	regulation of synaptic transmission, cholinergic	1/1013	17/12234	0.770154	0.996022	0.692499	CG6329	1
GO:0034314	GO:0034314	Arp2/3 complex-mediated actin nucleation	1/1013	17/12234	0.770154	0.996022	0.692499	nwk	1
GO:0046426	GO:0046426	negative regulation of receptor signaling pathway via JAK-STAT	1/1013	17/12234	0.770154	0.996022	0.692499	peb	1
GO:0048132	GO:0048132	female germ-line stem cell asymmetric division	1/1013	17/12234	0.770154	0.996022	0.692499	dally	1
GO:0051896	GO:0051896	regulation of protein kinase B signaling	1/1013	17/12234	0.770154	0.996022	0.692499	Pdk1	1
GO:0080171	GO:0080171	lytic vacuole organization	1/1013	17/12234	0.770154	0.996022	0.692499	Mitf	1
GO:1904893	GO:1904893	negative regulation of receptor signaling pathway via STAT	1/1013	17/12234	0.770154	0.996022	0.692499	peb	1
GO:0006165	GO:0006165	nucleoside diphosphate phosphorylation	2/1013	33/12234	0.770752	0.996022	0.692499	CG7362/tn	2
GO:0046330	GO:0046330	positive regulation of JNK cascade	2/1013	33/12234	0.770752	0.996022	0.692499	lncRNA:Hsromega/mbc	2
GO:1902099	GO:1902099	regulation of metaphase/anaphase transition of cell cycle	2/1013	33/12234	0.770752	0.996022	0.692499	sgg/BuGZ	2
GO:0042440	GO:0042440	pigment metabolic process	8/1013	118/12234	0.771201	0.996022	0.692499	sr/RhoGEF3/Hn/Culd/DCX-EMAP/Pu/santa-maria/dl	8
GO:0061057	GO:0061057	peptidoglycan recognition protein signaling pathway	3/1013	48/12234	0.771272	0.996022	0.692499	lola/otu/LUBEL	3
GO:1901293	GO:1901293	nucleoside phosphate biosynthetic process	9/1013	132/12234	0.774597	0.999785	0.695116	CG34357/CG31183/Gycalpha99B/Gycbeta100B/CG43373/Ac76E/Ac78C/Ac13E/Nos	9
GO:0031347	GO:0031347	regulation of defense response	11/1013	159/12234	0.775252	1	0.695265	CanA1/Gprk2/Mmp2/lola/SP2353/Toll-7/G9a/otu/upd1/LUBEL/nub	11
GO:0010508	GO:0010508	positive regulation of autophagy	3/1013	49/12234	0.783298	1	0.695265	foxo/Toll-7/Mitf	3
GO:0031330	GO:0031330	negative regulation of cellular catabolic process	3/1013	49/12234	0.783298	1	0.695265	crb/bol/rl	3
GO:0035006	GO:0035006	melanization defense response	3/1013	49/12234	0.783298	1	0.695265	RhoGEF3/DCX-EMAP/dl	3
GO:0016246	GO:0016246	RNA interference	2/1013	34/12234	0.784998	1	0.695265	CG10077/ppk29	2
GO:0032008	GO:0032008	positive regulation of TOR signaling	2/1013	34/12234	0.784998	1	0.695265	pHCl-2/sqa	2
GO:0034404	GO:0034404	nucleobase-containing small molecule biosynthetic process	2/1013	34/12234	0.784998	1	0.695265	Adgf-A2/Pde9	2
GO:0043966	GO:0043966	histone H3 acetylation	2/1013	34/12234	0.784998	1	0.695265	trx/chm	2
GO:0046939	GO:0046939	nucleotide phosphorylation	2/1013	34/12234	0.784998	1	0.695265	CG7362/tn	2
GO:0098754	GO:0098754	detoxification	2/1013	34/12234	0.784998	1	0.695265	ZnT41F/Cyp6v1	2
GO:1903432	GO:1903432	regulation of TORC1 signaling	2/1013	34/12234	0.784998	1	0.695265	pHCl-2/Iml1	2
GO:0045786	GO:0045786	negative regulation of cell cycle	7/1013	106/12234	0.785027	1	0.695265	foxo/Rad17/Iml1/Egfr/tim/wg/BuGZ	7
GO:0007286	GO:0007286	spermatid development	8/1013	120/12234	0.786908	1	0.695265	fzo/heph/orb2/Adgf-A2/EcR/sns/mlt/CG34124	8
GO:0080135	GO:0080135	regulation of cellular response to stress	8/1013	120/12234	0.786908	1	0.695265	lncRNA:Hsromega/mbc/Dop1R2/lncRNA:acal/Rtca/sgg/peb/eya	8
GO:0034504	GO:0034504	protein localization to nucleus	4/1013	64/12234	0.787465	1	0.695265	hth/pros/sgg/tim	4
GO:0045451	GO:0045451	pole plasm oskar mRNA localization	4/1013	64/12234	0.787465	1	0.695265	mira/Syx1A/par-1/Syt1	4
GO:0000915	GO:0000915	actomyosin contractile ring assembly	1/1013	18/12234	0.789213	1	0.695265	bond	1
GO:0002097	GO:0002097	tRNA wobble base modification	1/1013	18/12234	0.789213	1	0.695265	fid	1
GO:0006491	GO:0006491	N-glycan processing	1/1013	18/12234	0.789213	1	0.695265	CG3655	1
GO:0018230	GO:0018230	peptidyl-L-cysteine S-palmitoylation	1/1013	18/12234	0.789213	1	0.695265	CG17075	1
GO:0018231	GO:0018231	peptidyl-S-diacylglycerol-L-cysteine biosynthetic process from peptidyl-cysteine	1/1013	18/12234	0.789213	1	0.695265	CG17075	1
GO:0035336	GO:0035336	long-chain fatty-acyl-CoA metabolic process	1/1013	18/12234	0.789213	1	0.695265	CG30427	1
GO:0045476	GO:0045476	nurse cell apoptotic process	1/1013	18/12234	0.789213	1	0.695265	lola	1
GO:0045839	GO:0045839	negative regulation of mitotic nuclear division	1/1013	18/12234	0.789213	1	0.695265	BuGZ	1
GO:0045851	GO:0045851	pH reduction	1/1013	18/12234	0.789213	1	0.695265	Vha100-4	1
GO:0048803	GO:0048803	imaginal disc-derived male genitalia morphogenesis	1/1013	18/12234	0.789213	1	0.695265	tnc	1
GO:0051091	GO:0051091	positive regulation of DNA-binding transcription factor activity	1/1013	18/12234	0.789213	1	0.695265	rl	1
GO:0051452	GO:0051452	intracellular pH reduction	1/1013	18/12234	0.789213	1	0.695265	Vha100-4	1
GO:0055070	GO:0055070	copper ion homeostasis	1/1013	18/12234	0.789213	1	0.695265	Pdfr	1
GO:0071479	GO:0071479	cellular response to ionizing radiation	1/1013	18/12234	0.789213	1	0.695265	Tie	1
GO:0032868	GO:0032868	response to insulin	6/1013	93/12234	0.792666	1	0.695265	foxo/fkh/Pdk1/rl/Sik2/sgg	6
GO:0009260	GO:0009260	ribonucleotide biosynthetic process	7/1013	107/12234	0.793067	1	0.695265	CG34357/CG31183/Gycalpha99B/Gycbeta100B/CG43373/Ac76E/Ac78C	7
GO:0060811	GO:0060811	intracellular mRNA localization involved in anterior/posterior axis specification	5/1013	79/12234	0.793816	1	0.695265	jvl/mira/Syx1A/par-1/Syt1	5
GO:0016458	GO:0016458	gene silencing	14/1013	202/12234	0.793936	1	0.695265	corto/qin/CG10077/psq/Psc/ppk29/Kr/lncRNA:roX1/lncRNA:roX2/chm/Samuel/nub/Hr39/Pur-alpha	14
GO:1901991	GO:1901991	negative regulation of mitotic cell cycle phase transition	3/1013	50/12234	0.794797	1	0.695265	Rad17/Egfr/BuGZ	3
GO:0097549	GO:0097549	chromatin organization involved in negative regulation of transcription	9/1013	135/12234	0.796497	1	0.695265	corto/psq/Psc/Kr/lncRNA:roX1/lncRNA:roX2/Samuel/nub/Pur-alpha	9
GO:0001578	GO:0001578	microtubule bundle formation	4/1013	65/12234	0.797526	1	0.695265	Whamy/orb2/CG8800/CG34124	4
GO:0032874	GO:0032874	positive regulation of stress-activated MAPK cascade	2/1013	35/12234	0.79846	1	0.695265	lncRNA:Hsromega/mbc	2
GO:0034605	GO:0034605	cellular response to heat	2/1013	35/12234	0.79846	1	0.695265	tipE/TrpA1	2
GO:0070304	GO:0070304	positive regulation of stress-activated protein kinase signaling cascade	2/1013	35/12234	0.79846	1	0.695265	lncRNA:Hsromega/mbc	2
GO:1901361	GO:1901361	organic cyclic compound catabolic process	13/1013	190/12234	0.801986	1	0.695265	CG7907/CG14062/PNPase/Hn/bol/CG14120/Adgf-A2/nompA/Tbh/Pde9/Cyp18a1/DIP1/Rcd-1r	13
GO:0010608	GO:0010608	posttranscriptional regulation of gene expression	15/1013	217/12234	0.80343	1	0.695265	qin/msi/PNPase/heph/CG10077/orb2/bol/Rbfox1/tn/ppk29/Sxl/Rcd-1r/bru1/bru2/CG10947	15
GO:0009895	GO:0009895	negative regulation of catabolic process	3/1013	51/12234	0.805782	1	0.695265	crb/bol/rl	3
GO:1901988	GO:1901988	negative regulation of cell cycle phase transition	3/1013	51/12234	0.805782	1	0.695265	Rad17/Egfr/BuGZ	3
GO:1903793	GO:1903793	positive regulation of anion transport	3/1013	51/12234	0.805782	1	0.695265	Glut1/sona/upd1	3
GO:0000271	GO:0000271	polysaccharide biosynthetic process	1/1013	19/12234	0.806692	1	0.695265	Gyg	1
GO:0000912	GO:0000912	assembly of actomyosin apparatus involved in cytokinesis	1/1013	19/12234	0.806692	1	0.695265	bond	1
GO:0006476	GO:0006476	protein deacetylation	1/1013	19/12234	0.806692	1	0.695265	CG16779	1
GO:0007621	GO:0007621	negative regulation of female receptivity	1/1013	19/12234	0.806692	1	0.695265	Abd-B	1
GO:0008103	GO:0008103	oocyte microtubule cytoskeleton polarization	1/1013	19/12234	0.806692	1	0.695265	heph	1
GO:0008348	GO:0008348	negative regulation of antimicrobial humoral response	1/1013	19/12234	0.806692	1	0.695265	nub	1
GO:0015908	GO:0015908	fatty acid transport	1/1013	19/12234	0.806692	1	0.695265	Ih	1
GO:0016239	GO:0016239	positive regulation of macroautophagy	1/1013	19/12234	0.806692	1	0.695265	Mitf	1
GO:0016575	GO:0016575	histone deacetylation	1/1013	19/12234	0.806692	1	0.695265	CG16779	1
GO:0018991	GO:0018991	oviposition	1/1013	19/12234	0.806692	1	0.695265	dsf	1
GO:0033692	GO:0033692	cellular polysaccharide biosynthetic process	1/1013	19/12234	0.806692	1	0.695265	Gyg	1
GO:0035126	GO:0035126	post-embryonic genitalia morphogenesis	1/1013	19/12234	0.806692	1	0.695265	tnc	1
GO:0043491	GO:0043491	protein kinase B signaling	1/1013	19/12234	0.806692	1	0.695265	Pdk1	1
GO:0045005	GO:0045005	DNA-dependent DNA replication maintenance of fidelity	1/1013	19/12234	0.806692	1	0.695265	tim	1
GO:0046128	GO:0046128	purine ribonucleoside metabolic process	1/1013	19/12234	0.806692	1	0.695265	Adgf-A2	1
GO:0048138	GO:0048138	germ-line cyst encapsulation	1/1013	19/12234	0.806692	1	0.695265	Nost	1
GO:0048805	GO:0048805	imaginal disc-derived genitalia morphogenesis	1/1013	19/12234	0.806692	1	0.695265	tnc	1
GO:0051445	GO:0051445	regulation of meiotic cell cycle	1/1013	19/12234	0.806692	1	0.695265	Iml1	1
GO:1901658	GO:1901658	glycosyl compound catabolic process	1/1013	19/12234	0.806692	1	0.695265	Adgf-A2	1
GO:0010948	GO:0010948	negative regulation of cell cycle process	4/1013	66/12234	0.807198	1	0.695265	Rad17/Egfr/wg/BuGZ	4
GO:0007349	GO:0007349	cellularization	7/1013	109/12234	0.808463	1	0.695265	Syx1A/heph/orb2/EcR/mlt/Btk29A/CLIP-190	7
GO:0046390	GO:0046390	ribose phosphate biosynthetic process	7/1013	109/12234	0.808463	1	0.695265	CG34357/CG31183/Gycalpha99B/Gycbeta100B/CG43373/Ac76E/Ac78C	7
GO:0016236	GO:0016236	macroautophagy	6/1013	95/12234	0.80909	1	0.695265	foxo/rl/Atg10/stj/cac/Mitf	6
GO:0006641	GO:0006641	triglyceride metabolic process	2/1013	36/12234	0.811169	1	0.695265	foxo/CG17646	2
GO:0045752	GO:0045752	positive regulation of Toll signaling pathway	2/1013	36/12234	0.811169	1	0.695265	Gprk2/ndl	2
GO:0050776	GO:0050776	regulation of immune response	11/1013	165/12234	0.814096	1	0.695265	CanA1/Gprk2/vvl/Mmp2/lola/SP2353/Toll-7/upd1/nub/dl/cad	11
GO:0008592	GO:0008592	regulation of Toll signaling pathway	3/1013	52/12234	0.816268	1	0.695265	Gprk2/NT1/ndl	3
GO:0032886	GO:0032886	regulation of microtubule-based process	4/1013	67/12234	0.816491	1	0.695265	dar1/mlt/futsch/sgg	4
GO:0033043	GO:0033043	regulation of organelle organization	26/1013	365/12234	0.817773	1	0.695265	Mics1/Whamy/sals/mwh/dar1/Fhos/nwk/IRSp53/knrl/kni/Haspin/mlt/G9a/DAAM/futsch/PsGEF/sgg/if/Syt1/lilli/Btk29A/BuGZ/Mhc/qua/CG1674/Mitf	26
GO:0009408	GO:0009408	response to heat	5/1013	82/12234	0.819765	1	0.695265	Nf1/tipE/TrpA1/amn/LUBEL	5
GO:0010972	GO:0010972	negative regulation of G2/M transition of mitotic cell cycle	1/1013	20/12234	0.822723	1	0.695265	Rad17	1
GO:0050714	GO:0050714	positive regulation of protein secretion	1/1013	20/12234	0.822723	1	0.695265	sona	1
GO:0090307	GO:0090307	mitotic spindle assembly	1/1013	20/12234	0.822723	1	0.695265	BuGZ	1
GO:1901292	GO:1901292	nucleoside phosphate catabolic process	1/1013	20/12234	0.822723	1	0.695265	Pde9	1
GO:1902750	GO:1902750	negative regulation of cell cycle G2/M phase transition	1/1013	20/12234	0.822723	1	0.695265	Rad17	1
GO:0007091	GO:0007091	metaphase/anaphase transition of mitotic cell cycle	2/1013	37/12234	0.823158	1	0.695265	sgg/BuGZ	2
GO:0010965	GO:0010965	regulation of mitotic sister chromatid separation	2/1013	37/12234	0.823158	1	0.695265	sgg/BuGZ	2
GO:0048010	GO:0048010	vascular endothelial growth factor receptor signaling pathway	2/1013	37/12234	0.823158	1	0.695265	mbc/rl	2
GO:0051222	GO:0051222	positive regulation of protein transport	2/1013	37/12234	0.823158	1	0.695265	sona/upd1	2
GO:0005975	GO:0005975	carbohydrate metabolic process	18/1013	261/12234	0.823929	1	0.695265	CG7362/Gpdh3/tobi/Cht2/verm/serp/Mal-A2/Mal-A3/Cda9/tn/Gyg/CG7766/Cht6/Cda5/CG3544/LManV/LManVI/Cht10	18
GO:0019094	GO:0019094	pole plasm mRNA localization	4/1013	68/12234	0.825413	1	0.695265	mira/Syx1A/par-1/Syt1	4
GO:0006582	GO:0006582	melanin metabolic process	3/1013	53/12234	0.826269	1	0.695265	RhoGEF3/DCX-EMAP/dl	3
GO:0035082	GO:0035082	axoneme assembly	3/1013	53/12234	0.826269	1	0.695265	orb2/CG8800/CG34124	3
GO:0050777	GO:0050777	negative regulation of immune response	3/1013	53/12234	0.826269	1	0.695265	SP2353/upd1/nub	3
GO:0006633	GO:0006633	fatty acid biosynthetic process	4/1013	69/12234	0.833972	1	0.695265	Pxt/CG5326/bond/hll	4
GO:0007316	GO:0007316	pole plasm RNA localization	4/1013	69/12234	0.833972	1	0.695265	mira/Syx1A/par-1/Syt1	4
GO:0045930	GO:0045930	negative regulation of mitotic cell cycle	4/1013	69/12234	0.833972	1	0.695265	Rad17/Iml1/Egfr/BuGZ	4
GO:0006099	GO:0006099	tricarboxylic acid cycle	2/1013	38/12234	0.834459	1	0.695265	CG32026/Fum3	2
GO:0044784	GO:0044784	metaphase/anaphase transition of cell cycle	2/1013	38/12234	0.834459	1	0.695265	sgg/BuGZ	2
GO:0045727	GO:0045727	positive regulation of translation	2/1013	38/12234	0.834459	1	0.695265	orb2/bol	2
GO:1904951	GO:1904951	positive regulation of establishment of protein localization	2/1013	38/12234	0.834459	1	0.695265	sona/upd1	2
GO:1905818	GO:1905818	regulation of chromosome separation	2/1013	38/12234	0.834459	1	0.695265	sgg/BuGZ	2
GO:0045859	GO:0045859	regulation of protein kinase activity	5/1013	84/12234	0.835558	1	0.695265	wnd/Alk/ASPP/sgg/Rab3-GEF	5
GO:0001539	GO:0001539	cilium or flagellum-dependent cell motility	3/1013	54/12234	0.8358	1	0.695265	orb2/Dhc16F/CG34124	3
GO:0060285	GO:0060285	cilium-dependent cell motility	3/1013	54/12234	0.8358	1	0.695265	orb2/Dhc16F/CG34124	3
GO:1901615	GO:1901615	organic hydroxy compound metabolic process	11/1013	169/12234	0.83707	1	0.695265	Skeletor/RhoGEF3/ple/CG32026/DCX-EMAP/Pu/CG10082/Tbh/Sk1/dl/Ddc	11
GO:0006446	GO:0006446	regulation of translational initiation	1/1013	21/12234	0.837426	1	0.695265	bol	1
GO:0006900	GO:0006900	vesicle budding from membrane	1/1013	21/12234	0.837426	1	0.695265	lap	1
GO:0007110	GO:0007110	meiosis I cytokinesis	1/1013	21/12234	0.837426	1	0.695265	bond	1
GO:0007370	GO:0007370	ventral furrow formation	1/1013	21/12234	0.837426	1	0.695265	shg	1
GO:0030727	GO:0030727	germarium-derived female germ-line cyst formation	1/1013	21/12234	0.837426	1	0.695265	Iml1	1
GO:0042558	GO:0042558	pteridine-containing compound metabolic process	1/1013	21/12234	0.837426	1	0.695265	Pu	1
GO:0043647	GO:0043647	inositol phosphate metabolic process	1/1013	21/12234	0.837426	1	0.695265	CG10082	1
GO:0043901	GO:0043901	negative regulation of multi-organism process	1/1013	21/12234	0.837426	1	0.695265	otu	1
GO:0045834	GO:0045834	positive regulation of lipid metabolic process	1/1013	21/12234	0.837426	1	0.695265	foxo	1
GO:0061060	GO:0061060	negative regulation of peptidoglycan recognition protein signaling pathway	1/1013	21/12234	0.837426	1	0.695265	otu	1
GO:0061951	GO:0061951	establishment of protein localization to plasma membrane	1/1013	21/12234	0.837426	1	0.695265	scrib	1
GO:2001251	GO:2001251	negative regulation of chromosome organization	1/1013	21/12234	0.837426	1	0.695265	BuGZ	1
GO:0019439	GO:0019439	aromatic compound catabolic process	12/1013	183/12234	0.83845	1	0.695265	CG7907/CG14062/PNPase/Hn/bol/CG14120/Adgf-A2/nompA/Tbh/Pde9/DIP1/Rcd-1r	12
[truncated: 434 more rows]

## Sheet: Extended Data Figure 7C
High H3K27me3 (CPM)	Low H3K27me3 (CPM)
0	5
0	10.5
0.5	11.5		Welch Two Sample t-test
0	0		p-value = 0.00488
0	0
0	36
1.5	1.5
0	72
0	0.5
0	6
0	0.5
0	35.5
0	10.5
0.5	6.5
0	60
1	1
0	3
1.5	234.5
5.5	0
0	3013
0	10.5
0	10
0.5	35.5
2.5	211.5
1.5	8.5
0	6
0.5	80.5
0	553
1	28
0	13.5
1	24.5
0	21
0.5	2.5
0.5	26
1	1.5
1	6
0	236.5
0.5	336.5
0	15.5
0.5	0
0	6
1	40.5
0	23
1.5	0
0	19
0.5	10
0	20.5
1	54.5
0	160.5
2.5	20
0	24.5
2.5	9.5
0	2
0	150
1	37.5
0	13.5
0	6.5
0	63.5
0	5
0	4.5
0.5	81.5
2	165.5
0.5	79
0	6.5
0.5	28
0	3
0	73
6	2.5
11.5	9
0	0
0	0
0	16
0	67.5
0	159.5
0	102.5
0	304
0	6.5
1	0.5
0.5	39.5
0	10
3.5	137
0	40
0	9
4.5	23
0	0
0.5	17.5
0	7.5
0	1
0	17
0	24.5
0	69.5
0	8.5
0	3.5
0	33
0.5	8.5
0	35.5
0	7.5
2.5	22
1.5	21
0	3.5
0	4
2	16
0	11
0	11.5
121	38
0.5	7.5
0	11.5
0	11
0	1
1	6.5
0	10.5
0.5	0
0	23.5
0.5	4.5
0	9.5
0.5	12.5
1	46.5
0	2
1	1.5
0	10
0	1.5
0	327.5
0	6
0	46.5
0	18.5
0.5	154
1	4
0	4.5
0	11.5
0.5	35.5
1	1
0	0
0	0
0	10
0	18.5
1.5	66.5
1	53.5
0	334.5
6	28.5
1	0
0	107
0.5	1.5
0	1
0	0.5
0	6.5
1.5	1
0	0
1	4
0	7
0	40
0	1
0.5	1.5
0	8.5
8	37.5
0	23
1	4.5
0	11
0	2.5
1.5	0
0	5
9	0.5
1	0
1	1.5
2	89.5
0	39.5
41.5	58
5	14
2	3.5
0	70
1.5	26
0.5	3.5
2.5	0
2	1
0	5.5
0.5	0.5
0.5	8.5
0	2
0.5	156.5
1	3
0.5	3.5
1.5	7
0.5	4.5
0	4.5
0	0.5
1.5	27.5
0	22
0	3.5
1	37
0	149.5
2	6.5
1.5	27.5
1.5	1
0	16.5
0.5	6
0	73
0	25
0	5
0	172.5
0	9.5
0	2
1.5	6
0	100.5
0.5	2
0.5	70.5
0.5	0
2.5	0
0	40
0
0.5
0
1.5
0
1.5
0
2
0.5
0
0
0
1
0
0
4
0
0
0
0
0
1
0
0.5
0.5
0
0
0
0
0
4
0
0
3
1.5
0
45
0
1
1
0
0
0.5
2
0.5
21
0
0
0
1.5
2
0
0
0
2
0
1
5
0.5
0
0
1
0
0.5
2.5
2.5
0
2
1
0
1
0
0
1
0.5
0.5
0
0
0
4.5
1
0
0.5
0
0
0.5
2.5
7
0
0.5
0.5
0
0
1
0
1.5
4
0
1.5
0
0.5
0.5
0
0
0
0
1.5
0
1
0
0
0.5
1
1
1
0.5
0
1.5
0
0
0
0
0
0.5
1
0
0
0
0
0.5
0
0
0
2.5
0.5
1
0
0
1
0
0
0
0
0
2
1.5
0.5
0
2.5
0.5
5
30
0
1
0
1
0
0
0
0
0
1.5
10.5
0.5
0
0
0
1
4
6
4
0
1
0
1
0
1
0
0
0
0
0
0
1.5
0
0
9
0.5
9
1
0
0
2
0.5
0
0
0.5
0
42
0
0.5
0.5
1.5
0
0
0
0
0
1
0
0
0.5
4
3.5
0
0.5
1
0
0
2
0
1
0
0
6
0
0
0
0
3.5
0
7
1.5
1
2.5
0
0
0
0
0
0
0
1
0
0
0
119
0
0
0
24
1
0
38.5
10
1
0
0
4
2
0.5
3.5
0
0
2
2
0.5
0
20.5
1
0
0
3
0.5
1.5
2
0
0
0.5
0.5
0
0.5
1.5
2.5
2
0
0
0
1.5
7
0
0
1.5
5
1
0
0.5
0
0
0
0
0
2
0.5
0
2
0
0
0
1
4
0
1
1
0
6
0
0.5
0
2
1
0
0.5
0
0
1.5
1
0.5
2
83.5
63
1.5
1
0
0
6
0
5
0
0
0
3
1
1
0
0
1.5
0
0
0
0
0.5
7
0
36
0.5
2
0.5
2.5
1.5
1
57.5
0.5
1
12
1
2.5
11
0
1
6
0
3.5
5
0.5
0
2
0
1.5
1
2
3.5
0.5
0
0.5
0
1
2
0
2.5
7.5
0.5
1
7
0
65
2
0
0
0
5
0
0
2.5
1
0
1
0
10.5
1.5
0.5
0
2
0.5
0
1.5
0
10
0.5
0
54
104
12
0
5
0.5
22
3.5
23.5
1
0
0
1
0
0
0
0.5
3
17
0.5
3
0.5
0
85
0
5
8.5
0.5
0
3.5
0.5
2
2
0
6.5
0
0.5
0.5
2
0
0
0
2.5
0
1
2.5
0.5
34
19.5
0
0.5
0
4
0
12
0.5
0
0
2
0
0.5
5
0
0.5
1
1
1.5
0
0.5
1.5
0
5
0.5
0
0
0
1.5
6.5
0
0
0.5
2
0.5
0.5
1
0.5
1
1.5
0.5
1.5
0.5
4
0
2
10
2.5
7
0.5
2
0
0.5
18
5.5
55.5
0
0
8
0
4.5
0
0
4.5
1
0.5
3
0.5
1
0
4
0
3.5
1.5
1
0
0.5
1.5
6.5
1.5
2.5
0.5
0.5
0
2
0
1.5
1.5
0.5
0.5
0
6.5
0
0
0.5
0
0.5
1
1
0
4.5
0.5
0
0
3.5
11
35
0
0.5
0
0
0
0
0
0.5
0.5
0
2.5
2
2.5
0
5
1
0.5
0
3
0
3
0
1.5
1.5
1
27
0
0
2.5
0
19.5
48
94.5
5
0
83
0
6.5
2
0.5
1.5
0
7
0
1
0
1
8.5
11
1.5
1.5
3
0
1.5
0.5
2
0
0
1
19
3
0
0
0
0
1.5
1
8.5
2.5
7
0
40.5
2
0.5
1
0
8.5
5
5
0
4.5
20
0
1
0
814.5
3
0
1
2.5
0
0.5
1.5
2
0
3
0
0.5
7.5
0
3.5
5.5
2
1.5
0.5
0.5
0.5
0
1
0
5
8.5
4
51.5
2
0.5
0
0
0.5
1
0.5
4
1
4.5
1
0.5
0.5
0
3.5
20.5
0.5
0
10.5
176
2.5
2.5
0
2.5
1.5
4
5
3.5
25.5
9
352.5
0
0
4.5
0
0
47.5
0.5
7
0.5
27
3
3.5
24.5
0
82.5
0
4
12.5
0
1
6
5
8
3.5
6
109
218
102
0
1.5
4
0
30.5
1.5
0
134.5
1
0
0
6
8.5
0
1
2
5.5
5.5
0.5
4
4
0.5
5
0.5
1
1
0.5
1.5
0
7
0.5
54.5
13
1
1
50.5
2
0.5
12
32.5
28.5
0
0.5
12.5
0.5
1
0
35
0.5
4.5
31.5
0
0
103.5
19.5
0
0.5
0
28.5
1.5
10.5
226
129.5
12.5
19
61.5
0
8
9
14
1
2.5
3.5
16
5.5
1.5
2
6.5
0.5
20
1.5
1.5
1
10.5
88
1.5
0
3
0.5
0.5
1.5
0
38
1
20
1.5
1.5
84.5
2
1
14.5
13
2.5
0
97
0.5
9.5
2
2
2.5
2.5
155
3
66.5
24
0.5
6.5
1
17
0.5
4.5
2.5
50.5
0
31.5
0
30.5
1.5
5
1
0
57.5
8
0
0
1.5
46.5
1
284
21
0
0.5
2
38
0.5
0
10.5
1
0
1.5
46
243.5
0.5
42
9.5
0
2.5
0
1.5
30.5
2.5
6
1.5
3.5
2
5
7
0.5
4
0.5
5
29
0.5
2.5
1
0
1
