# Supplementary material for: Profiling RNA at chromatin targets in situ by antibody-targeted tagmentation
Source: Nat Methods. 2022 Oct 3;19(11):1383–92. doi: 10.1038/s41592-022-01618-9 (PMC9636022; doi:10.1038/s41592-022-01618-9)
Supplement: Source Data Extended Data Fig. 8 — Statistical source data. [file 41592_2022_1618_MOESM14_ESM.xlsx]

## Sheet: Extended Data Figure 8A
Gene Name	IgG 100k	m6A 100k	IgG 25k	m6A 25k
mtd	29.0059	48.234	38.6228	58.3392
CG2926	31.9557	38.1729	30.3465	67.0703
CG42724	8.35764	13.0202	0	11.906
gpp	13.11	20.1222	13.7938	26.1931
puc	11.3074	34.9179	6.89692	50.4019
aqz	318.246	638.139	441.403	770.316
pyd	20.6483	90.6977	17.932	97.6289
pum	51.2929	91.4375	66.2105	88.1041
FER	13.11	15.8314	12.4145	18.2558
Glut4EF	11.3074	36.9893	6.89692	46.0364
lncRNA:CR43459	11.799	17.311	8.27631	20.2401
cwo	29.1698	52.9687	22.0702	68.6577
Csk	7.70213	10.6529	11.0351	7.93731
ATP8B	16.5514	25.0048	15.1732	22.2245
trx	8.68539	23.3772	6.89692	22.6213
cv-c	25.5645	37.2852	35.864	45.6395
Meltrin	54.2427	70.2796	48.2785	84.9292
kibra	38.6745	71.0194	68.9692	96.8352
Hel89B	45.5573	50.7493	56.5548	60.7204
pnr	10.488	24.7088	9.65569	23.0182
gish	19.9928	43.3514	35.864	50.4019
Pak3	8.19376	15.2396	22.0702	13.4934
CG42232	20.976	31.3669	35.864	45.2427
osa	20.8122	30.6271	28.9671	45.2427
Ssdp	21.9593	39.2086	44.1403	45.6395
fru	23.1064	42.4637	27.5877	56.7518
Xrp1	131.756	177.844	118.627	175.018
cdi	8.02988	14.7957	17.932	21.0339
unc79	25.5645	41.1321	42.7609	54.3706
bnl	13.4378	41.576	20.6908	39.6865
cic	16.7153	34.7699	24.8289	42.8615
CG42668	86.5261	173.85	107.592	180.971
Syp	19.1734	37.2852	24.8289	58.7361
SNF4Agamma	41.6243	61.994	44.1403	82.548
lncRNA:Hsromega	17.6985	30.4792	23.4495	52.7831
mod(mdg4)	14.9126	21.7497	19.3114	30.1618
CG7956	5.40788	10.6529	0	15.0809
InR	58.0118	98.8354	49.6579	121.838
Efa6	7.53826	14.6478	13.7938	13.8903
wge	30.9724	36.1015	20.6908	42.8615
CenB1A	16.2236	19.9742	12.4145	28.5743
pnt	49.1626	112.447	56.5548	144.856
KrT95D	48.1793	110.08	77.2455	134.934
eIF4EHP	14.0933	23.9691	24.8289	25.3994
Syx1A	33.4305	122.509	70.3486	150.809
REPTOR	24.5813	56.8155	35.864	69.0546
Fur1	8.35764	15.8314	8.27631	16.6683
msi	16.8791	26.7802	34.4846	41.6709
CG31324	37.1997	57.8512	35.864	71.8327
plum	9.34089	25.0048	26.2083	27.7806
Pkc98E	23.1064	19.5303	20.6908	20.2401
CG11873	6.71888	17.6069	15.1732	30.5586
lncRNA:CR31044	6.06338	8.87743	12.4145	17.4621
stg	48.0154	70.1317	62.0723	72.2295
Trc8	23.1064	33.5863	12.4145	24.6057
kay	71.1218	125.32	84.1425	163.509
sima	11.1435	40.8362	28.9671	37.3054
hdc	21.9593	41.28	15.1732	50.7988
zfh1	246.468	333.199	252.427	375.832
wts	9.17701	16.8671	5.51754	21.4307
Gprk2	21.4677	61.8461	31.7258	88.501
heph	12.7823	16.4232	13.7938	20.637
Pdk1	8.35764	18.4946	9.65569	21.4307
lncRNA:CR42862	64.8946	112.743	67.5899	106.757
klar	26.0562	36.8413	33.1052	50.005
Hipk	62.9281	65.3971	55.1754	82.9449
lncRNA:CR43334	157.32	289.552	216.563	313.127
CG1146	20.976	27.3721	27.5877	20.2401
Spn	33.5944	40.5403	24.8289	49.6082
msn	43.5908	51.785	34.4846	63.8953
Tet	29.9892	64.9532	28.9671	73.817
CG11486	19.1734	21.0099	12.4145	17.0652
Larp4B	52.1123	63.4736	73.1074	89.2947
kst	18.6818	28.1119	11.0351	36.9085
sty	217.79	362.939	259.324	468.301
Eip63E	5.40788	17.6069	2.75877	22.2245
shep	72.7606	108.305	75.8662	108.741
lama	12.6184	14.6478	11.0351	14.2872
S6k	111.435	152.544	142.077	167.874
sfl	6.22726	17.7549	5.51754	19.0495
CG10077	34.086	39.8005	28.9671	48.0207
Rac2	23.1064	40.6882	42.7609	56.7518
CG32369	26.0562	63.0297	35.864	73.4201
Pdp1	38.8384	88.6263	37.2434	96.8352
nmo	12.6184	19.5303	19.3114	27.7806
Ect4	25.7284	57.5553	33.1052	80.5637
Unr	162.728	437.953	205.528	505.21
Gug	13.2739	42.9076	12.4145	53.18
h	58.8312	83.4478	64.8311	99.6132
dally	6.88276	11.0968	6.89692	15.8746
CG4080	23.9258	31.3669	34.4846	33.3367
CG8177	31.6279	41.7239	44.1403	51.5925
RasGAP1	13.4378	20.566	8.27631	20.2401
Rbfox1	13.7655	21.4538	8.27631	23.4151
tna	65.0585	118.958	68.9692	146.046
JIL-1	13.4378	21.6017	9.65569	19.4464
CG42671	16.0598	21.6017	23.4495	25.7963
scyl	26.5478	56.9635	13.7938	53.18
Mob2	65.714	89.662	66.2105	88.501
tral	16.7153	31.5149	31.7258	33.7336
upSET	33.7583	49.4177	34.4846	55.958
asRNA:CR46067	24.0897	53.2646	33.1052	59.5298
Frl	155.026	290.44	161.388	324.636
mnd	47.6877	51.4891	56.5548	68.6577
CrebA	59.3228	131.83	55.1754	177.002
RhoGAP71E	50.1458	66.2848	59.3135	85.7229
DCP2	34.4138	57.8512	35.864	62.7047
CG5151	16.7153	37.7291	31.7258	51.1956
Abl	29.9892	45.1269	19.3114	43.2583
Oatp74D	6.22726	26.3364	2.75877	22.2245
CycT	20.8122	32.6985	33.1052	31.7492
Crtc	8.52151	17.0151	5.51754	21.0339
Eip75B	21.9593	22.3415	12.4145	44.8458
ftz-f1	4.26076	9.46926	2.75877	10.7154
CG14073	2.94975	15.6835	2.75877	13.4934
Mkp3	18.6818	45.5708	24.8289	53.18
Su(Tpl)	86.1984	94.6926	70.3486	127.394
CG42674	30.6447	50.3054	34.4846	42.4646
skd	10.6519	27.0762	6.89692	31.7492
Ten-m	81.2821	146.034	93.7982	201.608
lncRNA:CR45962	15.8959	43.9433	27.5877	51.9894
jim	8.68539	15.0916	11.0351	19.0495
Nipped-B	39.4939	44.6831	41.3815	51.1956
EcR	5.40788	8.2856	6.89692	16.6683
bin3	31.9557	62.7338	48.2785	74.6107
Dscam1	25.5645	48.382	17.932	45.2427
LRR	7.37438	11.2447	11.0351	13.0966
CG46385	107.83	251.083	100.695	270.662
CG18659	10.3241	10.9488	15.1732	15.0809
brp	7.70213	15.0916	8.27631	11.906
CAP	6.39113	12.7243	8.27631	15.4778
lola	40.4772	63.0297	35.864	73.817
psq	18.1901	40.3923	24.8289	50.005
luna	31.9557	157.13	44.1403	194.067
E(Pc)	8.35764	13.4641	4.13815	17.8589
tou	11.9629	19.6783	12.4145	21.4307
pyr	19.3373	40.6882	22.0702	42.0677
CG42663	24.7452	34.0301	19.3114	31.3524
Psc	20.8122	42.7596	15.1732	53.18
shot	13.11	27.52	17.932	34.9242
AGO1	48.5071	59.9226	45.5197	67.864
CG6701	24.2535	31.3669	19.3114	27.7806
mam	6.71888	13.6121	6.89692	9.12791
Prosap	21.1399	77.6775	20.6908	101.598
ttv	4.42463	11.8366	4.13815	6.74671
mspo	69.9747	94.2487	63.4517	117.869
Pcf11	8.19376	11.8366	2.75877	16.2715
Zasp52	21.3038	33.7342	19.3114	28.9712
lbk	6.88276	15.5355	5.51754	22.2245
Ehbp1	13.7655	28.1119	19.3114	28.5743
mbl	29.8253	78.1214	35.864	102.391
olf186-F	11.6351	12.7243	5.51754	18.6527
sbb	30.153	72.647	34.4846	89.6916
GEFmeso	3.933	10.209	8.27631	9.12791
ena	22.287	30.4792	20.6908	29.7649
par-1	43.2631	72.647	37.2434	84.9292
Magi	10.488	19.0865	13.7938	32.1461
cv-2	15.4043	23.0813	13.7938	22.6213
MESK2	19.1734	27.52	22.0702	32.1461
Slik	13.2739	19.9742	12.4145	25.3994
ITP	6.88276	22.0456	6.89692	22.2245
Atf3	3.11363	14.7957	11.0351	16.6683
br	13.6016	24.4129	17.932	27.3837
prage	11.4713	17.163	20.6908	20.637
CG2865	34.086	44.5351	35.864	33.7336
egh	66.2056	98.8354	93.7982	128.981
sgg	15.8959	42.6117	24.8289	53.18
N	11.4713	10.6529	6.89692	21.4307
dnc	12.2906	30.6271	15.1732	35.321
CG10803	11.6351	13.76	6.89692	14.2872
Mnt	10.9796	21.6017	12.4145	28.1774
Tlk	21.1399	34.0301	27.5877	49.2113
tyf	19.5011	24.265	13.7938	32.543
norpA	13.2739	16.7192	19.3114	19.4464
CG32767	12.1268	23.6731	6.89692	34.5273
Snx27	6.55501	9.17334	5.51754	6.34985
CG34417	6.06338	17.0151	8.27631	14.2872
ct	24.4174	101.795	24.8289	153.587
Ir7g	4.75238	15.5355	5.51754	7.93731
fs(1)h	101.275	151.212	111.73	150.015
Trf4-1	9.66864	12.1325	11.0351	18.6527
rdgA	9.66864	15.3875	11.0351	19.0495
CG7766	12.1268	14.4998	17.932	26.1931
mei-P26	29.6614	43.4994	16.5526	46.8301
Zdhhc8	8.35764	21.1579	17.932	28.1774
mgl	386.254	467.988	460.715	559.58
nej	28.6782	67.9123	19.3114	61.911
ZAP3	16.2236	26.3364	27.5877	31.7492
Hk	12.1268	15.8314	20.6908	20.637
stx	6.39113	26.6323	9.65569	19.8433
Imp	178.296	245.461	180.699	263.519
CG11122	6.71888	17.311	12.4145	23.0182
dlg1	21.9593	33.7342	33.1052	36.5116
Evi5	15.0765	20.566	17.932	26.59
rudhira	19.3373	28.8516	17.932	37.3054
cac	11.3074	18.7906	5.51754	18.2558
Pits	29.3337	47.0504	53.796	68.6577
Smr	123.398	246.94	96.5569	282.965
Pde9	21.1399	30.3312	40.0022	50.7988
hep	20.6483	37.5811	22.0702	50.4019
HDAC4	20.4844	36.1015	17.932	30.5586
Rbp1-like	24.2535	49.7136	34.4846	60.3236
NFAT	15.5681	20.4181	24.8289	27.7806
inaE	10.3241	27.9639	12.4145	42.8615
Clic	31.1363	61.5502	51.0372	65.8797
mamo	20.8122	51.4891	16.5526	59.133
gce	12.9461	39.6525	11.0351	48.4176
sd	44.0824	76.9377	46.8991	61.1173
Dsp1	79.6433	124.876	71.728	126.203
Nup153	13.11	18.4946	9.65569	21.4307
Rok	12.7823	15.8314	12.4145	17.0652
lncRNA:CR44754	18.8456	37.4332	26.2083	17.4621
CG4928	48.9987	68.3562	52.4166	63.4985
RhoGAP15B	9.01314	11.9845	5.51754	13.8903
baz	8.35764	13.0202	0	19.0495
mnb	17.6985	41.428	17.932	57.9424
CG34401	7.37438	11.2447	5.51754	9.12791
CG8034	8.52151	25.4486	6.89692	23.8119
pico	29.3337	35.8056	64.8311	43.2583
amn	4.58851	11.2447	5.51754	11.1122
RhoGAP19D	9.83251	20.2701	28.9671	18.2558
Dd	19.5011	25.5966	24.8289	26.59
Usp2	20.3205	34.0301	19.3114	39.6865
spen	115.696	208.768	131.042	292.093
kis	35.8887	70.7235	55.1754	70.6421
ex	10.3241	17.311	13.7938	30.9555
CG4297	7.37438	13.908	8.27631	13.8903
cbt	23.9258	36.8413	28.9671	42.0677
PNUTS	13.6016	18.0508	8.27631	24.2088
IA-2	8.68539	19.2344	11.0351	23.8119
S	4.91626	33.7342	8.27631	35.7179
chinmo	33.4305	62.29	33.1052	62.7047
Wdr62	4.75238	13.76	13.7938	24.2088
aop	16.0598	53.1166	19.3114	90.8822
lilli	2.622	20.566	4.13815	28.5743
capu	42.1159	73.3867	31.7258	86.1198
Traf4	9.34089	14.4998	12.4145	16.2715
Msp300	225.165	323.73	299.326	380.197
Ncoa6	11.1435	20.714	27.5877	26.1931
Pvf2	31.1363	41.1321	20.6908	56.7518
Pvf3	11.799	27.8159	26.2083	28.9712
CG13784	6.71888	30.7751	1.37938	35.7179
Ziz	8.68539	13.0202	13.7938	13.0966
Snoo	6.39113	29.2955	12.4145	51.1956
Hnf4	10.9796	17.311	8.27631	31.7492
SoxN	15.4043	34.3261	38.6228	48.4176
CG32982	5.08013	7.84173	0	11.5091
tai	12.4545	35.3618	15.1732	49.2113
CG31712	33.9222	49.1218	30.3465	53.18
crol	53.5872	73.6827	78.6249	87.3104
bun	65.0585	184.355	55.1754	234.151
kek1	19.8289	30.4792	27.5877	40.0834
CG9932	30.3169	73.8306	22.0702	97.232
kuz	44.0824	87.2947	34.4846	107.947
crp	35.397	64.6573	57.9342	75.4044
CG5953	16.3875	23.5252	5.51754	30.9555
mtgo	38.5107	68.5042	41.3815	76.595
CLIP-190	19.3373	25.4486	15.1732	34.1304
dl	26.7117	50.0095	30.3465	63.4985
Pde11	22.1232	34.3261	23.4495	50.7988
MESR3	20.976	53.1166	28.9671	47.6239
spir	15.2404	49.2697	49.6579	69.8483
Fs(2)Ket	33.7583	42.0198	31.7258	52.3862
CG9328	14.421	15.6835	4.13815	21.0339
step	10.6519	14.9437	2.75877	23.8119
cta	2.78588	9.91313	11.0351	14.2872
pan	6.88276	20.714	12.4145	20.637
zfh2	18.0263	28.9996	30.3465	36.9085
unc-13	7.21051	21.6017	12.4145	22.2245
