# Supplementary material for: Profiling RNA at chromatin targets in situ by antibody-targeted tagmentation
Source: Nat Methods. 2022 Oct 3;19(11):1383–92. doi: 10.1038/s41592-022-01618-9 (PMC9636022; doi:10.1038/s41592-022-01618-9)
Supplement: Source Data Extended Data Fig. 9 — Statistical source data. [file 41592_2022_1618_MOESM15_ESM.xlsx]

## Sheet: Extended Data Figure 9A
	Control RNAi	METTL3 RNAi
n1	1	0.21
n2	1	0.18

## Sheet: Extended Data Figure 9F
PPPI 1st quartile	PPPI 2nd quartile	PPPI 3rd quartile	PPPI 4th quartile
13.8657	2.88714	5.71858	9.09339
3.03209	14.1366	1.03633	6.96611		PPPI 1st vs 2nd quartile
0.358528	1.61065	1.22724	1.73615		Welch Two Sample t-test
0.267524	16.3787	0.369192	16.5896		p-value = 0.4446
7.79932	8.55514	2.15277	9.20202
1.7628	15.4198	4.43251	2.59123
10.0878	3.75584	2.854	6.01842		PPPI 1st vs 3rd quartile
20.046	1.34424	5.89672	3.56211		Welch Two Sample t-test
15.3308	15.6531	4.49167	12.5545		p-value = 0.9168
4.89801	2.22787	2.81492	19.0011
1.88592	0.926806	19.9051	4.1999
4.59976	3.70105	15.0237	5.20341
5.80496	7.31991	0.538334	3.43332		PPPI 1st vs 4th quartile
17.073	22.0527	2.6283	5.71261		Welch Two Sample t-test
9.89377	0.794305	16.317	2.22596		p-value = 0.5285
7.08598	0.61269	1.0886	1.52251
1.80675	15.0353	0.696227	1.12353
5.02813	3.70109	2.26532	6.57552
27.5248	2.62617	3.73799	0.692861
8.87114	12.6606	1.94104	0.59975
0.708317	2.15477	0.12366	4.55805
0.358064	7.64356	15.7854	11.0371
4.31549	5.34851	1.60921	4.96585
3.40264	3.20328	4.48625	7.29351
1.72056	6.24229	7.90201	2.39512
5.82902	3.70083	3.13461	1.25533
8.5863	3.51874	8.92608	10.2767
5.03693	6.19369	12.0144	10.7302
4.888	2.28742	2.22611	9.66109
10.2456	2.99424	4.27351	5.33728
0.675398	4.42105	4.80074	10.0339
2.42143	4.78443	0.689795	3.70887
1.71175	3.71036	4.45429	0.63042
1.73059	13.0472	0.383687	1.45666
0.59823	2.45484	1.98608	0.764366
0.393053	10.0905	21.3532	3.02128
5.27424	20.2285	10.4385	5.12488
8.37879	9.27614	1.20361	1.88073
5.08418	6.76883	1.44996	4.58097
4.48136	2.74909	1.10829	12.9123
7.28269	0.478562	1.44331	9.45711
8.63478	10.434	1.98945	16.6655
3.53192	0.961547	6.67608	9.24591
9.17885	0.710768	4.39702	3.81167
3.62936	10.1695	37.0312	16.1449
3.78855	25.1462	4.973	3.48122
10.6253	2.22991	25.7608	8.16525
2.87914	5.1	4.38073	3.55424
1.59866	3.33676	4.3082	1.22799
4.15833	3.19933	11.5769	3.01684
4.70654	16.1328	0.606875	12.8072
12.9575	2.67984	1.86009	9.90827
5.64988	1.13353	10.2436	3.26977
5.41941	6.92651	1.29253	6.71198
2.07018	3.1964	0.900211	33.8206
11.2426	1.8405	3.37151	6.41078
3.94653	5.27561	6.11443	2.25444
0.575328	6.59475	6.75702	0.866343
7.26225	3.22249	2.82872	8.10582
9.12678	6.62554	6.17819	0.640869
12.5355	11.7765	7.85347	11.0355
3.3528	6.85392	3.39353	2.61551
0.3023	1.57687	10.5884	8.76662
6.40147	5.40884	3.76944	3.05131
4.73983	9.71288	3.4024	10.1489
5.39433	7.66277	6.48588	0.932058
NA	6.98075	12.8006	20.4484
11.3512	19.8208	3.69265	1.47963
0.21649	5.08699		4.65315
4.36973	3.37798		3.849
7.41208			13.5448
			0.338741
